# Supplementary material for: Improved Methods for Deamination-Based m6A Detection
Source: Front Cell Dev Biol. 2022 Apr 27;10:888279. doi: 10.3389/fcell.2022.888279 (PMC9092492; doi:10.3389/fcell.2022.888279)
Supplement: Supplementary file 1 [file Table2.XLSX]

## Sheet: in vitro APO1-YTH(D422N)
Chr	C-to-U start	C-to-U end	Annotation	%C-to-U	Strand
chr1	879920	879921	NOC2L|3UTR|C2U|mut=36|5.5812	0.0824	-
chr1	1322458	1322459	CCNL2|3UTR|C2U|mut=20|2.7160	0.0823	-
chr1	1325896	1325897	CCNL2|CDS|C2U|mut=18|3.3612	0.1837	-
chr1	1326493	1326494	CCNL2|5UTR|C2U|mut=10|1.7094	0.2564	-
chr1	1327367	1327368	CCNL2|ncRNA|C2U|mut=4|4.6667	0.1667	-
chr1	1328160	1328161	CCNL2|CDS|C2U|mut=5|NA	0.2778	-
chr1	1337375	1337376	MRPL20|3UTR|C2U|mut=51|2.9380	0.1074	-
chr1	1480306	1480307	SSU72|CDS|C2U|mut=17|1.8083	0.1037	-
chr1	1480348	1480349	SSU72|CDS|C2U|mut=20|7.4146	0.1626	-
chr1	1533791	1533792	FNDC10|3UTR|C2U|mut=15|12.6562	0.4688	-
chr1	1593721	1593722	SLC35E2B|3UTR|C2U|mut=2|NA	0.1818	-
chr1	1717522	1717523	GNB1|3UTR|C2U|mut=55|2.0351	0.3374	-
chr1	1717853	1717854	GNB1|3UTR|C2U|mut=15|2.4199	0.1282	-
chr1	1718294	1718295	GNB1|3UTR|C2U|mut=21|2.0911	0.1329	-
chr1	1718404	1718405	GNB1|3UTR|C2U|mut=14|2.6934	0.1728	-
chr1	1718449	1718450	GNB1|3UTR|C2U|mut=14|7.0636	0.1273	-
chr1	2116485	2116486	PRKCZ|3UTR|C2U|mut=9|8.2500	0.15	+
chr1	2335018	2335019	RER1|3UTR|C2U|mut=12|3.2857	0.1429	+
chr1	6245751	6245752	RPL22|3UTR|C2U|mut=12|NA	0.1154	-
chr1	6246096	6246097	RPL22|3UTR|C2U|mut=7|2.1035	0.1061	-
chr1	6283678	6283679	ICMT|3UTR|C2U|mut=19|4.3917	0.1387	-
chr1	6283939	6283940	ICMT|3UTR|C2U|mut=14|3.5598	0.0897	-
chr1	6284495	6284496	ICMT|3UTR|C2U|mut=21|1.9538	0.2	-
chr1	6284638	6284639	ICMT|3UTR|C2U|mut=6|5.9062	0.0938	-
chr1	6694426	6694427	DNAJC11|3UTR|C2U|mut=14|2.2575	0.1022	-
chr1	6695171	6695172	DNAJC11|3UTR|C2U|mut=11|2.8264	0.1528	-
chr1	6695652	6695653	DNAJC11|3UTR|C2U|mut=7|1.8173	0.1346	-
chr1	8412489	8412490	RERE|3UTR|C2U|mut=8|4.1905	0.2857	-
chr1	8412824	8412825	RERE|3UTR|C2U|mut=12|5.8868	0.2264	-
chr1	8928083	8928084	ENO1|CDS|C2U|mut=46|3.6182	0.1247	-
chr1	8931977	8931978	ENO1|CDS|C2U|mut=47|2.0111	0.0712	-
chr1	9642592	9642593	SLC25A33|3UTR|C2U|mut=11|1.4300	0.1571	+
chr1	9674709	9674710	TMEM201|3UTR|C2U|mut=5|NA	0.1282	+
chr1	9740938	9740939	PIK3CD-AS2|ncRNA|C2U|mut=6|15.0968	0.1935	-
chr1	9790078	9790079	CLSTN1|3UTR|C2U|mut=15|1.8472	0.2083	-
chr1	9790211	9790212	CLSTN1|3UTR|C2U|mut=10|2.7660	0.1064	-
chr1	9990455	9990456	LZIC|CDS|C2U|mut=7|4.6124	0.1628	-
chr1	10240493	10240494	UBE4B|3UTR|C2U|mut=13|1.7537	0.2097	+
chr1	10240881	10240882	UBE4B|3UTR|C2U|mut=14|12.3667	0.7	+
chr1	10366035	10366036	KIF1B|3UTR|C2U|mut=5|NA	0.2381	+
chr1	10366270	10366271	KIF1B|3UTR|C2U|mut=4|3.6444	0.1333	+
chr1	10479927	10479928	PGD|3UTR|C2U|mut=49|1.8421	0.1667	+
chr1	10480288	10480289	PGD|3UTR|C2U|mut=9|4.5665	0.3103	+
chr1	10502775	10502776	CENPS|3UTR|C2U|mut=9|4.3466	0.2045	+
chr1	10516960	10516961	DFFA|3UTR|C2U|mut=18|4.8478	0.1475	-
chr1	10517035	10517036	DFFA|3UTR|C2U|mut=13|1.9321	0.134	-
chr1	10517145	10517146	DFFA|3UTR|C2U|mut=20|3.0094	0.2299	-
chr1	10521697	10521698	DFFA|CDS|C2U|mut=29|6.8173	0.1518	-
chr1	10522864	10522865	DFFA|3UTR|C2U|mut=5|5.1634	0.098	-
chr1	11082270	11082271	TARDBP|CDS|C2U|mut=32|3.8336	0.2406	+
chr1	11083191	11083192	TARDBP|3UTR|C2U|mut=19|3.4094	0.1545	+
chr1	11085224	11085225	TARDBP|3UTR|C2U|mut=10|3.0857	0.1333	+
chr1	11085243	11085244	TARDBP|3UTR|C2U|mut=16|3.6065	0.2192	+
chr1	11129708	11129709	EXOSC10|CDS|C2U|mut=12|3.9416	0.0876	-
chr1	11151137	11151138	EXOSC10|CDS|C2U|mut=10|2.1491	0.2632	-
chr1	11155875	11155876	EXOSC10|CDS|C2U|mut=8|3.9172	0.2759	-
chr1	11167089	11167090	MTOR|3UTR|C2U|mut=8|2.4494	0.0988	-
chr1	11167471	11167472	MTOR|3UTR|C2U|mut=9|3.0732	0.2195	-
chr1	11168273	11168274	MTOR|CDS|C2U|mut=10|7.8049	0.2439	-
chr1	12034906	12034907	PLOD1|3UTR|C2U|mut=10|11.7204	0.1075	+
chr1	12628364	12628365	DHRS3|3UTR|C2U|mut=4|6.5217	0.1739	-
chr1	13942656	13942657	PDPN|3UTR|C2U|mut=8|2.0444	0.16	+
chr1	13942758	13942759	PDPN|3UTR|C2U|mut=12|3.3462	0.4615	+
chr1	14108318	14108319	PRDM2|CDS|C2U|mut=4|2.6111	0.1667	+
chr1	14108369	14108370	PRDM2|CDS|C2U|mut=5|6.4583	0.4167	+
chr1	15756508	15756509	EFHD2|3UTR|C2U|mut=17|1.5544	0.1771	+
chr1	15897164	15897165	DNAJC16|3UTR|C2U|mut=6|NA	0.3529	+
chr1	15995160	15995161	DDI2|3UTR|C2U|mut=14|5.6000	0.4828	+
chr1	16060776	16060777	PLEKHM2|3UTR|C2U|mut=8|17.5238	0.1905	+
chr1	16255903	16255904	SPEN|CDS|C2U|mut=19|7.0571	0.2468	+
chr1	16256104	16256105	SPEN|CDS|C2U|mut=18|1.8118	0.1765	+
chr1	16256883	16256884	SPEN|CDS|C2U|mut=20|1.9394	0.1212	+
chr1	16256973	16256974	SPEN|CDS|C2U|mut=21|2.1345	0.1061	+
chr1	16257050	16257051	SPEN|CDS|C2U|mut=39|2.2951	0.2484	+
chr1	16257162	16257163	SPEN|CDS|C2U|mut=28|2.1839	0.1256	+
chr1	16257165	16257166	SPEN|CDS|C2U|mut=23|1.9699	0.1065	+
chr1	16257346	16257347	SPEN|CDS|C2U|mut=26|2.2043	0.113	+
chr1	16257996	16257997	SPEN|CDS|C2U|mut=4|10.9231	0.3077	+
chr1	16258288	16258289	SPEN|CDS|C2U|mut=3|7.2545	0.2727	+
chr1	16451271	16451272	EPHA2|3UTR|C2U|mut=5|5.4762	0.119	-
chr1	16722339	16722340	SZRD1|3UTR|C2U|mut=18|5.3500	0.25	+
chr1	16722343	16722344	SZRD1|3UTR|C2U|mut=13|2.6377	0.1884	+
chr1	16722491	16722492	SZRD1|3UTR|C2U|mut=13|2.5289	0.1383	+
chr1	16722604	16722605	SZRD1|3UTR|C2U|mut=20|3.1027	0.3125	+
chr1	16723551	16723552	SZRD1|3UTR|C2U|mut=28|2.0545	0.2642	+
chr1	16890262	16890263	NBPF1|3UTR|C2U|mut=3|NA	0.1579	-
chr1	16944866	16944867	CROCCP2|ncRNA|C2U|mut=12|2.5099	0.1188	-
chr1	16945244	16945245	CROCCP2|ncRNA|C2U|mut=14|1.5249	0.1102	-
chr1	17345374	17345375	SDHB|CDS|C2U|mut=78|1.8231	0.198	-
chr1	17349123	17349124	SDHB|CDS|C2U|mut=48|15.2581	0.3221	-
chr1	17349192	17349193	SDHB|CDS|C2U|mut=36|3.6121	0.1121	-
chr1	17355163	17355164	SDHB|CDS|C2U|mut=50|3.8623	0.1779	-
chr1	17355205	17355206	SDHB|CDS|C2U|mut=14|2.2573	0.0843	-
chr1	17359588	17359589	SDHB|CDS|C2U|mut=42|2.0568	0.2121	-
chr1	17371305	17371306	SDHB|CDS|C2U|mut=28|2.1961	0.0969	-
chr1	17733882	17733883	RCC2|3UTR|C2U|mut=15|7.6084	0.0904	-
chr1	17735419	17735420	RCC2|3UTR|C2U|mut=6|2.0735	0.1765	-
chr1	17735637	17735638	RCC2|CDS|C2U|mut=8|4.0430	0.2581	-
chr1	19451094	19451095	UBR4|CDS|C2U|mut=10|NA	0.2174	-
chr1	19585428	19585429	MRTO4|3UTR|C2U|mut=23|5.5725	0.107	+
chr1	19585435	19585436	MRTO4|3UTR|C2U|mut=23|4.2979	0.1133	+
chr1	19665639	19665640	CAPZB|3UTR|C2U|mut=19|1.8063	0.1	-
chr1	20982201	20982202	DDOST|CDS|C2U|mut=25|8.9713	0.1196	-
chr1	20987404	20987405	DDOST|CDS|C2U|mut=17|2.1360	0.0983	-
chr1	21070751	21070752	HP1BP3|3UTR|C2U|mut=9|3.5357	0.1607	-
chr1	21143943	21143944	EIF4G3|CDS|C2U|mut=9|4.9062	0.125	-
chr1	21191089	21191090	EIF4G3|CDS|C2U|mut=10|6.5625	0.2083	-
chr1	22048198	22048199	USP48|CDS|C2U|mut=14|1.5902	0.1308	-
chr1	22413257	22413258	CDC42|CDS|C2U|mut=15|3.0987	0.0943	+
chr1	22417943	22417944	CDC42|CDS|C2U|mut=13|2.4850	0.115	+
chr1	22418078	22418079	CDC42|3UTR|C2U|mut=31|1.6388	0.1366	+
chr1	22418117	22418118	CDC42|3UTR|C2U|mut=73|2.6143	0.316	+
chr1	22418350	22418351	CDC42|3UTR|C2U|mut=20|1.6181	0.1942	+
chr1	22418574	22418575	CDC42|3UTR|C2U|mut=21|1.9373	0.0824	+
chr1	22418770	22418771	CDC42|3UTR|C2U|mut=16|1.4364	0.128	+
chr1	22419023	22419024	CDC42|3UTR|C2U|mut=70|2.9916	0.2456	+
chr1	22419224	22419225	CDC42|3UTR|C2U|mut=85|2.4409	0.3004	+
chr1	23395590	23395591	KDM1A|CDS|C2U|mut=6|2.7660	0.1277	+
chr1	23399812	23399813	KDM1A|CDS|C2U|mut=8|9.3333	0.1481	+
chr1	23407999	23408000	KDM1A|CDS|C2U|mut=45|6.1719	0.4167	+
chr1	23408801	23408802	KDM1A|CDS|C2U|mut=18|4.1053	0.1353	+
chr1	23636673	23636674	HNRNPR|3UTR|C2U|mut=46|2.1617	0.1257	-
chr1	23645140	23645141	HNRNPR|CDS|C2U|mut=61|2.6363	0.19	-
chr1	23648089	23648090	HNRNPR|CDS|C2U|mut=42|2.4755	0.1296	-
chr1	23664319	23664320	HNRNPR|CDS|C2U|mut=10|1.7544	0.1042	-
chr1	23884488	23884489	ID3|3UTR|C2U|mut=33|3.1854	0.1719	-
chr1	24019192	24019193	RPL11|CDS|C2U|mut=69|2.6188	0.0617	+
chr1	24021178	24021179	RPL11|CDS|C2U|mut=271|5.3173	0.2383	+
chr1	24021218	24021219	RPL11|CDS|C2U|mut=230|4.1407	0.1203	+
chr1	24022353	24022354	RPL11|CDS|C2U|mut=203|4.8375	0.0897	+
chr1	24078111	24078112	ELOA|CDS|C2U|mut=14|5.9339	0.1284	+
chr1	24086350	24086351	ELOA|3UTR|C2U|mut=13|3.0093	0.2407	+
chr1	24087580	24087581	ELOA|3UTR|C2U|mut=4|8.0000	0.1429	+
chr1	24114317	24114318	PITHD1|3UTR|C2U|mut=32|2.5072	0.3299	+
chr1	24172217	24172218	FUCA1|CDS|C2U|mut=9|4.5385	0.1154	-
chr1	24172579	24172580	FUCA1|CDS|C2U|mut=4|2.1739	0.1739	-
chr1	24974894	24974895	SRRM1|5UTR|C2U|mut=7|3.7407	0.2593	+
chr1	24975383	24975384	SRRM1|CDS|C2U|mut=76|1.4154	0.1203	+
chr1	24979462	24979463	SRRM1|CDS|C2U|mut=9|7.2614	0.1023	+
chr1	24997923	24997924	SRRM1|CDS|C2U|mut=7|3.5729	0.0972	+
chr1	24999351	24999352	SRRM1|3UTR|C2U|mut=19|1.8375	0.1	+
chr1	25170696	25170697	CLIC4|3UTR|C2U|mut=14|2.4276	0.1296	+
chr1	25555562	25555563	SYF2|CDS|C2U|mut=15|1.8460	0.1807	-
chr1	25568924	25568925	RSRP1|3UTR|C2U|mut=22|2.7882	0.2292	-
chr1	25568961	25568962	RSRP1|3UTR|C2U|mut=9|2.2133	0.0978	-
chr1	25570392	25570393	RSRP1|ncRNA|C2U|mut=8|1.9841	0.1429	-
chr1	25667021	25667022	TMEM50A|CDS|C2U|mut=81|2.9715	0.324	+
chr1	25687344	25687345	TMEM50A|3UTR|C2U|mut=25|1.8580	0.0833	+
chr1	26158839	26158840	MTFR1L|3UTR|C2U|mut=16|5.3333	0.4848	+
chr1	26159283	26159284	MTFR1L|3UTR|C2U|mut=12|1.8835	0.1519	+
chr1	26226878	26226879	STMN1|3UTR|C2U|mut=22|2.0651	0.2075	-
chr1	26227454	26227455	STMN1|3UTR|C2U|mut=84|1.4503	0.078	-
chr1	26227488	26227489	STMN1|3UTR|C2U|mut=115|1.6414	0.1026	-
chr1	26227519	26227520	STMN1|CDS|C2U|mut=94|1.5601	0.0897	-
chr1	26227548	26227549	STMN1|CDS|C2U|mut=71|2.1061	0.1025	-
chr1	26228054	26228055	STMN1|CDS|C2U|mut=106|1.9393	0.1061	-
chr1	26228058	26228059	STMN1|CDS|C2U|mut=84|1.9588	0.0836	-
chr1	26228083	26228084	STMN1|CDS|C2U|mut=87|1.8124	0.0944	-
chr1	26497252	26497253	ZNF593|3UTR|C2U|mut=16|4.4297	0.0721	+
chr1	26605064	26605065	CEP85|3UTR|C2U|mut=7|2.0316	0.2414	+
chr1	26801778	26801779	HMGN2|3UTR|C2U|mut=148|2.6675	0.1395	+
chr1	26801917	26801918	HMGN2|3UTR|C2U|mut=140|2.7632	0.1889	+
chr1	26801923	26801924	HMGN2|3UTR|C2U|mut=96|2.1999	0.1224	+
chr1	26801967	26801968	HMGN2|3UTR|C2U|mut=163|1.8391	0.0902	+
chr1	26802015	26802016	HMGN2|3UTR|C2U|mut=237|4.6465	0.1276	+
chr1	26802036	26802037	HMGN2|3UTR|C2U|mut=127|2.7497	0.0688	+
chr1	27250620	27250621	NUDC|CDS|C2U|mut=30|4.0660	0.131	+
chr1	27269185	27269186	NUDC|CDS|C2U|mut=70|7.5678	0.2448	+
chr1	27272080	27272081	NUDC|CDS|C2U|mut=37|2.8572	0.1138	+
chr1	27272147	27272148	NUDC|CDS|C2U|mut=35|3.9161	0.097	+
chr1	27730770	27730771	WASF2|3UTR|C2U|mut=7|12.8333	0.1296	-
chr1	27730912	27730913	WASF2|3UTR|C2U|mut=26|2.7423	0.243	-
chr1	27731229	27731230	WASF2|3UTR|C2U|mut=25|2.9614	0.3788	-
chr1	27732036	27732037	WASF2|3UTR|C2U|mut=4|NA	0.2857	-
chr1	27744903	27744904	WASF2|CDS|C2U|mut=9|NA	0.18	-
chr1	28148910	28148911	STX12|3UTR|C2U|mut=5|NA	0.125	+
chr1	28148969	28148970	STX12|3UTR|C2U|mut=7|3.0000	0.3333	+
chr1	28150695	28150696	STX12|3UTR|C2U|mut=11|4.7882	0.3235	+
chr1	28176811	28176812	PPP1R8|CDS|C2U|mut=9|3.2786	0.1607	+
chr1	28177039	28177040	PPP1R8|3UTR|C2U|mut=11|4.3841	0.2391	+
chr1	28177743	28177744	PPP1R8|3UTR|C2U|mut=20|4.4643	0.1786	+
chr1	28218193	28218194	RPA2|3UTR|C2U|mut=35|1.6149	0.0833	-
chr1	28218468	28218469	RPA2|3UTR|C2U|mut=54|2.0404	0.1818	-
chr1	28218672	28218673	RPA2|CDS|C2U|mut=35|2.4608	0.122	-
chr1	28218700	28218701	RPA2|CDS|C2U|mut=87|7.1850	0.3118	-
chr1	28233478	28233479	RPA2|CDS|C2U|mut=14|2.5957	0.0828	-
chr1	28233483	28233484	RPA2|CDS|C2U|mut=28|3.7910	0.1564	-
chr1	28285249	28285250	SMPDL3B|CDS|C2U|mut=13|12.4144	0.3514	+
chr1	28297022	28297023	EYA3|3UTR|C2U|mut=16|4.4571	0.2286	-
chr1	28297043	28297044	EYA3|3UTR|C2U|mut=10|8.6667	0.1667	-
chr1	28297482	28297483	EYA3|3UTR|C2U|mut=17|2.7289	0.2237	-
chr1	28297698	28297699	EYA3|3UTR|C2U|mut=9|4.8808	0.1385	-
chr1	28297717	28297718	EYA3|3UTR|C2U|mut=7|3.3345	0.0946	-
chr1	28527376	28527377	DNAJC8|3UTR|C2U|mut=85|2.5889	0.1347	-
chr1	28527404	28527405	DNAJC8|3UTR|C2U|mut=55|2.6869	0.0868	-
chr1	28531834	28531835	DNAJC8|CDS|C2U|mut=23|1.6543	0.1065	-
chr1	28536569	28536570	DNAJC8|CDS|C2U|mut=13|1.8230	0.0897	-
chr1	28537124	28537125	DNAJC8|CDS|C2U|mut=29|3.4925	0.3372	-
chr1	28555476	28555477	DNAJC8|CDS|C2U|mut=40|2.8648	0.0789	-
chr1	28564384	28564385	ATP5IF1|CDS|C2U|mut=124|2.4489	0.1001	+
chr1	28607712	28607713	SESN2|3UTR|C2U|mut=65|23.8914	0.5804	+
chr1	28835378	28835379	RCC1|5UTR|C2U|mut=47|2.5380	0.376	+
chr1	28835453	28835454	SNHG3|ncRNA|C2U|mut=33|1.8891	0.1793	+
chr1	28864780	28864781	RCC1|3UTR|C2U|mut=37|3.2342	0.1331	+
chr1	28865297	28865298	RCC1|3UTR|C2U|mut=35|1.4101	0.0964	+
chr1	28865302	28865303	RCC1|3UTR|C2U|mut=32|1.5783	0.0889	+
chr1	28865574	28865575	RCC1|3UTR|C2U|mut=5|3.2099	0.1852	+
chr1	28891253	28891254	TRNAU1AP|CDS|C2U|mut=6|3.2708	0.125	+
chr1	28893836	28893837	TRNAU1AP|CDS|C2U|mut=10|3.4324	0.2703	+
chr1	28904114	28904115	TRNAU1AP|CDS|C2U|mut=14|2.5922	0.1239	+
chr1	28944515	28944516	TAF12|CDS|C2U|mut=9|4.6698	0.1698	-
chr1	29070098	29070099	YTHDF2|CDS|C2U|mut=74|2.8246	0.3122	+
chr1	29095629	29095630	YTHDF2|3UTR|C2U|mut=16|4.0979	0.2712	+
chr1	29314148	29314149	EPB41|CDS|C2U|mut=9|3.3636	0.1169	+
chr1	29319898	29319899	EPB41|CDS|C2U|mut=11|3.0046	0.3438	+
chr1	29344892	29344893	EPB41|CDS|C2U|mut=6|2.6379	0.2069	+
chr1	29445193	29445194	EPB41|3UTR|C2U|mut=7|NA	0.1489	+
chr1	29445836	29445837	EPB41|3UTR|C2U|mut=15|3.0036	0.1456	+
chr1	29446216	29446217	EPB41|3UTR|C2U|mut=20|4.6434	0.1399	+
chr1	29446392	29446393	EPB41|3UTR|C2U|mut=16|2.6761	0.1135	+
chr1	29474301	29474302	SRSF4|3UTR|C2U|mut=16|2.4854	0.1553	-
chr1	29475563	29475564	SRSF4|CDS|C2U|mut=25|3.5704	0.1263	-
chr1	29481393	29481394	SRSF4|CDS|C2U|mut=25|3.1630	0.3289	-
chr1	29485932	29485933	SRSF4|CDS|C2U|mut=20|3.0017	0.1887	-
chr1	31404724	31404725	PUM1|3UTR|C2U|mut=13|3.7706	0.1688	-
chr1	31405727	31405728	PUM1|3UTR|C2U|mut=11|2.7617	0.117	-
chr1	31405839	31405840	PUM1|3UTR|C2U|mut=31|3.6330	0.2109	-
chr1	31405959	31405960	PUM1|3UTR|C2U|mut=35|2.9285	0.1691	-
chr1	31406096	31406097	PUM1|CDS|C2U|mut=36|5.6623	0.1905	-
chr1	31732869	31732870	SNRNP40|3UTR|C2U|mut=73|3.0292	0.231	-
chr1	31732948	31732949	SNRNP40|CDS|C2U|mut=38|2.5568	0.2603	-
chr1	31742013	31742014	SNRNP40|CDS|C2U|mut=12|3.8810	0.1905	-
chr1	31754265	31754266	SNRNP40|CDS|C2U|mut=15|3.0950	0.1685	-
chr1	31821714	31821715	ZCCHC17|CDS|C2U|mut=18|2.6793	0.1192	+
chr1	31836925	31836926	ZCCHC17|CDS|C2U|mut=21|2.9573	0.1927	+
chr1	31837667	31837668	ZCCHC17|3UTR|C2U|mut=20|5.8766	0.2273	+
chr1	32372514	32372515	PTP4A2|3UTR|C2U|mut=17|2.2117	0.191	-
chr1	32372664	32372665	PTP4A2|3UTR|C2U|mut=32|2.8952	0.3048	-
chr1	32372940	32372941	PTP4A2|3UTR|C2U|mut=9|2.6953	0.1875	-
chr1	32373337	32373338	PTP4A2|3UTR|C2U|mut=7|16.4889	0.1556	-
chr1	32384660	32384661	PTP4A2|CDS|C2U|mut=40|3.5450	0.2469	-
chr1	32385134	32385135	PTP4A2|5UTR|C2U|mut=15|2.2437	0.1261	-
chr1	32385202	32385203	PTP4A2|5UTR|C2U|mut=19|2.3133	0.1234	-
chr1	32495974	32495975	KHDRBS1|CDS|C2U|mut=10|2.2753	0.1124	+
chr1	32636673	32636674	KPNA6|3UTR|C2U|mut=8|NA	0.32	+
chr1	32637365	32637366	KPNA6|3UTR|C2U|mut=4|NA	0.129	+
chr1	32638181	32638182	KPNA6|3UTR|C2U|mut=13|3.7143	0.2203	+
chr1	32640257	32640258	KPNA6|3UTR|C2U|mut=5|NA	0.2174	+
chr1	32640436	32640437	KPNA6|3UTR|C2U|mut=8|2.5684	0.2105	+
chr1	32662271	32662272	TXLNA|3UTR|C2U|mut=23|2.9755	0.2212	+
chr1	32662449	32662450	TXLNA|3UTR|C2U|mut=16|1.7059	0.1882	+
chr1	32663102	32663103	TXLNA|3UTR|C2U|mut=20|6.7169	0.1205	+
chr1	32673744	32673745	IQCC|3UTR|C2U|mut=6|4.7273	0.1818	+
chr1	32692040	32692041	EIF3I|CDS|C2U|mut=135|6.9452	0.3075	+
chr1	32694146	32694147	EIF3I|CDS|C2U|mut=55|4.4662	0.0952	+
chr1	32768284	32768285	HDAC1|CDS|C2U|mut=38|2.6136	0.2065	+
chr1	32793163	32793164	HDAC1|CDS|C2U|mut=17|2.0206	0.136	+
chr1	32793225	32793226	HDAC1|CDS|C2U|mut=29|2.6791	0.1189	+
chr1	32797387	32797388	HDAC1|CDS|C2U|mut=22|13.6425	0.1229	+
chr1	32798772	32798773	HDAC1|3UTR|C2U|mut=54|2.3368	0.1021	+
chr1	32798858	32798859	HDAC1|3UTR|C2U|mut=76|2.3738	0.1136	+
chr1	32798918	32798919	HDAC1|3UTR|C2U|mut=67|1.7430	0.1267	+
chr1	32798922	32798923	HDAC1|3UTR|C2U|mut=56|1.7471	0.1022	+
chr1	32799103	32799104	HDAC1|3UTR|C2U|mut=49|3.1522	0.0966	+
chr1	32799508	32799509	MARCKSL1|3UTR|C2U|mut=58|3.7146	0.148	-
chr1	32799554	32799555	MARCKSL1|3UTR|C2U|mut=150|3.3997	0.2171	-
chr1	32799661	32799662	MARCKSL1|3UTR|C2U|mut=171|3.1736	0.2014	-
chr1	32830961	32830962	BSDC1|3UTR|C2U|mut=12|1.6313	0.1	-
chr1	32833793	32833794	BSDC1|3UTR|C2U|mut=21|7.8660	0.2165	-
chr1	33087459	33087460	ZBTB8OS|3UTR|C2U|mut=6|2.6047	0.1395	-
chr1	33087468	33087469	ZBTB8OS|CDS|C2U|mut=18|2.1964	0.3	-
chr1	33133945	33133946	RBBP4|CDS|C2U|mut=18|2.1087	0.1304	+
chr1	33134900	33134901	RBBP4|CDS|C2U|mut=34|2.6921	0.1491	+
chr1	33145294	33145295	RBBP4|CDS|C2U|mut=106|6.1107	0.3746	+
chr1	33145389	33145390	RBBP4|3UTR|C2U|mut=42|1.8884	0.1647	+
chr1	33145505	33145506	RBBP4|3UTR|C2U|mut=55|1.6320	0.1943	+
chr1	33145775	33145776	RBBP4|3UTR|C2U|mut=49|1.9814	0.1339	+
chr1	33145843	33145844	RBBP4|3UTR|C2U|mut=58|3.0565	0.1611	+
chr1	33145986	33145987	RBBP4|3UTR|C2U|mut=35|3.0790	0.0983	+
chr1	33146211	33146212	RBBP4|3UTR|C2U|mut=42|3.1144	0.1438	+
chr1	33146435	33146436	RBBP4|3UTR|C2U|mut=6|4.3846	0.2308	+
chr1	33147257	33147258	RBBP4|3UTR|C2U|mut=5|2.2917	0.1389	+
chr1	33241159	33241160	YARS1|3UTR|C2U|mut=31|6.5749	0.067	-
chr1	33324220	33324221	S100PBP|3UTR|C2U|mut=6|2.1818	0.1364	+
chr1	33474732	33474733	AK2|3UTR|C2U|mut=27|3.9426	0.1688	-
chr1	33474824	33474825	AK2|3UTR|C2U|mut=27|1.7950	0.1677	-
chr1	33475266	33475267	AK2|3UTR|C2U|mut=16|2.4436	0.1455	-
chr1	33475472	33475473	AK2|3UTR|C2U|mut=25|1.9573	0.3165	-
chr1	33475894	33475895	AK2|3UTR|C2U|mut=43|2.2577	0.115	-
chr1	33476085	33476086	AK2|3UTR|C2U|mut=40|1.6609	0.2062	-
chr1	33476663	33476664	AK2|3UTR|C2U|mut=14|4.0833	0.7778	-
chr1	33765853	33765854	ZNF362|3UTR|C2U|mut=5|2.0062	0.1852	+
chr1	35649271	35649272	SFPQ|3UTR|C2U|mut=35|1.6201	0.0897	-
chr1	35654646	35654647	SFPQ|CDS|C2U|mut=34|2.9714	0.2222	-
chr1	35654879	35654880	SFPQ|CDS|C2U|mut=24|2.3904	0.1106	-
chr1	35654891	35654892	SFPQ|CDS|C2U|mut=26|1.5326	0.1161	-
chr1	35885845	35885846	ZMYM4|3UTR|C2U|mut=5|3.4615	0.1923	+
chr1	35917287	35917288	KIAA0319L|CDS|C2U|mut=3|4.7647	0.1765	-
chr1	36068656	36068657	PSMB2|3UTR|C2U|mut=10|2.2059	0.1471	-
chr1	36068921	36068922	PSMB2|CDS|C2U|mut=67|1.5615	0.1089	-
chr1	36074878	36074879	PSMB2|CDS|C2U|mut=113|4.6132	0.3005	-
chr1	36074937	36074938	PSMB2|CDS|C2U|mut=74|2.5714	0.1324	-
chr1	36101968	36101969	PSMB2|CDS|C2U|mut=36|1.6562	0.1017	-
chr1	36217077	36217078	CLSPN|CDS|C2U|mut=7|2.5352	0.0986	-
chr1	36230007	36230008	CLSPN|CDS|C2U|mut=22|1.7396	0.1202	-
chr1	36230274	36230275	CLSPN|CDS|C2U|mut=30|1.8439	0.1357	-
chr1	36558842	36558843	ADPRS|CDS|C2U|mut=12|16.4545	0.2727	+
chr1	36602707	36602708	TRAPPC3|3UTR|C2U|mut=17|1.4959	0.0859	-
chr1	36603456	36603457	TRAPPC3|CDS|C2U|mut=17|3.3843	0.1097	-
chr1	36605710	36605711	TRAPPC3|CDS|C2U|mut=23|4.4349	0.1769	-
chr1	36645937	36645938	MAP7D1|3UTR|C2U|mut=10|NA	0.1493	+
chr1	36752148	36752149	THRAP3|CDS|C2U|mut=17|2.0765	0.0776	+
chr1	36754680	36754681	THRAP3|CDS|C2U|mut=9|1.8776	0.1429	+
chr1	36754870	36754871	THRAP3|CDS|C2U|mut=5|5.3158	0.2632	+
chr1	36758264	36758265	THRAP3|CDS|C2U|mut=6|4.9655	0.2069	+
chr1	36769631	36769632	THRAP3|3UTR|C2U|mut=6|NA	0.1538	+
chr1	36770112	36770113	THRAP3|3UTR|C2U|mut=25|2.2145	0.1748	+
chr1	36805322	36805323	STK40|3UTR|C2U|mut=7|6.6667	0.1111	-
chr1	37958982	37958983	MEAF6|3UTR|C2U|mut=14|1.8478	0.1014	-
chr1	37959320	37959321	MEAF6|3UTR|C2U|mut=15|1.8448	0.0993	-
chr1	37979079	37979080	MEAF6|CDS|C2U|mut=7|2.1059	0.1186	-
chr1	38033911	38033912	GNL2|CDS|C2U|mut=36|2.3622	0.3495	-
chr1	38049499	38049500	GNL2|CDS|C2U|mut=8|2.4186	0.186	-
chr1	38053023	38053024	GNL2|CDS|C2U|mut=10|5.5844	0.1299	-
chr1	38166169	38166170	CDCA8|CDS|C2U|mut=5|3.0000	0.2778	+
chr1	38174052	38174053	CDCA8|3UTR|C2U|mut=5|6.0625	0.125	+
chr1	38174789	38174790	CDCA8|3UTR|C2U|mut=9|3.1500	0.1286	+
chr1	38266730	38266731	MANEAL|3UTR|C2U|mut=11|3.0755	0.1571	+
chr1	38422908	38422909	SF3A3|3UTR|C2U|mut=9|2.9613	0.0968	-
chr1	38423355	38423356	SF3A3|3UTR|C2U|mut=10|3.3022	0.0935	-
chr1	38423891	38423892	SF3A3|CDS|C2U|mut=20|1.7294	0.1124	-
chr1	38425797	38425798	SF3A3|CDS|C2U|mut=6|8.1429	0.2143	-
chr1	38435357	38435358	SF3A3|CDS|C2U|mut=15|1.6416	0.0794	-
chr1	38442603	38442604	SF3A3|CDS|C2U|mut=9|2.0915	0.1268	-
chr1	38447435	38447436	SF3A3|CDS|C2U|mut=19|5.0776	0.3276	-
chr1	38488410	38488411	UTP11|CDS|C2U|mut=33|1.9473	0.1347	+
chr1	38489250	38489251	UTP11|CDS|C2U|mut=40|3.0662	0.1951	+
chr1	38489358	38489359	UTP11|3UTR|C2U|mut=32|2.9241	0.1778	+
chr1	39470416	39470417	AKIRIN1|3UTR|C2U|mut=22|3.1465	0.2558	+
chr1	39470528	39470529	AKIRIN1|3UTR|C2U|mut=12|3.8303	0.1212	+
chr1	39952321	39952322	MACF1|3UTR|C2U|mut=12|1.6930	0.2791	+
chr1	40026716	40026717	PABPC4|3UTR|C2U|mut=28|2.8182	0.1172	-
chr1	40026743	40026744	PABPC4|3UTR|C2U|mut=45|1.6391	0.1899	-
chr1	40209537	40209538	PPIE|CDS|C2U|mut=11|2.9531	0.0859	+
chr1	40211096	40211097	PPIE|CDS|C2U|mut=13|3.3732	0.085	+
chr1	40535391	40535392	CAP1|CDS|C2U|mut=8|2.4381	0.2667	+
chr1	40537188	40537189	CAP1|CDS|C2U|mut=32|2.7437	0.185	+
chr1	40537524	40537525	CAP1|3UTR|C2U|mut=18|1.8818	0.0818	+
chr1	40537559	40537560	CAP1|3UTR|C2U|mut=21|1.6590	0.0968	+
chr1	40537671	40537672	CAP1|3UTR|C2U|mut=28|1.6765	0.1176	+
chr1	40538605	40538606	PPT1|3UTR|C2U|mut=45|2.4165	0.1074	-
chr1	40538671	40538672	PPT1|3UTR|C2U|mut=51|2.5633	0.1861	-
chr1	40538855	40538856	PPT1|3UTR|C2U|mut=43|2.5883	0.1303	-
chr1	40539182	40539183	PPT1|3UTR|C2U|mut=35|2.1888	0.2349	-
chr1	40539410	40539411	PPT1|3UTR|C2U|mut=23|2.0514	0.1198	-
chr1	40539626	40539627	PPT1|3UTR|C2U|mut=24|1.9930	0.1182	-
chr1	40539670	40539671	PPT1|3UTR|C2U|mut=24|3.0958	0.1008	-
chr1	40539828	40539829	PPT1|CDS|C2U|mut=23|5.3431	0.1769	-
chr1	40557800	40557801	PPT1|CDS|C2U|mut=21|3.7161	0.1355	-
chr1	40654795	40654796	RLF|CDS|C2U|mut=8|3.4000	0.4	+
chr1	40733505	40733506	ZMPSTE24|CDS|C2U|mut=15|1.6803	0.1875	+
chr1	40758224	40758225	ZMPSTE24|CDS|C2U|mut=18|3.0217	0.1957	+
chr1	40758229	40758230	ZMPSTE24|CDS|C2U|mut=13|2.6696	0.1354	+
chr1	40759229	40759230	ZMPSTE24|3UTR|C2U|mut=11|1.7536	0.1196	+
chr1	40759626	40759627	ZMPSTE24|3UTR|C2U|mut=18|1.3580	0.1065	+
chr1	41237065	41237066	NFYC|3UTR|C2U|mut=9|8.3077	0.1731	+
chr1	41450580	41450581	CTPS1|CDS|C2U|mut=12|2.6377	0.1739	+
chr1	41450629	41450630	CTPS1|CDS|C2U|mut=8|2.3667	0.2	+
chr1	41461675	41461676	CTPS1|CDS|C2U|mut=11|2.3949	0.1392	+
chr1	41475871	41475872	CTPS1|CDS|C2U|mut=39|3.6150	0.3	+
chr1	41493217	41493218	SCMH1|3UTR|C2U|mut=10|NA	0.1754	-
chr1	42925653	42925654	PPCS|3UTR|C2U|mut=15|3.9487	0.3333	+
chr1	43167701	43167702	YBX1|3UTR|C2U|mut=173|2.5117	0.1368	+
chr1	43167814	43167815	YBX1|3UTR|C2U|mut=322|2.9091	0.4969	+
chr1	43167833	43167834	YBX1|3UTR|C2U|mut=285|2.3971	0.274	+
chr1	43167927	43167928	YBX1|3UTR|C2U|mut=95|1.9262	0.1498	+
chr1	43240924	43240925	C1orf50|CDS|C2U|mut=7|NA	0.2692	+
chr1	43391899	43391900	SLC2A1|3UTR|C2U|mut=11|2.6762	0.1897	-
chr1	43630125	43630126	EBNA1BP2|CDS|C2U|mut=21|2.1467	0.0933	-
chr1	43630459	43630460	EBNA1BP2|CDS|C2U|mut=14|2.4840	0.0778	-
chr1	43829679	43829680	ELOVL1|CDS|C2U|mut=10|2.3247	0.1429	-
chr1	43829748	43829749	ELOVL1|CDS|C2U|mut=11|1.5789	0.1447	-
chr1	43830634	43830635	ELOVL1|CDS|C2U|mut=9|3.9600	0.18	-
chr1	43849808	43849809	MED8|3UTR|C2U|mut=4|7.5385	0.1538	-
chr1	43850551	43850552	MED8|3UTR|C2U|mut=6|2.2418	0.1154	-
chr1	44088180	44088181	PTPRF|3UTR|C2U|mut=25|2.9922	0.1445	+
chr1	44088517	44088518	PTPRF|3UTR|C2U|mut=41|11.4861	0.2662	+
chr1	44088972	44088973	PTPRF|3UTR|C2U|mut=21|2.2231	0.1654	+
chr1	44438709	44438710	DPH2|3UTR|C2U|mut=19|4.2465	0.2184	+
chr1	44438904	44438905	DPH2|3UTR|C2U|mut=10|2.8571	0.1695	+
chr1	44456171	44456172	B4GALT2|3UTR|C2U|mut=8|25.9556	0.1778	+
chr1	45116783	45116784	RNF220|3UTR|C2U|mut=5|4.1515	0.1515	+
chr1	45116823	45116824	RNF220|3UTR|C2U|mut=12|3.6190	0.2143	+
chr1	45221867	45221868	KIF2C|CDS|C2U|mut=6|2.2737	0.3158	+
chr1	45232851	45232852	KIF2C|3UTR|C2U|mut=13|5.3368	0.1711	+
chr1	45243357	45243358	RPS8|CDS|C2U|mut=173|2.4569	0.0755	+
chr1	45243388	45243389	RPS8|CDS|C2U|mut=464|1.5255	0.176	+
chr1	45243697	45243698	RPS8|CDS|C2U|mut=69|1.4853	0.067	+
chr1	45243704	45243705	RPS8|CDS|C2U|mut=120|1.5868	0.091	+
chr1	45345588	45345589	EIF2B3|CDS|C2U|mut=17|3.5992	0.156	-
chr1	45347331	45347332	EIF2B3|CDS|C2U|mut=24|5.2080	0.3038	-
chr1	45444037	45444038	EIF2B3|CDS|C2U|mut=24|4.5669	0.3429	-
chr1	45976908	45976909	PRDX1|3UTR|C2U|mut=234|2.3587	0.2095	-
chr1	45976915	45976916	PRDX1|3UTR|C2U|mut=130|3.1165	0.1138	-
chr1	45976953	45976954	PRDX1|3UTR|C2U|mut=424|2.0837	0.319	-
chr1	45980225	45980226	PRDX1|CDS|C2U|mut=190|4.4576	0.1777	-
chr1	45980624	45980625	PRDX1|CDS|C2U|mut=292|4.0910	0.276	-
chr1	45981380	45981381	PRDX1|CDS|C2U|mut=121|3.2094	0.1085	-
chr1	45981444	45981445	PRDX1|CDS|C2U|mut=133|2.3485	0.1769	-
chr1	46073787	46073788	NASP|CDS|C2U|mut=24|5.0701	0.3117	+
chr1	46081044	46081045	NASP|CDS|C2U|mut=33|2.6904	0.1162	+
chr1	46081053	46081054	NASP|CDS|C2U|mut=35|1.9542	0.1167	+
chr1	46093538	46093539	GPBP1L1|3UTR|C2U|mut=12|2.9626	0.1165	-
chr1	46093615	46093616	GPBP1L1|3UTR|C2U|mut=17|2.1185	0.1809	-
chr1	46159108	46159109	TMEM69|CDS|C2U|mut=14|4.6667	0.2745	+
chr1	46506136	46506137	P3R3URF-PIK3R3|3UTR|C2U|mut=13|5.7200	0.52	-
chr1	46654466	46654467	POMGNT1|CDS|C2U|mut=10|8.6275	0.1471	-
chr1	46775963	46775964	UQCRH|CDS|C2U|mut=52|1.7776	0.1232	+
chr1	46782246	46782247	UQCRH|CDS|C2U|mut=31|2.1839	0.074	+
chr1	47100931	47100932	ATPAF1|3UTR|C2U|mut=57|6.7887	0.7037	-
chr1	47735491	47735492	STIL|CDS|C2U|mut=3|NA	0.2727	-
chr1	51005343	51005344	FAF1|CDS|C2U|mut=11|2.3143	0.3143	-
chr1	51032769	51032770	FAF1|CDS|C2U|mut=4|3.8333	0.1667	-
chr1	51440065	51440066	CDKN2C|3UTR|C2U|mut=17|2.8953	0.2656	+
chr1	51738179	51738180	RNF11|3UTR|C2U|mut=9|12.9512	0.2195	+
chr1	52253063	52253064	OSBPL9|CDS|C2U|mut=8|12.0000	0.1538	+
chr1	52253077	52253078	OSBPL9|CDS|C2U|mut=7|3.4426	0.1148	+
chr1	52253106	52253107	OSBPL9|CDS|C2U|mut=14|3.5625	0.25	+
chr1	52486331	52486332	TXNDC12|3UTR|C2U|mut=50|3.5310	0.2101	-
chr1	52486365	52486366	TXNDC12|3UTR|C2U|mut=30|2.5294	0.1176	-
chr1	52486647	52486648	TXNDC12|CDS|C2U|mut=17|2.1691	0.1126	-
chr1	52552501	52552502	BTF3L4|3UTR|C2U|mut=20|4.6813	0.2198	+
chr1	52553081	52553082	BTF3L4|3UTR|C2U|mut=7|2.5403	0.2258	+
chr1	52553830	52553831	BTF3L4|3UTR|C2U|mut=7|4.0444	0.2333	+
chr1	52870500	52870501	PRPF38A|CDS|C2U|mut=11|2.5409	0.1447	+
chr1	52874327	52874328	PRPF38A|CDS|C2U|mut=9|4.5511	0.2045	+
chr1	52882544	52882545	PRPF38A|3UTR|C2U|mut=35|3.1500	0.3333	+
chr1	52882626	52882627	PRPF38A|3UTR|C2U|mut=19|6.6609	0.1638	+
chr1	52882678	52882679	PRPF38A|3UTR|C2U|mut=12|2.7671	0.1644	+
chr1	52883085	52883086	PRPF38A|3UTR|C2U|mut=16|3.2542	0.2712	+
chr1	52883264	52883265	PRPF38A|3UTR|C2U|mut=11|2.0508	0.1864	+
chr1	52883819	52883820	PRPF38A|3UTR|C2U|mut=11|1.5213	0.234	+
chr1	52911980	52911981	TUT4|CDS|C2U|mut=4|3.0476	0.2857	-
chr1	53360042	53360043	ZYG11A|3UTR|C2U|mut=6|3.8276	0.2069	+
chr1	53692697	53692698	MAGOH|3UTR|C2U|mut=13|2.4949	0.0788	-
chr1	54231390	54231391	NDC1|3UTR|C2U|mut=53|2.8101	0.3376	-
chr1	54231938	54231939	NDC1|3UTR|C2U|mut=28|4.2960	0.2617	-
chr1	54262413	54262414	NDC1|CDS|C2U|mut=13|4.4850	0.325	-
chr1	54291549	54291550	NDC1|CDS|C2U|mut=6|2.0000	0.4615	-
chr1	54317642	54317643	YIPF1|3UTR|C2U|mut=18|6.1250	0.5	-
chr1	54433526	54433527	LRRC42|CDS|C2U|mut=16|2.1961	0.2667	+
chr1	54497393	54497394	TMEM59|3UTR|C2U|mut=12|2.5403	0.1558	-
chr1	54497789	54497790	TMEM59|3UTR|C2U|mut=62|2.4455	0.249	-
chr1	54497886	54497887	TMEM59|CDS|C2U|mut=83|3.0883	0.2862	-
chr1	54497938	54497939	TMEM59|CDS|C2U|mut=44|1.5809	0.1406	-
chr1	54509066	54509067	TMEM59|CDS|C2U|mut=30|2.3894	0.2655	-
chr1	54509088	54509089	TMEM59|CDS|C2U|mut=40|2.7032	0.201	-
chr1	54512970	54512971	TMEM59|CDS|C2U|mut=36|1.8837	0.2093	-
chr1	54675735	54675736	MRPL37|CDS|C2U|mut=39|2.7964	0.1074	+
chr1	54681897	54681898	MRPL37|CDS|C2U|mut=36|3.4460	0.0679	+
chr1	54691374	54691375	SSBP3|3UTR|C2U|mut=8|2.6947	0.1404	-
chr1	54692552	54692553	SSBP3|3UTR|C2U|mut=26|3.1510	0.3133	-
chr1	54692585	54692586	SSBP3|3UTR|C2U|mut=25|2.2727	0.2688	-
chr1	55183216	55183217	TTC4|CDS|C2U|mut=5|2.1212	0.1515	+
chr1	55186865	55186866	TTC4|CDS|C2U|mut=11|3.7431	0.2292	+
chr1	55207517	55207518	TTC4|3UTR|C2U|mut=22|9.2102	0.1864	+
chr1	55222624	55222625	PARS2|3UTR|C2U|mut=6|2.1857	0.2143	-
chr1	55223219	55223220	PARS2|3UTR|C2U|mut=4|4.1778	0.2667	-
chr1	55316719	55316720	DHCR24|3UTR|C2U|mut=15|1.4347	0.0987	-
chr1	55317879	55317880	DHCR24|3UTR|C2U|mut=10|NA	0.1163	-
chr1	55319195	55319196	DHCR24|CDS|C2U|mut=8|5.5211	0.1127	-
chr1	57178786	57178787	PRKAA2|3UTR|C2U|mut=7|7.1111	0.3333	+
chr1	59147743	59147744	MYSM1|CDS|C2U|mut=3|3.7653	0.2143	-
chr1	59246858	59246859	JUN|3UTR|C2U|mut=15|2.5097	0.1596	-
chr1	59247429	59247430	JUN|3UTR|C2U|mut=29|3.9846	0.2	-
chr1	59247498	59247499	JUN|3UTR|C2U|mut=44|2.1726	0.1667	-
chr1	59247595	59247596	JUN|3UTR|C2U|mut=41|1.8548	0.1633	-
chr1	59247637	59247638	JUN|3UTR|C2U|mut=37|1.5998	0.1581	-
chr1	59247674	59247675	JUN|3UTR|C2U|mut=34|2.6879	0.165	-
chr1	59247687	59247688	JUN|3UTR|C2U|mut=32|2.7167	0.1608	-
chr1	59248722	59248723	JUN|CDS|C2U|mut=24|4.7395	0.1008	-
chr1	60325875	60325876	HOOK1|CDS|C2U|mut=4|4.0000	0.1538	+
chr1	61921756	61921757	NFIA|3UTR|C2U|mut=7|4.3333	0.3333	+
chr1	61921808	61921809	NFIA|3UTR|C2U|mut=9|3.2595	0.2432	+
chr1	61927942	61927943	NFIA|3UTR|C2U|mut=6|11.7857	0.2143	+
chr1	62189427	62189428	TM2D1|CDS|C2U|mut=9|5.9226	0.2903	-
chr1	62905513	62905514	USP1|5UTR|C2U|mut=25|2.7367	0.1374	+
chr1	62905604	62905605	USP1|CDS|C2U|mut=47|2.9102	0.1767	+
chr1	62913101	62913102	USP1|CDS|C2U|mut=10|2.1174	0.1887	+
chr1	62916012	62916013	USP1|CDS|C2U|mut=10|2.5167	0.1333	+
chr1	62916015	62916016	USP1|CDS|C2U|mut=13|2.6833	0.1667	+
chr1	62916453	62916454	USP1|CDS|C2U|mut=16|2.3077	0.1538	+
chr1	63282395	63282396	ATG4C|CDS|C2U|mut=8|1.8800	0.16	+
chr1	63282454	63282455	ATG4C|CDS|C2U|mut=6|5.5946	0.1622	+
chr1	63307187	63307188	ATG4C|CDS|C2U|mut=4|11.3143	0.1143	+
chr1	63836670	63836671	ALG6|CDS|C2U|mut=16|2.0757	0.2162	+
chr1	63902562	63902563	ALG6|CDS|C2U|mut=20|2.1991	0.1389	+
chr1	63915441	63915442	ITGB3BP|3UTR|C2U|mut=3|NA	0.2308	-
chr1	63955824	63955825	ITGB3BP|CDS|C2U|mut=16|1.6506	0.0784	-
chr1	64095660	64095661	PGM1|CDS|C2U|mut=6|2.3333	0.2222	+
chr1	64117447	64117448	PGM1|CDS|C2U|mut=19|4.4107	0.2468	+
chr1	64125416	64125417	PGM1|3UTR|C2U|mut=21|2.7857	0.2308	+
chr1	64125505	64125506	PGM1|3UTR|C2U|mut=13|5.2000	0.114	+
chr1	65158266	65158267	CACHD1|3UTR|C2U|mut=11|3.7200	0.2	+
chr1	65297467	65297468	RAVER2|3UTR|C2U|mut=6|4.7586	0.2069	+
chr1	65298473	65298474	RAVER2|3UTR|C2U|mut=10|2.4416	0.1818	+
chr1	65304186	65304187	JAK1|CDS|C2U|mut=2|NA	0.2	-
chr1	65332620	65332621	JAK1|CDS|C2U|mut=6|2.6910	0.1395	-
chr1	65692513	65692514	AK4|3UTR|C2U|mut=17|2.7412	0.425	+
chr1	65897867	65897868	LEPROT|3UTR|C2U|mut=14|4.5926	0.2593	+
chr1	65897946	65897947	LEPROT|3UTR|C2U|mut=39|6.6970	0.5417	+
chr1	67423875	67423876	MIER1|CDS|C2U|mut=19|2.5790	0.3115	+
chr1	67466423	67466424	SLC35D1|3UTR|C2U|mut=4|6.1176	0.1176	-
chr1	67874188	67874189	SERBP1|3UTR|C2U|mut=15|3.1775	0.1145	-
chr1	67876552	67876553	SERBP1|3UTR|C2U|mut=7|2.0263	0.1842	-
chr1	67877041	67877042	SERBP1|3UTR|C2U|mut=53|2.0812	0.1271	-
chr1	67877057	67877058	SERBP1|3UTR|C2U|mut=82|1.8414	0.1881	-
chr1	67877087	67877088	SERBP1|3UTR|C2U|mut=39|1.6394	0.0798	-
chr1	67877110	67877111	SERBP1|3UTR|C2U|mut=73|1.9238	0.1608	-
chr1	67877277	67877278	SERBP1|3UTR|C2U|mut=46|1.4598	0.0975	-
chr1	67877573	67877574	SERBP1|3UTR|C2U|mut=40|2.5835	0.1055	-
chr1	67877853	67877854	SERBP1|3UTR|C2U|mut=75|3.1721	0.1596	-
chr1	67878707	67878708	SERBP1|3UTR|C2U|mut=69|1.7071	0.0805	-
chr1	67878809	67878810	SERBP1|3UTR|C2U|mut=199|3.1265	0.2389	-
chr1	67880901	67880902	SERBP1|CDS|C2U|mut=159|3.2577	0.1074	-
chr1	67885821	67885822	SERBP1|CDS|C2U|mut=35|1.9420	0.2108	-
chr1	67889956	67889957	SERBP1|CDS|C2U|mut=63|2.0537	0.2727	-
chr1	67891932	67891933	SERBP1|CDS|C2U|mut=34|1.3995	0.0997	-
chr1	67895713	67895714	SERBP1|CDS|C2U|mut=52|2.8627	0.13	-
chr1	68167448	68167449	GNG12|3UTR|C2U|mut=6|2.0889	0.1333	-
chr1	68168626	68168627	GNG12|3UTR|C2U|mut=5|2.3611	0.2778	-
chr1	68170400	68170401	GNG12|3UTR|C2U|mut=6|3.1957	0.2609	-
chr1	68171030	68171031	GNG12|3UTR|C2U|mut=9|4.8041	0.2432	-
chr1	68591344	68591345	WLS|3UTR|C2U|mut=43|1.5478	0.1838	-
chr1	68591644	68591645	WLS|3UTR|C2U|mut=47|3.0602	0.3176	-
chr1	68613836	68613837	WLS|CDS|C2U|mut=6|10.9714	0.1714	-
chr1	68615966	68615967	WLS|CDS|C2U|mut=14|1.9985	0.1069	-
chr1	68940019	68940020	DEPDC1|3UTR|C2U|mut=11|2.3486	0.1486	-
chr1	68941469	68941470	DEPDC1|3UTR|C2U|mut=24|3.1958	0.381	-
chr1	68941726	68941727	DEPDC1|3UTR|C2U|mut=9|3.3482	0.1607	-
chr1	68944866	68944867	DEPDC1|CDS|C2U|mut=13|3.4239	0.2407	-
chr1	68948397	68948398	DEPDC1|CDS|C2U|mut=4|NA	0.1667	-
chr1	70611497	70611498	LRRC40|CDS|C2U|mut=9|2.0156	0.1875	-
chr1	70694161	70694162	SRSF11|CDS|C2U|mut=45|1.5588	0.0905	+
chr1	70694187	70694188	SRSF11|CDS|C2U|mut=52|2.1822	0.1092	+
chr1	70712531	70712532	SRSF11|CDS|C2U|mut=14|3.5033	0.0737	+
chr1	70712570	70712571	SRSF11|CDS|C2U|mut=15|1.7716	0.1119	+
chr1	70717308	70717309	SRSF11|3UTR|C2U|mut=37|3.4153	0.1754	+
chr1	70718187	70718188	SRSF11|3UTR|C2U|mut=10|2.6509	0.1724	+
chr1	70728394	70728395	ANKRD13C|3UTR|C2U|mut=7|5.3768	0.3043	-
chr1	70896058	70896059	CTH|CDS|C2U|mut=3|3.4500	0.15	+
chr1	70897822	70897823	CTH|CDS|C2U|mut=6|3.4091	0.1364	+
chr1	70904430	70904431	CTH|CDS|C2U|mut=8|2.4237	0.1356	+
chr1	70904876	70904877	CTH|3UTR|C2U|mut=13|5.5611	0.2167	+
chr1	70904880	70904881	CTH|3UTR|C2U|mut=14|2.2167	0.2188	+
chr1	71529298	71529299	ZRANB2|3UTR|C2U|mut=40|1.9722	0.1307	-
chr1	71529840	71529841	ZRANB2|3UTR|C2U|mut=25|2.1855	0.133	-
chr1	71532483	71532484	ZRANB2|CDS|C2U|mut=42|2.3612	0.2132	-
chr1	74648253	74648254	LRRIQ3|CDS|C2U|mut=7|3.5833	0.5833	-
chr1	74670501	74670502	FPGT|CDS|C2U|mut=6|3.6667	0.3333	+
chr1	75175855	75175856	CRYZ|CDS|C2U|mut=5|NA	0.1429	-
chr1	75232089	75232090	TYW3|3UTR|C2U|mut=4|NA	0.2667	+
chr1	76253225	76253226	RABGGTB|CDS|C2U|mut=5|3.0556	0.2778	+
chr1	76256979	76256980	RABGGTB|CDS|C2U|mut=4|2.6813	0.3077	+
chr1	76257210	76257211	RABGGTB|CDS|C2U|mut=41|3.6793	0.494	+
chr1	76257952	76257953	RABGGTB|CDS|C2U|mut=17|2.8673	0.17	+
chr1	77557171	77557172	PIGK|3UTR|C2U|mut=6|5.6571	0.1714	-
chr1	77557551	77557552	PIGK|3UTR|C2U|mut=17|2.0585	0.1735	-
chr1	77557720	77557721	PIGK|3UTR|C2U|mut=12|2.3736	0.1558	-
chr1	77620172	77620173	PIGK|CDS|C2U|mut=15|4.5000	0.1807	-
chr1	77672382	77672383	PIGK|CDS|C2U|mut=14|2.6515	0.2121	-
chr1	78162456	78162457	USP33|3UTR|C2U|mut=11|3.1216	0.2973	-
chr1	78180403	78180404	USP33|CDS|C2U|mut=11|3.1390	0.1341	-
chr1	78343715	78343716	MIGA1|3UTR|C2U|mut=5|3.2870	0.1852	+
chr1	78344752	78344753	MIGA1|3UTR|C2U|mut=6|5.0625	0.1875	+
chr1	78414904	78414905	FUBP1|CDS|C2U|mut=35|4.6886	0.2381	-
chr1	78422322	78422323	FUBP1|CDS|C2U|mut=13|6.7281	0.114	-
chr1	78428487	78428488	FUBP1|CDS|C2U|mut=9|2.4816	0.1324	-
chr1	78429340	78429341	FUBP1|CDS|C2U|mut=9|3.5870	0.1304	-
chr1	78430593	78430594	FUBP1|CDS|C2U|mut=15|2.7647	0.1471	-
chr1	78444601	78444602	FUBP1|CDS|C2U|mut=8|11.7209	0.186	-
chr1	84956070	84956071	RPF1|CDS|C2U|mut=29|2.0638	0.2929	+
chr1	84961645	84961646	RPF1|CDS|C2U|mut=19|2.7224	0.1138	+
chr1	84961966	84961967	RPF1|CDS|C2U|mut=25|2.6429	0.1337	+
chr1	84964127	84964128	GNG5|3UTR|C2U|mut=57|5.2965	0.1566	-
chr1	84967596	84967597	GNG5|CDS|C2U|mut=45|2.8219	0.1257	-
chr1	85112159	85112160	SSX2IP|3UTR|C2U|mut=4|6.5263	0.2105	-
chr1	85113124	85113125	SSX2IP|CDS|C2U|mut=6|11.0909	0.1818	-
chr1	85732383	85732384	BCL10|3UTR|C2U|mut=7|2.9024	0.1707	-
chr1	85785600	85785601	DDAH1|3UTR|C2U|mut=6|NA	0.3	-
chr1	86049128	86049129	CCN1|3UTR|C2U|mut=8|1.6800	0.32	+
chr1	87208906	87208907	SH3GLB1|CDS|C2U|mut=10|3.9423	0.1923	+
chr1	87328767	87328768	SELENOF|3UTR|C2U|mut=36|1.6687	0.0876	-
chr1	87328848	87328849	SELENOF|3UTR|C2U|mut=24|1.6796	0.087	-
chr1	87329198	87329199	SELENOF|CDS|C2U|mut=75|2.0368	0.2246	-
chr1	87329224	87329225	SELENOF|CDS|C2U|mut=51|2.2651	0.1375	-
chr1	87369037	87369038	SELENOF|CDS|C2U|mut=48|2.1000	0.1412	-
chr1	87574585	87574586	HS2ST1|3UTR|C2U|mut=4|3.2464	0.1739	+
chr1	87805255	87805256	LMO4|CDS|C2U|mut=11|11.7857	0.3143	+
chr1	89318792	89318793	GTF2B|3UTR|C2U|mut=13|5.1509	0.2453	-
chr1	89318880	89318881	GTF2B|3UTR|C2U|mut=19|3.6944	0.3167	-
chr1	89408730	89408731	KYAT3|CDS|C2U|mut=12|3.0175	0.3158	-
chr1	89448855	89448856	RBMXL1|CDS|C2U|mut=25|1.7560	0.1592	-
chr1	90475693	90475694	ZNF326|CDS|C2U|mut=38|2.7775	0.2346	+
chr1	90475719	90475720	ZNF326|CDS|C2U|mut=24|2.4476	0.1387	+
chr1	90486386	90486387	ZNF326|CDS|C2U|mut=6|2.5427	0.1463	+
chr1	90498567	90498568	ZNF326|3UTR|C2U|mut=3|3.0769	0.2308	+
chr1	90498659	90498660	ZNF326|3UTR|C2U|mut=4|11.0588	0.2353	+
chr1	91405547	91405548	ZNF644|CDS|C2U|mut=7|4.6226	0.1321	-
chr1	91406185	91406186	ZNF644|CDS|C2U|mut=10|2.2421	0.0893	-
chr1	91989748	91989749	CDC7|CDS|C2U|mut=13|2.9203	0.1884	+
chr1	91990104	91990105	CDC7|3UTR|C2U|mut=13|2.2905	0.1857	+
chr1	91990181	91990182	CDC7|3UTR|C2U|mut=9|2.1411	0.1452	+
chr1	92146453	92146454	TGFBR3|3UTR|C2U|mut=7|5.0105	0.3684	-
chr1	92763065	92763066	GLMN|CDS|C2U|mut=8|2.5114	0.2162	-
chr1	92789130	92789131	RPAP2|CDS|C2U|mut=8|2.0670	0.2105	+
chr1	92789612	92789613	RPAP2|CDS|C2U|mut=8|3.1579	0.2105	+
chr1	93301769	93301770	RPL5|CDS|C2U|mut=224|3.2025	0.2093	+
chr1	93301879	93301880	RPL5|CDS|C2U|mut=97|1.2980	0.0626	+
chr1	93303148	93303149	RPL5|CDS|C2U|mut=91|1.4562	0.0698	+
chr1	93603611	93603612	MTF2|3UTR|C2U|mut=16|1.8496	0.2857	+
chr1	93618675	93618676	TMED5|3UTR|C2U|mut=7|2.1000	0.175	-
chr1	93621870	93621871	TMED5|CDS|C2U|mut=6|4.5238	0.1429	-
chr1	93645694	93645695	TMED5|CDS|C2U|mut=9|2.9819	0.1084	-
chr1	93687217	93687218	CCDC18|CDS|C2U|mut=8|2.9714	0.2286	+
chr1	93804336	93804337	CCDC18-AS1|ncRNA|C2U|mut=7|5.1333	0.2333	-
chr1	93804637	93804638	CCDC18-AS1|ncRNA|C2U|mut=4|NA	0.1212	-
chr1	93826112	93826113	DR1|CDS|C2U|mut=11|2.1011	0.1236	+
chr1	93829643	93829644	DR1|3UTR|C2U|mut=4|8.0000	0.3636	+
chr1	94337733	94337734	DNTTIP2|CDS|C2U|mut=23|3.5989	0.3108	-
chr1	94342136	94342137	DNTTIP2|CDS|C2U|mut=36|2.3113	0.1401	-
chr1	94342359	94342360	DNTTIP2|CDS|C2U|mut=49|2.2841	0.2068	-
chr1	94342399	94342400	DNTTIP2|CDS|C2U|mut=26|2.4138	0.107	-
chr1	94342615	94342616	DNTTIP2|CDS|C2U|mut=24|2.2213	0.0909	-
chr1	94342759	94342760	DNTTIP2|CDS|C2U|mut=21|3.2839	0.0968	-
chr1	94342849	94342850	DNTTIP2|CDS|C2U|mut=20|1.9082	0.1087	-
chr1	94343011	94343012	DNTTIP2|CDS|C2U|mut=14|3.8076	0.0892	-
chr1	94670704	94670705	ARHGAP29|CDS|C2U|mut=3|3.5833	0.1667	-
chr1	94983420	94983421	ABCD3|3UTR|C2U|mut=12|3.8632	0.169	+
chr1	95362960	95362961	CNN3|3UTR|C2U|mut=18|1.7431	0.1111	-
chr1	95363424	95363425	CNN3|CDS|C2U|mut=25|2.0058	0.089	-
chr1	95363606	95363607	CNN3|CDS|C2U|mut=35|6.1136	0.2273	-
chr1	95364986	95364987	CNN3|CDS|C2U|mut=47|3.8936	0.2108	-
chr1	95367274	95367275	CNN3|CDS|C2U|mut=64|3.6431	0.3386	-
chr1	95367754	95367755	CNN3|CDS|C2U|mut=31|1.6085	0.1792	-
chr1	95369018	95369019	CNN3|CDS|C2U|mut=34|2.7141	0.1683	-
chr1	95448437	95448438	ALG14|3UTR|C2U|mut=7|2.5021	0.1489	-
chr1	99225844	99225845	SNX7|3UTR|C2U|mut=18|2.4235	0.4186	+
chr1	99226029	99226030	SNX7|3UTR|C2U|mut=4|3.3333	0.2667	+
chr1	100388520	100388521	AGL|3UTR|C2U|mut=5|2.8000	0.2	+
chr1	100388681	100388682	AGL|3UTR|C2U|mut=6|2.9091	0.1818	+
chr1	100388904	100388905	AGL|3UTR|C2U|mut=6|1.9341	0.1538	+
chr1	100388990	100388991	AGL|3UTR|C2U|mut=3|4.6842	0.1579	+
chr1	100527434	100527435	MFSD14A|CDS|C2U|mut=13|4.5676	0.3514	+
chr1	100550455	100550456	SASS6|3UTR|C2U|mut=4|3.1250	0.25	-
chr1	100738996	100738997	RTCA|CDS|C2U|mut=11|9.0000	0.5	+
chr1	101339663	101339664	EXTL2|CDS|C2U|mut=6|2.7579	0.1053	-
chr1	101377703	101377704	SLC30A7|CDS|C2U|mut=6|6.0000	0.4	+
chr1	101444160	101444161	SLC30A7|3UTR|C2U|mut=5|NA	0.122	+
chr1	101467098	101467099	DPH5|CDS|C2U|mut=6|5.3077	0.2308	-
chr1	101487269	101487270	DPH5|CDS|C2U|mut=19|1.6587	0.2088	-
chr1	104068401	104068402	RNPC3|5UTR|C2U|mut=12|6.1099	0.3077	+
chr1	104097318	104097319	AMY2B|5UTR|C2U|mut=15|6.2500	0.4167	+
chr1	107601362	107601363	PRMT6|3UTR|C2U|mut=19|1.5892	0.1652	+
chr1	108677738	108677739	SLC25A24|3UTR|C2U|mut=11|3.5664	0.3438	-
chr1	109242440	109242441	PRPF38B|CDS|C2U|mut=20|4.3636	0.2105	+
chr1	109315336	109315337	STXBP3|CDS|C2U|mut=9|12.4714	0.2571	+
chr1	109321980	109321981	STXBP3|CDS|C2U|mut=4|13.6970	0.1212	+
chr1	109465079	109465080	GPSM2|CDS|C2U|mut=11|3.5521	0.4583	+
chr1	109474570	109474571	CLCC1|3UTR|C2U|mut=10|2.2348	0.2273	-
chr1	109780461	109780462	SARS1|CDS|C2U|mut=68|2.5842	0.1858	+
chr1	109852417	109852418	SORT1|3UTR|C2U|mut=15|4.1475	0.2419	-
chr1	109852676	109852677	SORT1|3UTR|C2U|mut=9|3.0937	0.125	-
chr1	109954780	109954781	PSMA5|CDS|C2U|mut=28|4.8406	0.2044	-
chr1	109955720	109955721	PSMA5|CDS|C2U|mut=24|1.7601	0.1967	-
chr1	110116557	110116558	GNAI3|CDS|C2U|mut=9|3.3980	0.1837	+
chr1	110116637	110116638	GNAI3|CDS|C2U|mut=10|4.2411	0.3125	+
chr1	110129414	110129415	GNAI3|CDS|C2U|mut=18|3.9930	0.2535	+
chr1	110134722	110134723	GNAI3|CDS|C2U|mut=18|2.6737	0.2338	+
chr1	110134773	110134774	GNAI3|CDS|C2U|mut=14|2.8915	0.1647	+
chr1	110135731	110135732	GNAI3|3UTR|C2U|mut=44|3.6424	0.352	+
chr1	110173620	110173621	AMPD2|CDS|C2U|mut=11|NA	0.234	+
chr1	110279731	110279732	GSTM3|CDS|C2U|mut=45|12.2362	0.1915	-
chr1	110280778	110280779	GSTM3|CDS|C2U|mut=20|2.5211	0.1235	-
chr1	110564456	110564457	AHCYL1|3UTR|C2U|mut=11|1.6233	0.1068	+
chr1	110564612	110564613	AHCYL1|3UTR|C2U|mut=36|5.7429	0.3429	+
chr1	110564945	110564946	AHCYL1|3UTR|C2U|mut=17|2.2827	0.1491	+
chr1	110565952	110565953	AHCYL1|3UTR|C2U|mut=8|2.2540	0.0952	+
chr1	110944107	110944108	LAMTOR5|3UTR|C2U|mut=34|1.5978	0.0723	-
chr1	111690471	111690472	CEPT1|CDS|C2U|mut=10|3.9865	0.2703	+
chr1	111725538	111725539	CEPT1|CDS|C2U|mut=5|2.7083	0.1389	+
chr1	111726954	111726955	CEPT1|3UTR|C2U|mut=5|6.6000	0.1	+
chr1	111983281	111983282	WDR77|3UTR|C2U|mut=31|2.3400	0.1065	-
chr1	111983407	111983408	WDR77|3UTR|C2U|mut=48|1.7558	0.1975	-
chr1	111983525	111983526	WDR77|3UTR|C2U|mut=34|2.0470	0.1498	-
chr1	111983837	111983838	WDR77|3UTR|C2U|mut=79|4.4312	0.25	-
chr1	112002198	112002199	ATP5PB|CDS|C2U|mut=100|2.9604	0.1689	+
chr1	112003637	112003638	ATP5PB|3UTR|C2U|mut=125|1.8715	0.2914	+
chr1	112303410	112303411	DDX20|CDS|C2U|mut=9|1.6500	0.3	+
chr1	113213382	113213383	CAPZA1|3UTR|C2U|mut=106|3.0155	0.2573	+
chr1	113213775	113213776	CAPZA1|3UTR|C2U|mut=57|1.4457	0.1275	+
chr1	113213827	113213828	CAPZA1|3UTR|C2U|mut=78|1.8908	0.1554	+
chr1	113213910	113213911	CAPZA1|3UTR|C2U|mut=45|1.5030	0.1077	+
chr1	113455160	113455161	SLC16A1|3UTR|C2U|mut=97|1.5235	0.1073	-
chr1	113455611	113455612	SLC16A1|3UTR|C2U|mut=57|1.7674	0.1541	-
chr1	113456132	113456133	SLC16A1|3UTR|C2U|mut=47|1.3250	0.1253	-
chr1	113456761	113456762	SLC16A1|CDS|C2U|mut=42|5.2640	0.28	-
chr1	113460260	113460261	SLC16A1|CDS|C2U|mut=21|4.1582	0.0837	-
chr1	113460309	113460310	SLC16A1|CDS|C2U|mut=55|2.7936	0.2489	-
chr1	113460438	113460439	SLC16A1|CDS|C2U|mut=27|1.7047	0.1144	-
chr1	113460582	113460583	SLC16A1|CDS|C2U|mut=23|2.5612	0.1018	-
chr1	113464638	113464639	SLC16A1|CDS|C2U|mut=11|2.4125	0.1	-
chr1	114248696	114248697	PHTF1|CDS|C2U|mut=3|NA	0.1304	-
chr1	114455819	114455820	DCLRE1B|3UTR|C2U|mut=5|2.9375	0.25	+
chr1	114516368	114516369	HIPK1|3UTR|C2U|mut=8|26.5455	0.3636	+
chr1	114519627	114519628	HIPK1|3UTR|C2U|mut=5|NA	0.1613	+
chr1	114942096	114942097	TRIM33|CDS|C2U|mut=4|3.1515	0.1818	-
chr1	114949689	114949690	TRIM33|CDS|C2U|mut=3|3.8250	0.15	-
chr1	115110695	115110696	BCAS2|3UTR|C2U|mut=22|1.4983	0.0731	-
chr1	115110777	115110778	BCAS2|CDS|C2U|mut=26|1.8678	0.1036	-
chr1	115110791	115110792	BCAS2|CDS|C2U|mut=34|1.7910	0.1441	-
chr1	115118332	115118333	BCAS2|CDS|C2U|mut=51|2.8220	0.2267	-
chr1	115259946	115259947	CSDE1|3UTR|C2U|mut=26|2.1929	0.1268	-
chr1	115260511	115260512	CSDE1|3UTR|C2U|mut=47|1.5933	0.0888	-
chr1	115260652	115260653	CSDE1|3UTR|C2U|mut=82|2.1121	0.1851	-
chr1	115260792	115260793	CSDE1|CDS|C2U|mut=66|4.0862	0.1364	-
chr1	115266538	115266539	CSDE1|CDS|C2U|mut=23|4.8348	0.0777	-
chr1	115268970	115268971	CSDE1|CDS|C2U|mut=24|1.7978	0.0923	-
chr1	115268986	115268987	CSDE1|CDS|C2U|mut=20|2.0403	0.129	-
chr1	115269661	115269662	CSDE1|CDS|C2U|mut=21|2.2614	0.0909	-
chr1	115275301	115275302	CSDE1|CDS|C2U|mut=26|1.5911	0.2031	-
chr1	115280656	115280657	CSDE1|CDS|C2U|mut=31|2.5562	0.2605	-
chr1	115282378	115282379	CSDE1|CDS|C2U|mut=23|1.8898	0.1503	-
chr1	115321839	115321840	SIKE1|CDS|C2U|mut=16|3.2658	0.1584	-
chr1	116937792	116937793	ATP1A1|CDS|C2U|mut=34|3.8260	0.1838	+
chr1	116941280	116941281	ATP1A1|CDS|C2U|mut=39|3.7976	0.1413	+
chr1	116941396	116941397	ATP1A1|CDS|C2U|mut=19|1.8472	0.1484	+
chr1	116942082	116942083	ATP1A1|CDS|C2U|mut=62|9.8841	0.1586	+
chr1	116942118	116942119	ATP1A1|CDS|C2U|mut=53|6.0320	0.123	+
chr1	116942122	116942123	ATP1A1|CDS|C2U|mut=38|6.8305	0.0918	+
chr1	116947202	116947203	ATP1A1|3UTR|C2U|mut=96|2.5774	0.1053	+
chr1	116947278	116947279	ATP1A1|3UTR|C2U|mut=102|2.5594	0.1306	+
chr1	116947325	116947326	ATP1A1|3UTR|C2U|mut=103|3.8411	0.163	+
chr1	116947337	116947338	ATP1A1|3UTR|C2U|mut=200|2.0843	0.3317	+
chr1	117532396	117532397	PTGFRN|3UTR|C2U|mut=7|2.8480	0.2059	+
chr1	117532589	117532590	PTGFRN|3UTR|C2U|mut=8|3.3931	0.1379	+
chr1	117532740	117532741	PTGFRN|3UTR|C2U|mut=13|3.0716	0.1585	+
chr1	117644208	117644209	TTF2|3UTR|C2U|mut=9|7.3200	0.36	+
chr1	117910803	117910804	MAN1A2|5UTR|C2U|mut=10|1.7137	0.1266	+
chr1	118476050	118476051	WDR3|CDS|C2U|mut=13|3.4412	0.1529	+
chr1	118483820	118483821	WDR3|CDS|C2U|mut=7|2.8485	0.1061	+
chr1	118499748	118499749	WDR3|CDS|C2U|mut=10|2.7609	0.1087	+
chr1	118502169	118502170	WDR3|3UTR|C2U|mut=17|1.7066	0.1491	+
chr1	118502639	118502640	WDR3|3UTR|C2U|mut=16|1.7466	0.1975	+
chr1	119575367	119575368	WARS2|3UTR|C2U|mut=10|1.7619	0.2857	-
chr1	119575522	119575523	WARS2|3UTR|C2U|mut=22|3.2302	0.4074	-
chr1	120286637	120286638	PHGDH|CDS|C2U|mut=56|11.9811	0.1075	+
chr1	120455892	120455893	NOTCH2|3UTR|C2U|mut=16|5.1810	0.254	-
chr1	120456883	120456884	NOTCH2|3UTR|C2U|mut=4|3.6190	0.1905	-
chr1	121133398	121133399	SRGAP2C|3UTR|C2U|mut=11|3.0556	0.4074	+
chr1	145116621	145116622	SEC22B|3UTR|C2U|mut=21|1.6487	0.1842	+
chr1	145456350	145456351	POLR3GL|3UTR|C2U|mut=13|4.1918	0.1857	-
chr1	145508532	145508533	RBM8A|CDS|C2U|mut=100|2.5944	0.155	+
chr1	145508571	145508572	RBM8A|CDS|C2U|mut=106|1.9206	0.171	+
chr1	145508940	145508941	RBM8A|CDS|C2U|mut=32|1.9427	0.1435	+
chr1	145510901	145510902	RBM8A|3UTR|C2U|mut=12|28.0909	0.2727	+
chr1	145601810	145601811	POLR3C|CDS|C2U|mut=9|3.3188	0.2812	-
chr1	146650374	146650375	PDIA3P1|ncRNA|C2U|mut=31|1.9160	0.0931	+
chr1	146650408	146650409	PDIA3P1|ncRNA|C2U|mut=152|1.9070	0.2739	+
chr1	146650441	146650442	PDIA3P1|ncRNA|C2U|mut=77|2.7758	0.3516	+
chr1	146650622	146650623	PDIA3P1|ncRNA|C2U|mut=39|2.1587	0.0777	+
chr1	146651067	146651068	PDIA3P1|ncRNA|C2U|mut=32|1.5602	0.0739	+
chr1	146747089	146747090	CHD1L|CDS|C2U|mut=5|2.3333	0.1429	+
chr1	146756081	146756082	CHD1L|CDS|C2U|mut=11|2.5495	0.2292	+
chr1	146766155	146766156	CHD1L|CDS|C2U|mut=21|1.9615	0.1795	+
chr1	149872284	149872285	BOLA1|3UTR|C2U|mut=18|2.5120	0.2169	+
chr1	149898393	149898394	SF3B4|CDS|C2U|mut=43|4.7253	0.3308	-
chr1	149898562	149898563	SF3B4|CDS|C2U|mut=28|3.7333	0.2333	-
chr1	150190914	150190915	ANP32E|3UTR|C2U|mut=30|1.5582	0.084	-
chr1	150191088	150191089	ANP32E|3UTR|C2U|mut=21|1.9950	0.0827	-
chr1	150191147	150191148	ANP32E|3UTR|C2U|mut=59|2.1616	0.2543	-
chr1	150191973	150191974	ANP32E|3UTR|C2U|mut=38|2.5101	0.1603	-
chr1	150201485	150201486	ANP32E|CDS|C2U|mut=31|1.7034	0.136	-
chr1	150202938	150202939	ANP32E|CDS|C2U|mut=38|2.8096	0.1792	-
chr1	150238274	150238275	APH1A|3UTR|C2U|mut=18|1.8905	0.1053	-
chr1	150238920	150238921	APH1A|CDS|C2U|mut=19|14.1022	0.2533	-
chr1	150266593	150266594	MRPS21|5UTR|C2U|mut=34|4.3614	0.1172	+
chr1	150280616	150280617	MRPS21|CDS|C2U|mut=86|1.9384	0.0853	+
chr1	150280763	150280764	MRPS21|3UTR|C2U|mut=36|4.4485	0.1118	+
chr1	150300835	150300836	PRPF3|CDS|C2U|mut=6|5.5484	0.1935	+
chr1	150315879	150315880	PRPF3|CDS|C2U|mut=12|5.6786	0.2143	+
chr1	150547270	150547271	MCL1|3UTR|C2U|mut=24|6.2893	0.2264	-
chr1	150547768	150547769	MCL1|3UTR|C2U|mut=17|3.0287	0.1954	-
chr1	150548588	150548589	MCL1|3UTR|C2U|mut=19|1.8526	0.3016	-
chr1	150549050	150549051	MCL1|3UTR|C2U|mut=6|5.6538	0.2308	-
chr1	150594086	150594087	ENSA|3UTR|C2U|mut=4|NA	0.2105	-
chr1	150594630	150594631	ENSA|3UTR|C2U|mut=35|3.2527	0.1733	-
chr1	150595091	150595092	ENSA|3UTR|C2U|mut=61|1.7350	0.1393	-
chr1	150601933	150601934	ENSA|CDS|C2U|mut=28|1.9712	0.0693	-
chr1	150620434	150620435	GOLPH3L|3UTR|C2U|mut=5|1.8095	0.2381	-
chr1	150782614	150782615	ARNT|3UTR|C2U|mut=13|2.2551	0.2321	-
chr1	150783559	150783560	ARNT|3UTR|C2U|mut=6|2.8462	0.2308	-
chr1	150938123	150938124	CERS2|3UTR|C2U|mut=20|4.2478	0.177	-
chr1	150938576	150938577	CERS2|3UTR|C2U|mut=21|24.7373	0.3559	-
chr1	150939920	150939921	CERS2|CDS|C2U|mut=8|3.5556	0.2963	-
chr1	151007478	151007479	PRUNE1|3UTR|C2U|mut=10|4.5588	0.2941	+
chr1	151007924	151007925	PRUNE1|3UTR|C2U|mut=6|2.6933	0.1333	+
chr1	151132642	151132643	LYSMD1|3UTR|C2U|mut=12|9.6970	0.3636	-
chr1	151220745	151220746	PIP5K1A|3UTR|C2U|mut=16|3.2381	0.2857	+
chr1	151220786	151220787	PIP5K1A|3UTR|C2U|mut=19|2.6839	0.2923	+
chr1	151234669	151234670	PSMD4|CDS|C2U|mut=51|2.3492	0.25	+
chr1	151237688	151237689	PSMD4|CDS|C2U|mut=33|3.5357	0.1964	+
chr1	151238039	151238040	PSMD4|CDS|C2U|mut=26|3.0383	0.0858	+
chr1	151313563	151313564	RFX5|3UTR|C2U|mut=18|11.8065	0.2903	-
chr1	151313965	151313966	RFX5|3UTR|C2U|mut=8|5.6364	0.1818	-
chr1	151314212	151314213	RFX5|3UTR|C2U|mut=4|6.7586	0.1379	-
chr1	151314730	151314731	RFX5|CDS|C2U|mut=5|6.4130	0.1087	-
chr1	151374376	151374377	PSMB4|3UTR|C2U|mut=61|2.3831	0.1961	+
chr1	151375336	151375337	POGZ|3UTR|C2U|mut=16|3.1289	0.2133	-
chr1	151375524	151375525	POGZ|3UTR|C2U|mut=12|2.8718	0.1538	-
chr1	151375803	151375804	POGZ|3UTR|C2U|mut=13|6.2947	0.2281	-
chr1	151376516	151376517	POGZ|3UTR|C2U|mut=9|3.0326	0.1957	-
chr1	151378265	151378266	POGZ|CDS|C2U|mut=10|15.0000	0.3333	-
chr1	151378485	151378486	POGZ|CDS|C2U|mut=7|7.2414	0.2414	-
chr1	151668557	151668558	SNX27|3UTR|C2U|mut=3|NA	0.2727	+
chr1	151669674	151669675	SNX27|3UTR|C2U|mut=7|3.3333	0.3333	+
chr1	151671258	151671259	SNX27|3UTR|C2U|mut=18|3.9656	0.225	+
chr1	151732272	151732273	MRPL9|3UTR|C2U|mut=23|1.9007	0.1031	-
chr1	151732278	151732279	MRPL9|3UTR|C2U|mut=29|1.5809	0.1278	-
chr1	151732612	151732613	MRPL9|CDS|C2U|mut=20|1.6187	0.0885	-
chr1	151733980	151733981	MRPL9|CDS|C2U|mut=13|2.1206	0.0922	-
chr1	151861748	151861749	THEM4|CDS|C2U|mut=11|9.2321	0.3929	-
chr1	151955500	151955501	S100A10|3UTR|C2U|mut=28|2.1902	0.1045	-
chr1	151955529	151955530	S100A10|3UTR|C2U|mut=43|1.9209	0.1648	-
chr1	153617648	153617649	CHTOP|CDS|C2U|mut=40|1.2943	0.1212	+
chr1	153617799	153617800	CHTOP|3UTR|C2U|mut=51|3.2310	0.1393	+
chr1	153618007	153618008	CHTOP|3UTR|C2U|mut=14|3.4103	0.1795	+
chr1	153618300	153618301	CHTOP|3UTR|C2U|mut=18|3.8224	0.4865	+
chr1	153618637	153618638	CHTOP|3UTR|C2U|mut=17|2.7448	0.1771	+
chr1	153633838	153633839	SNAPIN|3UTR|C2U|mut=23|2.6211	0.1494	+
chr1	153633879	153633880	SNAPIN|3UTR|C2U|mut=20|2.2443	0.1562	+
chr1	153634621	153634622	ILF2|3UTR|C2U|mut=116|2.2014	0.1208	-
chr1	153634651	153634652	ILF2|3UTR|C2U|mut=93|1.4975	0.0868	-
chr1	153634793	153634794	ILF2|3UTR|C2U|mut=106|4.5467	0.0829	-
chr1	153635731	153635732	ILF2|CDS|C2U|mut=94|9.4000	0.4196	-
chr1	153636908	153636909	ILF2|CDS|C2U|mut=147|4.4667	0.2964	-
chr1	153637796	153637797	ILF2|CDS|C2U|mut=20|4.0885	0.1081	-
chr1	153640530	153640531	ILF2|CDS|C2U|mut=54|2.8446	0.2288	-
chr1	153902808	153902809	DENND4B|CDS|C2U|mut=17|2.9453	0.3953	-
chr1	153931628	153931629	SLC39A1|3UTR|C2U|mut=14|2.1621	0.0761	-
chr1	153931766	153931767	SLC39A1|3UTR|C2U|mut=30|2.1275	0.1042	-
chr1	153932415	153932416	SLC39A1|3UTR|C2U|mut=18|2.7884	0.0952	-
chr1	153947107	153947108	JTB|3UTR|C2U|mut=141|4.9121	0.255	-
chr1	153954607	153954608	RAB13|CDS|C2U|mut=33|3.6917	0.1833	-
chr1	153954622	153954623	RAB13|CDS|C2U|mut=13|4.3912	0.1215	-
chr1	154128875	154128876	TPM3|3UTR|C2U|mut=11|1.9048	0.1667	-
chr1	154128897	154128898	TPM3|3UTR|C2U|mut=25|4.5429	0.2	-
chr1	154129550	154129551	TPM3|3UTR|C2U|mut=41|1.7228	0.0911	-
chr1	154129786	154129787	TPM3|3UTR|C2U|mut=39|1.6127	0.0861	-
chr1	154130129	154130130	TPM3|CDS|C2U|mut=29|2.2921	0.0898	-
chr1	154145609	154145610	TPM3|CDS|C2U|mut=25|1.8209	0.1276	-
chr1	154145624	154145625	TPM3|CDS|C2U|mut=23|1.9445	0.1353	-
chr1	154179284	154179285	C1orf43|3UTR|C2U|mut=38|1.8498	0.1141	-
chr1	154179927	154179928	C1orf43|CDS|C2U|mut=16|1.9717	0.0727	-
chr1	154180025	154180026	C1orf43|CDS|C2U|mut=17|2.2854	0.0702	-
chr1	154184724	154184725	C1orf43|3UTR|C2U|mut=8|1.8279	0.1127	-
chr1	154197606	154197607	UBAP2L|CDS|C2U|mut=5|12.5000	0.4167	+
chr1	154227717	154227718	UBAP2L|CDS|C2U|mut=11|13.0625	0.2292	+
chr1	154235614	154235615	UBAP2L|CDS|C2U|mut=17|3.0631	0.1532	+
chr1	154522706	154522707	UBE2Q1|3UTR|C2U|mut=17|5.8022	0.3696	-
chr1	154522736	154522737	UBE2Q1|3UTR|C2U|mut=8|2.2730	0.0889	-
chr1	154522740	154522741	UBE2Q1|3UTR|C2U|mut=12|2.8939	0.1212	-
chr1	154522756	154522757	UBE2Q1|3UTR|C2U|mut=12|4.9412	0.1008	-
chr1	154554589	154554590	ADAR|3UTR|C2U|mut=15|2.6441	0.1271	-
chr1	154554860	154554861	ADAR|3UTR|C2U|mut=16|1.5320	0.0925	-
chr1	154555461	154555462	ADAR|3UTR|C2U|mut=17|4.3857	0.1954	-
chr1	154555472	154555473	ADAR|3UTR|C2U|mut=22|13.2134	0.2683	-
chr1	154555784	154555785	ADAR|3UTR|C2U|mut=11|24.6269	0.1642	-
chr1	154555940	154555941	ADAR|3UTR|C2U|mut=9|1.9841	0.1429	-
chr1	154556318	154556319	ADAR|3UTR|C2U|mut=13|9.4405	0.3095	-
chr1	154557267	154557268	ADAR|3UTR|C2U|mut=10|10.0000	0.625	-
chr1	154573608	154573609	ADAR|CDS|C2U|mut=7|23.2105	0.3684	-
chr1	154574181	154574182	ADAR|CDS|C2U|mut=4|3.2000	0.16	-
chr1	154956141	154956142	FLAD1|5UTR|C2U|mut=7|2.9167	0.2917	+
chr1	154961191	154961192	FLAD1|CDS|C2U|mut=14|3.1527	0.1014	+
chr1	155059674	155059675	EFNA3|3UTR|C2U|mut=4|NA	0.16	+
chr1	155106948	155106949	EFNA1|3UTR|C2U|mut=10|9.3478	0.4348	+
chr1	155110729	155110730	SLC50A1|CDS|C2U|mut=14|6.8062	0.1077	+
chr1	155110735	155110736	SLC50A1|CDS|C2U|mut=32|8.5618	0.256	+
chr1	155110808	155110809	SLC50A1|3UTR|C2U|mut=15|6.9400	0.1	+
chr1	155182195	155182196	MTX1|CDS|C2U|mut=8|6.2529	0.092	+
chr1	155182204	155182205	MTX1|CDS|C2U|mut=11|3.6166	0.0902	+
chr1	155233007	155233008	CLK2|CDS|C2U|mut=57|3.1832	0.2984	-
chr1	155236589	155236590	CLK2|CDS|C2U|mut=6|7.2000	0.15	-
chr1	155288672	155288673	FDPS|CDS|C2U|mut=20|2.3796	0.1274	+
chr1	155290297	155290298	FDPS|CDS|C2U|mut=36|1.4961	0.0655	+
chr1	155300502	155300503	RUSC1|3UTR|C2U|mut=18|2.9049	0.1343	+
chr1	155451331	155451332	ASH1L|CDS|C2U|mut=20|4.9660	0.2381	-
chr1	155706831	155706832	DAP3|CDS|C2U|mut=23|6.2442	0.217	+
chr1	155707990	155707991	DAP3|CDS|C2U|mut=23|1.5160	0.0846	+
chr1	155708059	155708060	DAP3|3UTR|C2U|mut=31|2.5051	0.1047	+
chr1	155708210	155708211	DAP3|3UTR|C2U|mut=61|2.5901	0.2723	+
chr1	155882907	155882908	KHDC4|3UTR|C2U|mut=18|1.5039	0.1452	-
chr1	155887342	155887343	KHDC4|CDS|C2U|mut=6|3.1724	0.1034	-
chr1	155896569	155896570	KHDC4|CDS|C2U|mut=5|3.4444	0.1111	-
chr1	155979354	155979355	SSR2|CDS|C2U|mut=35|7.1376	0.1232	-
chr1	155989865	155989866	SSR2|CDS|C2U|mut=14|2.8452	0.0753	-
chr1	156005918	156005919	UBQLN4|3UTR|C2U|mut=9|5.2105	0.2368	-
chr1	156025185	156025186	LAMTOR2|CDS|C2U|mut=34|3.9927	0.1168	+
chr1	156202182	156202183	PMF1-BGLAP|CDS|C2U|mut=13|4.2960	0.1494	+
chr1	156278826	156278827	CCT3|3UTR|C2U|mut=190|2.0839	0.1881	-
chr1	156279064	156279065	CCT3|CDS|C2U|mut=113|4.8152	0.125	-
chr1	156280367	156280368	CCT3|CDS|C2U|mut=45|3.9020	0.0849	-
chr1	156280873	156280874	CCT3|CDS|C2U|mut=101|5.9349	0.0901	-
chr1	156287244	156287245	CCT3|CDS|C2U|mut=50|2.2881	0.0847	-
chr1	156288712	156288713	CCT3|CDS|C2U|mut=69|9.6025	0.1266	-
chr1	156290656	156290657	CCT3|CDS|C2U|mut=86|2.3885	0.3018	-
chr1	156307027	156307028	CCT3|ncRNA|C2U|mut=6|2.3579	0.1053	-
chr1	156563206	156563207	NAXE|CDS|C2U|mut=9|5.0491	0.0938	+
chr1	156565378	156565379	GPATCH4|CDS|C2U|mut=16|1.9230	0.1356	-
chr1	156566207	156566208	GPATCH4|CDS|C2U|mut=23|3.6403	0.1065	-
chr1	156691871	156691872	ISG20L2|3UTR|C2U|mut=17|2.9540	0.2152	-
chr1	156692734	156692735	ISG20L2|3UTR|C2U|mut=17|9.6289	0.1328	-
chr1	156712364	156712365	HDGF|3UTR|C2U|mut=61|3.1352	0.1794	-
chr1	156712378	156712379	HDGF|3UTR|C2U|mut=85|2.3931	0.2471	-
chr1	156764568	156764569	PRCC|CDS|C2U|mut=39|8.3673	0.3545	+
chr1	156770413	156770414	PRCC|3UTR|C2U|mut=32|2.1756	0.1231	+
chr1	159888516	159888517	TAGLN2|3UTR|C2U|mut=147|4.9753	0.4884	-
chr1	159889138	159889139	TAGLN2|CDS|C2U|mut=19|2.2640	0.0964	-
chr1	159889478	159889479	TAGLN2|CDS|C2U|mut=16|8.2885	0.2623	-
chr1	159890146	159890147	TAGLN2|CDS|C2U|mut=12|2.4416	0.0779	-
chr1	160000134	160000135	PIGM|3UTR|C2U|mut=12|2.0571	0.1714	-
chr1	160000545	160000546	PIGM|CDS|C2U|mut=12|32.8125	0.1875	-
chr1	160000926	160000927	PIGM|CDS|C2U|mut=15|2.9043	0.1596	-
chr1	160000932	160000933	PIGM|CDS|C2U|mut=8|2.1138	0.0976	-
chr1	160184094	160184095	PEA15|3UTR|C2U|mut=5|5.6667	0.1111	+
chr1	160185044	160185045	PEA15|3UTR|C2U|mut=9|4.5000	0.18	+
chr1	160185992	160185993	DCAF8|3UTR|C2U|mut=12|3.9812	0.1412	-
chr1	160186128	160186129	DCAF8|3UTR|C2U|mut=6|5.6000	0.1333	-
chr1	160186459	160186460	DCAF8|3UTR|C2U|mut=6|2.4300	0.12	-
chr1	160188176	160188177	DCAF8|CDS|C2U|mut=6|4.6364	0.1364	-
chr1	160248462	160248463	PEX19|3UTR|C2U|mut=9|4.9623	0.1233	-
chr1	160248492	160248493	PEX19|3UTR|C2U|mut=20|3.7681	0.4348	-
chr1	160259113	160259114	COPA|3UTR|C2U|mut=17|2.4527	0.2537	-
chr1	160259694	160259695	COPA|3UTR|C2U|mut=22|1.9839	0.1183	-
chr1	160259748	160259749	COPA|3UTR|C2U|mut=35|2.1546	0.2672	-
chr1	160259773	160259774	COPA|3UTR|C2U|mut=19|3.6813	0.1319	-
chr1	160261193	160261194	COPA|CDS|C2U|mut=12|NA	0.1667	-
chr1	160261636	160261637	COPA|CDS|C2U|mut=5|7.6923	0.1282	-
chr1	160264615	160264616	COPA|CDS|C2U|mut=5|NA	0.2273	-
chr1	160267409	160267410	COPA|CDS|C2U|mut=4|2.3636	0.1818	-
chr1	160287311	160287312	SUMO1P3|ncRNA|C2U|mut=53|2.6688	0.269	+
chr1	160326884	160326885	NCSTN|CDS|C2U|mut=6|NA	0.1818	+
chr1	160326981	160326982	NCSTN|CDS|C2U|mut=8|NA	0.1481	+
chr1	160328181	160328182	NCSTN|3UTR|C2U|mut=9|2.9531	0.0938	+
chr1	160968076	160968077	F11R|3UTR|C2U|mut=8|9.6970	0.2424	-
chr1	160968178	160968179	F11R|3UTR|C2U|mut=5|11.3889	0.1389	-
chr1	160968376	160968377	F11R|3UTR|C2U|mut=9|13.9245	0.1698	-
chr1	161070623	161070624	PFDN2|CDS|C2U|mut=33|1.9122	0.1245	-
chr1	161071880	161071881	PFDN2|CDS|C2U|mut=34|1.6658	0.0654	-
chr1	161089013	161089014	NIT1|CDS|C2U|mut=11|7.3110	0.2683	+
chr1	161089091	161089092	NIT1|CDS|C2U|mut=7|16.2195	0.1707	+
chr1	161090562	161090563	NIT1|3UTR|C2U|mut=20|8.5714	0.3279	+
chr1	161090675	161090676	NIT1|3UTR|C2U|mut=13|7.0132	0.1711	+
chr1	161091802	161091803	DEDD|3UTR|C2U|mut=10|2.5000	0.3571	-
chr1	161092107	161092108	DEDD|CDS|C2U|mut=5|4.3254	0.119	-
chr1	161126765	161126766	UFC1|CDS|C2U|mut=25|7.5781	0.3906	+
chr1	161141391	161141392	B4GALT3|3UTR|C2U|mut=14|3.7405	0.0757	-
chr1	161141604	161141605	B4GALT3|CDS|C2U|mut=19|6.2311	0.1652	-
chr1	161141819	161141820	B4GALT3|CDS|C2U|mut=18|6.7592	0.1837	-
chr1	161143719	161143720	B4GALT3|CDS|C2U|mut=19|8.4028	0.2676	-
chr1	161179926	161179927	NDUFS2|CDS|C2U|mut=16|2.8627	0.1176	+
chr1	161180100	161180101	NDUFS2|CDS|C2U|mut=10|NA	0.2222	+
chr1	161180127	161180128	NDUFS2|CDS|C2U|mut=21|2.5522	0.1304	+
chr1	161180134	161180135	NDUFS2|CDS|C2U|mut=17|2.8029	0.0955	+
chr1	161332441	161332442	SDHC|3UTR|C2U|mut=21|4.4288	0.1615	+
chr1	161762003	161762004	ATF6|CDS|C2U|mut=7|4.4375	0.25	+
chr1	161762048	161762049	ATF6|CDS|C2U|mut=6|3.2727	0.1364	+
chr1	161823047	161823048	ATF6|CDS|C2U|mut=10|5.9722	0.2778	+
chr1	161823081	161823082	ATF6|CDS|C2U|mut=6|4.1143	0.1714	+
chr1	161833044	161833045	ATF6|CDS|C2U|mut=10|5.3815	0.1205	+
chr1	161933444	161933445	ATF6|3UTR|C2U|mut=5|2.1154	0.3846	+
chr1	162560190	162560191	UAP1|CDS|C2U|mut=10|2.8980	0.1429	+
chr1	162569211	162569212	UAP1|3UTR|C2U|mut=28|3.1854	0.3146	+
chr1	163306580	163306581	NUF2|CDS|C2U|mut=8|2.3282	0.1026	+
chr1	163307833	163307834	NUF2|CDS|C2U|mut=10|2.3077	0.1493	+
chr1	163317633	163317634	NUF2|CDS|C2U|mut=7|4.9069	0.1373	+
chr1	165631737	165631738	ALDH9A1|3UTR|C2U|mut=55|2.6913	0.4508	-
chr1	165631803	165631804	ALDH9A1|3UTR|C2U|mut=16|2.6293	0.1495	-
chr1	165631894	165631895	ALDH9A1|3UTR|C2U|mut=21|1.9345	0.1071	-
chr1	165632012	165632013	ALDH9A1|3UTR|C2U|mut=16|2.5355	0.0874	-
chr1	165632027	165632028	ALDH9A1|3UTR|C2U|mut=23|2.9329	0.123	-
chr1	165632364	165632365	ALDH9A1|CDS|C2U|mut=10|4.3561	0.1515	-
chr1	165634319	165634320	ALDH9A1|CDS|C2U|mut=15|2.0769	0.12	-
chr1	165636613	165636614	ALDH9A1|CDS|C2U|mut=19|4.3417	0.1792	-
chr1	165696598	165696599	TMCO1|3UTR|C2U|mut=22|3.2476	0.2245	-
chr1	165697221	165697222	TMCO1|3UTR|C2U|mut=48|3.8702	0.2981	-
chr1	165712489	165712490	TMCO1|CDS|C2U|mut=48|1.9522	0.1424	-
chr1	165737461	165737462	TMCO1|CDS|C2U|mut=44|2.7412	0.1667	-
chr1	165737967	165737968	TMCO1|CDS|C2U|mut=30|3.0466	0.106	-
chr1	165865549	165865550	UCK2|CDS|C2U|mut=16|25.8065	0.2581	+
chr1	165877221	165877222	UCK2|3UTR|C2U|mut=11|1.7597	0.1325	+
chr1	165877244	165877245	UCK2|3UTR|C2U|mut=10|2.1875	0.1389	+
chr1	165877274	165877275	UCK2|3UTR|C2U|mut=9|1.8101	0.1139	+
chr1	165880719	165880720	UCK2|3UTR|C2U|mut=12|11.0476	0.1905	+
chr1	166826238	166826239	TADA1|3UTR|C2U|mut=24|2.1853	0.3288	-
chr1	167510357	167510358	CREG1|3UTR|C2U|mut=19|3.6163	0.1759	-
chr1	167511032	167511033	CREG1|3UTR|C2U|mut=14|2.2444	0.1556	-
chr1	167759044	167759045	MPZL1|3UTR|C2U|mut=14|4.1646	0.1772	+
chr1	168032895	168032896	DCAF6|CDS|C2U|mut=11|4.5069	0.3056	+
chr1	168153193	168153194	TIPRL|CDS|C2U|mut=22|2.2363	0.1122	+
chr1	168153268	168153269	TIPRL|CDS|C2U|mut=17|1.8979	0.0859	+
chr1	168222159	168222160	SFT2D2|3UTR|C2U|mut=16|1.7630	0.2254	+
chr1	169391079	169391080	CCDC181|CDS|C2U|mut=12|5.3333	0.3333	-
chr1	169818709	169818710	C1orf112|CDS|C2U|mut=4|NA	0.1739	+
chr1	169821045	169821046	C1orf112|CDS|C2U|mut=10|2.5275	0.4762	+
chr1	170003554	170003555	KIFAP3|CDS|C2U|mut=3|3.5625	0.1875	-
chr1	171308741	171308742	TOP1P1|ncRNA|C2U|mut=6|3.5027	0.1622	+
chr1	171492435	171492436	PRRC2C|CDS|C2U|mut=23|4.0323	0.1503	+
chr1	171501577	171501578	PRRC2C|CDS|C2U|mut=44|3.4491	0.2056	+
chr1	171501586	171501587	PRRC2C|CDS|C2U|mut=22|2.0917	0.1038	+
chr1	171501685	171501686	PRRC2C|CDS|C2U|mut=32|2.4167	0.0991	+
chr1	171502072	171502073	PRRC2C|CDS|C2U|mut=4|2.3556	0.2222	+
chr1	171504594	171504595	PRRC2C|CDS|C2U|mut=6|3.0536	0.2143	+
chr1	171509418	171509419	PRRC2C|CDS|C2U|mut=14|1.9806	0.1628	+
chr1	171509768	171509769	PRRC2C|CDS|C2U|mut=27|3.5225	0.4426	+
chr1	171510385	171510386	PRRC2C|CDS|C2U|mut=5|2.7124	0.2941	+
chr1	171510414	171510415	PRRC2C|CDS|C2U|mut=5|5.4762	0.2381	+
chr1	171511164	171511165	PRRC2C|CDS|C2U|mut=6|4.2143	0.2143	+
chr1	171527238	171527239	PRRC2C|CDS|C2U|mut=3|8.4545	0.1364	+
chr1	171765652	171765653	EEF1AKNMT|CDS|C2U|mut=16|4.9231	0.2462	+
chr1	171765931	171765932	EEF1AKNMT|3UTR|C2U|mut=17|13.5021	0.2099	+
chr1	172411738	172411739	PIGC|CDS|C2U|mut=11|5.5000	0.2973	-
chr1	173455502	173455503	PRDX6|CDS|C2U|mut=64|2.2634	0.1121	+
chr1	173456927	173456928	PRDX6|CDS|C2U|mut=59|4.0746	0.0673	+
chr1	173457253	173457254	PRDX6|3UTR|C2U|mut=55|1.8966	0.1752	+
chr1	173457346	173457347	PRDX6|3UTR|C2U|mut=34|1.2918	0.1371	+
chr1	173457412	173457413	PRDX6|3UTR|C2U|mut=39|2.0573	0.1193	+
chr1	173776505	173776506	CENPL|CDS|C2U|mut=5|6.0000	0.25	-
chr1	173808622	173808623	DARS2|CDS|C2U|mut=6|3.0638	0.1277	+
chr1	173808652	173808653	DARS2|CDS|C2U|mut=7|1.8333	0.25	+
chr1	173826740	173826741	DARS2|CDS|C2U|mut=11|5.0224	0.0924	+
chr1	173826814	173826815	DARS2|CDS|C2U|mut=14|4.4970	0.1273	+
chr1	173833839	173833840	GAS5|ncRNA|C2U|mut=36|1.7911	0.1593	-
chr1	173835106	173835107	SNORD44|ncRNA|C2U|mut=6|1.4516	0.1935	-
chr1	174973846	174973847	CACYBP|CDS|C2U|mut=120|1.8069	0.1521	+
chr1	174973869	174973870	CACYBP|CDS|C2U|mut=52|1.4709	0.0673	+
chr1	174979136	174979137	CACYBP|CDS|C2U|mut=82|1.5792	0.1022	+
chr1	174979202	174979203	CACYBP|CDS|C2U|mut=134|1.9992	0.1452	+
chr1	174983091	174983092	MRPS14|3UTR|C2U|mut=3|4.1250	0.25	-
chr1	174983599	174983600	MRPS14|3UTR|C2U|mut=23|3.7822	0.1533	-
chr1	174983727	174983728	MRPS14|3UTR|C2U|mut=33|1.9357	0.0875	-
chr1	175914020	175914021	COP1|3UTR|C2U|mut=18|6.4636	0.3273	-
chr1	178753581	178753582	RALGPS2|CDS|C2U|mut=10|9.2708	0.3125	+
chr1	179064337	179064338	TOR3A|CDS|C2U|mut=17|1.9836	0.1604	+
chr1	179071458	179071459	ABL2|3UTR|C2U|mut=6|4.4276	0.2069	-
chr1	179323228	179323229	SOAT1|3UTR|C2U|mut=9|1.8695	0.1324	+
chr1	179810893	179810894	TOR1AIP2|3UTR|C2U|mut=7|2.1132	0.1321	-
chr1	179820097	179820098	TOR1AIP2|CDS|C2U|mut=5|5.8333	0.25	-
chr1	179886810	179886811	TOR1AIP1|CDS|C2U|mut=5|3.8372	0.1163	+
chr1	179887703	179887704	TOR1AIP1|3UTR|C2U|mut=8|2.6667	0.2162	+
chr1	179989690	179989691	CEP350|CDS|C2U|mut=7|3.8889	0.2333	+
chr1	182352074	182352075	GLUL|3UTR|C2U|mut=24|1.6043	0.0816	-
chr1	182352092	182352093	GLUL|3UTR|C2U|mut=70|2.0231	0.2077	-
chr1	182352511	182352512	GLUL|3UTR|C2U|mut=57|1.7220	0.1496	-
chr1	182352621	182352622	GLUL|3UTR|C2U|mut=27|2.4901	0.0891	-
chr1	182353097	182353098	GLUL|3UTR|C2U|mut=34|3.5462	0.1	-
chr1	182353121	182353122	GLUL|3UTR|C2U|mut=53|2.6522	0.1541	-
chr1	182353278	182353279	GLUL|3UTR|C2U|mut=44|4.1138	0.1789	-
chr1	182353485	182353486	GLUL|3UTR|C2U|mut=38|12.9616	0.1301	-
chr1	182353528	182353529	GLUL|3UTR|C2U|mut=65|6.9881	0.2218	-
chr1	182353766	182353767	GLUL|CDS|C2U|mut=31|3.7487	0.0978	-
chr1	182827936	182827937	DHX9|CDS|C2U|mut=11|6.0796	0.1803	+
chr1	182827994	182827995	DHX9|CDS|C2U|mut=6|3.2542	0.1017	+
chr1	182829270	182829271	DHX9|CDS|C2U|mut=18|2.0099	0.1731	+
chr1	182841613	182841614	DHX9|CDS|C2U|mut=6|3.5333	0.3	+
chr1	182844043	182844044	DHX9|CDS|C2U|mut=9|2.9022	0.1304	+
chr1	182847223	182847224	DHX9|CDS|C2U|mut=13|15.0932	0.1102	+
chr1	182852308	182852309	DHX9|CDS|C2U|mut=24|6.6667	0.2	+
chr1	182853861	182853862	DHX9|CDS|C2U|mut=19|4.6840	0.1118	+
chr1	183099577	183099578	LAMC1|CDS|C2U|mut=3|7.6957	0.1304	+
chr1	183113913	183113914	LAMC1|3UTR|C2U|mut=14|4.5938	0.2188	+
chr1	183114051	183114052	LAMC1|3UTR|C2U|mut=11|NA	0.1447	+
chr1	183114230	183114231	LAMC1|3UTR|C2U|mut=12|1.8857	0.1714	+
chr1	183595519	183595520	ARPC5|3UTR|C2U|mut=38|1.4792	0.1162	-
chr1	183595527	183595528	ARPC5|3UTR|C2U|mut=23|1.7530	0.0714	-
chr1	183595635	183595636	ARPC5|3UTR|C2U|mut=49|2.5455	0.1429	-
chr1	183595851	183595852	ARPC5|3UTR|C2U|mut=35|1.4829	0.109	-
chr1	183595951	183595952	ARPC5|3UTR|C2U|mut=43|5.0785	0.1673	-
chr1	183596673	183596674	ARPC5|CDS|C2U|mut=47|4.2269	0.1536	-
chr1	183604734	183604735	ARPC5|CDS|C2U|mut=40|2.8410	0.1258	-
chr1	184023954	184023955	TSEN15|CDS|C2U|mut=18|2.0188	0.2118	+
chr1	184042592	184042593	TSEN15|3UTR|C2U|mut=11|2.8553	0.234	+
chr1	184042886	184042887	TSEN15|3UTR|C2U|mut=17|1.8154	0.1889	+
chr1	184589095	184589096	C1orf21|3UTR|C2U|mut=12|3.0000	0.3529	+
chr1	184662381	184662382	EDEM3|3UTR|C2U|mut=7|2.0000	0.3333	-
chr1	185067263	185067264	RNF2|CDS|C2U|mut=5|6.1607	0.1786	+
chr1	185094149	185094150	TRMT1L|CDS|C2U|mut=6|3.8519	0.2222	-
chr1	185112527	185112528	TRMT1L|CDS|C2U|mut=7|7.7500	0.25	-
chr1	185267165	185267166	IVNS1ABP|CDS|C2U|mut=27|2.5125	0.1875	-
chr1	186283026	186283027	TPR|3UTR|C2U|mut=55|2.2152	0.1809	-
chr1	186283080	186283081	TPR|3UTR|C2U|mut=60|2.1415	0.2128	-
chr1	186283120	186283121	TPR|CDS|C2U|mut=26|2.2921	0.1083	-
chr1	186287629	186287630	TPR|CDS|C2U|mut=27|4.4945	0.1429	-
chr1	186292857	186292858	TPR|CDS|C2U|mut=12|10.4706	0.1176	-
chr1	186296756	186296757	TPR|CDS|C2U|mut=5|2.5463	0.1389	-
chr1	186305806	186305807	TPR|CDS|C2U|mut=13|2.8786	0.1857	-
chr1	186306215	186306216	TPR|CDS|C2U|mut=48|11.4462	0.3357	-
chr1	186307303	186307304	TPR|CDS|C2U|mut=26|4.8594	0.1615	-
chr1	186307357	186307358	TPR|CDS|C2U|mut=14|2.3657	0.2295	-
chr1	186310487	186310488	TPR|CDS|C2U|mut=8|2.3886	0.1143	-
chr1	186324614	186324615	TPR|CDS|C2U|mut=7|6.3609	0.1522	-
chr1	186324839	186324840	TPR|CDS|C2U|mut=35|4.4960	0.1383	-
chr1	186325513	186325514	TPR|CDS|C2U|mut=26|2.2428	0.1079	-
chr1	186326547	186326548	TPR|CDS|C2U|mut=15|2.4798	0.121	-
chr1	186330826	186330827	TPR|CDS|C2U|mut=12|3.2440	0.3158	-
chr1	186332499	186332500	TPR|CDS|C2U|mut=16|3.5163	0.1553	-
chr1	186337066	186337067	TPR|CDS|C2U|mut=76|4.0029	0.4497	-
chr1	186340136	186340137	TPR|CDS|C2U|mut=22|1.7528	0.1073	-
chr1	186389567	186389568	ODR4|3UTR|C2U|mut=4|3.1884	0.1739	+
chr1	192780807	192780808	RGS2|3UTR|C2U|mut=14|18.4545	0.6364	+
chr1	192780893	192780894	RGS2|3UTR|C2U|mut=5|12.5000	0.2273	+
chr1	192983742	192983743	UCHL5|3UTR|C2U|mut=8|2.7733	0.1778	-
chr1	192985204	192985205	UCHL5|3UTR|C2U|mut=28|3.3340	0.2258	-
chr1	193046082	193046083	RO60|CDS|C2U|mut=19|3.0875	0.2375	+
chr1	193051385	193051386	RO60|CDS|C2U|mut=16|2.2149	0.1416	+
chr1	193053748	193053749	RO60|CDS|C2U|mut=37|3.9627	0.2552	+
chr1	200375505	200375506	ZNF281|3UTR|C2U|mut=10|3.7407	0.2222	-
chr1	200817708	200817709	CAMSAP2|CDS|C2U|mut=3|4.2857	0.2143	+
chr1	201828042	201828043	IPO9|CDS|C2U|mut=9|3.2586	0.3103	+
chr1	201844041	201844042	IPO9|CDS|C2U|mut=9|5.6739	0.1957	+
chr1	201845325	201845326	IPO9|3UTR|C2U|mut=20|3.4816	0.1227	+
chr1	201845402	201845403	IPO9|3UTR|C2U|mut=21|2.4038	0.1321	+
chr1	201845717	201845718	IPO9|3UTR|C2U|mut=13|3.4368	0.1494	+
chr1	201845795	201845796	IPO9|3UTR|C2U|mut=16|2.6032	0.1905	+
chr1	201938670	201938671	TIMM17A|CDS|C2U|mut=49|2.3010	0.145	+
chr1	201939041	201939042	TIMM17A|3UTR|C2U|mut=55|1.9344	0.1499	+
chr1	201970603	201970604	RNPEP|CDS|C2U|mut=4|6.1333	0.2667	+
chr1	201974930	201974931	RNPEP|3UTR|C2U|mut=16|2.3437	0.0994	+
chr1	201974987	201974988	RNPEP|3UTR|C2U|mut=29|2.2645	0.1374	+
chr1	201975052	201975053	RNPEP|3UTR|C2U|mut=17|2.9234	0.0837	+
chr1	202301028	202301029	UBE2T|CDS|C2U|mut=44|8.3578	0.1009	-
chr1	202302165	202302166	UBE2T|CDS|C2U|mut=41|3.2532	0.1822	-
chr1	202894255	202894256	KLHL12|CDS|C2U|mut=3|NA	0.2143	-
chr1	202910253	202910254	ADIPOR1|3UTR|C2U|mut=26|3.3485	0.0945	-
chr1	202910440	202910441	ADIPOR1|3UTR|C2U|mut=17|3.9364	0.0806	-
chr1	202977855	202977856	TMEM183A|CDS|C2U|mut=13|2.6806	0.1226	+
chr1	202992493	202992494	TMEM183A|3UTR|C2U|mut=8|12.1143	0.2286	+
chr1	202993717	202993718	TMEM183A|3UTR|C2U|mut=9|6.5000	0.3333	+
chr1	203278683	203278684	BTG2|3UTR|C2U|mut=5|2.2222	0.2083	+
chr1	203712427	203712428	ATP2B4|3UTR|C2U|mut=7|13.7500	0.25	+
chr1	203816511	203816512	ZC3H11A|CDS|C2U|mut=5|11.3542	0.2083	+
chr1	204373174	204373175	PPP1R15B|3UTR|C2U|mut=9|5.7692	0.1731	-
chr1	204520361	204520362	MDM4|3UTR|C2U|mut=16|4.0325	0.3902	+
chr1	204520981	204520982	MDM4|3UTR|C2U|mut=22|4.9543	0.1732	+
chr1	205055790	205055791	RBBP5|3UTR|C2U|mut=11|1.7783	0.275	-
chr1	205069336	205069337	RBBP5|CDS|C2U|mut=2|13.4545	0.1818	-
chr1	205116611	205116612	DSTYK|3UTR|C2U|mut=8|2.1926	0.2963	-
chr1	205682725	205682726	NUCKS1|3UTR|C2U|mut=46|2.3581	0.0893	-
chr1	205682866	205682867	NUCKS1|3UTR|C2U|mut=57|2.5544	0.1484	-
chr1	205682959	205682960	NUCKS1|3UTR|C2U|mut=86|3.7157	0.25	-
chr1	205683043	205683044	NUCKS1|3UTR|C2U|mut=71|2.1933	0.2457	-
chr1	205683532	205683533	NUCKS1|3UTR|C2U|mut=57|5.1154	0.3132	-
chr1	205683887	205683888	NUCKS1|3UTR|C2U|mut=13|5.3233	0.1121	-
chr1	205684266	205684267	NUCKS1|3UTR|C2U|mut=17|1.2366	0.156	-
chr1	205684402	205684403	NUCKS1|3UTR|C2U|mut=20|5.7838	0.2703	-
chr1	205684459	205684460	NUCKS1|3UTR|C2U|mut=11|1.5907	0.1618	-
chr1	205684759	205684760	NUCKS1|3UTR|C2U|mut=11|3.7249	0.1746	-
chr1	205685118	205685119	NUCKS1|3UTR|C2U|mut=6|3.1667	0.1667	-
chr1	205685759	205685760	NUCKS1|3UTR|C2U|mut=3|5.0526	0.1579	-
chr1	205686684	205686685	NUCKS1|3UTR|C2U|mut=132|6.0352	0.2126	-
chr1	205686882	205686883	NUCKS1|3UTR|C2U|mut=60|1.5976	0.0759	-
chr1	205687023	205687024	NUCKS1|3UTR|C2U|mut=92|1.5416	0.0992	-
chr1	205740710	205740711	RAB29|CDS|C2U|mut=4|2.7727	0.1818	-
chr1	206765105	206765106	EIF2D|CDS|C2U|mut=21|3.6804	0.2165	-
chr1	206769099	206769100	EIF2D|CDS|C2U|mut=8|NA	0.1176	-
chr1	206906996	206906997	MAPKAPK2|3UTR|C2U|mut=4|9.9048	0.1905	+
chr1	207504483	207504484	CD55|CDS|C2U|mut=12|4.5366	0.2927	+
chr1	207533174	207533175	CD55|3UTR|C2U|mut=12|3.3851	0.1791	+
chr1	207966974	207966975	CD46|3UTR|C2U|mut=6|4.5000	0.2857	+
chr1	211745376	211745377	SLC30A1|3UTR|C2U|mut=8|2.3866	0.2353	-
chr1	211836607	211836608	NEK2|3UTR|C2U|mut=8|1.7586	0.1379	-
chr1	211847026	211847027	NEK2|CDS|C2U|mut=5|2.3958	0.2083	-
chr1	211917255	211917256	LPGAT1|3UTR|C2U|mut=6|4.7222	0.1667	-
chr1	211919139	211919140	LPGAT1|3UTR|C2U|mut=5|2.4194	0.1613	-
chr1	212277239	212277240	DTL|3UTR|C2U|mut=11|2.0845	0.2245	+
chr1	212793131	212793132	ATF3|3UTR|C2U|mut=6|8.0870	0.1304	+
chr1	212911813	212911814	NSL1|CDS|C2U|mut=16|1.8759	0.092	-
chr1	212911836	212911837	NSL1|CDS|C2U|mut=20|2.3837	0.1143	-
chr1	212988442	212988443	TATDN3|CDS|C2U|mut=6|1.9820	0.1622	+
chr1	212988784	212988785	TATDN3|3UTR|C2U|mut=9|2.3793	0.3103	+
chr1	214522619	214522620	PTPN14|3UTR|C2U|mut=6|3.7222	0.2222	-
chr1	214788279	214788280	CENPF|CDS|C2U|mut=40|2.4943	0.1493	+
chr1	214788318	214788319	CENPF|CDS|C2U|mut=26|2.1510	0.113	+
chr1	214794239	214794240	CENPF|CDS|C2U|mut=34|1.9380	0.17	+
chr1	214795465	214795466	CENPF|CDS|C2U|mut=52|2.8088	0.2653	+
chr1	214811294	214811295	CENPF|CDS|C2U|mut=16|1.6507	0.0796	+
chr1	214813396	214813397	CENPF|CDS|C2U|mut=16|3.2454	0.0894	+
chr1	214813427	214813428	CENPF|CDS|C2U|mut=15|2.9783	0.0893	+
chr1	214813572	214813573	CENPF|CDS|C2U|mut=10|4.6485	0.1587	+
chr1	214815024	214815025	CENPF|CDS|C2U|mut=19|2.1523	0.1979	+
chr1	214817954	214817955	CENPF|CDS|C2U|mut=6|12.7200	0.24	+
chr1	214818950	214818951	CENPF|CDS|C2U|mut=15|2.4063	0.2586	+
chr1	214819478	214819479	CENPF|CDS|C2U|mut=11|2.3091	0.1028	+
chr1	214820597	214820598	CENPF|CDS|C2U|mut=10|3.1707	0.2439	+
chr1	214830699	214830700	CENPF|CDS|C2U|mut=12|3.3591	0.1622	+
chr1	217793804	217793805	GPATCH2|CDS|C2U|mut=12|14.5862	0.2069	-
chr1	219352545	219352546	LYPLAL1|CDS|C2U|mut=21|2.6514	0.2561	+
chr1	219366489	219366490	LYPLAL1|CDS|C2U|mut=10|1.8445	0.1266	+
chr1	219384924	219384925	LYPLAL1|CDS|C2U|mut=14|2.2339	0.1148	+
chr1	219384954	219384955	LYPLAL1|CDS|C2U|mut=18|2.0375	0.1475	+
chr1	220142138	220142139	EPRS1|3UTR|C2U|mut=38|1.8579	0.1423	-
chr1	220142431	220142432	EPRS1|CDS|C2U|mut=24|5.2714	0.2143	-
chr1	220145437	220145438	EPRS1|CDS|C2U|mut=14|3.3889	0.125	-
chr1	220146673	220146674	EPRS1|CDS|C2U|mut=30|1.9898	0.1639	-
chr1	220152841	220152842	EPRS1|CDS|C2U|mut=32|1.5280	0.2424	-
chr1	220153505	220153506	EPRS1|CDS|C2U|mut=24|2.0036	0.2143	-
chr1	220153564	220153565	EPRS1|CDS|C2U|mut=9|5.8636	0.2045	-
chr1	220160641	220160642	EPRS1|CDS|C2U|mut=20|3.4134	0.1887	-
chr1	220161988	220161989	EPRS1|CDS|C2U|mut=39|2.0392	0.0963	-
chr1	220179597	220179598	EPRS1|CDS|C2U|mut=23|1.4989	0.1386	-
chr1	220180609	220180610	EPRS1|CDS|C2U|mut=25|1.6832	0.1238	-
chr1	220193342	220193343	EPRS1|CDS|C2U|mut=11|6.3005	0.1549	-
chr1	220193523	220193524	EPRS1|CDS|C2U|mut=16|2.0570	0.1649	-
chr1	220197761	220197762	EPRS1|CDS|C2U|mut=17|2.1624	0.1453	-
chr1	220198509	220198510	EPRS1|CDS|C2U|mut=13|1.7194	0.1327	-
chr1	220206927	220206928	EPRS1|CDS|C2U|mut=18|3.5290	0.2169	-
chr1	220269497	220269498	IARS2|CDS|C2U|mut=8|1.9429	0.1905	+
chr1	220284145	220284146	IARS2|CDS|C2U|mut=7|2.9400	0.28	+
chr1	220300141	220300142	IARS2|CDS|C2U|mut=15|6.6019	0.1456	+
chr1	220313604	220313605	IARS2|CDS|C2U|mut=18|1.8837	0.2093	+
chr1	220316385	220316386	IARS2|CDS|C2U|mut=25|2.4970	0.1645	+
chr1	220316455	220316456	IARS2|CDS|C2U|mut=26|2.9748	0.2857	+
chr1	220325011	220325012	RAB3GAP2|CDS|C2U|mut=10|4.7222	0.2778	-
chr1	220326708	220326709	RAB3GAP2|CDS|C2U|mut=8|NA	0.4	-
chr1	220340951	220340952	RAB3GAP2|CDS|C2U|mut=4|NA	0.2222	-
chr1	220835364	220835365	MARK1|CDS|C2U|mut=4|2.3030	0.1818	+
chr1	220872154	220872155	C1orf115|3UTR|C2U|mut=8|16.2759	0.2759	+
chr1	222794598	222794599	MIA3|CDS|C2U|mut=10|3.3962	0.1887	+
chr1	222801273	222801274	MIA3|CDS|C2U|mut=13|1.9091	0.1429	+
chr1	222801533	222801534	MIA3|CDS|C2U|mut=6|2.6471	0.1765	+
chr1	222826369	222826370	MIA3|CDS|C2U|mut=4|7.2727	0.3636	+
chr1	222907933	222907934	BROX|3UTR|C2U|mut=20|3.7586	0.2469	+
chr1	222908044	222908045	BROX|3UTR|C2U|mut=14|4.3974	0.2692	+
chr1	223010556	223010557	DISP1|ncRNA|C2U|mut=6|3.3061	0.2143	+
chr1	223963259	223963260	CAPN2|3UTR|C2U|mut=22|2.4444	0.1358	+
chr1	223963315	223963316	CAPN2|3UTR|C2U|mut=35|2.5720	0.1944	+
chr1	223968287	223968288	TP53BP2|3UTR|C2U|mut=15|3.3626	0.2308	-
chr1	224380062	224380063	DEGS1|CDS|C2U|mut=16|2.6289	0.126	+
chr1	224380707	224380708	DEGS1|3UTR|C2U|mut=63|3.6990	0.1496	+
chr1	224475506	224475507	NVL|CDS|C2U|mut=5|4.5732	0.122	-
chr1	224559028	224559029	CNIH4|CDS|C2U|mut=49|1.8770	0.075	+
chr1	224563585	224563586	CNIH4|3UTR|C2U|mut=52|1.5549	0.0895	+
chr1	224577435	224577436	WDR26|3UTR|C2U|mut=9|2.2500	0.1047	-
chr1	224592232	224592233	WDR26|CDS|C2U|mut=7|3.5432	0.2593	-
chr1	225155557	225155558	DNAH14|3UTR|C2U|mut=7|6.3333	0.3333	+
chr1	225590310	225590311	LBR|3UTR|C2U|mut=55|2.4322	0.1713	-
chr1	225591091	225591092	LBR|CDS|C2U|mut=23|2.5293	0.0983	-
chr1	225594520	225594521	LBR|CDS|C2U|mut=9|1.9391	0.1475	-
chr1	225607437	225607438	LBR|CDS|C2U|mut=25|4.5351	0.2976	-
chr1	225609791	225609792	LBR|CDS|C2U|mut=8|6.1800	0.1	-
chr1	225680089	225680090	ENAH|3UTR|C2U|mut=3|9.9375	0.1875	-
chr1	225680443	225680444	ENAH|3UTR|C2U|mut=9|13.6800	0.36	-
chr1	225682796	225682797	ENAH|3UTR|C2U|mut=18|1.4716	0.0905	-
chr1	225683496	225683497	ENAH|3UTR|C2U|mut=46|1.9600	0.1818	-
chr1	225707013	225707014	ENAH|CDS|C2U|mut=7|4.0222	0.2	-
chr1	225977296	225977297	SRP9|3UTR|C2U|mut=67|1.4184	0.0762	+
chr1	225977881	225977882	SRP9|3UTR|C2U|mut=61|1.2905	0.1095	+
chr1	226172901	226172902	SDE2|3UTR|C2U|mut=11|3.1235	0.4074	-
chr1	226173044	226173045	SDE2|CDS|C2U|mut=6|6.0000	0.1875	-
chr1	226259140	226259141	H3-3A|CDS|C2U|mut=7|3.2879	0.2121	+
chr1	226419899	226419900	LIN9|3UTR|C2U|mut=5|4.8214	0.3571	-
chr1	226548605	226548606	PARP1|3UTR|C2U|mut=21|2.3986	0.1469	-
chr1	226548910	226548911	PARP1|3UTR|C2U|mut=176|2.7470	0.2176	-
chr1	226548914	226548915	PARP1|3UTR|C2U|mut=79|1.4083	0.0927	-
chr1	226549000	226549001	PARP1|3UTR|C2U|mut=178|2.4486	0.2048	-
chr1	226549021	226549022	PARP1|3UTR|C2U|mut=74|1.5088	0.0822	-
chr1	226552756	226552757	PARP1|CDS|C2U|mut=66|4.8779	0.0904	-
chr1	226555947	226555948	PARP1|CDS|C2U|mut=49|2.9731	0.1169	-
chr1	226564877	226564878	PARP1|CDS|C2U|mut=31|4.0743	0.0984	-
chr1	226564948	226564949	PARP1|CDS|C2U|mut=31|2.3101	0.1192	-
chr1	226568796	226568797	PARP1|CDS|C2U|mut=19|15.6914	0.1638	-
chr1	226574110	226574111	PARP1|CDS|C2U|mut=12|2.7784	0.1364	-
chr1	226576386	226576387	PARP1|CDS|C2U|mut=17|2.2009	0.1828	-
chr1	227333273	227333274	CDC42BPA|CDS|C2U|mut=19|2.0717	0.2289	-
chr1	227333347	227333348	CDC42BPA|CDS|C2U|mut=12|3.1233	0.1644	-
chr1	227348296	227348297	CDC42BPA|CDS|C2U|mut=10|6.3704	0.2222	-
chr1	227968706	227968707	SNAP47|3UTR|C2U|mut=72|8.1900	0.288	+
chr1	228285972	228285973	ARF1|3UTR|C2U|mut=142|2.5140	0.1864	+
chr1	228286152	228286153	ARF1|3UTR|C2U|mut=69|2.8458	0.0808	+
chr1	228286689	228286690	ARF1|3UTR|C2U|mut=278|2.1002	0.2505	+
chr1	228286723	228286724	ARF1|3UTR|C2U|mut=138|1.7422	0.1208	+
chr1	228286865	228286866	ARF1|3UTR|C2U|mut=37|2.3664	0.1095	+
chr1	228288677	228288678	C1orf35|3UTR|C2U|mut=23|6.7398	0.1257	-
chr1	228328907	228328908	GUK1|5UTR|C2U|mut=14|47.2203	0.2373	+
chr1	228367001	228367002	IBA57|3UTR|C2U|mut=5|8.2609	0.2174	+
chr1	228581695	228581696	TRIM11|3UTR|C2U|mut=12|23.1111	0.0889	-
chr1	228582463	228582464	TRIM11|CDS|C2U|mut=6|NA	0.1364	-
chr1	228682457	228682458	RNF187|3UTR|C2U|mut=33|2.6763	0.1054	+
chr1	229577267	229577268	NUP133|3UTR|C2U|mut=22|2.7615	0.1833	-
chr1	229577315	229577316	NUP133|3UTR|C2U|mut=17|2.5071	0.1491	-
chr1	229577464	229577465	NUP133|3UTR|C2U|mut=19|2.0526	0.1387	-
chr1	229577649	229577650	NUP133|CDS|C2U|mut=20|1.5997	0.1064	-
chr1	229596431	229596432	NUP133|CDS|C2U|mut=28|3.1402	0.2617	-
chr1	229600594	229600595	NUP133|CDS|C2U|mut=6|10.9231	0.1538	-
chr1	229636591	229636592	NUP133|CDS|C2U|mut=5|2.4167	0.3333	-
chr1	229653270	229653271	ABCB10|3UTR|C2U|mut=21|3.6667	0.3333	-
chr1	229795277	229795278	URB2|3UTR|C2U|mut=21|3.2230	0.2838	+
chr1	230415498	230415499	GALNT2|3UTR|C2U|mut=8|NA	0.0842	+
chr1	230415741	230415742	GALNT2|3UTR|C2U|mut=9|2.1960	0.09	+
chr1	230416144	230416145	GALNT2|3UTR|C2U|mut=18|3.6935	0.3273	+
chr1	230416200	230416201	GALNT2|3UTR|C2U|mut=10|8.6250	0.25	+
chr1	230417304	230417305	GALNT2|3UTR|C2U|mut=12|8.2553	0.0851	+
chr1	230417534	230417535	GALNT2|3UTR|C2U|mut=32|4.5230	0.1768	+
chr1	230417776	230417777	GALNT2|3UTR|C2U|mut=20|1.4293	0.1087	+
chr1	230829325	230829326	COG2|3UTR|C2U|mut=22|2.4252	0.1732	+
chr1	230975569	230975570	C1orf198|3UTR|C2U|mut=7|2.1491	0.1842	-
chr1	231042319	231042320	TTC13|3UTR|C2U|mut=15|1.6131	0.2344	-
chr1	231048453	231048454	TTC13|CDS|C2U|mut=4|2.4615	0.1538	-
chr1	231131627	231131628	ARV1|CDS|C2U|mut=17|1.7855	0.1069	+
chr1	231136148	231136149	ARV1|3UTR|C2U|mut=28|1.9605	0.1228	+
chr1	231359879	231359880	C1orf131|3UTR|C2U|mut=13|3.3399	0.1413	-
chr1	231411911	231411912	GNPAT|CDS|C2U|mut=11|1.7402	0.1719	+
chr1	231413342	231413343	GNPAT|3UTR|C2U|mut=21|2.1160	0.1382	+
chr1	231501966	231501967	EGLN1|3UTR|C2U|mut=4|2.5185	0.1481	-
chr1	231501994	231501995	EGLN1|3UTR|C2U|mut=4|2.8667	0.1333	-
chr1	232534520	232534521	SIPA1L2|3UTR|C2U|mut=7|6.7667	0.2333	-
chr1	233114100	233114101	NTPCR|CDS|C2U|mut=37|1.8800	0.116	+
chr1	233114105	233114106	NTPCR|CDS|C2U|mut=30|1.9442	0.1027	+
chr1	233114174	233114175	NTPCR|3UTR|C2U|mut=35|2.3116	0.1659	+
chr1	234519550	234519551	COA6|CDS|C2U|mut=94|2.0423	0.2146	+
chr1	234519703	234519704	COA6|3UTR|C2U|mut=31|1.5805	0.0795	+
chr1	234527285	234527286	TARBP1|3UTR|C2U|mut=31|2.2880	0.2246	-
chr1	234741938	234741939	IRF2BP2|3UTR|C2U|mut=15|1.4537	0.0949	-
chr1	234743040	234743041	IRF2BP2|CDS|C2U|mut=25|3.1433	0.1462	-
chr1	234743471	234743472	IRF2BP2|CDS|C2U|mut=9|11.3077	0.1154	-
chr1	235273016	235273017	TOMM20|3UTR|C2U|mut=40|1.3791	0.1099	-
chr1	235273194	235273195	TOMM20|3UTR|C2U|mut=50|3.1517	0.1404	-
chr1	235273410	235273411	TOMM20|3UTR|C2U|mut=40|2.2660	0.1303	-
chr1	235273670	235273671	TOMM20|3UTR|C2U|mut=43|3.1482	0.2048	-
chr1	235273827	235273828	TOMM20|3UTR|C2U|mut=27|3.0850	0.1414	-
chr1	235274028	235274029	TOMM20|3UTR|C2U|mut=14|2.4841	0.1687	-
chr1	235275085	235275086	TOMM20|3UTR|C2U|mut=28|2.2150	0.1353	-
chr1	235295056	235295057	RBM34|CDS|C2U|mut=31|2.1473	0.1975	-
chr1	235295071	235295072	RBM34|CDS|C2U|mut=30|1.7350	0.1685	-
chr1	235295085	235295086	RBM34|CDS|C2U|mut=24|1.7089	0.1081	-
chr1	235295212	235295213	RBM34|CDS|C2U|mut=18|1.6896	0.0849	-
chr1	235299047	235299048	RBM34|CDS|C2U|mut=21|1.5629	0.1469	-
chr1	235498589	235498590	GGPS1|CDS|C2U|mut=15|1.9303	0.2459	+
chr1	235506188	235506189	GGPS1|3UTR|C2U|mut=19|1.5511	0.1073	+
chr1	235506890	235506891	GGPS1|3UTR|C2U|mut=4|NA	0.1333	+
chr1	236139692	236139693	NID1|3UTR|C2U|mut=47|3.8571	0.5	-
chr1	236139718	236139719	NID1|3UTR|C2U|mut=23|2.7247	0.2255	-
chr1	236140161	236140162	NID1|3UTR|C2U|mut=14|3.1667	0.1458	-
chr1	236141162	236141163	NID1|3UTR|C2U|mut=12|2.0082	0.3429	-
chr1	236713098	236713099	HEATR1|3UTR|C2U|mut=3|3.8000	0.2	-
chr1	236718023	236718024	HEATR1|CDS|C2U|mut=13|3.9661	0.2203	-
chr1	237001820	237001821	MTR|CDS|C2U|mut=11|3.7946	0.2558	+
chr1	237016313	237016314	MTR|CDS|C2U|mut=10|3.8745	0.1515	+
chr1	237061363	237061364	MTR|3UTR|C2U|mut=6|2.3846	0.2308	+
chr1	237062729	237062730	MTR|3UTR|C2U|mut=9|5.0286	0.1429	+
chr1	237063252	237063253	MTR|3UTR|C2U|mut=6|2.6961	0.1091	+
chr1	237063615	237063616	MTR|3UTR|C2U|mut=19|23.7500	0.4318	+
chr1	237066214	237066215	MTR|3UTR|C2U|mut=7|3.8551	0.3043	+
chr1	241661074	241661075	FH|3UTR|C2U|mut=10|3.6000	0.5	-
chr1	241671943	241671944	FH|CDS|C2U|mut=8|1.7959	0.1633	-
chr1	241792956	241792957	CHML|3UTR|C2U|mut=13|1.9882	0.2549	-
chr1	241793134	241793135	CHML|3UTR|C2U|mut=25|2.4505	0.2747	-
chr1	241793797	241793798	CHML|3UTR|C2U|mut=5|6.1842	0.2632	-
chr1	241794010	241794011	CHML|3UTR|C2U|mut=4|3.0400	0.16	-
chr1	242042191	242042192	EXO1|CDS|C2U|mut=13|3.4667	0.2407	+
chr1	242052859	242052860	EXO1|CDS|C2U|mut=17|3.4121	0.1214	+
chr1	243288322	243288323	CEP170|3UTR|C2U|mut=11|7.0047	0.2075	-
chr1	243433518	243433519	SDCCAG8|CDS|C2U|mut=10|5.5000	0.2273	+
chr1	243665798	243665799	AKT3|3UTR|C2U|mut=4|6.3636	0.1818	-
chr1	244220640	244220641	ZBTB18|3UTR|C2U|mut=11|2.6583	0.275	+
chr1	244572792	244572793	ADSS2|3UTR|C2U|mut=22|2.3640	0.2292	-
chr1	244871547	244871548	DESI2|3UTR|C2U|mut=12|3.1515	0.1818	+
chr1	245017059	245017060	HNRNPU|3UTR|C2U|mut=137|1.6294	0.2374	-
chr1	245017673	245017674	HNRNPU|3UTR|C2U|mut=83|2.0855	0.1031	-
chr1	245017694	245017695	HNRNPU|3UTR|C2U|mut=157|1.9551	0.2322	-
chr1	245018776	245018777	HNRNPU|CDS|C2U|mut=69|1.6998	0.0927	-
chr1	245019403	245019404	HNRNPU|CDS|C2U|mut=63|1.9179	0.0901	-
chr1	245019820	245019821	HNRNPU|CDS|C2U|mut=75|2.7154	0.1327	-
chr1	245020964	245020965	HNRNPU|CDS|C2U|mut=123|3.2644	0.2356	-
chr1	246490584	246490585	SMYD3|CDS|C2U|mut=7|4.7833	0.35	-
chr1	246930618	246930619	SCCPDH|3UTR|C2U|mut=17|2.9887	0.2152	+
chr1	247013980	247013981	AHCTF1|CDS|C2U|mut=5|3.8889	0.119	-
chr10	856108	856109	LARP4B|3UTR|C2U|mut=4|2.5965	0.2105	-
chr10	858105	858106	LARP4B|3UTR|C2U|mut=6|2.1951	0.1463	-
chr10	1042084	1042085	GTPBP4|CDS|C2U|mut=12|4.0548	0.0822	+
chr10	1063422	1063423	GTPBP4|3UTR|C2U|mut=19|4.0991	0.1759	+
chr10	1086352	1086353	IDI1|3UTR|C2U|mut=22|1.4538	0.1068	-
chr10	1086361	1086362	IDI1|3UTR|C2U|mut=40|2.5870	0.197	-
chr10	1086647	1086648	IDI1|3UTR|C2U|mut=15|1.6964	0.119	-
chr10	1086951	1086952	IDI1|3UTR|C2U|mut=24|2.0074	0.1765	-
chr10	1087202	1087203	IDI1|CDS|C2U|mut=39|3.1252	0.3277	-
chr10	1089996	1089997	IDI1|CDS|C2U|mut=19|2.7387	0.2568	-
chr10	3178866	3178867	PFKP|3UTR|C2U|mut=9|2.8825	0.1452	+
chr10	3821409	3821410	KLF6|3UTR|C2U|mut=7|3.7500	0.1111	-
chr10	3824334	3824335	KLF6|CDS|C2U|mut=5|15.1515	0.1515	-
chr10	5498620	5498621	NET1|CDS|C2U|mut=7|7.6863	0.1373	+
chr10	5680983	5680984	ASB13|3UTR|C2U|mut=5|NA	0.1613	-
chr10	5681523	5681524	ASB13|3UTR|C2U|mut=7|10.3871	0.2258	-
chr10	5791779	5791780	TASOR2|CDS|C2U|mut=6|2.7892	0.1622	+
chr10	5804558	5804559	TASOR2|CDS|C2U|mut=13|3.7300	0.1646	+
chr10	5807692	5807693	GDI2|3UTR|C2U|mut=20|1.3580	0.1058	-
chr10	5807698	5807699	GDI2|3UTR|C2U|mut=41|3.6070	0.2595	-
chr10	5807986	5807987	GDI2|CDS|C2U|mut=28|1.8978	0.1657	-
chr10	5808016	5808017	GDI2|CDS|C2U|mut=25|1.4267	0.1323	-
chr10	5808032	5808033	GDI2|CDS|C2U|mut=23|1.9997	0.1299	-
chr10	5827954	5827955	GDI2|CDS|C2U|mut=20|2.0118	0.1923	-
chr10	6146946	6146947	RBM17|CDS|C2U|mut=69|2.5138	0.2363	+
chr10	6276668	6276669	PFKFB3|3UTR|C2U|mut=7|4.6667	0.2059	+
chr10	6276744	6276745	PFKFB3|3UTR|C2U|mut=8|7.4483	0.2759	+
chr10	6277176	6277177	PFKFB3|3UTR|C2U|mut=15|2.8718	0.2308	+
chr10	7200968	7200969	SFMBT2|3UTR|C2U|mut=6|2.7391	0.2609	-
chr10	7839037	7839038	ATP5F1C|CDS|C2U|mut=32|2.1484	0.1275	+
chr10	7841065	7841066	ATP5F1C|CDS|C2U|mut=77|3.4570	0.2996	+
chr10	7844747	7844748	ATP5F1C|CDS|C2U|mut=37|2.2647	0.137	+
chr10	8006320	8006321	TAF3|CDS|C2U|mut=6|2.2360	0.2609	+
chr10	8007167	8007168	TAF3|CDS|C2U|mut=8|4.1290	0.2581	+
chr10	11962772	11962773	UPF2|3UTR|C2U|mut=3|NA	0.2308	-
chr10	12077133	12077134	UPF2|CDS|C2U|mut=4|4.8308	0.1538	-
chr10	12077350	12077351	UPF2|CDS|C2U|mut=17|1.7537	0.1269	-
chr10	12085005	12085006	UPF2|5UTR|C2U|mut=3|8.4375	0.1875	-
chr10	12206414	12206415	SEC61A2|CDS|C2U|mut=7|2.5958	0.1458	+
chr10	12206500	12206501	SEC61A2|3UTR|C2U|mut=9|5.1951	0.2195	+
chr10	12206639	12206640	SEC61A2|3UTR|C2U|mut=10|1.5873	0.2041	+
chr10	12207760	12207761	NUDT5|3UTR|C2U|mut=10|4.1071	0.4167	-
chr10	12215751	12215752	NUDT5|CDS|C2U|mut=28|2.8229	0.1353	-
chr10	12228270	12228271	NUDT5|CDS|C2U|mut=29|2.4183	0.1388	-
chr10	12259412	12259413	CDC123|CDS|C2U|mut=51|1.6506	0.1629	+
chr10	12279221	12279222	CDC123|CDS|C2U|mut=33|1.8609	0.1304	+
chr10	12288167	12288168	CDC123|CDS|C2U|mut=28|2.5524	0.1353	+
chr10	12288219	12288220	CDC123|CDS|C2U|mut=44|4.2083	0.1111	+
chr10	12291616	12291617	CDC123|CDS|C2U|mut=43|7.0498	0.1168	+
chr10	12292499	12292500	CDC123|3UTR|C2U|mut=42|2.3322	0.1453	+
chr10	12292520	12292521	CDC123|3UTR|C2U|mut=47|2.3268	0.1556	+
chr10	13214432	13214433	MCM10|CDS|C2U|mut=9|10.7500	0.25	+
chr10	13251280	13251281	MCM10|CDS|C2U|mut=11|3.8770	0.1803	+
chr10	13251405	13251406	MCM10|3UTR|C2U|mut=17|9.8077	0.2615	+
chr10	13361216	13361217	SEPHS1|CDS|C2U|mut=17|5.0370	0.1574	-
chr10	14887446	14887447	HSPA14|3UTR|C2U|mut=4|6.2500	0.25	+
chr10	14909806	14909807	HSPA14|CDS|C2U|mut=14|3.1043	0.1522	+
chr10	15145452	15145453	RPP38|CDS|C2U|mut=8|3.9371	0.0899	+
chr10	15154840	15154841	NMT2|CDS|C2U|mut=6|7.0345	0.2069	-
chr10	15902284	15902285	MINDY3|CDS|C2U|mut=5|7.2973	0.1351	-
chr10	16526708	16526709	PTER|CDS|C2U|mut=4|8.3077	0.3077	+
chr10	16553193	16553194	PTER|CDS|C2U|mut=4|6.8333	0.1667	+
chr10	16553358	16553359	PTER|3UTR|C2U|mut=14|3.1500	0.56	+
chr10	16635053	16635054	RSU1|3UTR|C2U|mut=22|3.8864	0.25	-
chr10	16635440	16635441	RSU1|CDS|C2U|mut=24|2.5925	0.2182	-
chr10	17277229	17277230	VIM|CDS|C2U|mut=179|2.4867	0.2535	+
chr10	17277238	17277239	VIM|CDS|C2U|mut=58|3.2077	0.0717	+
chr10	17278340	17278341	VIM|CDS|C2U|mut=172|5.4724	0.1979	+
chr10	17279416	17279417	VIM|3UTR|C2U|mut=84|3.0234	0.125	+
chr10	17279423	17279424	VIM|3UTR|C2U|mut=156|1.9561	0.2694	+
chr10	18969810	18969811	ARL5B|3UTR|C2U|mut=6|2.1871	0.1935	+
chr10	18970183	18970184	ARL5B|3UTR|C2U|mut=7|2.0192	0.1346	+
chr10	22048278	22048279	DNAJC1|CDS|C2U|mut=12|NA	0.1667	-
chr10	22218007	22218008	DNAJC1|CDS|C2U|mut=22|5.7037	0.3056	-
chr10	22606853	22606854	COMMD3-BMI1|CDS|C2U|mut=10|4.1800	0.1	+
chr10	22608941	22608942	COMMD3|3UTR|C2U|mut=16|3.1065	0.1143	+
chr10	22609071	22609072	COMMD3|3UTR|C2U|mut=38|2.2931	0.3276	+
chr10	22609082	22609083	COMMD3|3UTR|C2U|mut=20|2.6280	0.1575	+
chr10	22618908	22618909	COMMD3-BMI1|3UTR|C2U|mut=16|7.6049	0.2963	+
chr10	22619466	22619467	COMMD3-BMI1|3UTR|C2U|mut=10|1.8038	0.1266	+
chr10	22620079	22620080	COMMD3-BMI1|3UTR|C2U|mut=8|1.7521	0.1818	+
chr10	22825477	22825478	PIP4K2A|3UTR|C2U|mut=15|3.1463	0.3659	-
chr10	27040650	27040651	ABI1|CDS|C2U|mut=6|2.0471	0.1765	-
chr10	27057863	27057864	ABI1|CDS|C2U|mut=6|3.1714	0.1714	-
chr10	27066117	27066118	ABI1|CDS|C2U|mut=5|2.7632	0.2632	-
chr10	27324374	27324375	ANKRD26|CDS|C2U|mut=7|3.1111	0.2593	-
chr10	27422991	27422992	YME1L1|CDS|C2U|mut=4|10.3333	0.3333	-
chr10	27434470	27434471	YME1L1|CDS|C2U|mut=22|2.5947	0.3284	-
chr10	28908496	28908497	WAC|CDS|C2U|mut=18|2.6215	0.24	+
chr10	28971446	28971447	BAMBI|3UTR|C2U|mut=4|3.3043	0.1739	+
chr10	30602737	30602738	MTPAP|CDS|C2U|mut=7|10.1500	0.175	-
chr10	32582596	32582597	EPC1|CDS|C2U|mut=7|3.0625	0.1944	-
chr10	32667444	32667445	EPC1|5UTR|C2U|mut=4|2.6462	0.3077	-
chr10	33208958	33208959	ITGB1|CDS|C2U|mut=7|1.7316	0.1842	-
chr10	35299295	35299296	CUL2|CDS|C2U|mut=18|2.8083	0.4737	-
chr10	35468325	35468326	CREM|3UTR|C2U|mut=4|2.8966	0.1379	+
chr10	35500686	35500687	CREM|CDS|C2U|mut=4|2.7619	0.1429	+
chr10	35858779	35858780	CCNY|3UTR|C2U|mut=12|6.4615	0.4615	+
chr10	38306259	38306260	ZNF33A|CDS|C2U|mut=4|21.7143	0.2857	+
chr10	43281087	43281088	BMS1|CDS|C2U|mut=12|3.8134	0.2449	+
chr10	43287975	43287976	BMS1|CDS|C2U|mut=8|2.4681	0.1702	+
chr10	43288466	43288467	BMS1|CDS|C2U|mut=11|2.8328	0.1594	+
chr10	43288546	43288547	BMS1|CDS|C2U|mut=8|2.2951	0.1311	+
chr10	43292170	43292171	BMS1|CDS|C2U|mut=18|1.9338	0.1765	+
chr10	43292206	43292207	BMS1|CDS|C2U|mut=14|2.8192	0.1443	+
chr10	43312809	43312810	BMS1|CDS|C2U|mut=5|3.5088	0.2632	+
chr10	43881479	43881480	HNRNPF|3UTR|C2U|mut=33|2.5165	0.2374	-
chr10	43882071	43882072	HNRNPF|3UTR|C2U|mut=50|2.0365	0.1466	-
chr10	43882087	43882088	HNRNPF|CDS|C2U|mut=46|1.6519	0.1227	-
chr10	43882241	43882242	HNRNPF|CDS|C2U|mut=25|1.7956	0.0694	-
chr10	43882420	43882421	HNRNPF|CDS|C2U|mut=27|3.9250	0.1144	-
chr10	43882430	43882431	HNRNPF|CDS|C2U|mut=28|3.3939	0.1107	-
chr10	45498922	45498923	ZNF22|CDS|C2U|mut=16|1.9512	0.1301	+
chr10	45499032	45499033	ZNF22|CDS|C2U|mut=26|7.3125	0.2031	+
chr10	45499122	45499123	ZNF22|CDS|C2U|mut=26|3.1262	0.2063	+
chr10	45500339	45500340	ZNF22|3UTR|C2U|mut=8|2.2832	0.1569	+
chr10	51586308	51586309	NCOA4|CDS|C2U|mut=13|3.1333	0.3333	+
chr10	51590182	51590183	NCOA4|3UTR|C2U|mut=26|7.4515	0.268	+
chr10	51592228	51592229	TIMM23|3UTR|C2U|mut=59|2.7229	0.196	-
chr10	51592585	51592586	TIMM23|CDS|C2U|mut=16|1.6014	0.0884	-
chr10	53457384	53457385	CSTF2T|3UTR|C2U|mut=6|2.5811	0.1132	-
chr10	58117448	58117449	ZWINT|3UTR|C2U|mut=38|1.9635	0.0934	-
chr10	58117481	58117482	ZWINT|3UTR|C2U|mut=56|1.6198	0.134	-
chr10	58117665	58117666	ZWINT|3UTR|C2U|mut=57|1.6411	0.1516	-
chr10	58117742	58117743	ZWINT|3UTR|C2U|mut=27|1.4144	0.0833	-
chr10	58117777	58117778	ZWINT|3UTR|C2U|mut=26|1.9878	0.0922	-
chr10	58117870	58117871	ZWINT|3UTR|C2U|mut=29|1.9776	0.0848	-
chr10	58119587	58119588	ZWINT|CDS|C2U|mut=21|5.5510	0.1338	-
chr10	60037000	60037001	CISD1|CDS|C2U|mut=15|3.0448	0.1327	+
chr10	60047355	60047356	CISD1|CDS|C2U|mut=28|6.4659	0.1687	+
chr10	60047363	60047364	CISD1|CDS|C2U|mut=54|7.1286	0.2812	+
chr10	60047474	60047475	CISD1|3UTR|C2U|mut=52|3.4688	0.3171	+
chr10	60148495	60148496	TFAM|CDS|C2U|mut=24|1.9970	0.1231	+
chr10	60590989	60590990	BICC1|3UTR|C2U|mut=5|2.9167	0.3333	+
chr10	62547882	62547883	CDK1|CDS|C2U|mut=34|2.2526	0.2	+
chr10	62547912	62547913	CDK1|CDS|C2U|mut=31|2.5601	0.1722	+
chr10	62547920	62547921	CDK1|CDS|C2U|mut=25|4.0110	0.1344	+
chr10	62551746	62551747	CDK1|CDS|C2U|mut=19|2.3865	0.0918	+
chr10	62551753	62551754	CDK1|CDS|C2U|mut=22|2.9297	0.1078	+
chr10	64566822	64566823	ADO|3UTR|C2U|mut=7|3.9375	0.2188	+
chr10	64914200	64914201	NRBF2|3UTR|C2U|mut=9|NA	0.1915	+
chr10	64977049	64977050	JMJD1C|CDS|C2U|mut=3|9.7500	0.25	-
chr10	70097013	70097014	HNRNPH3|CDS|C2U|mut=19|1.9625	0.2405	+
chr10	70099302	70099303	HNRNPH3|CDS|C2U|mut=5|3.8889	0.1389	+
chr10	70102225	70102226	HNRNPH3|3UTR|C2U|mut=20|2.6150	0.155	+
chr10	70102480	70102481	HNRNPH3|3UTR|C2U|mut=26|2.1076	0.1635	+
chr10	70502225	70502226	CCAR1|CDS|C2U|mut=11|4.1250	0.1719	+
chr10	70507197	70507198	CCAR1|CDS|C2U|mut=12|4.0816	0.2449	+
chr10	70508983	70508984	CCAR1|CDS|C2U|mut=12|6.6393	0.1967	+
chr10	70513668	70513669	CCAR1|CDS|C2U|mut=16|2.5357	0.25	+
chr10	70515262	70515263	CCAR1|CDS|C2U|mut=17|2.6195	0.3208	+
chr10	70531148	70531149	CCAR1|CDS|C2U|mut=16|3.8717	0.1176	+
chr10	70547741	70547742	CCAR1|CDS|C2U|mut=12|4.5026	0.1446	+
chr10	70547745	70547746	CCAR1|CDS|C2U|mut=16|2.8814	0.2078	+
chr10	70547926	70547927	CCAR1|CDS|C2U|mut=8|2.2194	0.129	+
chr10	70670957	70670958	DDX50|CDS|C2U|mut=7|2.6404	0.1842	+
chr10	70719595	70719596	DDX21|CDS|C2U|mut=41|2.3681	0.1571	+
chr10	70719817	70719818	DDX21|CDS|C2U|mut=41|1.5886	0.1583	+
chr10	70723180	70723181	DDX21|CDS|C2U|mut=7|12.1509	0.1321	+
chr10	70725182	70725183	DDX21|CDS|C2U|mut=5|13.7097	0.1613	+
chr10	70728851	70728852	DDX21|CDS|C2U|mut=7|2.3187	0.2188	+
chr10	70742432	70742433	DDX21|CDS|C2U|mut=23|2.4102	0.1377	+
chr10	70742513	70742514	DDX21|CDS|C2U|mut=35|1.6064	0.1346	+
chr10	70742752	70742753	DDX21|3UTR|C2U|mut=26|2.9408	0.1053	+
chr10	70743087	70743088	DDX21|3UTR|C2U|mut=41|1.8110	0.148	+
chr10	70743390	70743391	DDX21|3UTR|C2U|mut=40|3.4355	0.1619	+
chr10	70744165	70744166	DDX21|3UTR|C2U|mut=38|4.3446	0.2992	+
chr10	70775883	70775884	KIFBP|CDS|C2U|mut=8|2.0000	0.25	+
chr10	70928284	70928285	VPS26A|CDS|C2U|mut=10|2.5318	0.099	+
chr10	70930964	70930965	VPS26A|CDS|C2U|mut=15|6.0796	0.1327	+
chr10	70932011	70932012	VPS26A|3UTR|C2U|mut=10|1.7037	0.1235	+
chr10	70932038	70932039	VPS26A|3UTR|C2U|mut=15|2.7489	0.2381	+
chr10	70968699	70968700	SUPV3L1|CDS|C2U|mut=9|2.4755	0.1343	+
chr10	71871718	71871719	MACROH2A2|3UTR|C2U|mut=15|3.4524	0.2083	+
chr10	71910171	71910172	SAR1A|3UTR|C2U|mut=21|2.3640	0.128	-
chr10	71910456	71910457	SAR1A|3UTR|C2U|mut=21|2.6394	0.2019	-
chr10	71910904	71910905	SAR1A|3UTR|C2U|mut=15|2.7065	0.3261	-
chr10	71913607	71913608	SAR1A|CDS|C2U|mut=6|2.7792	0.1818	-
chr10	71913662	71913663	SAR1A|CDS|C2U|mut=39|4.3479	0.4815	-
chr10	71968990	71968991	PPA1|CDS|C2U|mut=41|2.5842	0.1806	-
chr10	71977672	71977673	PPA1|CDS|C2U|mut=16|1.8824	0.0889	-
chr10	72182966	72182967	EIF4EBP2|3UTR|C2U|mut=11|2.7238	0.2444	+
chr10	72183247	72183248	EIF4EBP2|3UTR|C2U|mut=8|2.0411	0.1096	+
chr10	72183416	72183417	EIF4EBP2|3UTR|C2U|mut=19|1.6712	0.2184	+
chr10	72187075	72187076	EIF4EBP2|3UTR|C2U|mut=6|2.1875	0.25	+
chr10	73576075	73576076	PSAP|3UTR|C2U|mut=19|6.4407	0.161	-
chr10	73576330	73576331	PSAP|3UTR|C2U|mut=34|2.0365	0.0863	-
chr10	73577107	73577108	PSAP|3UTR|C2U|mut=39|3.1924	0.1207	-
chr10	73577124	73577125	PSAP|3UTR|C2U|mut=21|2.8464	0.0695	-
chr10	73580011	73580012	PSAP|CDS|C2U|mut=7|6.8056	0.1458	-
chr10	73857100	73857101	ASCC1|CDS|C2U|mut=4|8.4706	0.1176	-
chr10	73892889	73892890	ASCC1|CDS|C2U|mut=7|11.1481	0.2593	-
chr10	74034982	74034983	DDIT4|3UTR|C2U|mut=65|6.0146	0.0888	+
chr10	74034988	74034989	DDIT4|3UTR|C2U|mut=65|7.6106	0.0908	+
chr10	74035242	74035243	DDIT4|3UTR|C2U|mut=187|2.8283	0.3425	+
chr10	74035249	74035250	DDIT4|3UTR|C2U|mut=42|1.5350	0.0694	+
chr10	74035260	74035261	DDIT4|3UTR|C2U|mut=80|1.8954	0.1214	+
chr10	74035460	74035461	DDIT4|3UTR|C2U|mut=65|2.8638	0.0921	+
chr10	74035486	74035487	DDIT4|3UTR|C2U|mut=63|1.2718	0.0801	+
chr10	74094205	74094206	DNAJB12|3UTR|C2U|mut=5|NA	0.4545	-
chr10	74094301	74094302	DNAJB12|3UTR|C2U|mut=5|12.8947	0.2632	-
chr10	74234915	74234916	MICU1|CDS|C2U|mut=15|6.2143	0.5357	-
chr10	74322775	74322776	MICU1|CDS|C2U|mut=9|2.3491	0.1698	-
chr10	74646517	74646518	MCU|3UTR|C2U|mut=5|3.3333	0.3333	+
chr10	74767314	74767315	P4HA1|3UTR|C2U|mut=7|4.4608	0.1029	-
chr10	74767887	74767888	P4HA1|3UTR|C2U|mut=11|2.0476	0.1746	-
chr10	74896596	74896597	ECD|CDS|C2U|mut=16|9.7333	0.4	-
chr10	74899135	74899136	ECD|CDS|C2U|mut=7|5.1204	0.1944	-
chr10	74908111	74908112	ECD|CDS|C2U|mut=10|2.7094	0.3448	-
chr10	75002940	75002941	DNAJC9|3UTR|C2U|mut=14|2.9438	0.1085	-
chr10	75002967	75002968	DNAJC9|3UTR|C2U|mut=39|3.7825	0.4699	-
chr10	75003017	75003018	DNAJC9|3UTR|C2U|mut=13|3.2911	0.1646	-
chr10	75005705	75005706	DNAJC9|CDS|C2U|mut=10|5.6085	0.1587	-
chr10	75005899	75005900	DNAJC9|CDS|C2U|mut=6|2.5185	0.1111	-
chr10	75011581	75011582	MRPS16|CDS|C2U|mut=26|3.9832	0.0967	-
chr10	75135733	75135734	ANXA7|3UTR|C2U|mut=13|1.9070	0.089	-
chr10	75139697	75139698	ANXA7|CDS|C2U|mut=11|5.4689	0.1864	-
chr10	75142986	75142987	ANXA7|CDS|C2U|mut=20|4.7820	0.2532	-
chr10	75143092	75143093	ANXA7|CDS|C2U|mut=4|8.6667	0.2222	-
chr10	75531742	75531743	SEC24C|3UTR|C2U|mut=9|8.6824	0.1059	+
chr10	75542968	75542969	CHCHD1|3UTR|C2U|mut=33|1.6978	0.1375	+
chr10	75543055	75543056	CHCHD1|3UTR|C2U|mut=21|2.4171	0.1005	+
chr10	75561192	75561193	ZSWIM8|CDS|C2U|mut=9|17.1429	0.2143	+
chr10	75572405	75572406	CAMK2G|3UTR|C2U|mut=18|6.3184	0.5143	-
chr10	75878144	75878145	VCL|3UTR|C2U|mut=8|3.7333	0.2667	+
chr10	75879085	75879086	VCL|3UTR|C2U|mut=20|2.6241	0.2128	+
chr10	75879193	75879194	VCL|3UTR|C2U|mut=13|3.0952	0.1275	+
chr10	75885984	75885985	AP3M1|CDS|C2U|mut=8|11.3684	0.4211	-
chr10	75896480	75896481	AP3M1|CDS|C2U|mut=3|NA	0.15	-
chr10	76285078	76285079	ADK|CDS|C2U|mut=11|2.6392	0.1134	+
chr10	76360144	76360145	ADK|CDS|C2U|mut=5|3.0000	0.2	+
chr10	76468161	76468162	ADK|CDS|C2U|mut=17|3.0479	0.1214	+
chr10	76791114	76791115	KAT6B|3UTR|C2U|mut=4|4.1176	0.2353	+
chr10	76978852	76978853	VDAC2|CDS|C2U|mut=19|3.7216	0.1959	+
chr10	77158090	77158091	ZNF503|3UTR|C2U|mut=28|1.9661	0.1223	-
chr10	77158351	77158352	ZNF503|3UTR|C2U|mut=23|8.1012	0.0931	-
chr10	79551256	79551257	DLG5|3UTR|C2U|mut=8|3.0667	0.2667	-
chr10	79795154	79795155	RPS24|CDS|C2U|mut=42|1.5864	0.0877	+
chr10	79795404	79795405	RPS24|CDS|C2U|mut=165|4.5685	0.3976	+
chr10	79795407	79795408	RPS24|CDS|C2U|mut=61|1.8051	0.1332	+
chr10	79796976	79796977	RPS24|CDS|C2U|mut=51|1.9852	0.1141	+
chr10	79796999	79797000	RPS24|CDS|C2U|mut=103|3.0982	0.1272	+
chr10	79797007	79797008	RPS24|CDS|C2U|mut=66|2.2807	0.0798	+
chr10	81075973	81075974	ZMIZ1|3UTR|C2U|mut=14|26.3333	0.6667	+
chr10	81114019	81114020	PPIF|3UTR|C2U|mut=22|2.0481	0.1257	+
chr10	81114028	81114029	PPIF|3UTR|C2U|mut=30|1.9414	0.1695	+
chr10	81114421	81114422	PPIF|3UTR|C2U|mut=34|4.4592	0.1589	+
chr10	81272590	81272591	EIF5AL1|CDS|C2U|mut=17|2.7425	0.1156	+
chr10	82185706	82185707	PRXL2A|CDS|C2U|mut=6|2.7619	0.1429	+
chr10	82191779	82191780	PRXL2A|CDS|C2U|mut=14|4.3469	0.2545	+
chr10	82192042	82192043	PRXL2A|3UTR|C2U|mut=41|4.7662	0.5125	+
chr10	85912091	85912092	GHITM|CDS|C2U|mut=46|1.7769	0.0808	+
chr10	85912109	85912110	GHITM|3UTR|C2U|mut=124|2.0724	0.2305	+
chr10	85912672	85912673	GHITM|3UTR|C2U|mut=34|1.4698	0.0937	+
chr10	85912851	85912852	GHITM|3UTR|C2U|mut=46|1.3871	0.1402	+
chr10	88197248	88197249	WAPL|3UTR|C2U|mut=9|3.7125	0.225	-
chr10	88811464	88811465	GLUD1|3UTR|C2U|mut=21|4.2000	0.2333	-
chr10	89312599	89312600	MINPP1|3UTR|C2U|mut=11|1.9643	0.131	+
chr10	89312733	89312734	MINPP1|3UTR|C2U|mut=13|1.9560	0.1193	+
chr10	89312756	89312757	MINPP1|3UTR|C2U|mut=12|2.1806	0.129	+
chr10	89312984	89312985	MINPP1|3UTR|C2U|mut=12|2.0962	0.1519	+
chr10	89506714	89506715	PAPSS2|3UTR|C2U|mut=6|5.8333	0.3333	+
chr10	89513987	89513988	ATAD1|3UTR|C2U|mut=8|3.8667	0.2222	-
chr10	90973978	90973979	LIPA|3UTR|C2U|mut=21|2.9508	0.1721	-
chr10	90974020	90974021	LIPA|3UTR|C2U|mut=19|4.8024	0.1258	-
chr10	90986718	90986719	LIPA|CDS|C2U|mut=7|2.4286	0.1429	-
chr10	91497177	91497178	KIF20B|CDS|C2U|mut=6|2.6944	0.1667	+
chr10	91520339	91520340	KIF20B|CDS|C2U|mut=3|3.6429	0.2143	+
chr10	92645614	92645615	RPP30|CDS|C2U|mut=11|4.0911	0.1897	+
chr10	93722345	93722346	BTAF1|CDS|C2U|mut=5|NA	0.2941	+
chr10	93786969	93786970	BTAF1|CDS|C2U|mut=3|NA	0.2727	+
chr10	94100464	94100465	MARCHF5|CDS|C2U|mut=15|5.9483	0.5172	+
chr10	94397206	94397207	KIF11|CDS|C2U|mut=5|NA	0.3333	+
chr10	94414437	94414438	KIF11|3UTR|C2U|mut=9|3.2885	0.2308	+
chr10	94653180	94653181	EXOC6|CDS|C2U|mut=9|3.2318	0.45	+
chr10	94675634	94675635	EXOC6|CDS|C2U|mut=4|15.6000	0.2	+
chr10	95263063	95263064	CEP55|CDS|C2U|mut=2|NA	0.2	+
chr10	95451839	95451840	FRA10AC1|CDS|C2U|mut=7|2.4912	0.2059	-
chr10	95719281	95719282	PIPSL|ncRNA|C2U|mut=39|2.9423	0.1413	-
chr10	96093188	96093189	NOC3L|3UTR|C2U|mut=17|3.7404	0.2464	-
chr10	96093252	96093253	NOC3L|3UTR|C2U|mut=23|3.0924	0.3286	-
chr10	96094430	96094431	NOC3L|CDS|C2U|mut=13|6.7407	0.4815	-
chr10	96114808	96114809	NOC3L|CDS|C2U|mut=13|3.6990	0.1262	-
chr10	96116993	96116994	NOC3L|CDS|C2U|mut=27|2.0458	0.2368	-
chr10	96117065	96117066	NOC3L|CDS|C2U|mut=43|3.4436	0.5443	-
chr10	96306225	96306226	HELLS|CDS|C2U|mut=25|1.6002	0.1055	+
chr10	97366521	97366522	ALDH18A1|CDS|C2U|mut=24|3.0348	0.1548	-
chr10	97366527	97366528	ALDH18A1|CDS|C2U|mut=18|5.5000	0.1154	-
chr10	97371085	97371086	ALDH18A1|CDS|C2U|mut=22|3.9007	0.234	-
chr10	97373571	97373572	ALDH18A1|CDS|C2U|mut=14|3.6250	0.125	-
chr10	97423940	97423941	TCTN3|CDS|C2U|mut=23|3.7636	0.2091	-
chr10	97442513	97442514	TCTN3|CDS|C2U|mut=8|2.2621	0.092	-
chr10	97820498	97820499	CCNJ|3UTR|C2U|mut=9|6.2419	0.2903	+
chr10	97916456	97916457	ZNF518A|CDS|C2U|mut=7|2.6377	0.3043	+
chr10	98278156	98278157	TM9SF3|3UTR|C2U|mut=8|2.1408	0.1127	-
chr10	98280556	98280557	TM9SF3|3UTR|C2U|mut=18|3.8864	0.2812	-
chr10	98281215	98281216	TM9SF3|3UTR|C2U|mut=19|1.6944	0.1387	-
chr10	98510382	98510383	RPL13AP5|ncRNA|C2U|mut=201|3.8044	0.1443	+
chr10	98510613	98510614	RPL13AP5|ncRNA|C2U|mut=60|3.3092	0.1671	+
chr10	98982379	98982380	ARHGAP19|3UTR|C2U|mut=6|4.6087	0.1304	-
chr10	98983374	98983375	ARHGAP19|3UTR|C2U|mut=3|NA	0.2727	-
chr10	99019240	99019241	ARHGAP19|CDS|C2U|mut=5|3.3333	0.1852	-
chr10	99023294	99023295	ARHGAP19|CDS|C2U|mut=4|5.2667	0.1333	-
chr10	99116734	99116735	RRP12|3UTR|C2U|mut=12|7.2527	0.1319	-
chr10	99192184	99192185	PGAM1|CDS|C2U|mut=9|4.6154	0.3462	+
chr10	99195992	99195993	EXOSC1|3UTR|C2U|mut=10|4.6400	0.4	-
chr10	99197474	99197475	EXOSC1|CDS|C2U|mut=8|5.3600	0.32	-
chr10	99216848	99216849	ZDHHC16|3UTR|C2U|mut=28|5.0154	0.4	+
chr10	99216887	99216888	ZDHHC16|3UTR|C2U|mut=26|3.0011	0.2453	+
chr10	100004051	100004052	R3HCC1L|3UTR|C2U|mut=7|NA	0.6364	+
chr10	101166522	101166523	GOT1|CDS|C2U|mut=8|10.3590	0.2051	-
chr10	101472048	101472049	COX15|3UTR|C2U|mut=8|6.5217	0.1739	-
chr10	101473278	101473279	COX15|3UTR|C2U|mut=8|2.8000	0.4	-
chr10	101473417	101473418	COX15|3UTR|C2U|mut=5|4.3548	0.1613	-
chr10	101473913	101473914	COX15|3UTR|C2U|mut=10|2.6108	0.3448	-
chr10	101474250	101474251	COX15|3UTR|C2U|mut=14|2.3970	0.2545	-
chr10	101483846	101483847	COX15|CDS|C2U|mut=9|13.1087	0.1957	-
chr10	101486887	101486888	COX15|CDS|C2U|mut=5|NA	0.2	-
chr10	101503085	101503086	CUTC|CDS|C2U|mut=7|2.7886	0.1707	+
chr10	101515461	101515462	CUTC|CDS|C2U|mut=14|2.1756	0.1069	+
chr10	101948994	101948995	CHUK|3UTR|C2U|mut=12|2.2674	0.2791	-
chr10	101992986	101992987	CWF19L1|CDS|C2U|mut=9|2.0788	0.1957	-
chr10	101993049	101993050	CWF19L1|CDS|C2U|mut=9|4.0500	0.1875	-
chr10	102035033	102035034	BLOC1S2|3UTR|C2U|mut=40|2.8390	0.339	-
chr10	102040712	102040713	BLOC1S2|CDS|C2U|mut=9|1.9636	0.1636	-
chr10	102107927	102107928	SCD|CDS|C2U|mut=19|1.6551	0.2317	+
chr10	102114238	102114239	SCD|CDS|C2U|mut=9|2.8276	0.1034	+
chr10	102114344	102114345	SCD|CDS|C2U|mut=14|3.8853	0.1085	+
chr10	102116471	102116472	SCD|CDS|C2U|mut=18|2.3095	0.1277	+
chr10	102116477	102116478	SCD|CDS|C2U|mut=17|25.5639	0.1278	+
chr10	102120849	102120850	SCD|3UTR|C2U|mut=14|2.0759	0.1772	+
chr10	102121193	102121194	SCD|3UTR|C2U|mut=12|2.5385	0.1154	+
chr10	102121203	102121204	SCD|3UTR|C2U|mut=12|5.8400	0.12	+
chr10	102121306	102121307	SCD|3UTR|C2U|mut=16|11.4030	0.1194	+
chr10	102121455	102121456	SCD|3UTR|C2U|mut=21|1.8226	0.1694	+
chr10	102122039	102122040	SCD|3UTR|C2U|mut=32|2.5270	0.2192	+
chr10	102122189	102122190	SCD|3UTR|C2U|mut=24|1.9662	0.1081	+
chr10	102122928	102122929	SCD|3UTR|C2U|mut=30|6.5965	0.0789	+
chr10	102122985	102122986	SCD|3UTR|C2U|mut=67|1.8881	0.1429	+
chr10	102123181	102123182	SCD|3UTR|C2U|mut=116|1.8155	0.1911	+
chr10	102123356	102123357	SCD|3UTR|C2U|mut=49|1.7062	0.1612	+
chr10	102123537	102123538	SCD|3UTR|C2U|mut=42|2.8154	0.1714	+
chr10	102124080	102124081	SCD|3UTR|C2U|mut=55|1.4620	0.0884	+
chr10	102147877	102147878	OLMALINC|ncRNA|C2U|mut=5|4.3939	0.1136	+
chr10	102289165	102289166	NDUFB8|CDS|C2U|mut=162|3.3506	0.2462	-
chr10	102746057	102746058	MRPL43|3UTR|C2U|mut=10|3.0723	0.1205	-
chr10	102750255	102750256	TWNK|CDS|C2U|mut=4|7.2000	0.4	+
chr10	102753536	102753537	TWNK|3UTR|C2U|mut=6|2.6250	0.15	+
chr10	103354472	103354473	DPCD|CDS|C2U|mut=8|6.7179	0.2051	+
chr10	103544728	103544729	OGA|3UTR|C2U|mut=48|3.4830	0.4948	-
chr10	103558809	103558810	OGA|CDS|C2U|mut=6|NA	0.2308	-
chr10	103560039	103560040	OGA|CDS|C2U|mut=8|2.3280	0.1905	-
chr10	103909746	103909747	PPRC1|CDS|C2U|mut=9|1.7589	0.1233	+
chr10	103917935	103917936	NOLC1|CDS|C2U|mut=10|4.4000	0.1053	+
chr10	103920680	103920681	NOLC1|CDS|C2U|mut=32|6.1265	0.1231	+
chr10	103922210	103922211	NOLC1|3UTR|C2U|mut=45|1.8887	0.2514	+
chr10	103922803	103922804	NOLC1|3UTR|C2U|mut=21|2.1662	0.1707	+
chr10	103922813	103922814	NOLC1|3UTR|C2U|mut=30|2.5144	0.2586	+
chr10	103922852	103922853	NOLC1|3UTR|C2U|mut=20|1.7608	0.1325	+
chr10	103923020	103923021	NOLC1|3UTR|C2U|mut=24|2.6427	0.1182	+
chr10	103923159	103923160	NOLC1|3UTR|C2U|mut=36|2.2444	0.1281	+
chr10	103923205	103923206	NOLC1|3UTR|C2U|mut=59|2.9312	0.221	+
chr10	103923249	103923250	NOLC1|3UTR|C2U|mut=32|2.7900	0.1151	+
chr10	103923265	103923266	NOLC1|3UTR|C2U|mut=31|1.6182	0.1062	+
chr10	103923321	103923322	NOLC1|3UTR|C2U|mut=73|4.8434	0.2303	+
chr10	104142257	104142258	GBF1|3UTR|C2U|mut=11|3.2314	0.1549	+
chr10	104142618	104142619	GBF1|3UTR|C2U|mut=6|2.6700	0.15	+
chr10	104215205	104215206	RPARP-AS1|ncRNA|C2U|mut=9|2.5478	0.0882	+
chr10	104215608	104215609	RPARP-AS1|ncRNA|C2U|mut=16|1.7843	0.1667	+
chr10	104239216	104239217	ACTR1A|3UTR|C2U|mut=17|3.6565	0.156	-
chr10	104244021	104244022	ACTR1A|CDS|C2U|mut=9|3.9512	0.1098	-
chr10	104247919	104247920	ACTR1A|CDS|C2U|mut=8|NA	0.4	-
chr10	104459182	104459183	ARL3|CDS|C2U|mut=34|3.2244	0.3208	-
chr10	104623634	104623635	BORCS7|3UTR|C2U|mut=5|4.4048	0.3571	+
chr10	105063197	105063198	PCGF6|3UTR|C2U|mut=13|10.2340	0.2766	-
chr10	105185011	105185012	PDCD11|CDS|C2U|mut=6|3.0233	0.1395	+
chr10	105205508	105205509	PDCD11|3UTR|C2U|mut=19|2.2951	0.1743	+
chr10	105354333	105354334	SH3PXD2A|3UTR|C2U|mut=6|3.4038	0.2308	-
chr10	105354388	105354389	SH3PXD2A|3UTR|C2U|mut=6|11.3684	0.3158	-
chr10	105354788	105354789	SH3PXD2A|3UTR|C2U|mut=3|NA	0.15	-
chr10	105670328	105670329	STN1|CDS|C2U|mut=9|6.1364	0.4091	-
chr10	105759642	105759643	SLK|CDS|C2U|mut=4|7.7500	0.25	+
chr10	105763089	105763090	SLK|CDS|C2U|mut=17|2.6429	0.3036	+
chr10	111624735	111624736	XPNPEP1|3UTR|C2U|mut=32|1.9799	0.2319	-
chr10	112045334	112045335	MXI1|3UTR|C2U|mut=5|3.5577	0.1923	+
chr10	112045653	112045654	MXI1|3UTR|C2U|mut=11|1.9643	0.2619	+
chr10	112053522	112053523	SMNDC1|3UTR|C2U|mut=5|2.8049	0.122	-
chr10	112054007	112054008	SMNDC1|CDS|C2U|mut=10|2.0280	0.2564	-
chr10	112337657	112337658	SMC3|CDS|C2U|mut=15|2.2222	0.1136	+
chr10	112340742	112340743	SMC3|CDS|C2U|mut=28|2.2311	0.1212	+
chr10	112341826	112341827	SMC3|CDS|C2U|mut=15|1.5213	0.0938	+
chr10	112349412	112349413	SMC3|CDS|C2U|mut=6|2.6890	0.1463	+
chr10	112360205	112360206	SMC3|CDS|C2U|mut=3|5.7188	0.1875	+
chr10	112364029	112364030	SMC3|CDS|C2U|mut=20|2.2045	0.1818	+
chr10	112641133	112641134	PDCD4|CDS|C2U|mut=10|2.8998	0.1493	+
chr10	112658052	112658053	PDCD4|3UTR|C2U|mut=51|6.2707	0.3835	+
chr10	112772608	112772609	SHOC2|3UTR|C2U|mut=4|4.8276	0.1379	+
chr10	115489681	115489682	CASP7|3UTR|C2U|mut=5|1.9655	0.1724	+
chr10	115490098	115490099	CASP7|3UTR|C2U|mut=8|2.9020	0.2353	+
chr10	115676337	115676338	NHLRC2|3UTR|C2U|mut=4|11.4545	0.1818	+
chr10	116192169	116192170	ABLIM1|3UTR|C2U|mut=4|4.3000	0.2	-
chr10	118644780	118644781	SHTN1|3UTR|C2U|mut=8|2.2333	0.2667	-
chr10	119044134	119044135	PDZD8|CDS|C2U|mut=6|NA	0.1333	-
chr10	120069723	120069724	FAM204A|3UTR|C2U|mut=13|4.3680	0.1733	-
chr10	120441968	120441969	CACUL1|3UTR|C2U|mut=13|2.9410	0.2131	-
chr10	120442646	120442647	CACUL1|3UTR|C2U|mut=12|1.9048	0.2857	-
chr10	120795667	120795668	EIF3A|CDS|C2U|mut=74|7.9602	0.1474	-
chr10	120797847	120797848	EIF3A|CDS|C2U|mut=28|2.4148	0.1223	-
chr10	120801653	120801654	EIF3A|CDS|C2U|mut=49|2.5895	0.2279	-
chr10	120801913	120801914	EIF3A|CDS|C2U|mut=32|5.2744	0.186	-
chr10	120810793	120810794	EIF3A|CDS|C2U|mut=29|3.1744	0.1436	-
chr10	120816479	120816480	EIF3A|CDS|C2U|mut=15|1.8235	0.098	-
chr10	120816503	120816504	EIF3A|CDS|C2U|mut=38|2.4065	0.1681	-
chr10	120817556	120817557	EIF3A|CDS|C2U|mut=46|2.5002	0.1756	-
chr10	120819189	120819190	EIF3A|CDS|C2U|mut=43|3.8166	0.3675	-
chr10	120820795	120820796	EIF3A|CDS|C2U|mut=21|3.1712	0.2121	-
chr10	120830541	120830542	EIF3A|CDS|C2U|mut=14|2.1332	0.1972	-
chr10	120832516	120832517	EIF3A|CDS|C2U|mut=9|3.2096	0.2647	-
chr10	120833380	120833381	EIF3A|CDS|C2U|mut=9|3.9375	0.1875	-
chr10	120927452	120927453	PRDX3|3UTR|C2U|mut=67|1.3348	0.083	-
chr10	120927620	120927621	PRDX3|3UTR|C2U|mut=200|3.2210	0.2786	-
chr10	120927696	120927697	PRDX3|3UTR|C2U|mut=115|2.7250	0.1556	-
chr10	120927780	120927781	PRDX3|3UTR|C2U|mut=83|1.4743	0.0828	-
chr10	120927828	120927829	PRDX3|3UTR|C2U|mut=79|1.4953	0.08	-
chr10	120931950	120931951	PRDX3|CDS|C2U|mut=51|2.5664	0.0702	-
chr10	121336201	121336202	TIAL1|CDS|C2U|mut=21|3.1365	0.1615	-
chr10	121436409	121436410	BAG3|CDS|C2U|mut=12|12.6667	0.4444	+
chr10	121437224	121437225	BAG3|3UTR|C2U|mut=16|1.7919	0.3077	+
chr10	121662463	121662464	SEC23IP|CDS|C2U|mut=5|NA	0.3571	+
chr10	121677923	121677924	SEC23IP|CDS|C2U|mut=4|5.4286	0.2857	+
chr10	121700265	121700266	SEC23IP|3UTR|C2U|mut=5|10.8333	0.1389	+
chr10	123670565	123670566	ATE1|CDS|C2U|mut=8|6.1818	0.3636	-
chr10	123730477	123730478	NSMCE4A|CDS|C2U|mut=9|1.5060	0.1452	-
chr10	124187883	124187884	PLEKHA1|CDS|C2U|mut=4|4.3750	0.25	+
chr10	124922167	124922168	BUB3|CDS|C2U|mut=76|1.6541	0.1805	+
chr10	124922177	124922178	BUB3|CDS|C2U|mut=132|4.7477	0.3158	+
chr10	124922281	124922282	BUB3|CDS|C2U|mut=69|3.2533	0.12	+
chr10	124922322	124922323	BUB3|CDS|C2U|mut=91|6.0461	0.3625	+
chr10	124923466	124923467	BUB3|3UTR|C2U|mut=45|2.2149	0.2018	+
chr10	124923953	124923954	BUB3|3UTR|C2U|mut=25|1.5887	0.1174	+
chr10	124924759	124924760	BUB3|3UTR|C2U|mut=35|1.3816	0.0837	+
chr10	126086354	126086355	OAT|3UTR|C2U|mut=23|3.8628	0.1474	-
chr10	126086641	126086642	OAT|CDS|C2U|mut=26|3.0547	0.243	-
chr10	126089489	126089490	OAT|CDS|C2U|mut=21|2.9149	0.1489	-
chr10	126091595	126091596	OAT|CDS|C2U|mut=7|2.9850	0.1892	-
chr10	126094037	126094038	OAT|CDS|C2U|mut=11|1.8333	0.22	-
chr10	126677216	126677217	CTBP2|3UTR|C2U|mut=5|NA	0.1429	-
chr10	127409879	127409880	EDRF1|CDS|C2U|mut=7|31.9773	0.3182	+
chr10	127516163	127516164	BCCIP|CDS|C2U|mut=20|2.0265	0.0905	+
chr10	127520044	127520045	BCCIP|CDS|C2U|mut=43|2.5507	0.1165	+
chr10	127520074	127520075	BCCIP|CDS|C2U|mut=28|1.7005	0.0769	+
chr10	127520089	127520090	BCCIP|CDS|C2U|mut=40|2.0396	0.1044	+
chr10	127522414	127522415	BCCIP|CDS|C2U|mut=73|2.1331	0.2141	+
chr10	127524760	127524761	BCCIP|CDS|C2U|mut=22|3.7203	0.1287	+
chr10	127524803	127524804	BCCIP|CDS|C2U|mut=34|2.4246	0.2267	+
chr10	127525042	127525043	BCCIP|3UTR|C2U|mut=39|2.9202	0.1931	+
chr10	127529858	127529859	BCCIP|CDS|C2U|mut=16|3.8481	0.1013	+
chr10	127529935	127529936	BCCIP|3UTR|C2U|mut=17|2.4442	0.2048	+
chr10	127530016	127530017	BCCIP|3UTR|C2U|mut=8|4.0417	0.1667	+
chr10	127541759	127541760	BCCIP|CDS|C2U|mut=17|1.5349	0.0971	+
chr10	129900905	129900906	MKI67|CDS|C2U|mut=11|7.8288	0.0991	-
chr10	129901250	129901251	MKI67|CDS|C2U|mut=16|4.1273	0.2	-
chr10	129901572	129901573	MKI67|CDS|C2U|mut=7|5.3667	0.14	-
chr10	129901649	129901650	MKI67|CDS|C2U|mut=6|5.8667	0.2	-
chr10	129902420	129902421	MKI67|CDS|C2U|mut=5|16.4583	0.2083	-
chr10	129902732	129902733	MKI67|CDS|C2U|mut=3|11.7500	0.25	-
chr10	129904275	129904276	MKI67|CDS|C2U|mut=5|3.8462	0.3846	-
chr10	129904865	129904866	MKI67|CDS|C2U|mut=4|4.7143	0.2857	-
chr10	129905209	129905210	MKI67|CDS|C2U|mut=3|NA	0.1667	-
chr10	129909927	129909928	MKI67|CDS|C2U|mut=21|15.5556	0.4667	-
chr10	131959108	131959109	GLRX3|CDS|C2U|mut=21|3.2395	0.1135	+
chr10	131959125	131959126	GLRX3|CDS|C2U|mut=32|6.0343	0.256	+
chr10	131959164	131959165	GLRX3|CDS|C2U|mut=19|4.9786	0.1397	+
chr10	131959240	131959241	GLRX3|CDS|C2U|mut=19|3.7851	0.1743	+
chr10	131964856	131964857	GLRX3|CDS|C2U|mut=46|2.8246	0.2473	+
chr10	131964862	131964863	GLRX3|CDS|C2U|mut=26|1.6926	0.1244	+
chr10	131965203	131965204	GLRX3|CDS|C2U|mut=28|2.2444	0.2373	+
chr10	133769696	133769697	PPP2R2D|3UTR|C2U|mut=11|NA	0.3056	+
chr10	133781488	133781489	BNIP3|3UTR|C2U|mut=34|2.6512	0.2429	-
chr10	135178210	135178211	ECHS1|CDS|C2U|mut=18|2.6162	0.1111	-
chr10	135178216	135178217	ECHS1|CDS|C2U|mut=34|9.0919	0.3778	-
chr10	135233742	135233743	MTG1|3UTR|C2U|mut=17|17.1460	0.0876	+
chr11	214488	214489	RIC8A|3UTR|C2U|mut=16|3.7714	0.2286	+
chr11	494582	494583	RNH1|3UTR|C2U|mut=37|3.9390	0.2357	-
chr11	763381	763382	TALDO1|CDS|C2U|mut=47|6.4766	0.2304	+
chr11	763487	763488	TALDO1|CDS|C2U|mut=42|3.9732	0.1803	+
chr11	2418276	2418277	CD81|3UTR|C2U|mut=43|2.6390	0.1057	+
chr11	2671498	2671499	KCNQ1OT1|ncRNA|C2U|mut=7|4.3333	0.3333	-
chr11	2699888	2699889	KCNQ1OT1|ncRNA|C2U|mut=7|2.9286	0.25	-
chr11	2718280	2718281	KCNQ1OT1|ncRNA|C2U|mut=12|2.0087	0.2609	-
chr11	2966156	2966157	NAP1L4|3UTR|C2U|mut=21|3.2509	0.0747	-
chr11	3022326	3022327	CARS1|3UTR|C2U|mut=39|7.4220	0.4149	-
chr11	3039886	3039887	CARS1|CDS|C2U|mut=5|NA	0.1163	-
chr11	3848275	3848276	RHOG|3UTR|C2U|mut=6|12.6857	0.1714	-
chr11	4114103	4114104	STIM1|3UTR|C2U|mut=18|2.2909	0.2769	+
chr11	4127369	4127370	RRM1|CDS|C2U|mut=14|4.2727	0.2121	+
chr11	4133187	4133188	RRM1|CDS|C2U|mut=15|2.0759	0.1786	+
chr11	4142877	4142878	RRM1|CDS|C2U|mut=29|2.8098	0.3816	+
chr11	4144486	4144487	RRM1|CDS|C2U|mut=19|3.8374	0.1638	+
chr11	6500097	6500098	ARFIP2|CDS|C2U|mut=11|5.4461	0.2157	-
chr11	6503947	6503948	TIMM10B|3UTR|C2U|mut=13|3.6739	0.2826	+
chr11	6503990	6503991	TIMM10B|3UTR|C2U|mut=7|2.8106	0.1591	+
chr11	6505727	6505728	TIMM10B|3UTR|C2U|mut=7|3.5354	0.2121	+
chr11	6630335	6630336	ILK|CDS|C2U|mut=8|20.2000	0.2	+
chr11	6631802	6631803	ILK|CDS|C2U|mut=28|3.7655	0.2414	+
chr11	6635379	6635380	TPP1|3UTR|C2U|mut=10|5.0000	0.2857	-
chr11	6635620	6635621	TPP1|3UTR|C2U|mut=11|3.2621	0.3793	-
chr11	8016025	8016026	EIF3F|CDS|C2U|mut=28|9.5690	0.2121	+
chr11	8016586	8016587	EIF3F|CDS|C2U|mut=27|4.8036	0.1385	+
chr11	8016883	8016884	EIF3F|CDS|C2U|mut=17|2.0949	0.1717	+
chr11	8126570	8126571	TUB|3UTR|C2U|mut=5|NA	0.122	+
chr11	8126844	8126845	TUB|3UTR|C2U|mut=14|9.9531	0.2188	+
chr11	8127306	8127307	TUB|3UTR|C2U|mut=11|4.8480	0.234	+
chr11	8938841	8938842	AKIP1|CDS|C2U|mut=9|4.8857	0.6429	+
chr11	8940957	8940958	AKIP1|CDS|C2U|mut=24|2.9440	0.32	+
chr11	8969807	8969808	TMEM9B|3UTR|C2U|mut=25|14.7917	0.625	-
chr11	9160422	9160423	DENND5A|3UTR|C2U|mut=24|1.7690	0.3	-
chr11	9303921	9303922	TMEM41B|3UTR|C2U|mut=7|4.9000	0.35	-
chr11	9435894	9435895	IPO7|CDS|C2U|mut=2|NA	0.1818	+
chr11	9467958	9467959	IPO7|3UTR|C2U|mut=17|5.3385	0.1532	+
chr11	9469015	9469016	IPO7|3UTR|C2U|mut=6|3.0000	0.2308	+
chr11	10555716	10555717	RNF141|5UTR|C2U|mut=3|4.3929	0.2143	-
chr11	10785361	10785362	CTR9|CDS|C2U|mut=8|2.3125	0.25	+
chr11	10789958	10789959	CTR9|CDS|C2U|mut=16|2.5876	0.3019	+
chr11	10794712	10794713	CTR9|CDS|C2U|mut=11|3.3571	0.1429	+
chr11	10800942	10800943	CTR9|3UTR|C2U|mut=21|2.4725	0.2308	+
chr11	10818803	10818804	EIF4G2|3UTR|C2U|mut=61|2.1791	0.0705	-
chr11	10819030	10819031	EIF4G2|3UTR|C2U|mut=114|1.7963	0.1516	-
chr11	10819299	10819300	EIF4G2|3UTR|C2U|mut=96|2.8504	0.2004	-
chr11	10819365	10819366	EIF4G2|CDS|C2U|mut=126|3.1602	0.1909	-
chr11	10820625	10820626	EIF4G2|CDS|C2U|mut=50|1.3593	0.1449	-
chr11	10820894	10820895	EIF4G2|CDS|C2U|mut=35|1.8792	0.0746	-
chr11	10821112	10821113	EIF4G2|CDS|C2U|mut=13|1.9485	0.1066	-
chr11	10821213	10821214	EIF4G2|CDS|C2U|mut=56|1.8318	0.1308	-
chr11	10821683	10821684	EIF4G2|CDS|C2U|mut=32|1.9251	0.0922	-
chr11	10821850	10821851	EIF4G2|CDS|C2U|mut=56|1.2719	0.1667	-
chr11	10821990	10821991	EIF4G2|CDS|C2U|mut=21|3.0000	0.253	-
chr11	10823224	10823225	EIF4G2|CDS|C2U|mut=14|1.6533	0.1867	-
chr11	10823263	10823264	EIF4G2|CDS|C2U|mut=38|2.4854	0.1719	-
chr11	10823678	10823679	EIF4G2|CDS|C2U|mut=16|4.1174	0.0829	-
chr11	10823931	10823932	EIF4G2|CDS|C2U|mut=36|3.0364	0.1748	-
chr11	10824621	10824622	EIF4G2|CDS|C2U|mut=31|6.4105	0.1914	-
chr11	10826528	10826529	EIF4G2|CDS|C2U|mut=25|1.6968	0.1953	-
chr11	10830304	10830305	EIF4G2|5UTR|C2U|mut=24|4.4743	0.1371	-
chr11	10874531	10874532	ZBED5|CDS|C2U|mut=10|1.6139	0.1961	-
chr11	10879443	10879444	ZBED5|5UTR|C2U|mut=5|4.7826	0.2174	-
chr11	11374051	11374052	CSNK2A3|CDS|C2U|mut=8|4.0193	0.1159	-
chr11	11374306	11374307	CSNK2A3|CDS|C2U|mut=10|3.6216	0.2703	-
chr11	11977722	11977723	USP47|3UTR|C2U|mut=10|11.9000	0.2	+
chr11	12964359	12964360	TEAD1|3UTR|C2U|mut=21|3.9038	0.5385	+
chr11	13751012	13751013	FAR1|3UTR|C2U|mut=5|12.0588	0.2941	+
chr11	13752647	13752648	FAR1|3UTR|C2U|mut=11|3.7556	0.2	+
chr11	14300759	14300760	RRAS2|3UTR|C2U|mut=5|NA	0.2	-
chr11	14482848	14482849	COPB1|CDS|C2U|mut=19|7.0163	0.3725	-
chr11	14486485	14486486	COPB1|CDS|C2U|mut=13|3.8477	0.2241	-
chr11	14486523	14486524	COPB1|CDS|C2U|mut=12|1.9234	0.1579	-
chr11	14490322	14490323	COPB1|CDS|C2U|mut=7|2.2924	0.1228	-
chr11	14490959	14490960	COPB1|CDS|C2U|mut=17|6.9199	0.3269	-
chr11	14501239	14501240	COPB1|CDS|C2U|mut=6|4.2500	0.25	-
chr11	14502385	14502386	COPB1|CDS|C2U|mut=5|4.5161	0.1613	-
chr11	14504652	14504653	COPB1|CDS|C2U|mut=7|3.9023	0.2414	-
chr11	14526672	14526673	PSMA1|3UTR|C2U|mut=88|2.4876	0.1826	-
chr11	14532482	14532483	PSMA1|CDS|C2U|mut=25|2.5730	0.1825	-
chr11	14541863	14541864	PSMA1|5UTR|C2U|mut=9|3.6875	0.0833	-
chr11	15099857	15099858	CALCB|3UTR|C2U|mut=74|1.8442	0.1071	+
chr11	15100001	15100002	CALCB|3UTR|C2U|mut=70|1.4698	0.0949	+
chr11	16776467	16776468	C11orf58|CDS|C2U|mut=44|1.6661	0.1354	+
chr11	16776549	16776550	C11orf58|CDS|C2U|mut=30|2.2652	0.0713	+
chr11	17109485	17109486	PIK3C2A|3UTR|C2U|mut=5|7.7778	0.2778	-
chr11	17109634	17109635	PIK3C2A|3UTR|C2U|mut=5|6.8750	0.3125	-
chr11	17110284	17110285	PIK3C2A|3UTR|C2U|mut=16|10.0870	0.6957	-
chr11	17351799	17351800	NUCB2|CDS|C2U|mut=18|2.1387	0.1748	+
chr11	18101972	18101973	SAAL1|CDS|C2U|mut=54|5.7903	0.2903	-
chr11	18301335	18301336	HPS5|3UTR|C2U|mut=5|5.8000	0.2	-
chr11	18420992	18420993	LDHA|CDS|C2U|mut=28|2.0003	0.1041	+
chr11	18422483	18422484	LDHA|CDS|C2U|mut=65|2.0787	0.1067	+
chr11	18424398	18424399	LDHA|CDS|C2U|mut=15|2.2899	0.0735	+
chr11	18425306	18425307	LDHA|CDS|C2U|mut=158|2.2174	0.1333	+
chr11	18425323	18425324	LDHA|CDS|C2U|mut=75|2.4147	0.0818	+
chr11	18429046	18429047	LDHA|3UTR|C2U|mut=324|1.9643	0.1674	+
chr11	18429079	18429080	LDHA|3UTR|C2U|mut=209|1.6490	0.1083	+
chr11	18429187	18429188	LDHA|3UTR|C2U|mut=154|1.3773	0.0691	+
chr11	18429332	18429333	LDHA|3UTR|C2U|mut=122|2.5690	0.1635	+
chr11	18429364	18429365	LDHA|3UTR|C2U|mut=31|2.0535	0.0987	+
chr11	18502091	18502092	TSG101|CDS|C2U|mut=16|2.7502	0.1345	-
chr11	18536294	18536295	TSG101|CDS|C2U|mut=16|3.5847	0.2623	-
chr11	18536347	18536348	TSG101|CDS|C2U|mut=31|6.6593	0.5167	-
chr11	19177401	19177402	ZDHHC13|CDS|C2U|mut=6|2.6250	0.375	+
chr11	19192065	19192066	ZDHHC13|CDS|C2U|mut=8|2.8387	0.2581	+
chr11	19194288	19194289	ZDHHC13|CDS|C2U|mut=6|2.2703	0.1622	+
chr11	19197448	19197449	ZDHHC13|CDS|C2U|mut=33|4.3313	0.55	+
chr11	20404787	20404788	HTATIP2|3UTR|C2U|mut=8|4.3051	0.1356	+
chr11	20530115	20530116	PRMT3|3UTR|C2U|mut=8|3.1792	0.1039	+
chr11	22844300	22844301	SVIP|3UTR|C2U|mut=3|NA	0.2727	-
chr11	30352734	30352735	ARL14EP|CDS|C2U|mut=9|2.7174	0.1957	+
chr11	31454026	31454027	IMMP1L|3UTR|C2U|mut=9|2.8650	0.15	-
chr11	31648701	31648702	ELP4|CDS|C2U|mut=12|18.6667	0.4444	+
chr11	31805155	31805156	ELP4|3UTR|C2U|mut=7|9.3902	0.1707	+
chr11	31811247	31811248	PAX6|CDS|C2U|mut=10|2.7222	0.5	-
chr11	32118824	32118825	RCN1|CDS|C2U|mut=11|4.7853	0.1864	+
chr11	32126526	32126527	RCN1|3UTR|C2U|mut=23|2.1618	0.3898	+
chr11	32126722	32126723	RCN1|3UTR|C2U|mut=17|3.5302	0.0914	+
chr11	32608626	32608627	EIF3M|CDS|C2U|mut=53|2.1507	0.128	+
chr11	32622335	32622336	EIF3M|CDS|C2U|mut=138|2.8373	0.2624	+
chr11	32623841	32623842	EIF3M|CDS|C2U|mut=37|2.8845	0.1968	+
chr11	32623905	32623906	EIF3M|CDS|C2U|mut=52|1.4914	0.0956	+
chr11	32956712	32956713	QSER1|CDS|C2U|mut=5|NA	0.2273	+
chr11	33163466	33163467	CSTF3|CDS|C2U|mut=36|3.3750	0.225	-
chr11	33731767	33731768	CD59|CDS|C2U|mut=19|3.3973	0.1098	-
chr11	33731836	33731837	CD59|CDS|C2U|mut=19|1.5437	0.099	-
chr11	33762925	33762926	FBXO3|3UTR|C2U|mut=8|14.4000	0.1778	-
[truncated: 8,179 more rows]

## Sheet: in vitro APO1-YTH
Chr	C-to-U start	C-to-U end	Annotation	%C-to-U	Strand
chr1	1325896	1325897	CCNL2|CDS|C2U|mut=17|2.5500	0.1393	-
chr1	1327367	1327368	CCNL2|ncRNA|C2U|mut=12|6.0000	0.2143	-
chr1	1337375	1337376	MRPL20|3UTR|C2U|mut=79|2.7226	0.0995	-
chr1	1337430	1337431	MRPL20|3UTR|C2U|mut=247|1.5191	0.3072	-
chr1	1477197	1477198	SSU72|3UTR|C2U|mut=22|7.1029	0.088	-
chr1	1480306	1480307	SSU72|CDS|C2U|mut=44|3.2115	0.1841	-
chr1	1480348	1480349	SSU72|CDS|C2U|mut=17|4.6143	0.1012	-
chr1	1717561	1717562	GNB1|3UTR|C2U|mut=19|1.8924	0.2159	-
chr1	2335018	2335019	RER1|3UTR|C2U|mut=12|2.1562	0.0938	+
chr1	2336862	2336863	PEX10|3UTR|C2U|mut=8|5.8305	0.1356	-
chr1	3806472	3806473	C1orf174|3UTR|C2U|mut=27|2.1051	0.4576	-
chr1	6695171	6695172	DNAJC11|3UTR|C2U|mut=24|3.3893	0.1832	-
chr1	6695652	6695653	DNAJC11|3UTR|C2U|mut=18|1.8409	0.1364	-
chr1	7839758	7839759	VAMP3|3UTR|C2U|mut=12|2.5862	0.2069	+
chr1	7840103	7840104	VAMP3|3UTR|C2U|mut=8|11.2821	0.2051	+
chr1	7840766	7840767	VAMP3|3UTR|C2U|mut=26|2.8305	0.321	+
chr1	8928083	8928084	ENO1|CDS|C2U|mut=174|2.9125	0.1003	-
chr1	9740938	9740939	PIK3CD-AS2|ncRNA|C2U|mut=7|12.6977	0.1628	-
chr1	9990183	9990184	LZIC|3UTR|C2U|mut=4|2.1667	0.25	-
chr1	10218450	10218451	UBE4B|CDS|C2U|mut=4|NA	0.1818	+
chr1	10221249	10221250	UBE4B|CDS|C2U|mut=3|NA	0.1364	+
chr1	10240881	10240882	UBE4B|3UTR|C2U|mut=12|12.4706	0.7059	+
chr1	10479927	10479928	PGD|3UTR|C2U|mut=71|1.9424	0.1757	+
chr1	10479940	10479941	PGD|3UTR|C2U|mut=28|2.9725	0.0761	+
chr1	10480288	10480289	PGD|3UTR|C2U|mut=25|5.4904	0.3731	+
chr1	10516960	10516961	DFFA|3UTR|C2U|mut=10|2.9337	0.0893	-
chr1	10517035	10517036	DFFA|3UTR|C2U|mut=12|1.7653	0.1224	-
chr1	10521325	10521326	DFFA|3UTR|C2U|mut=22|6.1858	0.0921	-
chr1	10529312	10529313	DFFA|CDS|C2U|mut=46|2.3181	0.0758	-
chr1	11073819	11073820	TARDBP|CDS|C2U|mut=17|2.4040	0.1405	+
chr1	11082270	11082271	TARDBP|CDS|C2U|mut=33|1.8982	0.1191	+
chr1	11082368	11082369	TARDBP|CDS|C2U|mut=33|1.4673	0.1299	+
chr1	11083191	11083192	TARDBP|3UTR|C2U|mut=27|2.5687	0.1164	+
chr1	11141228	11141229	EXOSC10|CDS|C2U|mut=28|4.0250	0.175	-
chr1	11141255	11141256	EXOSC10|CDS|C2U|mut=17|2.3689	0.1393	-
chr1	11151137	11151138	EXOSC10|CDS|C2U|mut=34|2.0568	0.2519	-
chr1	11155875	11155876	EXOSC10|CDS|C2U|mut=27|2.4266	0.1709	-
chr1	12073414	12073415	MFN2|3UTR|C2U|mut=34|1.4690	0.2677	+
chr1	13942656	13942657	PDPN|3UTR|C2U|mut=16|2.1749	0.1702	+
chr1	15995160	15995161	DDI2|3UTR|C2U|mut=9|6.1412	0.5294	+
chr1	16237649	16237650	SPEN|CDS|C2U|mut=12|2.0504	0.2353	+
chr1	16254735	16254736	SPEN|CDS|C2U|mut=8|2.1190	0.127	+
chr1	16255194	16255195	SPEN|CDS|C2U|mut=6|2.3810	0.1071	+
chr1	16255903	16255904	SPEN|CDS|C2U|mut=12|6.0211	0.2105	+
chr1	16256883	16256884	SPEN|CDS|C2U|mut=13|2.2366	0.1398	+
chr1	16722339	16722340	SZRD1|3UTR|C2U|mut=40|3.6118	0.1688	+
chr1	16722343	16722344	SZRD1|3UTR|C2U|mut=22|1.3051	0.0932	+
chr1	16722604	16722605	SZRD1|3UTR|C2U|mut=68|3.0006	0.3022	+
chr1	16722615	16722616	SZRD1|3UTR|C2U|mut=39|2.3111	0.1605	+
chr1	16723551	16723552	SZRD1|3UTR|C2U|mut=60|2.0290	0.2609	+
chr1	16723894	16723895	SZRD1|3UTR|C2U|mut=16|12.8589	0.0982	+
chr1	17345374	17345375	SDHB|CDS|C2U|mut=98|1.4035	0.1524	-
chr1	17349123	17349124	SDHB|CDS|C2U|mut=51|7.0219	0.1483	-
chr1	17355163	17355164	SDHB|CDS|C2U|mut=61|1.9911	0.0917	-
chr1	17359588	17359589	SDHB|CDS|C2U|mut=107|2.0264	0.209	-
chr1	17735637	17735638	RCC2|CDS|C2U|mut=13|3.3944	0.2167	-
chr1	19199212	19199213	ALDH4A1|3UTR|C2U|mut=5|5.0000	0.2941	-
chr1	19665635	19665636	CAPZB|3UTR|C2U|mut=12|2.6546	0.0789	-
chr1	19953016	19953017	MICOS10|3UTR|C2U|mut=294|1.6218	0.2297	+
chr1	20827188	20827189	MUL1|CDS|C2U|mut=9|6.4158	0.0891	-
chr1	20979401	20979402	DDOST|CDS|C2U|mut=173|2.2219	0.1493	-
chr1	20982201	20982202	DDOST|CDS|C2U|mut=57|6.2227	0.083	-
chr1	20987404	20987405	DDOST|CDS|C2U|mut=74|2.2004	0.1012	-
chr1	21069474	21069475	HP1BP3|3UTR|C2U|mut=11|2.1569	0.2157	-
chr1	21070620	21070621	HP1BP3|3UTR|C2U|mut=13|3.1170	0.2281	-
chr1	21070751	21070752	HP1BP3|3UTR|C2U|mut=6|3.0000	0.1364	-
chr1	21070912	21070913	HP1BP3|3UTR|C2U|mut=7|3.7917	0.175	-
chr1	22357606	22357607	LINC00339|ncRNA|C2U|mut=6|1.8383	0.1277	+
chr1	22404960	22404961	CDC42|5UTR|C2U|mut=10|2.2626	0.101	+
chr1	22413268	22413269	CDC42|CDS|C2U|mut=58|1.6225	0.2339	+
chr1	22413316	22413317	CDC42|CDS|C2U|mut=29|1.6059	0.1747	+
chr1	22418078	22418079	CDC42|3UTR|C2U|mut=48|1.6410	0.1368	+
chr1	22418117	22418118	CDC42|3UTR|C2U|mut=92|2.4394	0.2949	+
chr1	22418346	22418347	CDC42|3UTR|C2U|mut=14|1.6880	0.08	+
chr1	22418760	22418761	CDC42|3UTR|C2U|mut=41|1.6010	0.2158	+
chr1	22418770	22418771	CDC42|3UTR|C2U|mut=32|2.1897	0.1951	+
chr1	22419023	22419024	CDC42|3UTR|C2U|mut=78|2.5334	0.208	+
chr1	22419224	22419225	CDC42|3UTR|C2U|mut=84|1.6732	0.2059	+
chr1	23407999	23408000	KDM1A|CDS|C2U|mut=26|5.2757	0.3562	+
chr1	23636359	23636360	HNRNPR|3UTR|C2U|mut=29|1.9649	0.1255	-
chr1	23636673	23636674	HNRNPR|3UTR|C2U|mut=41|3.1066	0.1806	-
chr1	23640154	23640155	HNRNPR|CDS|C2U|mut=43|1.3813	0.1123	-
chr1	23645140	23645141	HNRNPR|CDS|C2U|mut=91|2.2995	0.1658	-
chr1	23648089	23648090	HNRNPR|CDS|C2U|mut=52|1.5231	0.0798	-
chr1	23660078	23660079	HNRNPR|CDS|C2U|mut=41|1.4168	0.0737	-
chr1	23833751	23833752	E2F2|3UTR|C2U|mut=10|4.5312	0.3125	-
chr1	23884488	23884489	ID3|3UTR|C2U|mut=57|2.4229	0.1307	-
chr1	24021178	24021179	RPL11|CDS|C2U|mut=213|2.9441	0.132	+
chr1	24021218	24021219	RPL11|CDS|C2U|mut=170|2.5299	0.0735	+
chr1	24086350	24086351	ELOA|3UTR|C2U|mut=11|4.0441	0.3235	+
chr1	24114265	24114266	PITHD1|3UTR|C2U|mut=14|4.2174	0.1522	+
chr1	24114317	24114318	PITHD1|3UTR|C2U|mut=45|3.3529	0.4412	+
chr1	24114566	24114567	PITHD1|3UTR|C2U|mut=14|2.5864	0.1186	+
chr1	24706229	24706230	STPG1|CDS|C2U|mut=9|NA	0.2647	-
chr1	24797243	24797244	NIPAL3|3UTR|C2U|mut=8|NA	0.4706	+
chr1	24797322	24797323	NIPAL3|3UTR|C2U|mut=9|3.0000	0.3333	+
chr1	24974447	24974448	SRRM1|5UTR|C2U|mut=7|2.6727	0.1273	+
chr1	24997923	24997924	SRRM1|CDS|C2U|mut=9|3.3750	0.0918	+
chr1	25140658	25140659	CLIC4|CDS|C2U|mut=14|3.4639	0.1443	+
chr1	25167807	25167808	CLIC4|3UTR|C2U|mut=13|NA	0.2549	+
chr1	25169541	25169542	CLIC4|3UTR|C2U|mut=7|2.3657	0.0972	+
chr1	25170696	25170697	CLIC4|3UTR|C2U|mut=14|3.4498	0.1842	+
chr1	25667021	25667022	TMEM50A|CDS|C2U|mut=119|2.7491	0.2997	+
chr1	25687390	25687391	TMEM50A|3UTR|C2U|mut=93|1.7240	0.2148	+
chr1	26158517	26158518	MTFR1L|3UTR|C2U|mut=52|1.8605	0.4031	+
chr1	26158839	26158840	MTFR1L|3UTR|C2U|mut=49|5.6737	0.5158	+
chr1	26159332	26159333	MTFR1L|3UTR|C2U|mut=19|1.5484	0.1881	+
chr1	26160573	26160574	AUNIP|3UTR|C2U|mut=8|4.9333	0.2667	-
chr1	26227390	26227391	STMN1|3UTR|C2U|mut=225|1.2500	0.1335	-
chr1	26227488	26227489	STMN1|3UTR|C2U|mut=179|1.6273	0.1017	-
chr1	26227548	26227549	STMN1|CDS|C2U|mut=111|2.1108	0.1027	-
chr1	26228083	26228084	STMN1|CDS|C2U|mut=121|1.4068	0.0732	-
chr1	26605064	26605065	CEP85|3UTR|C2U|mut=16|2.4485	0.2909	+
chr1	26759423	26759424	DHDDS|5UTR|C2U|mut=7|2.7143	0.1429	+
chr1	26801676	26801677	HMGN2|3UTR|C2U|mut=253|1.3752	0.2103	+
chr1	26801778	26801779	HMGN2|3UTR|C2U|mut=303|2.8073	0.1468	+
chr1	26801917	26801918	HMGN2|3UTR|C2U|mut=154|2.1348	0.146	+
chr1	26801923	26801924	HMGN2|3UTR|C2U|mut=187|3.0185	0.168	+
chr1	26801967	26801968	HMGN2|3UTR|C2U|mut=154|1.2106	0.0593	+
chr1	26802015	26802016	HMGN2|3UTR|C2U|mut=212|2.5092	0.0689	+
chr1	26802036	26802037	HMGN2|3UTR|C2U|mut=193|2.7969	0.07	+
chr1	26802729	26802730	HMGN2|3UTR|C2U|mut=14|3.1667	0.3889	+
chr1	27124645	27124646	PIGV|3UTR|C2U|mut=6|5.2727	0.1818	+
chr1	27269185	27269186	NUDC|CDS|C2U|mut=67|3.3093	0.107	+
chr1	28087549	28087550	FAM76A|3UTR|C2U|mut=17|4.1178	0.1889	+
chr1	28089236	28089237	FAM76A|3UTR|C2U|mut=6|2.8980	0.2857	+
chr1	28165268	28165269	PPP1R8|CDS|C2U|mut=17|1.6273	0.2297	+
chr1	28176811	28176812	PPP1R8|CDS|C2U|mut=11|2.1577	0.1058	+
chr1	28177192	28177193	PPP1R8|3UTR|C2U|mut=20|1.4004	0.2564	+
chr1	28218193	28218194	RPA2|3UTR|C2U|mut=87|2.3063	0.119	-
chr1	28218672	28218673	RPA2|CDS|C2U|mut=107|3.2225	0.1597	-
chr1	28233478	28233479	RPA2|CDS|C2U|mut=43|2.6264	0.0838	-
chr1	28285249	28285250	SMPDL3B|CDS|C2U|mut=8|4.1569	0.1176	+
chr1	28297022	28297023	EYA3|3UTR|C2U|mut=21|3.8632	0.1981	-
chr1	28297241	28297242	EYA3|3UTR|C2U|mut=24|1.7018	0.2182	-
chr1	28297482	28297483	EYA3|3UTR|C2U|mut=24|2.8427	0.233	-
chr1	28527376	28527377	DNAJC8|3UTR|C2U|mut=85|1.5677	0.0816	-
chr1	28527479	28527480	DNAJC8|3UTR|C2U|mut=101|2.1110	0.1056	-
chr1	28555476	28555477	DNAJC8|CDS|C2U|mut=90|3.2356	0.0891	-
chr1	28556698	28556699	DNAJC8|ncRNA|C2U|mut=8|4.0348	0.3478	-
chr1	28563774	28563775	ATP5IF1|3UTR|C2U|mut=18|2.0840	0.1374	+
chr1	28563876	28563877	ATP5IF1|3UTR|C2U|mut=19|2.3682	0.1275	+
chr1	28607712	28607713	SESN2|3UTR|C2U|mut=52|21.4067	0.52	+
chr1	28607891	28607892	SESN2|3UTR|C2U|mut=48|2.2475	0.384	+
chr1	28661012	28661013	MED18|CDS|C2U|mut=15|5.1639	0.2459	+
chr1	28835453	28835454	SNHG3|ncRNA|C2U|mut=46|2.1925	0.2081	+
chr1	28836089	28836090	SNHG3|ncRNA|C2U|mut=61|1.8433	0.2773	+
chr1	28865293	28865294	RCC1|3UTR|C2U|mut=49|1.4841	0.0932	+
chr1	28893836	28893837	TRNAU1AP|CDS|C2U|mut=11|2.0246	0.1594	+
chr1	29070098	29070099	YTHDF2|CDS|C2U|mut=82|2.1627	0.2391	+
chr1	29344892	29344893	EPB41|CDS|C2U|mut=16|2.6494	0.2078	+
chr1	29444417	29444418	EPB41|3UTR|C2U|mut=7|NA	0.1296	+
chr1	29474598	29474599	SRSF4|3UTR|C2U|mut=23|1.8569	0.0785	-
chr1	29481370	29481371	SRSF4|CDS|C2U|mut=29|2.0222	0.1111	-
chr1	29481393	29481394	SRSF4|CDS|C2U|mut=33|1.8887	0.1964	-
chr1	29485932	29485933	SRSF4|CDS|C2U|mut=31|1.8199	0.1144	-
chr1	29653224	29653225	PTPRU|3UTR|C2U|mut=13|3.5483	0.1413	+
chr1	31405727	31405728	PUM1|3UTR|C2U|mut=10|2.3838	0.101	-
chr1	31405839	31405840	PUM1|3UTR|C2U|mut=19|2.7051	0.157	-
chr1	31405959	31405960	PUM1|3UTR|C2U|mut=32|3.0791	0.1778	-
chr1	31468034	31468035	PUM1|CDS|C2U|mut=10|NA	0.1887	-
chr1	31732869	31732870	SNRNP40|3UTR|C2U|mut=135|2.7531	0.21	-
chr1	31732948	31732949	SNRNP40|CDS|C2U|mut=54|1.9943	0.203	-
chr1	31754265	31754266	SNRNP40|CDS|C2U|mut=31|2.4968	0.136	-
chr1	31821714	31821715	ZCCHC17|CDS|C2U|mut=20|2.1508	0.0957	+
chr1	31837667	31837668	ZCCHC17|3UTR|C2U|mut=21|5.5979	0.2165	+
chr1	32372940	32372941	PTP4A2|3UTR|C2U|mut=8|2.8049	0.1951	-
chr1	32384610	32384611	PTP4A2|CDS|C2U|mut=12|2.8083	0.0789	-
chr1	32384660	32384661	PTP4A2|CDS|C2U|mut=46|2.3842	0.1661	-
chr1	32385202	32385203	PTP4A2|5UTR|C2U|mut=22|1.8333	0.0978	-
chr1	32504176	32504177	KHDRBS1|CDS|C2U|mut=9|5.0238	0.2143	+
chr1	32568370	32568371	TMEM39B|3UTR|C2U|mut=19|2.7115	0.1583	+
chr1	32636673	32636674	KPNA6|3UTR|C2U|mut=9|NA	0.1429	+
chr1	32637365	32637366	KPNA6|3UTR|C2U|mut=14|NA	0.1628	+
chr1	32637713	32637714	KPNA6|3UTR|C2U|mut=14|1.5296	0.2333	+
chr1	32638083	32638084	KPNA6|3UTR|C2U|mut=8|3.3469	0.1633	+
chr1	32638181	32638182	KPNA6|3UTR|C2U|mut=14|2.5652	0.1522	+
chr1	32661618	32661619	TXLNA|3UTR|C2U|mut=30|2.0000	0.2609	+
chr1	32662271	32662272	TXLNA|3UTR|C2U|mut=41|1.5366	0.1142	+
chr1	32662449	32662450	TXLNA|3UTR|C2U|mut=86|2.1530	0.2376	+
chr1	32663102	32663103	TXLNA|3UTR|C2U|mut=56|8.5534	0.1534	+
chr1	32663491	32663492	TXLNA|3UTR|C2U|mut=34|1.6053	0.0897	+
chr1	32663774	32663775	TXLNA|3UTR|C2U|mut=31|1.7193	0.0706	+
chr1	32663835	32663836	TXLNA|3UTR|C2U|mut=87|2.1872	0.3107	+
chr1	32692040	32692041	EIF3I|CDS|C2U|mut=249|3.8178	0.169	+
chr1	32768284	32768285	HDAC1|CDS|C2U|mut=105|2.2676	0.1792	+
chr1	32793163	32793164	HDAC1|CDS|C2U|mut=77|2.5198	0.1696	+
chr1	32793225	32793226	HDAC1|CDS|C2U|mut=72|1.9554	0.0867	+
chr1	32798772	32798773	HDAC1|3UTR|C2U|mut=80|2.3509	0.1027	+
chr1	32798858	32798859	HDAC1|3UTR|C2U|mut=68|1.5345	0.0734	+
chr1	32798918	32798919	HDAC1|3UTR|C2U|mut=102|1.8642	0.1355	+
chr1	32798922	32798923	HDAC1|3UTR|C2U|mut=77|1.6877	0.0987	+
chr1	32799103	32799104	HDAC1|3UTR|C2U|mut=47|2.3017	0.0706	+
chr1	32799508	32799509	MARCKSL1|3UTR|C2U|mut=19|1.9157	0.0763	-
chr1	32799554	32799555	MARCKSL1|3UTR|C2U|mut=59|1.7567	0.1122	-
chr1	32799661	32799662	MARCKSL1|3UTR|C2U|mut=68|1.8222	0.1156	-
chr1	32833793	32833794	BSDC1|3UTR|C2U|mut=15|4.7391	0.1304	-
chr1	33066165	33066166	ZBTB8A|3UTR|C2U|mut=4|2.7077	0.3077	+
chr1	33086828	33086829	ZBTB8OS|3UTR|C2U|mut=5|1.8966	0.1724	-
chr1	33087345	33087346	ZBTB8OS|3UTR|C2U|mut=11|1.6704	0.2444	-
chr1	33087459	33087460	ZBTB8OS|3UTR|C2U|mut=13|2.6377	0.1413	-
chr1	33133945	33133946	RBBP4|CDS|C2U|mut=34|1.8570	0.1149	+
chr1	33134900	33134901	RBBP4|CDS|C2U|mut=52|2.0815	0.1153	+
chr1	33145294	33145295	RBBP4|CDS|C2U|mut=80|2.9595	0.1814	+
chr1	33145505	33145506	RBBP4|3UTR|C2U|mut=85|1.6677	0.1986	+
chr1	33145768	33145769	RBBP4|3UTR|C2U|mut=54|1.3487	0.136	+
chr1	33145840	33145841	RBBP4|3UTR|C2U|mut=51|1.6327	0.1278	+
chr1	33145843	33145844	RBBP4|3UTR|C2U|mut=43|2.0864	0.11	+
chr1	33146211	33146212	RBBP4|3UTR|C2U|mut=26|1.8043	0.0833	+
chr1	33146435	33146436	RBBP4|3UTR|C2U|mut=10|3.8776	0.2041	+
chr1	33146696	33146697	RBBP4|3UTR|C2U|mut=8|2.7907	0.186	+
chr1	33150776	33150777	RBBP4|3UTR|C2U|mut=3|NA	0.2	+
chr1	33241295	33241296	YARS1|3UTR|C2U|mut=49|2.1338	0.0901	-
chr1	33323099	33323100	S100PBP|3UTR|C2U|mut=3|NA	0.3	+
chr1	33474987	33474988	AK2|3UTR|C2U|mut=48|1.4275	0.2275	-
chr1	33475054	33475055	AK2|3UTR|C2U|mut=30|1.7578	0.1172	-
chr1	33475266	33475267	AK2|3UTR|C2U|mut=23|2.1708	0.1292	-
chr1	33475472	33475473	AK2|3UTR|C2U|mut=72|2.5448	0.4114	-
chr1	33475576	33475577	AK2|3UTR|C2U|mut=29|1.5992	0.2358	-
chr1	33476049	33476050	AK2|3UTR|C2U|mut=59|1.6273	0.1395	-
chr1	33476085	33476086	AK2|3UTR|C2U|mut=72|1.7470	0.2169	-
chr1	33476663	33476664	AK2|3UTR|C2U|mut=21|2.9013	0.5526	-
chr1	33477543	33477544	AK2|3UTR|C2U|mut=6|NA	0.1818	-
chr1	33477550	33477551	AK2|3UTR|C2U|mut=9|NA	0.2727	-
chr1	33478160	33478161	AK2|3UTR|C2U|mut=15|4.2391	0.3261	-
chr1	33478326	33478327	AK2|3UTR|C2U|mut=6|2.5588	0.1765	-
chr1	33478719	33478720	AK2|3UTR|C2U|mut=108|1.5456	0.1598	-
chr1	33789851	33789852	PHC2|3UTR|C2U|mut=11|5.8259	0.2444	-
chr1	35899282	35899283	KIAA0319L|3UTR|C2U|mut=4|3.6897	0.1379	-
chr1	36068866	36068867	PSMB2|CDS|C2U|mut=76|1.5898	0.0787	-
chr1	36074878	36074879	PSMB2|CDS|C2U|mut=127|2.8967	0.1887	-
chr1	36074937	36074938	PSMB2|CDS|C2U|mut=80|1.4309	0.0737	-
chr1	36101968	36101969	PSMB2|CDS|C2U|mut=97|2.0489	0.1258	-
chr1	36228854	36228855	CLSPN|CDS|C2U|mut=8|2.9512	0.1013	-
chr1	36235568	36235569	CLSPN|5UTR|C2U|mut=5|3.0256	0.1282	-
chr1	36602707	36602708	TRAPPC3|3UTR|C2U|mut=50|2.1999	0.1263	-
chr1	36602827	36602828	TRAPPC3|CDS|C2U|mut=94|5.9908	0.2227	-
chr1	36605710	36605711	TRAPPC3|CDS|C2U|mut=41|3.0770	0.1228	-
chr1	36752019	36752020	THRAP3|CDS|C2U|mut=45|1.5622	0.1145	+
chr1	36752061	36752062	THRAP3|CDS|C2U|mut=44|3.0242	0.1254	+
chr1	36754680	36754681	THRAP3|CDS|C2U|mut=25|2.9337	0.2232	+
chr1	36770112	36770113	THRAP3|3UTR|C2U|mut=33|1.5954	0.126	+
chr1	36770630	36770631	THRAP3|3UTR|C2U|mut=24|2.0823	0.1257	+
chr1	36859107	36859108	LSM10|3UTR|C2U|mut=35|2.2203	0.1224	-
chr1	37958952	37958953	MEAF6|3UTR|C2U|mut=25|1.8974	0.1282	-
chr1	37958982	37958983	MEAF6|3UTR|C2U|mut=25|2.1581	0.1185	-
chr1	37959320	37959321	MEAF6|3UTR|C2U|mut=21|2.0856	0.1123	-
chr1	37979079	37979080	MEAF6|CDS|C2U|mut=14|1.9880	0.112	-
chr1	38034543	38034544	GNL2|CDS|C2U|mut=40|1.5534	0.1942	-
chr1	38040369	38040370	GNL2|CDS|C2U|mut=30|1.5135	0.1158	-
chr1	38053023	38053024	GNL2|CDS|C2U|mut=30|6.2927	0.1463	-
chr1	38148745	38148746	C1orf109|3UTR|C2U|mut=13|5.1375	0.134	-
chr1	38174789	38174790	CDCA8|3UTR|C2U|mut=26|4.1908	0.1711	+
chr1	38175214	38175215	CDCA8|3UTR|C2U|mut=16|1.4862	0.1067	+
chr1	38175219	38175220	CDCA8|3UTR|C2U|mut=25|2.1267	0.1736	+
chr1	38423891	38423892	SF3A3|CDS|C2U|mut=39|2.2482	0.1461	-
chr1	38435067	38435068	SF3A3|CDS|C2U|mut=20|2.7395	0.084	-
chr1	38442603	38442604	SF3A3|CDS|C2U|mut=22|1.9836	0.1202	-
chr1	38447435	38447436	SF3A3|CDS|C2U|mut=52|4.9146	0.3171	-
chr1	38449876	38449877	SF3A3|CDS|C2U|mut=24|1.8857	0.1071	-
chr1	38484160	38484161	UTP11|CDS|C2U|mut=35|1.9303	0.1452	+
chr1	38489250	38489251	UTP11|CDS|C2U|mut=37|2.0330	0.1294	+
chr1	38489358	38489359	UTP11|3UTR|C2U|mut=44|1.9720	0.1199	+
chr1	39330246	39330247	MYCBP|3UTR|C2U|mut=16|2.1967	0.1019	-
chr1	39470528	39470529	AKIRIN1|3UTR|C2U|mut=11|3.3423	0.1058	+
chr1	39471207	39471208	AKIRIN1|3UTR|C2U|mut=6|2.2788	0.1154	+
chr1	40531933	40531934	CAP1|CDS|C2U|mut=30|3.9493	0.1087	+
chr1	40535391	40535392	CAP1|CDS|C2U|mut=24|1.8596	0.2034	+
chr1	40537188	40537189	CAP1|CDS|C2U|mut=49|1.9751	0.1332	+
chr1	40537265	40537266	CAP1|3UTR|C2U|mut=25|1.4110	0.082	+
chr1	40537524	40537525	CAP1|3UTR|C2U|mut=37|2.0655	0.0898	+
chr1	40537671	40537672	CAP1|3UTR|C2U|mut=52|1.9760	0.1387	+
chr1	40538671	40538672	PPT1|3UTR|C2U|mut=58|1.5848	0.1151	-
chr1	40538855	40538856	PPT1|3UTR|C2U|mut=51|1.8122	0.0912	-
chr1	40539182	40539183	PPT1|3UTR|C2U|mut=75|2.6674	0.2863	-
chr1	40539417	40539418	PPT1|3UTR|C2U|mut=46|1.4442	0.1015	-
chr1	40539606	40539607	PPT1|3UTR|C2U|mut=33|2.4710	0.0683	-
chr1	40539626	40539627	PPT1|3UTR|C2U|mut=60|1.8800	0.1115	-
chr1	40539828	40539829	PPT1|CDS|C2U|mut=46|4.1101	0.1361	-
chr1	40557800	40557801	PPT1|CDS|C2U|mut=60|3.0308	0.1105	-
chr1	40654795	40654796	RLF|CDS|C2U|mut=17|2.4914	0.2931	+
chr1	40733505	40733506	ZMPSTE24|CDS|C2U|mut=43|1.6901	0.1886	+
chr1	40737675	40737676	ZMPSTE24|CDS|C2U|mut=25|1.3655	0.1479	+
chr1	40756627	40756628	ZMPSTE24|CDS|C2U|mut=18|2.6794	0.1374	+
chr1	40758224	40758225	ZMPSTE24|CDS|C2U|mut=19|1.5948	0.1033	+
chr1	40759626	40759627	ZMPSTE24|3UTR|C2U|mut=31|1.8214	0.1429	+
chr1	41156342	41156343	NFYC-AS1|ncRNA|C2U|mut=7|3.8750	0.5	-
chr1	41450580	41450581	CTPS1|CDS|C2U|mut=60|4.2326	0.2791	+
chr1	41450622	41450623	CTPS1|CDS|C2U|mut=18|3.3000	0.1125	+
chr1	41450629	41450630	CTPS1|CDS|C2U|mut=32|2.7640	0.2336	+
chr1	41454348	41454349	CTPS1|CDS|C2U|mut=42|2.8149	0.1787	+
chr1	41461675	41461676	CTPS1|CDS|C2U|mut=50|2.9452	0.1712	+
chr1	41475871	41475872	CTPS1|CDS|C2U|mut=43|2.3446	0.1946	+
chr1	41493217	41493218	SCMH1|3UTR|C2U|mut=8|NA	0.1702	-
chr1	43162380	43162381	YBX1|CDS|C2U|mut=28|3.3353	0.0831	+
chr1	43167701	43167702	YBX1|3UTR|C2U|mut=42|1.5678	0.0854	+
chr1	43167833	43167834	YBX1|3UTR|C2U|mut=155|2.8484	0.3256	+
chr1	43391899	43391900	SLC2A1|3UTR|C2U|mut=10|1.9069	0.1351	-
chr1	43829748	43829749	ELOVL1|CDS|C2U|mut=32|2.3273	0.2133	-
chr1	44088180	44088181	PTPRF|3UTR|C2U|mut=17|2.3158	0.1118	+
chr1	44088972	44088973	PTPRF|3UTR|C2U|mut=15|1.8168	0.1351	+
chr1	44438709	44438710	DPH2|3UTR|C2U|mut=13|1.7928	0.0922	+
chr1	44438904	44438905	DPH2|3UTR|C2U|mut=29|4.1080	0.2437	+
chr1	45116775	45116776	RNF220|3UTR|C2U|mut=6|NA	0.1364	+
chr1	45221828	45221829	KIF2C|CDS|C2U|mut=25|1.7623	0.2049	+
chr1	45221867	45221868	KIF2C|CDS|C2U|mut=30|1.8621	0.2586	+
chr1	45233313	45233314	KIF2C|3UTR|C2U|mut=13|8.7520	0.1024	+
chr1	45407298	45407299	EIF2B3|CDS|C2U|mut=23|2.3485	0.0833	-
chr1	45444031	45444032	EIF2B3|CDS|C2U|mut=22|2.0564	0.0905	-
chr1	45444037	45444038	EIF2B3|CDS|C2U|mut=53|2.8126	0.2112	-
chr1	45976762	45976763	PRDX1|3UTR|C2U|mut=81|1.4413	0.0837	-
chr1	45976908	45976909	PRDX1|3UTR|C2U|mut=253|1.5695	0.1394	-
chr1	45976915	45976916	PRDX1|3UTR|C2U|mut=146|2.2418	0.0819	-
chr1	45976953	45976954	PRDX1|3UTR|C2U|mut=624|2.1073	0.3226	-
chr1	45980217	45980218	PRDX1|CDS|C2U|mut=131|2.9095	0.0759	-
chr1	45980225	45980226	PRDX1|CDS|C2U|mut=213|2.6817	0.1069	-
chr1	45980624	45980625	PRDX1|CDS|C2U|mut=637|4.5903	0.3097	-
chr1	45981380	45981381	PRDX1|CDS|C2U|mut=327|4.6405	0.1569	-
chr1	45981444	45981445	PRDX1|CDS|C2U|mut=220|1.7493	0.1317	-
chr1	45984616	45984617	PRDX1|CDS|C2U|mut=33|1.7901	0.0912	-
chr1	46034867	46034868	AKR1A1|CDS|C2U|mut=65|2.4099	0.2653	+
chr1	46073787	46073788	NASP|CDS|C2U|mut=19|4.1209	0.2533	+
chr1	46073973	46073974	NASP|CDS|C2U|mut=11|6.2421	0.1746	+
chr1	46165506	46165507	IPP|3UTR|C2U|mut=10|3.6667	0.5	-
chr1	46597630	46597631	PIK3R3|5UTR|C2U|mut=9|2.4375	0.25	-
chr1	46738386	46738387	RAD54L|CDS|C2U|mut=16|1.5781	0.125	+
chr1	46744113	46744114	LRRC41|3UTR|C2U|mut=30|13.6515	0.1245	-
chr1	47100931	47100932	ATPAF1|3UTR|C2U|mut=22|5.3059	0.55	-
chr1	47101542	47101543	ATPAF1|CDS|C2U|mut=5|4.2857	0.2381	-
chr1	47184277	47184278	EFCAB14|5UTR|C2U|mut=7|10.7917	0.2917	-
chr1	47840633	47840634	CMPK1|CDS|C2U|mut=7|7.0000	0.28	+
chr1	47842934	47842935	CMPK1|3UTR|C2U|mut=15|3.0779	0.2727	+
chr1	51005343	51005344	FAF1|CDS|C2U|mut=25|3.7570	0.5102	-
chr1	52253106	52253107	OSBPL9|CDS|C2U|mut=17|2.3293	0.1635	+
chr1	52253663	52253664	OSBPL9|3UTR|C2U|mut=15|2.5952	0.1667	+
chr1	52266331	52266332	NRDC|CDS|C2U|mut=5|2.7206	0.1471	-
chr1	52272487	52272488	NRDC|CDS|C2U|mut=7|5.8605	0.1628	-
chr1	52282023	52282024	NRDC|CDS|C2U|mut=13|2.6456	0.2281	-
chr1	52285499	52285500	NRDC|CDS|C2U|mut=9|5.5714	0.4286	-
chr1	52289445	52289446	NRDC|CDS|C2U|mut=10|5.0000	0.3846	-
chr1	52485857	52485858	TXNDC12|3UTR|C2U|mut=64|1.6203	0.3575	-
chr1	52485926	52485927	TXNDC12|3UTR|C2U|mut=40|1.2502	0.1198	-
chr1	52486331	52486332	TXNDC12|3UTR|C2U|mut=53|1.9157	0.114	-
chr1	52486365	52486366	TXNDC12|3UTR|C2U|mut=43|2.0230	0.0941	-
chr1	52498431	52498432	KTI12|CDS|C2U|mut=7|4.7778	0.1111	-
chr1	52552501	52552502	BTF3L4|3UTR|C2U|mut=14|2.6158	0.1228	+
chr1	52553475	52553476	BTF3L4|3UTR|C2U|mut=11|1.9206	0.2619	+
chr1	52553653	52553654	BTF3L4|3UTR|C2U|mut=8|2.8986	0.1159	+
chr1	52870500	52870501	PRPF38A|CDS|C2U|mut=16|1.5519	0.0884	+
chr1	52874327	52874328	PRPF38A|CDS|C2U|mut=20|3.7083	0.1667	+
chr1	52882544	52882545	PRPF38A|3UTR|C2U|mut=35|2.2348	0.2365	+
chr1	52882626	52882627	PRPF38A|3UTR|C2U|mut=31|7.0824	0.1742	+
chr1	52882732	52882733	PRPF38A|3UTR|C2U|mut=15|1.4333	0.2	+
chr1	52883156	52883157	PRPF38A|3UTR|C2U|mut=13|1.4262	0.1646	+
chr1	52975344	52975345	TUT4|CDS|C2U|mut=6|3.8571	0.1714	-
chr1	52981676	52981677	TUT4|CDS|C2U|mut=11|1.6471	0.1294	-
chr1	53516462	53516463	SCP2|3UTR|C2U|mut=23|3.3000	0.1429	+
chr1	53699293	53699294	MAGOH|CDS|C2U|mut=32|1.9939	0.1468	-
chr1	54231938	54231939	NDC1|3UTR|C2U|mut=12|1.7130	0.1043	-
chr1	54231999	54232000	NDC1|3UTR|C2U|mut=12|2.5051	0.1212	-
chr1	54233230	54233231	NDC1|3UTR|C2U|mut=9|1.9355	0.1452	-
chr1	54262413	54262414	NDC1|CDS|C2U|mut=19|2.7894	0.2021	-
chr1	54262810	54262811	NDC1|CDS|C2U|mut=7|NA	0.1795	-
chr1	54266457	54266458	NDC1|CDS|C2U|mut=13|1.5232	0.1313	-
chr1	54269627	54269628	NDC1|CDS|C2U|mut=14|2.7391	0.2029	-
chr1	54291494	54291495	NDC1|CDS|C2U|mut=7|NA	0.1667	-
chr1	54291549	54291550	NDC1|CDS|C2U|mut=21|1.2639	0.2917	-
chr1	54293783	54293784	NDC1|CDS|C2U|mut=15|1.4815	0.1852	-
chr1	54317642	54317643	YIPF1|3UTR|C2U|mut=9|3.0625	0.25	-
chr1	54433630	54433631	LRRC42|3UTR|C2U|mut=25|2.1159	0.3333	+
chr1	54433671	54433672	LRRC42|3UTR|C2U|mut=12|2.8338	0.1224	+
chr1	54497393	54497394	TMEM59|3UTR|C2U|mut=26|3.4738	0.2131	-
chr1	54497789	54497790	TMEM59|3UTR|C2U|mut=97|2.0141	0.2051	-
chr1	54497886	54497887	TMEM59|CDS|C2U|mut=91|1.7166	0.1591	-
chr1	54502370	54502371	TMEM59|CDS|C2U|mut=23|2.5427	0.1156	-
chr1	54509066	54509067	TMEM59|CDS|C2U|mut=49|1.7500	0.1944	-
chr1	54509088	54509089	TMEM59|CDS|C2U|mut=51|1.5482	0.1151	-
chr1	54512970	54512971	TMEM59|CDS|C2U|mut=77|2.1792	0.2421	-
chr1	54675735	54675736	MRPL37|CDS|C2U|mut=107|2.6934	0.1035	+
chr1	54681897	54681898	MRPL37|CDS|C2U|mut=95|4.3656	0.0861	+
chr1	55183216	55183217	TTC4|CDS|C2U|mut=19|2.3964	0.1712	+
chr1	55222624	55222625	PARS2|3UTR|C2U|mut=10|2.6154	0.2564	-
chr1	55223219	55223220	PARS2|3UTR|C2U|mut=6|2.6111	0.1667	-
chr1	55315945	55315946	DHCR24|3UTR|C2U|mut=32|1.8643	0.0708	-
chr1	55317879	55317880	DHCR24|3UTR|C2U|mut=32|NA	0.0925	-
chr1	55319195	55319196	DHCR24|CDS|C2U|mut=28|4.1078	0.0838	-
chr1	59246858	59246859	JUN|3UTR|C2U|mut=16|2.7652	0.1758	-
chr1	59247429	59247430	JUN|3UTR|C2U|mut=25|2.6077	0.1309	-
chr1	59247674	59247675	JUN|3UTR|C2U|mut=25|1.7035	0.1046	-
chr1	59248737	59248738	JUN|CDS|C2U|mut=36|2.7188	0.1075	-
chr1	61927942	61927943	NFIA|3UTR|C2U|mut=5|13.0952	0.2381	+
chr1	62189427	62189428	TM2D1|CDS|C2U|mut=13|3.8435	0.1884	-
chr1	62367079	62367080	PATJ|CDS|C2U|mut=3|NA	0.1667	+
chr1	62905513	62905514	USP1|5UTR|C2U|mut=38|3.0901	0.1551	+
chr1	62916012	62916013	USP1|CDS|C2U|mut=9|2.5354	0.1343	+
chr1	63269473	63269474	ATG4C|CDS|C2U|mut=13|2.4034	0.1912	+
chr1	63836670	63836671	ALG6|CDS|C2U|mut=22|1.6372	0.1705	+
chr1	63836694	63836695	ALG6|CDS|C2U|mut=10|2.0392	0.1176	+
chr1	63876922	63876923	ALG6|CDS|C2U|mut=13|1.9251	0.0793	+
chr1	63915441	63915442	ITGB3BP|3UTR|C2U|mut=5|NA	0.1923	-
chr1	63997561	63997562	EFCAB7|CDS|C2U|mut=8|NA	0.2581	+
chr1	63999167	63999168	EFCAB7|CDS|C2U|mut=3|NA	0.1429	+
chr1	64095660	64095661	PGM1|CDS|C2U|mut=52|2.7716	0.264	+
chr1	64097422	64097423	PGM1|CDS|C2U|mut=29|1.6571	0.2762	+
chr1	64117447	64117448	PGM1|CDS|C2U|mut=25|1.7188	0.0962	+
chr1	64120109	64120110	PGM1|CDS|C2U|mut=19|NA	0.1258	+
chr1	64125416	64125417	PGM1|3UTR|C2U|mut=55|2.7322	0.2263	+
chr1	64125505	64125506	PGM1|3UTR|C2U|mut=28|5.6747	0.1244	+
chr1	65158266	65158267	CACHD1|3UTR|C2U|mut=6|3.6000	0.1935	+
chr1	65304195	65304196	JAK1|CDS|C2U|mut=4|NA	0.1143	-
chr1	65692513	65692514	AK4|3UTR|C2U|mut=30|3.0234	0.4688	+
chr1	65897946	65897947	LEPROT|3UTR|C2U|mut=20|2.9792	0.241	+
chr1	67442337	67442338	MIER1|CDS|C2U|mut=6|3.6818	0.1364	+
chr1	67877041	67877042	SERBP1|3UTR|C2U|mut=49|2.3257	0.142	-
chr1	67877573	67877574	SERBP1|3UTR|C2U|mut=34|2.3248	0.095	-
chr1	67878809	67878810	SERBP1|3UTR|C2U|mut=126|1.9584	0.1496	-
chr1	67880901	67880902	SERBP1|CDS|C2U|mut=86|1.8626	0.0614	-
chr1	67889956	67889957	SERBP1|CDS|C2U|mut=77|1.4983	0.199	-
chr1	68170400	68170401	GNG12|3UTR|C2U|mut=21|3.3409	0.2727	-
chr1	68171030	68171031	GNG12|3UTR|C2U|mut=17|3.3914	0.1717	-
chr1	68591440	68591441	WLS|3UTR|C2U|mut=15|2.0632	0.0806	-
chr1	68591644	68591645	WLS|3UTR|C2U|mut=40|2.6221	0.2721	-
chr1	68613836	68613837	WLS|CDS|C2U|mut=6|6.6207	0.1034	-
chr1	68615961	68615962	WLS|CDS|C2U|mut=18|4.3065	0.0726	-
chr1	68615966	68615967	WLS|CDS|C2U|mut=33|2.5188	0.1347	-
chr1	68941078	68941079	DEPDC1|3UTR|C2U|mut=6|2.1091	0.1818	-
chr1	68941469	68941470	DEPDC1|3UTR|C2U|mut=16|2.5812	0.3077	-
chr1	68944866	68944867	DEPDC1|CDS|C2U|mut=23|4.1937	0.2949	-
chr1	68960323	68960324	DEPDC1|CDS|C2U|mut=10|2.6000	0.2	-
chr1	70610769	70610770	LRRC40|3UTR|C2U|mut=10|2.2561	0.122	-
chr1	70650513	70650514	LRRC40|CDS|C2U|mut=10|4.0741	0.2222	-
chr1	70694187	70694188	SRSF11|CDS|C2U|mut=48|2.0143	0.1008	+
chr1	70717308	70717309	SRSF11|3UTR|C2U|mut=9|2.0382	0.1047	+
chr1	70897822	70897823	CTH|CDS|C2U|mut=20|4.5455	0.1818	+
chr1	70904430	70904431	CTH|CDS|C2U|mut=14|2.1029	0.1176	+
chr1	70904876	70904877	CTH|3UTR|C2U|mut=39|7.6412	0.2977	+
chr1	70904880	70904881	CTH|3UTR|C2U|mut=31|2.4351	0.2403	+
chr1	71529529	71529530	ZRANB2|3UTR|C2U|mut=33|1.6288	0.1142	-
chr1	71532483	71532484	ZRANB2|CDS|C2U|mut=43|1.6422	0.1483	-
chr1	71536661	71536662	ZRANB2|CDS|C2U|mut=44|1.8719	0.1753	-
chr1	74670501	74670502	FPGT|CDS|C2U|mut=5|2.3913	0.2174	+
chr1	75229621	75229622	TYW3|CDS|C2U|mut=7|3.1818	0.35	+
chr1	76253225	76253226	RABGGTB|CDS|C2U|mut=14|2.8000	0.2545	+
chr1	76257210	76257211	RABGGTB|CDS|C2U|mut=34|2.4350	0.3269	+
chr1	76257952	76257953	RABGGTB|CDS|C2U|mut=16|2.1249	0.126	+
chr1	77557551	77557552	PIGK|3UTR|C2U|mut=16|1.4384	0.1212	-
chr1	77629574	77629575	PIGK|CDS|C2U|mut=29|1.8236	0.1593	-
chr1	77672382	77672383	PIGK|CDS|C2U|mut=16|1.3986	0.1119	-
chr1	78030574	78030575	ZZZ3|3UTR|C2U|mut=7|3.1073	0.1707	-
chr1	78041800	78041801	ZZZ3|CDS|C2U|mut=6|3.3000	0.3	-
chr1	78041840	78041841	ZZZ3|CDS|C2U|mut=5|1.3393	0.1786	-
chr1	78162456	78162457	USP33|3UTR|C2U|mut=20|4.2000	0.4	-
chr1	78205007	78205008	USP33|CDS|C2U|mut=30|1.9602	0.2727	-
chr1	78414904	78414905	FUBP1|CDS|C2U|mut=19|2.7511	0.1397	-
chr1	78422322	78422323	FUBP1|CDS|C2U|mut=19|9.1885	0.1557	-
chr1	78428487	78428488	FUBP1|CDS|C2U|mut=10|3.2328	0.1724	-
chr1	78428564	78428565	FUBP1|CDS|C2U|mut=14|1.7193	0.1228	-
chr1	78429278	78429279	FUBP1|CDS|C2U|mut=9|2.2154	0.1385	-
chr1	78435623	78435624	FUBP1|CDS|C2U|mut=14|4.1462	0.1346	-
chr1	84956070	84956071	RPF1|CDS|C2U|mut=52|1.5860	0.2251	+
chr1	85036316	85036317	CTBS|CDS|C2U|mut=8|1.8723	0.1702	-
chr1	85112159	85112160	SSX2IP|3UTR|C2U|mut=5|7.7500	0.25	-
chr1	85113124	85113125	SSX2IP|CDS|C2U|mut=4|6.9714	0.1143	-
chr1	85422210	85422211	MCOLN2|CDS|C2U|mut=6|NA	0.3333	-
chr1	85732383	85732384	BCL10|3UTR|C2U|mut=13|5.5250	0.325	-
chr1	86049128	86049129	CCN1|3UTR|C2U|mut=10|2.1000	0.4	+
chr1	86119067	86119068	ZNHIT6|3UTR|C2U|mut=8|4.9697	0.1212	-
chr1	86119210	86119211	ZNHIT6|3UTR|C2U|mut=7|6.6500	0.1167	-
chr1	87328845	87328846	SELENOF|3UTR|C2U|mut=31|1.9347	0.0662	-
chr1	87328848	87328849	SELENOF|3UTR|C2U|mut=45|1.8109	0.0938	-
chr1	87328902	87328903	SELENOF|3UTR|C2U|mut=161|1.6188	0.2307	-
chr1	87328906	87328907	SELENOF|3UTR|C2U|mut=99|1.3544	0.1396	-
chr1	87329164	87329165	SELENOF|CDS|C2U|mut=73|1.2541	0.1181	-
chr1	87329198	87329199	SELENOF|CDS|C2U|mut=107|1.5332	0.169	-
chr1	87569196	87569197	HS2ST1|CDS|C2U|mut=7|5.1154	0.2692	+
chr1	87571940	87571941	HS2ST1|3UTR|C2U|mut=2|8.7273	0.1818	+
chr1	87805255	87805256	LMO4|CDS|C2U|mut=10|7.0755	0.1887	+
chr1	87810655	87810656	LMO4|3UTR|C2U|mut=11|1.9459	0.1447	+
chr1	89206907	89206908	PKN2|CDS|C2U|mut=7|1.9444	0.1556	+
chr1	89318880	89318881	GTF2B|3UTR|C2U|mut=19|2.2391	0.1919	-
chr1	89325657	89325658	GTF2B|CDS|C2U|mut=15|2.1084	0.1807	-
chr1	89409065	89409066	KYAT3|CDS|C2U|mut=7|1.8586	0.1207	-
chr1	90472991	90472992	ZNF326|CDS|C2U|mut=33|2.2535	0.1255	+
chr1	90473137	90473138	ZNF326|CDS|C2U|mut=30|2.9670	0.1442	+
chr1	90473279	90473280	ZNF326|CDS|C2U|mut=16|1.9444	0.0833	+
chr1	90475693	90475694	ZNF326|CDS|C2U|mut=39|1.6611	0.1403	+
chr1	90475719	90475720	ZNF326|CDS|C2U|mut=45|3.2143	0.1822	+
chr1	91406396	91406397	ZNF644|CDS|C2U|mut=10|1.8204	0.0971	-
chr1	91989748	91989749	CDC7|CDS|C2U|mut=13|2.1211	0.1368	+
chr1	91990181	91990182	CDC7|3UTR|C2U|mut=17|2.6676	0.1809	+
chr1	91990276	91990277	CDC7|3UTR|C2U|mut=12|2.1395	0.1395	+
chr1	92763065	92763066	GLMN|CDS|C2U|mut=11|2.2816	0.1964	-
chr1	93301769	93301770	RPL5|CDS|C2U|mut=166|1.8428	0.1205	+
chr1	93308684	93308685	DIPK1A|3UTR|C2U|mut=11|4.3651	0.2619	-
chr1	93602330	93602331	MTF2|CDS|C2U|mut=8|4.2105	0.1404	+
chr1	93618931	93618932	TMED5|3UTR|C2U|mut=10|1.8598	0.1887	-
chr1	93619759	93619760	TMED5|3UTR|C2U|mut=5|1.6892	0.1351	-
chr1	93619962	93619963	TMED5|3UTR|C2U|mut=32|2.1846	0.2712	-
chr1	93804336	93804337	CCDC18-AS1|ncRNA|C2U|mut=10|6.1111	0.2778	-
chr1	93804455	93804456	CCDC18-AS1|ncRNA|C2U|mut=5|2.9524	0.1429	-
chr1	94337733	94337734	DNTTIP2|CDS|C2U|mut=24|2.6980	0.233	-
chr1	94342214	94342215	DNTTIP2|CDS|C2U|mut=33|2.0549	0.1404	-
chr1	94343278	94343279	DNTTIP2|CDS|C2U|mut=33|1.7694	0.117	-
chr1	94941259	94941260	ABCD3|CDS|C2U|mut=5|4.1379	0.1724	+
chr1	94983420	94983421	ABCD3|3UTR|C2U|mut=10|2.8219	0.1235	+
chr1	95362723	95362724	CNN3|3UTR|C2U|mut=24|1.4526	0.0996	-
chr1	95362950	95362951	CNN3|3UTR|C2U|mut=24|1.5714	0.1765	-
chr1	95362960	95362961	CNN3|3UTR|C2U|mut=29|2.3819	0.1518	-
chr1	95363075	95363076	CNN3|3UTR|C2U|mut=83|2.0355	0.1891	-
chr1	95363606	95363607	CNN3|CDS|C2U|mut=52|4.1021	0.1525	-
chr1	95364986	95364987	CNN3|CDS|C2U|mut=79|3.4914	0.189	-
chr1	95364990	95364991	CNN3|CDS|C2U|mut=35|1.8766	0.0825	-
chr1	95365023	95365024	CNN3|CDS|C2U|mut=51|2.4884	0.1203	-
chr1	95367274	95367275	CNN3|CDS|C2U|mut=148|4.0209	0.3737	-
chr1	95367754	95367755	CNN3|CDS|C2U|mut=82|1.7360	0.1934	-
chr1	95369018	95369019	CNN3|CDS|C2U|mut=67|2.5662	0.1591	-
chr1	100330032	100330033	AGL|CDS|C2U|mut=11|1.7778	0.3056	+
chr1	100527434	100527435	MFSD14A|CDS|C2U|mut=41|3.4837	0.268	+
chr1	100546155	100546156	MFSD14A|CDS|C2U|mut=31|2.0907	0.1802	+
chr1	100548127	100548128	MFSD14A|3UTR|C2U|mut=22|1.5935	0.1642	+
chr1	100549892	100549893	SASS6|3UTR|C2U|mut=6|3.1154	0.2308	-
chr1	101339209	101339210	EXTL2|3UTR|C2U|mut=4|3.4000	0.2	-
chr1	101377703	101377704	SLC30A7|CDS|C2U|mut=15|5.3571	0.3571	+
chr1	101431360	101431361	SLC30A7|CDS|C2U|mut=4|2.1818	0.1818	+
chr1	101441613	101441614	SLC30A7|3UTR|C2U|mut=5|8.7500	0.25	+
chr1	101467102	101467103	DPH5|CDS|C2U|mut=11|1.7519	0.1833	-
chr1	101487269	101487270	DPH5|CDS|C2U|mut=38|2.1260	0.2676	-
chr1	104068401	104068402	RNPC3|5UTR|C2U|mut=17|5.1934	0.2615	+
chr1	108678420	108678421	SLC25A24|3UTR|C2U|mut=12|3.7622	0.3243	-
chr1	109241262	109241263	PRPF38B|CDS|C2U|mut=34|2.6237	0.2222	+
chr1	109243519	109243520	PRPF38B|3UTR|C2U|mut=6|4.3226	0.1935	+
chr1	109479794	109479795	CLCC1|CDS|C2U|mut=14|2.8889	0.1667	-
chr1	109492501	109492502	CLCC1|CDS|C2U|mut=12|1.9013	0.1091	-
chr1	109492975	109492976	CLCC1|CDS|C2U|mut=10|3.4222	0.1111	-
chr1	109638373	109638374	TMEM167B|3UTR|C2U|mut=4|NA	0.16	+
chr1	109852417	109852418	SORT1|3UTR|C2U|mut=6|2.6374	0.1538	-
chr1	110116557	110116558	GNAI3|CDS|C2U|mut=23|3.3770	0.1825	+
chr1	110116637	110116638	GNAI3|CDS|C2U|mut=13|2.0515	0.1512	+
chr1	110121906	110121907	GNAI3|CDS|C2U|mut=15|2.0039	0.0938	+
chr1	110128868	110128869	GNAI3|CDS|C2U|mut=14|1.3276	0.1207	+
chr1	110129414	110129415	GNAI3|CDS|C2U|mut=34|2.9262	0.1858	+
chr1	110134722	110134723	GNAI3|CDS|C2U|mut=23|1.6139	0.1411	+
chr1	110135378	110135379	GNAI3|3UTR|C2U|mut=20|1.4966	0.1361	+
chr1	110280144	110280145	GSTM3|CDS|C2U|mut=41|2.3703	0.0712	-
chr1	110280778	110280779	GSTM3|CDS|C2U|mut=32|2.0485	0.1003	-
chr1	110564456	110564457	AHCYL1|3UTR|C2U|mut=14|3.0841	0.2029	+
chr1	110564945	110564946	AHCYL1|3UTR|C2U|mut=12|2.6622	0.1739	+
chr1	110565723	110565724	AHCYL1|3UTR|C2U|mut=9|1.9022	0.1233	+
chr1	110884142	110884143	RBM15|CDS|C2U|mut=14|21.2414	0.4828	+
chr1	110943976	110943977	LAMTOR5|3UTR|C2U|mut=104|1.3916	0.1754	-
chr1	111663235	111663236	DRAM2|CDS|C2U|mut=10|2.7564	0.1282	-
chr1	111690471	111690472	CEPT1|CDS|C2U|mut=10|1.7560	0.119	+
chr1	111726954	111726955	CEPT1|3UTR|C2U|mut=7|6.1600	0.0933	+
chr1	111983407	111983408	WDR77|3UTR|C2U|mut=91|1.6644	0.1872	-
chr1	111983525	111983526	WDR77|3UTR|C2U|mut=61|1.5158	0.1109	-
chr1	111983837	111983838	WDR77|3UTR|C2U|mut=118|2.6475	0.1494	-
chr1	111998849	111998850	ATP5PB|CDS|C2U|mut=37|1.6248	0.1814	+
chr1	112002117	112002118	ATP5PB|CDS|C2U|mut=16|3.1572	0.1151	+
chr1	112002120	112002121	ATP5PB|CDS|C2U|mut=21|1.3794	0.1373	+
chr1	112002198	112002199	ATP5PB|CDS|C2U|mut=96|1.7937	0.1023	+
chr1	112003658	112003659	ATP5PB|3UTR|C2U|mut=134|1.3550	0.1692	+
chr1	112003877	112003878	ATP5PB|3UTR|C2U|mut=99|1.3531	0.2861	+
chr1	112302156	112302157	DDX20|CDS|C2U|mut=14|2.0417	0.3889	+
chr1	112303410	112303411	DDX20|CDS|C2U|mut=30|2.3571	0.4286	+
chr1	113213285	113213286	CAPZA1|3UTR|C2U|mut=100|1.2539	0.1361	+
chr1	113213382	113213383	CAPZA1|3UTR|C2U|mut=121|2.0795	0.1774	+
chr1	113213827	113213828	CAPZA1|3UTR|C2U|mut=81|1.5547	0.1278	+
chr1	113213910	113213911	CAPZA1|3UTR|C2U|mut=49|1.3655	0.0978	+
chr1	113455160	113455161	SLC16A1|3UTR|C2U|mut=70|1.4856	0.1046	-
chr1	113455611	113455612	SLC16A1|3UTR|C2U|mut=55|1.5775	0.1375	-
chr1	113456761	113456762	SLC16A1|CDS|C2U|mut=29|1.8931	0.1007	-
chr1	113460260	113460261	SLC16A1|CDS|C2U|mut=38|3.6959	0.0744	-
chr1	113460309	113460310	SLC16A1|CDS|C2U|mut=73|1.5316	0.1364	-
chr1	113464651	113464652	SLC16A1|CDS|C2U|mut=40|2.1139	0.1061	-
chr1	114454314	114454315	DCLRE1B|CDS|C2U|mut=10|6.9048	0.2381	+
chr1	115110791	115110792	BCAS2|CDS|C2U|mut=53|1.8302	0.1472	-
chr1	115249249	115249250	NRAS|3UTR|C2U|mut=6|3.4839	0.1935	-
chr1	115249277	115249278	NRAS|3UTR|C2U|mut=8|1.6000	0.2667	-
chr1	115252268	115252269	NRAS|CDS|C2U|mut=8|2.9851	0.1194	-
chr1	115260792	115260793	CSDE1|CDS|C2U|mut=60|3.6843	0.123	-
chr1	115268867	115268868	CSDE1|CDS|C2U|mut=73|1.6711	0.1223	-
chr1	115268986	115268987	CSDE1|CDS|C2U|mut=33|1.8439	0.1166	-
chr1	115269661	115269662	CSDE1|CDS|C2U|mut=49|2.3994	0.0965	-
chr1	115275301	115275302	CSDE1|CDS|C2U|mut=77|1.7332	0.2213	-
chr1	115276405	115276406	CSDE1|CDS|C2U|mut=49|1.2644	0.0926	-
chr1	115276434	115276435	CSDE1|CDS|C2U|mut=79|1.8244	0.1674	-
chr1	115280656	115280657	CSDE1|CDS|C2U|mut=68|1.7559	0.1789	-
chr1	115282378	115282379	CSDE1|CDS|C2U|mut=64|1.9576	0.1557	-
chr1	115282414	115282415	CSDE1|CDS|C2U|mut=37|1.5164	0.0758	-
chr1	115282481	115282482	CSDE1|CDS|C2U|mut=21|2.1074	0.0742	-
chr1	115292521	115292522	CSDE1|5UTR|C2U|mut=37|3.2398	0.092	-
chr1	116926725	116926726	ATP1A1|CDS|C2U|mut=11|NA	0.1341	+
chr1	116932992	116932993	ATP1A1|CDS|C2U|mut=52|2.2652	0.1477	+
chr1	116933416	116933417	ATP1A1|CDS|C2U|mut=19|9.0632	0.1092	+
chr1	116937792	116937793	ATP1A1|CDS|C2U|mut=56|3.3792	0.1623	+
chr1	116941280	116941281	ATP1A1|CDS|C2U|mut=41|2.5389	0.0945	+
chr1	116941606	116941607	ATP1A1|CDS|C2U|mut=35|2.7174	0.0729	+
chr1	116942082	116942083	ATP1A1|CDS|C2U|mut=55|6.1111	0.098	+
chr1	116942118	116942119	ATP1A1|CDS|C2U|mut=67|5.5704	0.1136	+
chr1	116947337	116947338	ATP1A1|3UTR|C2U|mut=170|1.9969	0.3178	+
chr1	117531210	117531211	PTGFRN|3UTR|C2U|mut=6|NA	0.1538	+
chr1	117653870	117653871	TRIM45|3UTR|C2U|mut=5|3.0556	0.2778	-
chr1	117910803	117910804	MAN1A2|5UTR|C2U|mut=12|2.1954	0.1622	+
chr1	118420663	118420664	GDAP2|CDS|C2U|mut=6|2.1429	0.6	-
chr1	118439522	118439523	GDAP2|CDS|C2U|mut=8|5.4400	0.32	-
chr1	118476050	118476051	WDR3|CDS|C2U|mut=55|6.2186	0.2764	+
chr1	118477287	118477288	WDR3|CDS|C2U|mut=20|3.1425	0.202	+
chr1	118492716	118492717	WDR3|CDS|C2U|mut=13|4.9636	0.2364	+
chr1	118499756	118499757	WDR3|CDS|C2U|mut=10|2.8421	0.1053	+
chr1	118502101	118502102	WDR3|3UTR|C2U|mut=11|1.7823	0.1392	+
chr1	119574291	119574292	WARS2|3UTR|C2U|mut=8|1.8519	0.2963	-
chr1	119574615	119574616	WARS2|3UTR|C2U|mut=8|1.5000	0.4444	-
chr1	120455245	120455246	NOTCH2|3UTR|C2U|mut=19|2.0642	0.2533	-
chr1	120455577	120455578	NOTCH2|3UTR|C2U|mut=8|2.9649	0.1404	-
chr1	120455892	120455893	NOTCH2|3UTR|C2U|mut=17|6.6692	0.3269	-
chr1	120456311	120456312	NOTCH2|3UTR|C2U|mut=8|4.2222	0.4444	-
chr1	120456798	120456799	NOTCH2|3UTR|C2U|mut=11|2.7778	0.3333	-
chr1	120456883	120456884	NOTCH2|3UTR|C2U|mut=10|3.8000	0.2	-
chr1	120456953	120456954	NOTCH2|3UTR|C2U|mut=5|NA	0.1471	-
chr1	121133160	121133161	SRGAP2C|3UTR|C2U|mut=6|14.5263	0.1579	+
chr1	145116337	145116338	SEC22B|3UTR|C2U|mut=8|7.4667	0.5333	+
chr1	145116875	145116876	SEC22B|3UTR|C2U|mut=15|1.6981	0.1415	+
chr1	145117063	145117064	SEC22B|3UTR|C2U|mut=19|4.4746	0.413	+
chr1	145117319	145117320	SEC22B|3UTR|C2U|mut=10|2.2736	0.1408	+
chr1	145369190	145369191	NBPF9|3UTR|C2U|mut=6|10.1053	0.3158	+
chr1	145456350	145456351	POLR3GL|3UTR|C2U|mut=7|2.3235	0.1029	-
chr1	145508532	145508533	RBM8A|CDS|C2U|mut=168|2.0964	0.1253	+
chr1	145508541	145508542	RBM8A|CDS|C2U|mut=189|1.5693	0.1346	+
chr1	145508571	145508572	RBM8A|CDS|C2U|mut=182|1.3871	0.1235	+
chr1	145509279	145509280	RBM8A|3UTR|C2U|mut=72|1.5750	0.1141	+
chr1	145510901	145510902	RBM8A|3UTR|C2U|mut=18|18.7273	0.1818	+
chr1	145511393	145511394	RBM8A|3UTR|C2U|mut=17|2.3182	0.2208	+
chr1	145522907	145522908	PEX11B|CDS|C2U|mut=10|3.9691	0.1031	+
chr1	145608503	145608504	POLR3C|CDS|C2U|mut=15|7.9091	0.2727	-
chr1	146650408	146650409	PDIA3P1|ncRNA|C2U|mut=456|2.4183	0.3473	+
chr1	146739102	146739103	CHD1L|CDS|C2U|mut=6|1.8409	0.1364	+
chr1	146747071	146747072	CHD1L|CDS|C2U|mut=14|2.1365	0.1687	+
chr1	146756081	146756082	CHD1L|CDS|C2U|mut=20|1.6856	0.1515	+
chr1	146766167	146766168	CHD1L|CDS|C2U|mut=7|4.8962	0.1148	+
chr1	149895376	149895377	SF3B4|3UTR|C2U|mut=54|2.3753	0.1367	-
chr1	149898393	149898394	SF3B4|CDS|C2U|mut=56|1.8476	0.1293	-
chr1	149898562	149898563	SF3B4|CDS|C2U|mut=65|2.5000	0.1562	-
chr1	150049205	150049206	VPS45|CDS|C2U|mut=6|NA	0.1395	+
chr1	150049291	150049292	VPS45|CDS|C2U|mut=6|NA	0.2222	+
chr1	150064141	150064142	VPS45|CDS|C2U|mut=21|1.5351	0.3684	+
chr1	150191091	150191092	ANP32E|3UTR|C2U|mut=32|1.5951	0.0973	-
chr1	150191973	150191974	ANP32E|3UTR|C2U|mut=35|1.5791	0.1009	-
chr1	150192115	150192116	ANP32E|3UTR|C2U|mut=44|1.6340	0.1167	-
chr1	150201540	150201541	ANP32E|CDS|C2U|mut=20|1.9049	0.0971	-
chr1	150237963	150237964	APH1A|3UTR|C2U|mut=37|1.2716	0.1135	-
chr1	150238274	150238275	APH1A|3UTR|C2U|mut=46|2.5980	0.1447	-
chr1	150238920	150238921	APH1A|CDS|C2U|mut=33|9.8235	0.1765	-
chr1	150266622	150266623	MRPS21|5UTR|C2U|mut=65|1.6748	0.1115	+
chr1	150300835	150300836	PRPF3|CDS|C2U|mut=19|7.5648	0.2639	+
chr1	150307588	150307589	PRPF3|CDS|C2U|mut=10|1.3839	0.119	+
chr1	150464113	150464114	TARS2|CDS|C2U|mut=12|5.0870	0.1304	+
chr1	150547768	150547769	MCL1|3UTR|C2U|mut=19|4.7500	0.3065	-
chr1	150549433	150549434	MCL1|3UTR|C2U|mut=4|2.5333	0.1333	-
chr1	150594251	150594252	ENSA|3UTR|C2U|mut=9|NA	0.5625	-
chr1	150594355	150594356	ENSA|3UTR|C2U|mut=9|NA	0.4737	-
chr1	150595091	150595092	ENSA|3UTR|C2U|mut=166|1.7585	0.1412	-
chr1	150597924	150597925	ENSA|3UTR|C2U|mut=21|3.8387	0.6774	-
chr1	150599989	150599990	ENSA|CDS|C2U|mut=24|3.4909	0.1455	-
chr1	150619910	150619911	GOLPH3L|3UTR|C2U|mut=5|NA	0.1	-
chr1	150620678	150620679	GOLPH3L|3UTR|C2U|mut=12|1.8732	0.2927	-
chr1	150938123	150938124	CERS2|3UTR|C2U|mut=17|2.8531	0.1189	-
chr1	150938268	150938269	CERS2|3UTR|C2U|mut=12|2.0793	0.0805	-
chr1	150939920	150939921	CERS2|CDS|C2U|mut=9|1.9286	0.1607	-
chr1	151001343	151001344	PRUNE1|CDS|C2U|mut=4|2.5806	0.129	+
chr1	151023498	151023499	CDC42SE1|3UTR|C2U|mut=34|1.8493	0.3119	-
chr1	151023704	151023705	CDC42SE1|3UTR|C2U|mut=20|1.8408	0.137	-
chr1	151132642	151132643	LYSMD1|3UTR|C2U|mut=11|9.4624	0.3548	-
chr1	151132678	151132679	LYSMD1|3UTR|C2U|mut=11|2.3571	0.3667	-
chr1	151220745	151220746	PIP5K1A|3UTR|C2U|mut=20|1.8428	0.1626	+
chr1	151220786	151220787	PIP5K1A|3UTR|C2U|mut=36|2.6234	0.2857	+
chr1	151220948	151220949	PIP5K1A|3UTR|C2U|mut=32|1.6171	0.2148	+
chr1	151234669	151234670	PSMD4|CDS|C2U|mut=131|1.9727	0.2099	+
chr1	151237688	151237689	PSMD4|CDS|C2U|mut=58|2.0838	0.1158	+
chr1	151238810	151238811	PSMD4|CDS|C2U|mut=44|9.5107	0.0719	+
chr1	151313563	151313564	RFX5|3UTR|C2U|mut=19|9.6583	0.2375	-
chr1	151313965	151313966	RFX5|3UTR|C2U|mut=9|3.6234	0.1169	-
chr1	151374376	151374377	PSMB4|3UTR|C2U|mut=49|1.3500	0.1111	+
chr1	151375598	151375599	POGZ|3UTR|C2U|mut=18|1.9929	0.2571	-
chr1	151376516	151376517	POGZ|3UTR|C2U|mut=11|2.7500	0.1774	-
chr1	151668557	151668558	SNX27|3UTR|C2U|mut=6|NA	0.1176	+
chr1	151668562	151668563	SNX27|3UTR|C2U|mut=13|2.9184	0.2653	+
chr1	151668794	151668795	SNX27|3UTR|C2U|mut=16|NA	0.254	+
chr1	151669500	151669501	SNX27|3UTR|C2U|mut=15|NA	0.1899	+
chr1	151669610	151669611	SNX27|3UTR|C2U|mut=9|3.2239	0.1343	+
chr1	151669674	151669675	SNX27|3UTR|C2U|mut=10|1.2195	0.122	+
chr1	151671258	151671259	SNX27|3UTR|C2U|mut=18|3.8223	0.2169	+
chr1	151732170	151732171	MRPL9|3UTR|C2U|mut=28|1.2015	0.1018	-
chr1	151732278	151732279	MRPL9|3UTR|C2U|mut=57|2.0565	0.1662	-
chr1	151732398	151732399	MRPL9|3UTR|C2U|mut=36|1.6314	0.1088	-
chr1	151746577	151746578	TDRKH|3UTR|C2U|mut=4|NA	0.1176	-
chr1	151747582	151747583	TDRKH|CDS|C2U|mut=14|6.7308	0.2692	-
chr1	151751656	151751657	TDRKH|CDS|C2U|mut=8|NA	0.2963	-
chr1	151861748	151861749	THEM4|CDS|C2U|mut=11|8.6167	0.3667	-
chr1	151955489	151955490	S100A10|3UTR|C2U|mut=82|1.2182	0.1723	-
chr1	151955529	151955530	S100A10|3UTR|C2U|mut=69|1.7264	0.1481	-
chr1	153617648	153617649	CHTOP|CDS|C2U|mut=60|1.6684	0.1562	+
chr1	153617799	153617800	CHTOP|3UTR|C2U|mut=33|1.6598	0.0716	+
chr1	153618019	153618020	CHTOP|3UTR|C2U|mut=12|3.8182	0.1091	+
chr1	153618300	153618301	CHTOP|3UTR|C2U|mut=25|3.0220	0.3846	+
chr1	153618648	153618649	CHTOP|3UTR|C2U|mut=9|2.8727	0.0909	+
chr1	153633879	153633880	SNAPIN|3UTR|C2U|mut=34|1.5553	0.1083	+
chr1	153634079	153634080	SNAPIN|3UTR|C2U|mut=35|1.8324	0.1211	+
chr1	153634621	153634622	ILF2|3UTR|C2U|mut=128|1.5609	0.0857	-
chr1	153634793	153634794	ILF2|3UTR|C2U|mut=144|3.9758	0.0725	-
chr1	153635731	153635732	ILF2|CDS|C2U|mut=80|2.5784	0.1151	-
chr1	153636908	153636909	ILF2|CDS|C2U|mut=247|3.4824	0.2311	-
chr1	153640530	153640531	ILF2|CDS|C2U|mut=191|2.8887	0.2324	-
chr1	153902808	153902809	DENND4B|CDS|C2U|mut=13|2.6903	0.3611	-
chr1	153931990	153931991	SLC39A1|3UTR|C2U|mut=46|1.7095	0.0718	-
chr1	153932415	153932416	SLC39A1|3UTR|C2U|mut=48|2.1958	0.075	-
chr1	153947107	153947108	JTB|3UTR|C2U|mut=108|3.7088	0.1925	-
chr1	153954607	153954608	RAB13|CDS|C2U|mut=34|2.8408	0.1411	-
chr1	154129541	154129542	TPM3|3UTR|C2U|mut=45|1.3162	0.0791	-
chr1	154129547	154129548	TPM3|3UTR|C2U|mut=40|1.7967	0.0709	-
chr1	154129550	154129551	TPM3|3UTR|C2U|mut=53|1.9310	0.1021	-
chr1	154129786	154129787	TPM3|3UTR|C2U|mut=74|1.7349	0.0926	-
chr1	154145624	154145625	TPM3|CDS|C2U|mut=52|1.3490	0.0939	-
chr1	154179210	154179211	C1orf43|3UTR|C2U|mut=15|1.7048	0.1351	-
chr1	154179236	154179237	C1orf43|3UTR|C2U|mut=35|1.2905	0.1203	-
chr1	154179927	154179928	C1orf43|CDS|C2U|mut=48|2.2671	0.0836	-
chr1	154186962	154186963	C1orf43|CDS|C2U|mut=47|3.0818	0.119	-
chr1	154197606	154197607	UBAP2L|CDS|C2U|mut=19|4.2857	0.1429	+
chr1	154227717	154227718	UBAP2L|CDS|C2U|mut=36|10.6875	0.1875	+
chr1	154227720	154227721	UBAP2L|CDS|C2U|mut=17|1.6619	0.0817	+
chr1	154235614	154235615	UBAP2L|CDS|C2U|mut=29|2.9293	0.1465	+
chr1	154522706	154522707	UBE2Q1|3UTR|C2U|mut=7|3.7897	0.2414	-
chr1	154554589	154554590	ADAR|3UTR|C2U|mut=14|3.6400	0.175	-
chr1	154554595	154554596	ADAR|3UTR|C2U|mut=17|2.2187	0.2099	-
chr1	154554860	154554861	ADAR|3UTR|C2U|mut=14|1.8703	0.1129	-
chr1	154555472	154555473	ADAR|3UTR|C2U|mut=31|13.8795	0.2818	-
chr1	154555784	154555785	ADAR|3UTR|C2U|mut=13|19.6970	0.1313	-
chr1	154555857	154555858	ADAR|3UTR|C2U|mut=13|5.0751	0.1171	-
chr1	154555940	154555941	ADAR|3UTR|C2U|mut=29|3.1715	0.2283	-
chr1	154557267	154557268	ADAR|3UTR|C2U|mut=15|5.0000	0.3125	-
chr1	154561110	154561111	ADAR|CDS|C2U|mut=9|2.8500	0.3	-
chr1	154573627	154573628	ADAR|CDS|C2U|mut=10|3.2479	0.1282	-
chr1	154573743	154573744	ADAR|CDS|C2U|mut=12|2.8065	0.1935	-
chr1	154574050	154574051	ADAR|CDS|C2U|mut=8|2.2778	0.1111	-
chr1	154935184	154935185	SHC1|3UTR|C2U|mut=27|2.1429	0.4286	-
chr1	154947259	154947260	CKS1B|CDS|C2U|mut=24|2.3051	0.1165	+
chr1	154947262	154947263	CKS1B|CDS|C2U|mut=45|4.9887	0.2647	+
chr1	155106948	155106949	EFNA1|3UTR|C2U|mut=17|7.0288	0.3269	+
chr1	155110735	155110736	SLC50A1|CDS|C2U|mut=36|4.1806	0.125	+
chr1	155288672	155288673	FDPS|CDS|C2U|mut=64|2.7233	0.1458	+
chr1	155300502	155300503	RUSC1|3UTR|C2U|mut=16|2.2763	0.1053	+
chr1	155490924	155490925	ASH1L|CDS|C2U|mut=6|2.3462	0.1538	-
chr1	155695732	155695733	DAP3|CDS|C2U|mut=11|2.5026	0.0873	+
chr1	155695784	155695785	DAP3|CDS|C2U|mut=17|1.9695	0.1037	+
chr1	155706831	155706832	DAP3|CDS|C2U|mut=31|4.6707	0.1623	+
chr1	155708210	155708211	DAP3|3UTR|C2U|mut=47|1.7530	0.1843	+
chr1	155883669	155883670	KHDC4|3UTR|C2U|mut=20|2.1978	0.1923	-
chr1	155883755	155883756	KHDC4|3UTR|C2U|mut=17|3.2006	0.2099	-
chr1	155896569	155896570	KHDC4|CDS|C2U|mut=18|5.3143	0.1714	-
chr1	155917022	155917023	ARHGEF2|3UTR|C2U|mut=10|4.0517	0.3448	-
chr1	155979354	155979355	SSR2|CDS|C2U|mut=52|5.7365	0.099	-
chr1	155989865	155989866	SSR2|CDS|C2U|mut=62|4.8025	0.127	-
chr1	156182064	156182065	SLC25A44|3UTR|C2U|mut=11|NA	0.2292	+
chr1	156202182	156202183	PMF1-BGLAP|CDS|C2U|mut=32|3.1834	0.1107	+
chr1	156246991	156246992	SMG5|CDS|C2U|mut=6|1.8367	0.1224	-
chr1	156278826	156278827	CCT3|3UTR|C2U|mut=265|2.3693	0.2139	-
chr1	156278907	156278908	CCT3|3UTR|C2U|mut=138|2.0545	0.0783	-
chr1	156279064	156279065	CCT3|CDS|C2U|mut=181|5.4858	0.1424	-
chr1	156280873	156280874	CCT3|CDS|C2U|mut=127|4.3753	0.0664	-
chr1	156287244	156287245	CCT3|CDS|C2U|mut=93|1.8837	0.0698	-
chr1	156290656	156290657	CCT3|CDS|C2U|mut=194|1.7960	0.2269	-
chr1	156290794	156290795	CCT3|CDS|C2U|mut=62|2.1757	0.1046	-
chr1	156495321	156495322	IQGAP3|3UTR|C2U|mut=15|1.7478	0.1304	-
chr1	156692734	156692735	ISG20L2|3UTR|C2U|mut=15|6.7547	0.0932	-
chr1	156712364	156712365	HDGF|3UTR|C2U|mut=39|2.7817	0.1592	-
chr1	156712378	156712379	HDGF|3UTR|C2U|mut=67|2.4579	0.2538	-
chr1	156770413	156770414	PRCC|3UTR|C2U|mut=71|2.5665	0.1452	+
chr1	159888371	159888372	TAGLN2|3UTR|C2U|mut=123|15.6504	0.1509	-
chr1	159888516	159888517	TAGLN2|3UTR|C2U|mut=317|4.3641	0.4284	-
chr1	159889138	159889139	TAGLN2|CDS|C2U|mut=43|2.1295	0.0907	-
chr1	159889478	159889479	TAGLN2|CDS|C2U|mut=29|4.5143	0.1429	-
chr1	160000286	160000287	PIGM|CDS|C2U|mut=12|2.4138	0.1379	-
chr1	160000545	160000546	PIGM|CDS|C2U|mut=10|15.9091	0.0909	-
chr1	160000926	160000927	PIGM|CDS|C2U|mut=24|2.7300	0.15	-
chr1	160185044	160185045	PEA15|3UTR|C2U|mut=9|5.3571	0.2143	+
chr1	160186459	160186460	DCAF8|3UTR|C2U|mut=15|4.2188	0.2083	-
chr1	160206947	160206948	DCAF8|CDS|C2U|mut=6|3.0000	0.0984	-
chr1	160247818	160247819	PEX19|3UTR|C2U|mut=16|1.3333	0.3333	-
chr1	160247976	160247977	PEX19|3UTR|C2U|mut=12|2.8000	0.2667	-
chr1	160248492	160248493	PEX19|3UTR|C2U|mut=61|4.2293	0.488	-
chr1	160259113	160259114	COPA|3UTR|C2U|mut=18|2.3514	0.2432	-
chr1	160259216	160259217	COPA|3UTR|C2U|mut=14|1.5105	0.1228	-
chr1	160259748	160259749	COPA|3UTR|C2U|mut=35|1.6902	0.2096	-
chr1	160259773	160259774	COPA|3UTR|C2U|mut=29|4.1071	0.1472	-
chr1	160267409	160267410	COPA|CDS|C2U|mut=28|4.2824	0.3294	-
chr1	160275308	160275309	COPA|CDS|C2U|mut=20|2.0115	0.1724	-
chr1	160287274	160287275	SUMO1P3|ncRNA|C2U|mut=83|1.5540	0.114	+
chr1	160287311	160287312	SUMO1P3|ncRNA|C2U|mut=73|1.9519	0.1968	+
chr1	161090562	161090563	NIT1|3UTR|C2U|mut=18|5.4718	0.2093	+
chr1	161091977	161091978	DEDD|CDS|C2U|mut=17|4.7021	0.1809	-
chr1	161094009	161094010	DEDD|CDS|C2U|mut=17|4.6783	0.1977	-
chr1	161126765	161126766	UFC1|CDS|C2U|mut=57|9.6157	0.4957	+
chr1	161127930	161127931	UFC1|CDS|C2U|mut=17|2.1112	0.0966	+
chr1	161128575	161128576	UFC1|3UTR|C2U|mut=56|1.8608	0.2205	+
chr1	161141110	161141111	B4GALT3|3UTR|C2U|mut=12|NA	0.3529	-
chr1	161141315	161141316	B4GALT3|3UTR|C2U|mut=39|3.8122	0.156	-
chr1	161141391	161141392	B4GALT3|3UTR|C2U|mut=22|3.8022	0.0769	-
chr1	161141819	161141820	B4GALT3|CDS|C2U|mut=18|2.9973	0.0814	-
chr1	161143719	161143720	B4GALT3|CDS|C2U|mut=49|6.8688	0.2188	-
chr1	161179926	161179927	NDUFS2|CDS|C2U|mut=40|1.9467	0.08	+
chr1	161179947	161179948	NDUFS2|CDS|C2U|mut=40|3.4630	0.0778	+
chr1	161180127	161180128	NDUFS2|CDS|C2U|mut=48|1.7490	0.0894	+
chr1	161180134	161180135	NDUFS2|CDS|C2U|mut=55|2.5662	0.0874	+
chr1	161199857	161199858	TOMM40L|3UTR|C2U|mut=7|NA	0.1429	+
chr1	161326509	161326510	SDHC|CDS|C2U|mut=37|2.5448	0.0871	+
chr1	161332441	161332442	SDHC|3UTR|C2U|mut=29|3.0117	0.1098	+
chr1	161762003	161762004	ATF6|CDS|C2U|mut=14|2.5357	0.1429	+
chr1	161823081	161823082	ATF6|CDS|C2U|mut=8|2.9538	0.1231	+
chr1	161928281	161928282	ATF6|CDS|C2U|mut=13|3.1239	0.194	+
chr1	162558549	162558550	UAP1|CDS|C2U|mut=24|2.0097	0.2824	+
chr1	162569211	162569212	UAP1|3UTR|C2U|mut=18|2.2226	0.2195	+
chr1	165624782	165624783	MGST3|3UTR|C2U|mut=92|1.7513	0.1691	+
chr1	165631737	165631738	ALDH9A1|3UTR|C2U|mut=39|2.6159	0.4382	-
chr1	165632353	165632354	ALDH9A1|CDS|C2U|mut=39|2.3467	0.3333	-
chr1	165632364	165632365	ALDH9A1|CDS|C2U|mut=12|4.3125	0.15	-
chr1	165636613	165636614	ALDH9A1|CDS|C2U|mut=17|2.1226	0.0876	-
chr1	165697206	165697207	TMCO1|3UTR|C2U|mut=54|1.7259	0.1337	-
chr1	165697221	165697222	TMCO1|3UTR|C2U|mut=58|2.2885	0.1763	-
chr1	165737461	165737462	TMCO1|CDS|C2U|mut=65|2.4187	0.1471	-
chr1	165877221	165877222	UCK2|3UTR|C2U|mut=25|2.5339	0.1908	+
chr1	165877274	165877275	UCK2|3UTR|C2U|mut=13|2.2698	0.1429	+
chr1	165878612	165878613	UCK2|3UTR|C2U|mut=12|NA	0.2927	+
chr1	166826238	166826239	TADA1|3UTR|C2U|mut=22|1.5895	0.2391	-
chr1	167510357	167510358	CREG1|3UTR|C2U|mut=20|4.0704	0.198	-
chr1	167511032	167511033	CREG1|3UTR|C2U|mut=22|3.8711	0.2683	-
chr1	167515367	167515368	CREG1|CDS|C2U|mut=14|3.7966	0.2373	-
chr1	167515393	167515394	CREG1|CDS|C2U|mut=10|2.1307	0.1136	-
chr1	167758395	167758396	MPZL1|3UTR|C2U|mut=9|1.8346	0.1385	+
chr1	167887351	167887352	MPC2|3UTR|C2U|mut=45|1.4977	0.1197	-
chr1	167887381	167887382	MPC2|3UTR|C2U|mut=74|1.3444	0.1741	-
chr1	167887583	167887584	MPC2|CDS|C2U|mut=28|1.3938	0.112	-
chr1	167944214	167944215	DCAF6|CDS|C2U|mut=10|1.8919	0.2703	+
chr1	168169256	168169257	TIPRL|CDS|C2U|mut=29|1.7229	0.1255	+
chr1	168201104	168201105	SFT2D2|CDS|C2U|mut=9|3.8077	0.3462	+
chr1	169101497	169101498	ATP1B1|3UTR|C2U|mut=9|5.4857	0.1286	+
chr1	169292401	169292402	NME7|CDS|C2U|mut=6|5.3023	0.1395	-
chr1	169356373	169356374	BLZF1|CDS|C2U|mut=7|4.8889	0.3333	+
chr1	169391079	169391080	CCDC181|CDS|C2U|mut=9|3.5122	0.2195	-
chr1	169953789	169953790	KIFAP3|CDS|C2U|mut=9|3.3913	0.3913	-
chr1	169961337	169961338	KIFAP3|CDS|C2U|mut=5|NA	0.1351	-
chr1	171492435	171492436	PRRC2C|CDS|C2U|mut=24|4.0745	0.1519	+
chr1	171527238	171527239	PRRC2C|CDS|C2U|mut=4|9.9200	0.16	+
chr1	171673306	171673307	VAMP4|3UTR|C2U|mut=12|2.6000	0.3	-
chr1	171765931	171765932	EEF1AKNMT|3UTR|C2U|mut=17|8.4128	0.1308	+
chr1	172411738	172411739	PIGC|CDS|C2U|mut=12|1.9821	0.1071	-
chr1	173457253	173457254	PRDX6|3UTR|C2U|mut=95|2.1564	0.1992	+
chr1	173457287	173457288	PRDX6|3UTR|C2U|mut=60|2.7500	0.125	+
chr1	173457346	173457347	PRDX6|3UTR|C2U|mut=67|1.9666	0.2087	+
chr1	173457364	173457365	PRDX6|3UTR|C2U|mut=52|1.8117	0.1534	+
chr1	173776505	173776506	CENPL|CDS|C2U|mut=11|5.8667	0.2444	-
chr1	173808587	173808588	DARS2|CDS|C2U|mut=52|2.5688	0.3741	+
chr1	173808622	173808623	DARS2|CDS|C2U|mut=16|2.6122	0.1088	+
chr1	173833839	173833840	GAS5|ncRNA|C2U|mut=39|1.7129	0.1523	-
chr1	173834495	173834496	SNORD79|ncRNA|C2U|mut=24|1.6208	0.1558	-
chr1	174982816	174982817	MRPS14|3UTR|C2U|mut=10|2.9231	0.2564	-
chr1	174983091	174983092	MRPS14|3UTR|C2U|mut=5|2.0625	0.125	-
chr1	174983599	174983600	MRPS14|3UTR|C2U|mut=49|4.4274	0.1795	-
chr1	174983604	174983605	MRPS14|3UTR|C2U|mut=28|1.4372	0.0986	-
chr1	175914020	175914021	COP1|3UTR|C2U|mut=5|4.2935	0.2174	-
chr1	179071458	179071459	ABL2|3UTR|C2U|mut=6|6.7579	0.3158	-
chr1	179318040	179318041	SOAT1|CDS|C2U|mut=6|2.0000	0.1875	+
chr1	179811332	179811333	TOR1AIP2|3UTR|C2U|mut=4|5.2941	0.1176	-
chr1	179811490	179811491	TOR1AIP2|3UTR|C2U|mut=13|2.1956	0.2889	-
chr1	179811737	179811738	TOR1AIP2|3UTR|C2U|mut=7|6.1923	0.2692	-
chr1	179887703	179887704	TOR1AIP1|3UTR|C2U|mut=19|3.0043	0.2436	+
chr1	180366703	180366704	ACBD6|CDS|C2U|mut=10|2.0789	0.0877	-
chr1	180382566	180382567	ACBD6|CDS|C2U|mut=32|2.0962	0.2388	-
chr1	180461426	180461427	ACBD6|CDS|C2U|mut=10|2.3434	0.0877	-
chr1	180756962	180756963	XPR1|CDS|C2U|mut=5|3.8095	0.119	+
chr1	180854848	180854849	XPR1|3UTR|C2U|mut=7|1.9778	0.1556	+
chr1	182352074	182352075	GLUL|3UTR|C2U|mut=42|1.7487	0.089	-
chr1	182352092	182352093	GLUL|3UTR|C2U|mut=116|2.4350	0.25	-
chr1	182352134	182352135	GLUL|3UTR|C2U|mut=98|2.3036	0.1474	-
chr1	182353097	182353098	GLUL|3UTR|C2U|mut=73|2.8956	0.0817	-
chr1	182353273	182353274	GLUL|3UTR|C2U|mut=45|6.9057	0.082	-
chr1	182353278	182353279	GLUL|3UTR|C2U|mut=79|3.4154	0.1485	-
chr1	182353485	182353486	GLUL|3UTR|C2U|mut=88|11.5783	0.1162	-
chr1	182353528	182353529	GLUL|3UTR|C2U|mut=91|3.6239	0.115	-
chr1	182799086	182799087	NPL|3UTR|C2U|mut=3|2.1250	0.25	+
chr1	182841613	182841614	DHX9|CDS|C2U|mut=22|5.2880	0.449	+
chr1	182844043	182844044	DHX9|CDS|C2U|mut=16|3.4231	0.1538	+
chr1	182847223	182847224	DHX9|CDS|C2U|mut=15|12.4545	0.0909	+
chr1	182852463	182852464	DHX9|CDS|C2U|mut=13|3.1622	0.1171	+
chr1	183112094	183112095	LAMC1|3UTR|C2U|mut=6|1.9804	0.1176	+
chr1	183112691	183112692	LAMC1|3UTR|C2U|mut=6|NA	0.2308	+
chr1	183112867	183112868	LAMC1|3UTR|C2U|mut=5|4.3103	0.1724	+
chr1	183113913	183113914	LAMC1|3UTR|C2U|mut=8|4.6667	0.2222	+
chr1	183595573	183595574	ARPC5|3UTR|C2U|mut=50|1.7380	0.1292	-
chr1	183595635	183595636	ARPC5|3UTR|C2U|mut=32|1.3448	0.0755	-
chr1	183595868	183595869	ARPC5|3UTR|C2U|mut=36|1.6898	0.0942	-
chr1	183596317	183596318	ARPC5|3UTR|C2U|mut=63|1.6208	0.1525	-
chr1	183599631	183599632	ARPC5|CDS|C2U|mut=58|1.5848	0.1401	-
chr1	183599691	183599692	ARPC5|CDS|C2U|mut=62|1.7520	0.1316	-
chr1	184042204	184042205	TSEN15|3UTR|C2U|mut=18|1.4588	0.1607	+
chr1	184662228	184662229	EDEM3|3UTR|C2U|mut=3|6.0000	0.1429	-
chr1	184662381	184662382	EDEM3|3UTR|C2U|mut=6|2.7692	0.4615	-
chr1	184662591	184662592	EDEM3|3UTR|C2U|mut=5|4.5000	0.3333	-
chr1	184672056	184672057	EDEM3|CDS|C2U|mut=8|NA	0.2857	-
chr1	184692947	184692948	EDEM3|CDS|C2U|mut=4|4.9231	0.3077	-
chr1	185267165	185267166	IVNS1ABP|CDS|C2U|mut=19|1.4144	0.1056	-
chr1	185269165	185269166	IVNS1ABP|CDS|C2U|mut=22|2.6111	0.1667	-
chr1	185280304	185280305	IVNS1ABP|5UTR|C2U|mut=14|6.1642	0.1045	-
chr1	186283080	186283081	TPR|3UTR|C2U|mut=28|1.7614	0.175	-
chr1	186291512	186291513	TPR|CDS|C2U|mut=6|NA	0.0984	-
chr1	186291517	186291518	TPR|CDS|C2U|mut=10|6.0526	0.1754	-
chr1	186305806	186305807	TPR|CDS|C2U|mut=11|3.2788	0.2115	-
chr1	186306215	186306216	TPR|CDS|C2U|mut=12|4.5978	0.1348	-
chr1	186386715	186386716	ODR4|CDS|C2U|mut=14|1.9815	0.2593	+
chr1	192780807	192780808	RGS2|3UTR|C2U|mut=13|9.1951	0.3171	+
chr1	192985204	192985205	UCHL5|3UTR|C2U|mut=16|1.9364	0.1311	-
chr1	193051385	193051386	RO60|CDS|C2U|mut=21|2.9071	0.1858	+
chr1	193053748	193053749	RO60|CDS|C2U|mut=26|2.9908	0.1926	+
chr1	193057657	193057658	RO60|3UTR|C2U|mut=9|1.7705	0.1475	+
chr1	193057690	193057691	RO60|3UTR|C2U|mut=11|3.7415	0.2245	+
chr1	193058931	193058932	RO60|3UTR|C2U|mut=5|1.5789	0.2632	+
chr1	197876350	197876351	C1orf53|3UTR|C2U|mut=9|2.6591	0.2045	+
chr1	200375035	200375036	ZNF281|3UTR|C2U|mut=4|6.9091	0.3636	-
chr1	201828042	201828043	IPO9|CDS|C2U|mut=22|2.1193	0.2018	+
chr1	201844041	201844042	IPO9|CDS|C2U|mut=7|4.1429	0.1429	+
chr1	201845145	201845146	IPO9|CDS|C2U|mut=13|3.2014	0.0884	+
chr1	201845795	201845796	IPO9|3UTR|C2U|mut=11|2.3490	0.1719	+
chr1	201926669	201926670	TIMM17A|CDS|C2U|mut=22|1.3881	0.1048	+
chr1	201938670	201938671	TIMM17A|CDS|C2U|mut=67|1.6386	0.1032	+
chr1	201939041	201939042	TIMM17A|3UTR|C2U|mut=95|2.0135	0.156	+
chr1	201939090	201939091	TIMM17A|3UTR|C2U|mut=84|1.3993	0.1958	+
chr1	202302165	202302166	UBE2T|CDS|C2U|mut=46|1.7585	0.0985	-
chr1	202304795	202304796	UBE2T|CDS|C2U|mut=21|2.6793	0.0724	-
chr1	202849655	202849656	RABIF|3UTR|C2U|mut=11|2.5417	0.3333	-
chr1	202849738	202849739	RABIF|3UTR|C2U|mut=8|2.8606	0.2424	-
chr1	202861200	202861201	KLHL12|3UTR|C2U|mut=4|2.2400	0.16	-
chr1	202894255	202894256	KLHL12|CDS|C2U|mut=11|NA	0.2391	-
chr1	203278218	203278219	BTG2|3UTR|C2U|mut=7|2.8283	0.2121	+
chr1	203278617	203278618	BTG2|3UTR|C2U|mut=13|2.1730	0.4194	+
chr1	204374418	204374419	PPP1R15B|3UTR|C2U|mut=6|2.6053	0.3158	-
chr1	204519989	204519990	MDM4|3UTR|C2U|mut=5|2.7500	0.1667	+
chr1	204520846	204520847	MDM4|3UTR|C2U|mut=12|2.8609	0.0795	+
chr1	204520981	204520982	MDM4|3UTR|C2U|mut=15|3.3256	0.1163	+
chr1	205055336	205055337	RBBP5|3UTR|C2U|mut=4|4.0000	0.1481	-
chr1	205055790	205055791	RBBP5|3UTR|C2U|mut=23|2.3989	0.371	-
chr1	205682725	205682726	NUCKS1|3UTR|C2U|mut=27|1.9966	0.0756	-
chr1	205682866	205682867	NUCKS1|3UTR|C2U|mut=36|2.0311	0.118	-
chr1	205682959	205682960	NUCKS1|3UTR|C2U|mut=50|2.7626	0.1859	-
chr1	205683532	205683533	NUCKS1|3UTR|C2U|mut=29|2.1433	0.1312	-
chr1	205683892	205683893	NUCKS1|3UTR|C2U|mut=19|1.2297	0.0892	-
chr1	205684266	205684267	NUCKS1|3UTR|C2U|mut=26|1.3562	0.1711	-
chr1	205684402	205684403	NUCKS1|3UTR|C2U|mut=35|4.4320	0.2071	-
chr1	205684459	205684460	NUCKS1|3UTR|C2U|mut=55|3.2192	0.3274	-
chr1	205684664	205684665	NUCKS1|3UTR|C2U|mut=20|5.8730	0.1587	-
chr1	205684759	205684760	NUCKS1|3UTR|C2U|mut=16|3.1900	0.1495	-
chr1	205685082	205685083	NUCKS1|3UTR|C2U|mut=24|2.0153	0.1832	-
chr1	205685968	205685969	NUCKS1|3UTR|C2U|mut=35|1.7391	0.2174	-
chr1	205686684	205686685	NUCKS1|3UTR|C2U|mut=62|2.4586	0.0866	-
chr1	205740710	205740711	RAB29|CDS|C2U|mut=10|2.0066	0.1316	-
chr1	205758287	205758288	SLC41A1|3UTR|C2U|mut=6|4.2778	0.2222	-
chr1	205758885	205758886	SLC41A1|3UTR|C2U|mut=5|3.8750	0.125	-
chr1	206765105	206765106	EIF2D|CDS|C2U|mut=16|1.9710	0.1159	-
chr1	207504483	207504484	CD55|CDS|C2U|mut=27|4.6500	0.3	+
chr1	207966974	207966975	CD46|3UTR|C2U|mut=10|2.5000	0.1587	+
chr1	211846872	211846873	NEK2|CDS|C2U|mut=16|2.1159	0.2319	-
chr1	211847026	211847027	NEK2|CDS|C2U|mut=14|2.2676	0.1972	-
chr1	211847817	211847818	NEK2|CDS|C2U|mut=12|7.1489	0.2553	-
chr1	212193569	212193570	INTS7|CDS|C2U|mut=8|NA	0.1143	-
chr1	212241998	212241999	DTL|CDS|C2U|mut=16|NA	0.3721	+
chr1	212276430	212276431	DTL|3UTR|C2U|mut=27|3.7102	0.2571	+
chr1	212276934	212276935	DTL|3UTR|C2U|mut=6|NA	0.1132	+
chr1	212277239	212277240	DTL|3UTR|C2U|mut=10|1.6883	0.1818	+
chr1	212277588	212277589	DTL|3UTR|C2U|mut=15|3.3333	0.3947	+
chr1	212537843	212537844	PACC1|3UTR|C2U|mut=8|4.0000	0.3333	-
chr1	212793111	212793112	ATF3|3UTR|C2U|mut=9|2.3000	0.1	+
chr1	212793409	212793410	ATF3|3UTR|C2U|mut=8|9.5802	0.0988	+
chr1	212911836	212911837	NSL1|CDS|C2U|mut=16|1.8643	0.0894	-
chr1	212988442	212988443	TATDN3|CDS|C2U|mut=16|2.0585	0.1684	+
chr1	212988784	212988785	TATDN3|3UTR|C2U|mut=12|1.7037	0.2222	+
chr1	213168447	213168448	ANGEL2|CDS|C2U|mut=5|5.7895	0.2632	-
chr1	213178540	213178541	ANGEL2|CDS|C2U|mut=6|NA	0.2609	-
chr1	214510377	214510378	SMYD2|3UTR|C2U|mut=21|2.5500	0.375	+
chr1	214794239	214794240	CENPF|CDS|C2U|mut=42|2.3019	0.2019	+
chr1	214802422	214802423	CENPF|CDS|C2U|mut=15|1.6851	0.1261	+
chr1	219366468	219366469	LYPLAL1|CDS|C2U|mut=19|1.8792	0.1557	+
chr1	219366489	219366490	LYPLAL1|CDS|C2U|mut=27|2.6947	0.1849	+
chr1	219384924	219384925	LYPLAL1|CDS|C2U|mut=21|2.0964	0.1077	+
chr1	220141995	220141996	EPRS1|3UTR|C2U|mut=18|2.0855	0.18	-
chr1	220153477	220153478	EPRS1|CDS|C2U|mut=15|3.0000	0.2	-
chr1	220153564	220153565	EPRS1|CDS|C2U|mut=10|7.7477	0.2703	-
chr1	220156555	220156556	EPRS1|CDS|C2U|mut=6|3.3077	0.1154	-
chr1	220160641	220160642	EPRS1|CDS|C2U|mut=13|2.2398	0.1238	-
chr1	220179597	220179598	EPRS1|CDS|C2U|mut=31|1.6201	0.1498	-
chr1	220180609	220180610	EPRS1|CDS|C2U|mut=32|1.2838	0.0944	-
chr1	220193391	220193392	EPRS1|CDS|C2U|mut=32|1.5263	0.1404	-
chr1	220198509	220198510	EPRS1|CDS|C2U|mut=44|1.9734	0.1522	-
chr1	220198529	220198530	EPRS1|CDS|C2U|mut=26|1.6111	0.0741	-
chr1	220206927	220206928	EPRS1|CDS|C2U|mut=27|1.9186	0.1179	-
chr1	220253106	220253107	BPNT1|CDS|C2U|mut=17|2.4846	0.2179	-
chr1	220269497	220269498	IARS2|CDS|C2U|mut=35|2.6250	0.2574	+
chr1	220275586	220275587	IARS2|CDS|C2U|mut=9|2.9659	0.1023	+
chr1	220276076	220276077	IARS2|CDS|C2U|mut=25|2.7655	0.2212	+
chr1	220284145	220284146	IARS2|CDS|C2U|mut=18|2.8209	0.2687	+
chr1	220284251	220284252	IARS2|CDS|C2U|mut=8|2.4444	0.0952	+
chr1	220298615	220298616	IARS2|CDS|C2U|mut=9|2.5851	0.0957	+
chr1	220300141	220300142	IARS2|CDS|C2U|mut=23|6.5992	0.1456	+
chr1	220316385	220316386	IARS2|CDS|C2U|mut=26|2.3779	0.1566	+
chr1	220316455	220316456	IARS2|CDS|C2U|mut=24|2.5498	0.2449	+
chr1	220986998	220986999	MTARC1|3UTR|C2U|mut=11|3.3545	0.1089	+
chr1	222801168	222801169	MIA3|CDS|C2U|mut=24|4.6462	0.1846	+
chr1	222907551	222907552	BROX|3UTR|C2U|mut=17|2.2117	0.1735	+
chr1	222907933	222907934	BROX|3UTR|C2U|mut=14|2.0690	0.1359	+
chr1	222908044	222908045	BROX|3UTR|C2U|mut=19|3.8313	0.2346	+
chr1	223962583	223962584	CAPN2|3UTR|C2U|mut=25|1.6461	0.3086	+
chr1	223962905	223962906	CAPN2|3UTR|C2U|mut=12|2.4950	0.1188	+
chr1	223971888	223971889	TP53BP2|CDS|C2U|mut=4|4.0000	0.125	-
chr1	224346018	224346019	FBXO28|3UTR|C2U|mut=5|3.3333	0.3333	+
chr1	224377715	224377716	DEGS1|CDS|C2U|mut=44|2.8955	0.1108	+
chr1	224380062	224380063	DEGS1|CDS|C2U|mut=25|1.8833	0.0903	+
chr1	224381079	224381080	DEGS1|3UTR|C2U|mut=24|1.5221	0.1805	+
chr1	224499516	224499517	NVL|CDS|C2U|mut=12|4.3200	0.3429	-
chr1	224563612	224563613	CNIH4|3UTR|C2U|mut=148|1.3483	0.1509	+
chr1	224563648	224563649	CNIH4|3UTR|C2U|mut=164|1.4686	0.2007	+
chr1	224573897	224573898	WDR26|3UTR|C2U|mut=3|3.4167	0.1667	-
chr1	224575596	224575597	WDR26|3UTR|C2U|mut=8|8.1333	0.4	-
chr1	225589861	225589862	LBR|3UTR|C2U|mut=42|1.5099	0.0819	-
chr1	225590310	225590311	LBR|3UTR|C2U|mut=50|1.7525	0.1235	-
chr1	225590808	225590809	LBR|3UTR|C2U|mut=44|1.2098	0.0896	-
chr1	225591091	225591092	LBR|CDS|C2U|mut=33|1.9612	0.0762	-
chr1	225592203	225592204	LBR|CDS|C2U|mut=34|1.8133	0.1511	-
chr1	225594520	225594521	LBR|CDS|C2U|mut=14|1.3333	0.1014	-
chr1	225600307	225600308	LBR|CDS|C2U|mut=24|2.4300	0.0819	-
chr1	225607437	225607438	LBR|CDS|C2U|mut=42|2.3792	0.1561	-
chr1	225680443	225680444	ENAH|3UTR|C2U|mut=10|10.0000	0.2632	-
chr1	225682498	225682499	ENAH|3UTR|C2U|mut=17|3.3597	0.3696	-
chr1	225682792	225682793	ENAH|3UTR|C2U|mut=25|1.5043	0.1351	-
chr1	225682796	225682797	ENAH|3UTR|C2U|mut=18|1.6452	0.1011	-
chr1	225977296	225977297	SRP9|3UTR|C2U|mut=117|1.4314	0.0769	+
chr1	226026483	226026484	EPHX1|CDS|C2U|mut=29|1.7185	0.0921	+
chr1	226259261	226259262	H3-3A|3UTR|C2U|mut=10|1.8438	0.1562	+
chr1	226419899	226419900	LIN9|3UTR|C2U|mut=6|3.3750	0.25	-
chr1	226421087	226421088	LIN9|CDS|C2U|mut=8|3.4167	0.3333	-
chr1	226453990	226453991	LIN9|CDS|C2U|mut=10|2.5926	0.1852	-
chr1	226548910	226548911	PARP1|3UTR|C2U|mut=111|1.8966	0.1502	-
chr1	226549000	226549001	PARP1|3UTR|C2U|mut=128|1.7231	0.1441	-
chr1	226549021	226549022	PARP1|3UTR|C2U|mut=77|1.5193	0.0828	-
chr1	226549192	226549193	PARP1|CDS|C2U|mut=163|2.0233	0.2531	-
chr1	226555947	226555948	PARP1|CDS|C2U|mut=66|2.2891	0.09	-
chr1	226564877	226564878	PARP1|CDS|C2U|mut=56|3.6976	0.0893	-
chr1	226564948	226564949	PARP1|CDS|C2U|mut=45|1.6513	0.0852	-
chr1	226564952	226564953	PARP1|CDS|C2U|mut=37|2.7150	0.0685	-
chr1	227968706	227968707	SNAP47|3UTR|C2U|mut=70|6.6354	0.2333	+
chr1	227968846	227968847	SNAP47|3UTR|C2U|mut=53|1.5072	0.1797	+
chr1	228285972	228285973	ARF1|3UTR|C2U|mut=329|2.0750	0.1538	+
chr1	228286152	228286153	ARF1|3UTR|C2U|mut=196|3.4193	0.0971	+
chr1	228286160	228286161	ARF1|3UTR|C2U|mut=136|4.2262	0.0668	+
chr1	228286689	228286690	ARF1|3UTR|C2U|mut=382|1.6162	0.1927	+
chr1	228286826	228286827	ARF1|3UTR|C2U|mut=83|1.3416	0.0844	+
chr1	228286865	228286866	ARF1|3UTR|C2U|mut=70|2.3316	0.1079	+
chr1	228328907	228328908	GUK1|5UTR|C2U|mut=22|30.4028	0.1528	+
chr1	229596401	229596402	NUP133|CDS|C2U|mut=21|1.9318	0.1591	-
chr1	229596431	229596432	NUP133|CDS|C2U|mut=18|1.8000	0.15	-
chr1	229600594	229600595	NUP133|CDS|C2U|mut=11|13.4655	0.1897	-
chr1	229606383	229606384	NUP133|CDS|C2U|mut=15|1.9608	0.1261	-
chr1	229611426	229611427	NUP133|CDS|C2U|mut=12|2.0000	0.1714	-
chr1	229622162	229622163	NUP133|CDS|C2U|mut=10|2.0072	0.1075	-
chr1	229635455	229635456	NUP133|CDS|C2U|mut=7|3.2308	0.1346	-
chr1	229795277	229795278	URB2|3UTR|C2U|mut=9|1.9657	0.1731	+
chr1	230381855	230381856	GALNT2|CDS|C2U|mut=31|NA	0.369	+
chr1	230415741	230415742	GALNT2|3UTR|C2U|mut=15|3.3578	0.1376	+
chr1	230416200	230416201	GALNT2|3UTR|C2U|mut=13|4.0405	0.1171	+
chr1	230417534	230417535	GALNT2|3UTR|C2U|mut=20|4.0289	0.1575	+
chr1	230973651	230973652	C1orf198|3UTR|C2U|mut=14|2.0797	0.1522	-
chr1	231048453	231048454	TTC13|CDS|C2U|mut=7|3.2941	0.2059	-
chr1	231075199	231075200	TTC13|CDS|C2U|mut=3|NA	0.1667	-
chr1	231131562	231131563	ARV1|CDS|C2U|mut=37|1.7250	0.1859	+
chr1	231131627	231131628	ARV1|CDS|C2U|mut=47|2.7637	0.1655	+
chr1	231136148	231136149	ARV1|3UTR|C2U|mut=51|2.9182	0.1828	+
chr1	231396384	231396385	GNPAT|CDS|C2U|mut=26|3.1843	0.0985	+
chr1	231401858	231401859	GNPAT|CDS|C2U|mut=35|1.5217	0.1522	+
chr1	231413342	231413343	GNPAT|3UTR|C2U|mut=22|1.7641	0.1152	+
chr1	231468822	231468823	EXOC8|3UTR|C2U|mut=5|2.5000	0.1316	-
chr1	233105839	233105840	NTPCR|CDS|C2U|mut=45|1.4739	0.1007	+
chr1	234519494	234519495	COA6|CDS|C2U|mut=90|1.6304	0.235	+
chr1	234519550	234519551	COA6|CDS|C2U|mut=118|1.4775	0.1553	+
chr1	234519677	234519678	COA6|3UTR|C2U|mut=42|1.3598	0.0886	+
chr1	234740827	234740828	IRF2BP2|3UTR|C2U|mut=7|2.6890	0.1707	-
chr1	234741809	234741810	IRF2BP2|3UTR|C2U|mut=14|1.9362	0.1489	-
chr1	235273194	235273195	TOMM20|3UTR|C2U|mut=35|3.6194	0.1613	-
chr1	235273410	235273411	TOMM20|3UTR|C2U|mut=23|2.0513	0.1179	-
chr1	235273827	235273828	TOMM20|3UTR|C2U|mut=37|4.2056	0.1927	-
chr1	235274028	235274029	TOMM20|3UTR|C2U|mut=26|3.1645	0.2149	-
chr1	235274177	235274178	TOMM20|3UTR|C2U|mut=17|4.0025	0.1076	-
chr1	235275085	235275086	TOMM20|3UTR|C2U|mut=23|1.8462	0.1127	-
chr1	235275275	235275276	TOMM20|3UTR|C2U|mut=42|1.9733	0.1867	-
chr1	235299047	235299048	RBM34|CDS|C2U|mut=24|1.8509	0.1739	-
chr1	235323979	235323980	RBM34|ncRNA|C2U|mut=7|5.7750	0.175	-
chr1	235498589	235498590	GGPS1|CDS|C2U|mut=23|1.5301	0.1949	+
chr1	235577844	235577845	TBCE|CDS|C2U|mut=13|1.8146	0.1625	+
chr1	235599724	235599725	TBCE|CDS|C2U|mut=11|13.0204	0.2245	+
chr1	235605154	235605155	TBCE|CDS|C2U|mut=5|2.7778	0.1111	+
chr1	235612231	235612232	TBCE|3UTR|C2U|mut=28|2.6481	0.3256	+
chr1	235714410	235714411	GNG4|3UTR|C2U|mut=7|5.5106	0.1489	-
chr1	235714993	235714994	GNG4|3UTR|C2U|mut=12|12.6923	0.2308	-
chr1	236139692	236139693	NID1|3UTR|C2U|mut=23|2.6092	0.3382	-
chr1	236141162	236141163	NID1|3UTR|C2U|mut=19|2.0608	0.3519	-
chr1	236714253	236714254	HEATR1|CDS|C2U|mut=13|1.7189	0.1733	-
chr1	236718023	236718024	HEATR1|CDS|C2U|mut=15|4.3548	0.2419	-
chr1	236737540	236737541	HEATR1|CDS|C2U|mut=4|4.5714	0.1429	-
chr1	236739634	236739635	HEATR1|CDS|C2U|mut=9|2.7000	0.2	-
chr1	236759306	236759307	HEATR1|CDS|C2U|mut=17|4.6042	0.3542	-
chr1	236987489	236987490	MTR|CDS|C2U|mut=5|NA	0.1786	+
chr1	237001820	237001821	MTR|CDS|C2U|mut=13|2.8358	0.1912	+
chr1	237060883	237060884	MTR|CDS|C2U|mut=4|NA	0.2105	+
chr1	237061363	237061364	MTR|3UTR|C2U|mut=7|3.1449	0.3043	+
chr1	237063615	237063616	MTR|3UTR|C2U|mut=8|17.6000	0.32	+
chr1	237066214	237066215	MTR|3UTR|C2U|mut=6|3.6190	0.2857	+
chr1	241669427	241669428	FH|CDS|C2U|mut=35|2.0449	0.2365	-
chr1	241795979	241795980	CHML|3UTR|C2U|mut=4|3.2889	0.2667	-
chr1	244572792	244572793	ADSS2|3UTR|C2U|mut=16|1.5870	0.1538	-
chr1	244579349	244579350	ADSS2|CDS|C2U|mut=6|2.8889	0.1111	-
chr1	245019325	245019326	HNRNPU|CDS|C2U|mut=56|1.4779	0.1169	-
chr1	246490584	246490585	SMYD3|CDS|C2U|mut=14|2.9436	0.2154	-
chr1	246903553	246903554	SCCPDH|CDS|C2U|mut=18|1.3867	0.2609	+
chr1	246930603	246930604	SCCPDH|3UTR|C2U|mut=9|4.1429	0.1071	+
chr10	1038563	1038564	GTPBP4|CDS|C2U|mut=29|1.3343	0.1362	+
chr10	1041912	1041913	GTPBP4|CDS|C2U|mut=45|1.7130	0.1389	+
chr10	1042084	1042085	GTPBP4|CDS|C2U|mut=25|4.3891	0.089	+
chr10	1063095	1063096	GTPBP4|CDS|C2U|mut=14|3.6037	0.1167	+
chr10	1063422	1063423	GTPBP4|3UTR|C2U|mut=14|3.8376	0.1647	+
chr10	1089996	1089997	IDI1|CDS|C2U|mut=26|1.6508	0.1548	-
chr10	3187869	3187870	PITRM1|CDS|C2U|mut=8|3.0327	0.1569	-
chr10	3821299	3821300	KLF6|3UTR|C2U|mut=12|5.9608	0.2353	-
chr10	3821409	3821410	KLF6|3UTR|C2U|mut=12|5.1923	0.1538	-
chr10	5681951	5681952	ASB13|3UTR|C2U|mut=15|1.8351	0.3191	-
chr10	5789226	5789227	TASOR2|CDS|C2U|mut=3|3.4412	0.1765	+
chr10	5790372	5790373	TASOR2|CDS|C2U|mut=4|3.2000	0.2667	+
chr10	5791863	5791864	TASOR2|CDS|C2U|mut=6|5.9412	0.1176	+
chr10	5799610	5799611	TASOR2|CDS|C2U|mut=4|4.4615	0.1538	+
chr10	5807526	5807527	GDI2|3UTR|C2U|mut=78|1.5997	0.2281	-
chr10	5807692	5807693	GDI2|3UTR|C2U|mut=38|2.2577	0.1759	-
chr10	5807716	5807717	GDI2|3UTR|C2U|mut=22|2.3349	0.176	-
chr10	5807971	5807972	GDI2|CDS|C2U|mut=20|1.8796	0.1111	-
chr10	5807986	5807987	GDI2|CDS|C2U|mut=31|1.6593	0.1449	-
chr10	5808016	5808017	GDI2|CDS|C2U|mut=36|1.5408	0.1429	-
chr10	6146946	6146947	RBM17|CDS|C2U|mut=62|1.9062	0.1792	+
chr10	6276668	6276669	PFKFB3|3UTR|C2U|mut=11|4.2260	0.1864	+
chr10	7839037	7839038	ATP5F1C|CDS|C2U|mut=75|2.3233	0.1379	+
chr10	7841065	7841066	ATP5F1C|CDS|C2U|mut=150|2.9535	0.256	+
chr10	7844747	7844748	ATP5F1C|CDS|C2U|mut=42|1.2689	0.0768	+
chr10	7849716	7849717	ATP5F1C|3UTR|C2U|mut=83|2.2168	0.2312	+
chr10	8006320	8006321	TAF3|CDS|C2U|mut=9|1.6770	0.1957	+
chr10	12206414	12206415	SEC61A2|CDS|C2U|mut=18|3.8602	0.2169	+
chr10	12206500	12206501	SEC61A2|3UTR|C2U|mut=13|3.5364	0.1494	+
chr10	12207760	12207761	NUDT5|3UTR|C2U|mut=10|4.2857	0.4348	-
chr10	12209687	12209688	NUDT5|3UTR|C2U|mut=69|2.1374	0.1223	-
chr10	12228300	12228301	NUDT5|5UTR|C2U|mut=44|1.7573	0.1068	-
chr10	12279221	12279222	CDC123|CDS|C2U|mut=66|1.6996	0.1191	+
chr10	12288219	12288220	CDC123|CDS|C2U|mut=76|3.4514	0.0911	+
chr10	12292499	12292500	CDC123|3UTR|C2U|mut=57|1.8042	0.1124	+
chr10	13224973	13224974	MCM10|CDS|C2U|mut=29|5.3386	0.2636	+
chr10	13251654	13251655	MCM10|3UTR|C2U|mut=12|2.4884	0.2791	+
chr10	13320329	13320330	PHYH|CDS|C2U|mut=8|4.5556	0.2222	-
chr10	13647669	13647670	PRPF18|CDS|C2U|mut=5|6.2500	0.1786	+
chr10	14887312	14887313	HSPA14|3UTR|C2U|mut=3|NA	0.1364	+
chr10	14890840	14890841	HSPA14|CDS|C2U|mut=17|2.2585	0.1232	+
chr10	14897900	14897901	HSPA14|CDS|C2U|mut=30|1.9744	0.3409	+
chr10	14944435	14944436	SUV39H2|CDS|C2U|mut=7|1.9250	0.175	+
chr10	15170385	15170386	NMT2|CDS|C2U|mut=7|NA	0.3043	-
chr10	15820481	15820482	MINDY3|3UTR|C2U|mut=8|2.3830	0.1702	-
chr10	16635053	16635054	RSU1|3UTR|C2U|mut=29|2.8176	0.1812	-
chr10	16737030	16737031	RSU1|CDS|C2U|mut=8|1.6291	0.1455	-
chr10	17277229	17277230	VIM|CDS|C2U|mut=118|1.9649	0.2003	+
chr10	17278340	17278341	VIM|CDS|C2U|mut=66|2.6914	0.0973	+
chr10	17279416	17279417	VIM|3UTR|C2U|mut=36|1.9436	0.0804	+
chr10	17279524	17279525	VIM|3UTR|C2U|mut=108|2.3220	0.2872	+
chr10	17757852	17757853	STAM|3UTR|C2U|mut=6|2.8800	0.24	+
chr10	18940264	18940265	NSUN6|5UTR|C2U|mut=6|2.6250	0.125	-
chr10	22218007	22218008	DNAJC1|CDS|C2U|mut=15|3.0769	0.1648	-
chr10	22606853	22606854	COMMD3-BMI1|CDS|C2U|mut=16|3.2784	0.0784	+
chr10	22609071	22609072	COMMD3|3UTR|C2U|mut=54|2.0000	0.2857	+
chr10	22618908	22618909	COMMD3-BMI1|3UTR|C2U|mut=10|5.7037	0.2222	+
chr10	22825316	22825317	PIP4K2A|3UTR|C2U|mut=19|7.0119	0.3393	-
chr10	25137705	25137706	PRTFDC1|3UTR|C2U|mut=5|4.0909	0.2273	-
chr10	25313191	25313192	THNSL1|CDS|C2U|mut=9|5.7500	0.5	+
chr10	27044630	27044631	ABI1|CDS|C2U|mut=10|3.9785	0.3226	-
chr10	27066117	27066118	ABI1|CDS|C2U|mut=11|2.1000	0.2	-
chr10	27422991	27422992	YME1L1|CDS|C2U|mut=14|13.5625	0.4375	-
chr10	27425266	27425267	YME1L1|CDS|C2U|mut=15|3.3846	0.2308	-
chr10	27434470	27434471	YME1L1|CDS|C2U|mut=64|2.4550	0.3107	-
chr10	27454401	27454402	MASTL|CDS|C2U|mut=7|5.5263	0.3684	+
chr10	27827359	27827360	RAB18|3UTR|C2U|mut=8|2.0400	0.16	+
chr10	30605086	30605087	MTPAP|CDS|C2U|mut=11|3.7000	0.2	-
chr10	30625776	30625777	MTPAP|CDS|C2U|mut=13|1.4857	0.1857	-
chr10	31810313	31810314	ZEB1|CDS|C2U|mut=3|NA	0.3	+
chr10	32324476	32324477	KIF5B|CDS|C2U|mut=15|1.7725	0.1172	-
chr10	32326244	32326245	KIF5B|CDS|C2U|mut=19|1.5032	0.1319	-
chr10	32329343	32329344	KIF5B|CDS|C2U|mut=13|1.8731	0.1215	-
chr10	33208958	33208959	ITGB1|CDS|C2U|mut=12|1.6114	0.1714	-
chr10	34630700	34630701	PARD3|CDS|C2U|mut=5|10.6667	0.3333	-
chr10	35351940	35351941	CUL2|CDS|C2U|mut=13|3.6713	0.2407	-
chr10	35500270	35500271	CREM|CDS|C2U|mut=5|5.2857	0.1429	+
chr10	43281087	43281088	BMS1|CDS|C2U|mut=15|1.8106	0.1163	+
chr10	43287975	43287976	BMS1|CDS|C2U|mut=17|2.7697	0.191	+
chr10	43288466	43288467	BMS1|CDS|C2U|mut=17|1.6241	0.0914	+
chr10	43288546	43288547	BMS1|CDS|C2U|mut=22|3.0315	0.1732	+
chr10	43292509	43292510	BMS1|CDS|C2U|mut=21|2.4913	0.1173	+
chr10	43316068	43316069	BMS1|CDS|C2U|mut=6|7.0909	0.2727	+
chr10	43881887	43881888	HNRNPF|3UTR|C2U|mut=48|1.3682	0.0836	-
chr10	43882087	43882088	HNRNPF|CDS|C2U|mut=60|1.8281	0.1357	-
chr10	45472516	45472517	DEPP1|3UTR|C2U|mut=7|7.4118	0.4118	-
chr10	45498922	45498923	ZNF22|CDS|C2U|mut=26|1.8483	0.1232	+
chr10	45499122	45499123	ZNF22|CDS|C2U|mut=24|2.1263	0.1404	+
chr10	45500339	45500340	ZNF22|3UTR|C2U|mut=9|2.2982	0.1579	+
chr10	51590384	51590385	NCOA4|3UTR|C2U|mut=16|2.7018	0.2105	+
chr10	51592514	51592515	TIMM23|CDS|C2U|mut=46|1.5615	0.0777	-
chr10	58117448	58117449	ZWINT|3UTR|C2U|mut=49|1.9225	0.0914	-
chr10	60029043	60029044	CISD1|CDS|C2U|mut=13|4.3799	0.1398	+
chr10	60047363	60047364	CISD1|CDS|C2U|mut=62|4.5815	0.1808	+
chr10	60047474	60047475	CISD1|3UTR|C2U|mut=61|2.2854	0.2089	+
chr10	60147999	60148000	TFAM|CDS|C2U|mut=21|2.4734	0.128	+
chr10	60148495	60148496	TFAM|CDS|C2U|mut=26|1.8342	0.113	+
chr10	60589712	60589713	BICC1|3UTR|C2U|mut=6|10.1250	0.375	+
chr10	61868678	61868679	ANK3|CDS|C2U|mut=4|NA	0.2105	-
chr10	62547912	62547913	CDK1|CDS|C2U|mut=85|3.0817	0.2073	+
chr10	62551959	62551960	CDK1|CDS|C2U|mut=68|2.1864	0.173	+
chr10	62554372	62554373	CDK1|3UTR|C2U|mut=18|1.6409	0.0994	+
chr10	64977049	64977050	JMJD1C|CDS|C2U|mut=3|6.5000	0.1667	-
chr10	70101840	70101841	HNRNPH3|3UTR|C2U|mut=23|1.6671	0.0816	+
chr10	70101899	70101900	HNRNPH3|3UTR|C2U|mut=28|2.1201	0.0828	+
chr10	70405058	70405059	TET1|CDS|C2U|mut=6|4.5652	0.2609	+
chr10	70507197	70507198	CCAR1|CDS|C2U|mut=21|2.9661	0.178	+
chr10	70507284	70507285	CCAR1|CDS|C2U|mut=13|1.9726	0.194	+
chr10	70513668	70513669	CCAR1|CDS|C2U|mut=25|2.5357	0.25	+
chr10	70515262	70515263	CCAR1|CDS|C2U|mut=22|2.1911	0.2683	+
chr10	70547745	70547746	CCAR1|CDS|C2U|mut=9|1.8627	0.1343	+
chr10	70670916	70670917	DDX50|CDS|C2U|mut=9|2.5043	0.1304	+
chr10	70670957	70670958	DDX50|CDS|C2U|mut=10|2.3889	0.1667	+
chr10	70725191	70725192	DDX21|CDS|C2U|mut=27|2.3516	0.2903	+
chr10	70728851	70728852	DDX21|CDS|C2U|mut=10|2.4091	0.2273	+
chr10	70730059	70730060	DDX21|CDS|C2U|mut=14|2.5103	0.0966	+
chr10	70731669	70731670	DDX21|CDS|C2U|mut=10|1.9318	0.1515	+
chr10	70743390	70743391	DDX21|3UTR|C2U|mut=26|2.7171	0.1281	+
chr10	70743514	70743515	DDX21|3UTR|C2U|mut=7|2.8824	0.1373	+
chr10	70776302	70776303	KIFBP|3UTR|C2U|mut=5|2.1351	0.1351	+
chr10	70931273	70931274	VPS26A|3UTR|C2U|mut=10|2.4603	0.1111	+
chr10	70947461	70947462	SUPV3L1|CDS|C2U|mut=16|1.5792	0.2909	+
chr10	70949090	70949091	SUPV3L1|CDS|C2U|mut=9|2.1039	0.1169	+
chr10	70960102	70960103	SUPV3L1|CDS|C2U|mut=14|4.1717	0.1414	+
chr10	70968413	70968414	SUPV3L1|CDS|C2U|mut=22|1.6559	0.2366	+
chr10	71161191	71161192	HK1|3UTR|C2U|mut=17|1.7277	0.1241	+
chr10	71255411	71255412	TSPAN15|CDS|C2U|mut=7|2.0811	0.1892	+
chr10	71267326	71267327	TSPAN15|3UTR|C2U|mut=12|2.2745	0.3529	+
chr10	71855492	71855493	MACROH2A2|CDS|C2U|mut=5|4.7872	0.1064	+
chr10	71871693	71871694	MACROH2A2|3UTR|C2U|mut=18|2.5543	0.2195	+
chr10	71871718	71871719	MACROH2A2|3UTR|C2U|mut=12|2.6514	0.16	+
chr10	71910020	71910021	SAR1A|3UTR|C2U|mut=22|3.8907	0.163	-
chr10	71910904	71910905	SAR1A|3UTR|C2U|mut=18|2.0750	0.25	-
chr10	71913607	71913608	SAR1A|CDS|C2U|mut=15|2.5762	0.1685	-
chr10	71913662	71913663	SAR1A|CDS|C2U|mut=95|3.8298	0.4241	-
chr10	71968990	71968991	PPA1|CDS|C2U|mut=51|1.7457	0.122	-
chr10	72060644	72060645	LRRC20|3UTR|C2U|mut=5|NA	0.4167	-
chr10	72327935	72327936	PALD1|3UTR|C2U|mut=13|1.9697	0.3939	+
chr10	72638074	72638075	SGPL1|3UTR|C2U|mut=13|1.6456	0.1646	+
chr10	72638148	72638149	SGPL1|3UTR|C2U|mut=9|1.2000	0.12	+
chr10	72638311	72638312	SGPL1|3UTR|C2U|mut=12|1.4286	0.2449	+
chr10	72638439	72638440	SGPL1|3UTR|C2U|mut=15|3.6986	0.2055	+
chr10	73576075	73576076	PSAP|3UTR|C2U|mut=24|4.8000	0.12	-
chr10	73576330	73576331	PSAP|3UTR|C2U|mut=62|1.8428	0.0781	-
chr10	73577107	73577108	PSAP|3UTR|C2U|mut=90|2.8329	0.1071	-
chr10	73579633	73579634	PSAP|CDS|C2U|mut=37|1.2743	0.0694	-
chr10	73856616	73856617	ASCC1|3UTR|C2U|mut=13|2.1071	0.25	-
chr10	73857108	73857109	ASCC1|CDS|C2U|mut=6|2.6154	0.1154	-
chr10	73892889	73892890	ASCC1|CDS|C2U|mut=6|5.8636	0.1364	-
chr10	74035242	74035243	DDIT4|3UTR|C2U|mut=293|1.7184	0.2081	+
chr10	74035249	74035250	DDIT4|3UTR|C2U|mut=116|1.7436	0.0789	+
chr10	74035260	74035261	DDIT4|3UTR|C2U|mut=152|1.5420	0.0988	+
chr10	74035460	74035461	DDIT4|3UTR|C2U|mut=107|2.0456	0.0658	+
chr10	74268011	74268012	MICU1|CDS|C2U|mut=15|2.9545	0.4545	-
chr10	74767798	74767799	P4HA1|3UTR|C2U|mut=12|1.5662	0.169	-
chr10	74767887	74767888	P4HA1|3UTR|C2U|mut=20|2.7273	0.2326	-
chr10	74833508	74833509	P4HA1|CDS|C2U|mut=9|2.3333	0.25	-
chr10	74894382	74894383	ECD|CDS|C2U|mut=12|3.7403	0.1558	-
chr10	74896596	74896597	ECD|CDS|C2U|mut=12|6.3478	0.2609	-
chr10	74896602	74896603	ECD|CDS|C2U|mut=8|3.6312	0.1702	-
chr10	74908111	74908112	ECD|CDS|C2U|mut=12|1.8487	0.2353	-
chr10	75002967	75002968	DNAJC9|3UTR|C2U|mut=32|2.5760	0.32	-
chr10	75002999	75003000	DNAJC9|3UTR|C2U|mut=12|2.6467	0.1121	-
chr10	75005899	75005900	DNAJC9|CDS|C2U|mut=15|2.4113	0.1064	-
chr10	75139867	75139868	ANXA7|CDS|C2U|mut=22|5.1425	0.1375	-
chr10	75148140	75148141	ANXA7|CDS|C2U|mut=31|6.1446	0.2214	-
chr10	75523671	75523672	SEC24C|CDS|C2U|mut=7|NA	0.1228	+
chr10	75543011	75543012	CHCHD1|3UTR|C2U|mut=45|1.5502	0.1772	+
chr10	75849893	75849894	VCL|CDS|C2U|mut=12|3.3600	0.24	+
chr10	75849928	75849929	VCL|CDS|C2U|mut=9|3.3000	0.3	+
chr10	75878656	75878657	VCL|3UTR|C2U|mut=10|2.1067	0.1124	+
chr10	75879085	75879086	VCL|3UTR|C2U|mut=20|2.3948	0.1942	+
chr10	75879377	75879378	VCL|3UTR|C2U|mut=27|3.1377	0.216	+
chr10	75881813	75881814	AP3M1|3UTR|C2U|mut=14|4.2000	0.2333	-
chr10	75885984	75885985	AP3M1|CDS|C2U|mut=7|3.5660	0.1321	-
chr10	76719770	76719771	KAT6B|CDS|C2U|mut=4|11.2000	0.4	+
chr10	76978852	76978853	VDAC2|CDS|C2U|mut=29|2.0332	0.107	+
chr10	76990894	76990895	VDAC2|3UTR|C2U|mut=78|1.6250	0.1318	+
chr10	76990983	76990984	VDAC2|3UTR|C2U|mut=63|1.9028	0.2851	+
chr10	79735839	79735840	POLR3A|3UTR|C2U|mut=4|2.3571	0.2857	-
chr10	79795404	79795405	RPS24|CDS|C2U|mut=130|2.0921	0.1821	+
chr10	79796999	79797000	RPS24|CDS|C2U|mut=97|1.9532	0.0802	+
chr10	81114019	81114020	PPIF|3UTR|C2U|mut=48|2.6689	0.1638	+
chr10	81114028	81114029	PPIF|3UTR|C2U|mut=34|1.3909	0.1214	+
chr10	81114052	81114053	PPIF|3UTR|C2U|mut=26|1.4682	0.085	+
chr10	81114421	81114422	PPIF|3UTR|C2U|mut=37|3.3716	0.1201	+
chr10	81272590	81272591	EIF5AL1|CDS|C2U|mut=37|2.6114	0.1101	+
chr10	81451557	81451558	NUTM2B-AS1|ncRNA|C2U|mut=5|6.6667	0.3333	-
chr10	81850920	81850921	TMEM254|3UTR|C2U|mut=8|3.2727	0.2424	+
chr10	82185706	82185707	PRXL2A|CDS|C2U|mut=23|3.2696	0.1691	+
chr10	82192042	82192043	PRXL2A|3UTR|C2U|mut=52|4.6951	0.5049	+
chr10	82249012	82249013	TSPAN14|CDS|C2U|mut=4|NA	0.1818	+
chr10	85904701	85904702	GHITM|CDS|C2U|mut=60|1.6725	0.0659	+
chr10	85912091	85912092	GHITM|CDS|C2U|mut=98|2.2160	0.1008	+
chr10	85912109	85912110	GHITM|3UTR|C2U|mut=161|1.4802	0.1646	+
chr10	85912672	85912673	GHITM|3UTR|C2U|mut=49|1.5018	0.0957	+
chr10	85912851	85912852	GHITM|3UTR|C2U|mut=79|1.6840	0.1703	+
chr10	88195820	88195821	WAPL|3UTR|C2U|mut=5|2.0769	0.1923	-
chr10	88197064	88197065	WAPL|3UTR|C2U|mut=7|5.8435	0.3043	-
chr10	88811464	88811465	GLUD1|3UTR|C2U|mut=11|3.4138	0.1897	-
chr10	89311942	89311943	MINPP1|CDS|C2U|mut=12|4.7000	0.1	+
chr10	89513987	89513988	ATAD1|3UTR|C2U|mut=9|3.3319	0.1915	-
chr10	89544321	89544322	ATAD1|CDS|C2U|mut=10|7.3846	0.1538	-
chr10	89544327	89544328	ATAD1|CDS|C2U|mut=12|NA	0.1765	-
chr10	90973433	90973434	LIPA|3UTR|C2U|mut=22|4.4176	0.176	-
chr10	90973908	90973909	LIPA|3UTR|C2U|mut=22|3.0365	0.1146	-
chr10	90975733	90975734	LIPA|CDS|C2U|mut=14|1.5663	0.1687	-
chr10	90984871	90984872	LIPA|CDS|C2U|mut=17|2.5000	0.25	-
chr10	91465110	91465111	KIF20B|CDS|C2U|mut=13|2.1905	0.1667	+
chr10	91468974	91468975	KIF20B|CDS|C2U|mut=10|1.7757	0.0935	+
chr10	91479336	91479337	KIF20B|CDS|C2U|mut=15|2.5714	0.2143	+
chr10	92634662	92634663	RPP30|CDS|C2U|mut=11|2.2740	0.2115	+
chr10	92654584	92654585	RPP30|CDS|C2U|mut=46|1.8840	0.2434	+
chr10	93702236	93702237	BTAF1|CDS|C2U|mut=8|1.2982	0.2105	+
chr10	93742451	93742452	BTAF1|CDS|C2U|mut=6|5.3617	0.1277	+
chr10	93749004	93749005	BTAF1|CDS|C2U|mut=7|2.2867	0.28	+
chr10	93788938	93788939	BTAF1|3UTR|C2U|mut=4|10.7692	0.1538	+
chr10	94100464	94100465	MARCHF5|CDS|C2U|mut=10|3.1081	0.2703	+
chr10	94414154	94414155	KIF11|3UTR|C2U|mut=11|7.1587	0.5238	+
chr10	94414437	94414438	KIF11|3UTR|C2U|mut=8|5.7000	0.4	+
chr10	94653180	94653181	EXOC6|CDS|C2U|mut=8|2.1279	0.2963	+
chr10	95719281	95719282	PIPSL|ncRNA|C2U|mut=91|2.2747	0.1092	-
chr10	95720100	95720101	PIPSL|ncRNA|C2U|mut=13|6.3617	0.2766	-
chr10	96093188	96093189	NOC3L|3UTR|C2U|mut=10|3.0983	0.2041	-
chr10	96094430	96094431	NOC3L|CDS|C2U|mut=15|5.0000	0.3571	-
chr10	96109101	96109102	NOC3L|CDS|C2U|mut=15|1.6518	0.12	-
chr10	96117019	96117020	NOC3L|CDS|C2U|mut=19|1.5226	0.096	-
chr10	96336454	96336455	HELLS|CDS|C2U|mut=6|16.2857	0.4286	+
chr10	97366138	97366139	ALDH18A1|3UTR|C2U|mut=50|1.6231	0.1359	-
chr10	97366521	97366522	ALDH18A1|CDS|C2U|mut=41|2.2895	0.1168	-
chr10	97371085	97371086	ALDH18A1|CDS|C2U|mut=66|4.7414	0.2845	-
chr10	97373571	97373572	ALDH18A1|CDS|C2U|mut=28|2.8592	0.0986	-
chr10	97388170	97388171	ALDH18A1|CDS|C2U|mut=30|1.8151	0.1261	-
chr10	97423940	97423941	TCTN3|CDS|C2U|mut=29|2.8065	0.1559	-
chr10	97424025	97424026	TCTN3|CDS|C2U|mut=17|2.5132	0.1635	-
chr10	97442513	97442514	TCTN3|CDS|C2U|mut=18|2.5744	0.1047	-
chr10	98280556	98280557	TM9SF3|3UTR|C2U|mut=8|2.2109	0.16	-
chr10	98281215	98281216	TM9SF3|3UTR|C2U|mut=17|3.1953	0.2615	-
chr10	98667454	98667455	LCOR|5UTR|C2U|mut=6|2.6786	0.2143	+
chr10	98983196	98983197	ARHGAP19|3UTR|C2U|mut=5|5.7143	0.1786	-
chr10	99019224	99019225	ARHGAP19|CDS|C2U|mut=11|1.9885	0.2115	-
chr10	99019240	99019241	ARHGAP19|CDS|C2U|mut=11|4.4000	0.2444	-
chr10	99023294	99023295	ARHGAP19|CDS|C2U|mut=11|7.4914	0.1897	-
chr10	99195992	99195993	EXOSC1|3UTR|C2U|mut=6|1.9886	0.1714	-
chr10	99197474	99197475	EXOSC1|CDS|C2U|mut=10|4.0854	0.2439	-
chr10	99216848	99216849	ZDHHC16|3UTR|C2U|mut=24|3.7151	0.2963	+
chr10	99216887	99216888	ZDHHC16|3UTR|C2U|mut=19|2.3017	0.1881	+
chr10	101472320	101472321	COX15|3UTR|C2U|mut=11|2.2098	0.3438	-
chr10	101473278	101473279	COX15|3UTR|C2U|mut=11|2.2000	0.3143	-
chr10	101503074	101503075	CUTC|CDS|C2U|mut=44|2.7232	0.2683	+
chr10	101515541	101515542	CUTC|3UTR|C2U|mut=33|1.9018	0.1473	+
chr10	101515784	101515785	CUTC|3UTR|C2U|mut=16|1.4185	0.0838	+
chr10	101515799	101515800	CUTC|3UTR|C2U|mut=20|1.7279	0.1176	+
chr10	101911003	101911004	ERLIN1|3UTR|C2U|mut=13|5.1212	0.2364	-
chr10	101993001	101993002	CWF19L1|CDS|C2U|mut=13|16.0390	0.1688	-
chr10	102027318	102027319	CWF19L1|5UTR|C2U|mut=3|NA	0.25	-
chr10	102035033	102035034	BLOC1S2|3UTR|C2U|mut=52|2.1775	0.26	-
chr10	102040712	102040713	BLOC1S2|CDS|C2U|mut=20|1.9355	0.1613	-
chr10	102107902	102107903	SCD|CDS|C2U|mut=32|1.2851	0.0687	+
chr10	102107924	102107925	SCD|CDS|C2U|mut=55|1.9873	0.1288	+
chr10	102107927	102107928	SCD|CDS|C2U|mut=86|1.5168	0.2123	+
chr10	102114238	102114239	SCD|CDS|C2U|mut=60|3.1418	0.1149	+
chr10	102114344	102114345	SCD|CDS|C2U|mut=78|4.5258	0.1264	+
chr10	102116471	102116472	SCD|CDS|C2U|mut=41|1.3942	0.0771	+
chr10	102116477	102116478	SCD|CDS|C2U|mut=38|14.5873	0.0729	+
chr10	102120563	102120564	SCD|CDS|C2U|mut=27|5.0952	0.0871	+
chr10	102120674	102120675	SCD|CDS|C2U|mut=47|1.5867	0.0785	+
chr10	102120757	102120758	SCD|3UTR|C2U|mut=50|1.3812	0.1144	+
chr10	102120849	102120850	SCD|3UTR|C2U|mut=73|1.8590	0.1587	+
chr10	102121020	102121021	SCD|3UTR|C2U|mut=57|2.1143	0.1223	+
chr10	102121455	102121456	SCD|3UTR|C2U|mut=90|1.6963	0.1576	+
chr10	102122039	102122040	SCD|3UTR|C2U|mut=71|2.1317	0.1849	+
chr10	102122189	102122190	SCD|3UTR|C2U|mut=90|3.2096	0.1765	+
chr10	102122985	102122986	SCD|3UTR|C2U|mut=111|1.9639	0.1486	+
chr10	102122991	102122992	SCD|3UTR|C2U|mut=82|3.4361	0.1147	+
chr10	102123353	102123354	SCD|3UTR|C2U|mut=45|2.7806	0.1304	+
chr10	102123356	102123357	SCD|3UTR|C2U|mut=66|2.1764	0.2056	+
chr10	102124080	102124081	SCD|3UTR|C2U|mut=52|1.7368	0.1051	+
chr10	102289165	102289166	NDUFB8|CDS|C2U|mut=371|3.4184	0.2512	-
chr10	102746057	102746058	MRPL43|3UTR|C2U|mut=20|4.0476	0.1587	-
chr10	102767470	102767471	LZTS2|3UTR|C2U|mut=7|4.0108	0.1892	+
chr10	103354472	103354473	DPCD|CDS|C2U|mut=17|3.9768	0.1214	+
chr10	103558809	103558810	OGA|CDS|C2U|mut=7|NA	0.1944	-
chr10	103560039	103560040	OGA|CDS|C2U|mut=12|3.0556	0.25	-
chr10	103570058	103570059	OGA|CDS|C2U|mut=7|NA	0.2593	-
chr10	103917935	103917936	NOLC1|CDS|C2U|mut=24|3.4833	0.0833	+
chr10	103922803	103922804	NOLC1|3UTR|C2U|mut=17|1.5189	0.1197	+
chr10	103922813	103922814	NOLC1|3UTR|C2U|mut=28|2.2132	0.2276	+
chr10	103922852	103922853	NOLC1|3UTR|C2U|mut=16|1.4669	0.1103	+
chr10	103923205	103923206	NOLC1|3UTR|C2U|mut=26|2.0652	0.1557	+
chr10	103923353	103923354	NOLC1|3UTR|C2U|mut=22|1.4257	0.0921	+
chr10	104122305	104122306	GBF1|CDS|C2U|mut=5|4.2500	0.125	+
chr10	104215205	104215206	RPARP-AS1|ncRNA|C2U|mut=22|3.0541	0.1058	+
chr10	104236149	104236150	MFSD13A|3UTR|C2U|mut=11|2.8339	0.0932	+
chr10	104459182	104459183	ARL3|CDS|C2U|mut=61|2.4627	0.245	-
chr10	104575618	104575619	WBP1L|3UTR|C2U|mut=8|6.7692	0.2051	+
chr10	104849146	104849147	NT5C2|3UTR|C2U|mut=4|3.6667	0.1667	-
chr10	105194681	105194682	PDCD11|CDS|C2U|mut=15|2.3571	0.1339	+
chr10	105642411	105642412	STN1|3UTR|C2U|mut=9|NA	0.1525	-
chr10	105670328	105670329	STN1|CDS|C2U|mut=9|2.3684	0.1579	-
chr10	105762370	105762371	SLK|CDS|C2U|mut=7|3.1750	0.25	+
chr10	105763089	105763090	SLK|CDS|C2U|mut=17|2.5085	0.2881	+
chr10	111624735	111624736	XPNPEP1|3UTR|C2U|mut=43|2.5321	0.2966	-
chr10	111624821	111624822	XPNPEP1|3UTR|C2U|mut=14|2.5940	0.0782	-
chr10	111647873	111647874	XPNPEP1|CDS|C2U|mut=16|5.8537	0.1301	-
chr10	111894684	111894685	ADD3|3UTR|C2U|mut=4|8.1429	0.2857	+
chr10	112053547	112053548	SMNDC1|3UTR|C2U|mut=16|3.1905	0.381	-
chr10	112053959	112053960	SMNDC1|CDS|C2U|mut=7|2.9714	0.1429	-
chr10	112658052	112658053	PDCD4|3UTR|C2U|mut=18|2.2470	0.1374	+
chr10	112658176	112658177	PDCD4|3UTR|C2U|mut=14|2.5589	0.0737	+
chr10	112771404	112771405	SHOC2|CDS|C2U|mut=4|1.6190	0.1905	+
chr10	112772415	112772416	SHOC2|3UTR|C2U|mut=5|NA	0.1136	+
chr10	115489681	115489682	CASP7|3UTR|C2U|mut=11|2.8500	0.25	+
chr10	116736116	116736117	TRUB1|3UTR|C2U|mut=5|4.7674	0.1163	+
chr10	116736977	116736978	TRUB1|3UTR|C2U|mut=7|1.8958	0.2188	+
chr10	119765379	119765380	RAB11FIP2|3UTR|C2U|mut=4|2.5098	0.2353	-
chr10	120069639	120069640	FAM204A|3UTR|C2U|mut=8|1.7275	0.1509	-
chr10	120070266	120070267	FAM204A|3UTR|C2U|mut=11|5.2532	0.1058	-
chr10	120441519	120441520	CACUL1|3UTR|C2U|mut=17|2.5905	0.2024	-
chr10	120442506	120442507	CACUL1|3UTR|C2U|mut=15|1.7105	0.1974	-
chr10	120442550	120442551	CACUL1|3UTR|C2U|mut=9|3.1154	0.1385	-
chr10	120442646	120442647	CACUL1|3UTR|C2U|mut=12|1.2903	0.1935	-
chr10	120450868	120450869	CACUL1|CDS|C2U|mut=9|5.4000	0.2368	-
chr10	120801653	120801654	EIF3A|CDS|C2U|mut=24|1.9069	0.1678	-
chr10	120819189	120819190	EIF3A|CDS|C2U|mut=68|3.5845	0.3452	-
chr10	120820795	120820796	EIF3A|CDS|C2U|mut=30|2.5776	0.1724	-
chr10	120830541	120830542	EIF3A|CDS|C2U|mut=27|1.6787	0.1552	-
chr10	120830549	120830550	EIF3A|CDS|C2U|mut=14|2.9867	0.08	-
chr10	120832516	120832517	EIF3A|CDS|C2U|mut=33|3.6047	0.2973	-
chr10	120833373	120833374	EIF3A|CDS|C2U|mut=26|2.4143	0.1625	-
chr10	120900781	120900782	SFXN4|CDS|C2U|mut=38|1.2449	0.1108	-
chr10	120916210	120916211	SFXN4|CDS|C2U|mut=24|2.8316	0.2474	-
chr10	120923679	120923680	SFXN4|CDS|C2U|mut=12|2.2418	0.1319	-
chr10	120927620	120927621	PRDX3|3UTR|C2U|mut=219|1.7251	0.1492	-
chr10	120927644	120927645	PRDX3|3UTR|C2U|mut=102|1.5505	0.0726	-
chr10	120927696	120927697	PRDX3|3UTR|C2U|mut=131|1.7810	0.1017	-
chr10	120931955	120931956	PRDX3|CDS|C2U|mut=108|2.0837	0.0768	-
chr10	121336607	121336608	TIAL1|CDS|C2U|mut=13|1.4089	0.2241	-
chr10	121436409	121436410	BAG3|CDS|C2U|mut=3|7.7727	0.2727	+
chr10	121589884	121589885	MCMBP|3UTR|C2U|mut=4|9.0000	0.25	-
chr10	121675323	121675324	SEC23IP|CDS|C2U|mut=10|2.2807	0.1754	+
chr10	123670565	123670566	ATE1|CDS|C2U|mut=10|5.1515	0.303	-
chr10	123727211	123727212	NSMCE4A|CDS|C2U|mut=27|4.5480	0.2015	-
chr10	124152760	124152761	PLEKHA1|CDS|C2U|mut=8|NA	0.2963	+
chr10	124813281	124813282	ACADSB|3UTR|C2U|mut=8|10.0000	0.2857	+
chr10	124813462	124813463	ACADSB|3UTR|C2U|mut=5|2.5962	0.1923	+
chr10	124922167	124922168	BUB3|CDS|C2U|mut=154|1.8840	0.2056	+
chr10	124922177	124922178	BUB3|CDS|C2U|mut=91|1.6664	0.1108	+
chr10	124922281	124922282	BUB3|CDS|C2U|mut=67|1.8422	0.068	+
chr10	124922322	124922323	BUB3|CDS|C2U|mut=95|3.0703	0.1841	+
chr10	124923466	124923467	BUB3|3UTR|C2U|mut=61|1.5680	0.1429	+
chr10	124923883	124923884	BUB3|3UTR|C2U|mut=25|2.0313	0.0899	+
chr10	124924759	124924760	BUB3|3UTR|C2U|mut=45|1.3306	0.0806	+
chr10	126086354	126086355	OAT|3UTR|C2U|mut=18|2.2351	0.0853	-
chr10	126086357	126086358	OAT|3UTR|C2U|mut=23|2.0342	0.1022	-
chr10	126089489	126089490	OAT|CDS|C2U|mut=23|2.0649	0.1055	-
chr10	126091595	126091596	OAT|CDS|C2U|mut=18|2.5357	0.1607	-
chr10	126094037	126094038	OAT|CDS|C2U|mut=36|2.4793	0.2975	-
chr10	126097379	126097380	OAT|CDS|C2U|mut=22|1.9139	0.1705	-
chr10	126309310	126309311	FAM53B|3UTR|C2U|mut=10|4.6377	0.4348	-
chr10	127418895	127418896	EDRF1|CDS|C2U|mut=9|4.9565	0.3913	+
chr10	127431726	127431727	EDRF1|CDS|C2U|mut=6|2.5000	0.5	+
chr10	127522414	127522415	BCCIP|CDS|C2U|mut=93|1.5760	0.1582	+
chr10	127524803	127524804	BCCIP|CDS|C2U|mut=34|2.1909	0.2048	+
chr10	127525042	127525043	BCCIP|3UTR|C2U|mut=27|1.9446	0.1286	+
chr10	127529935	127529936	BCCIP|3UTR|C2U|mut=25|2.7121	0.2273	+
chr10	127530016	127530017	BCCIP|3UTR|C2U|mut=12|6.0625	0.25	+
chr10	129901250	129901251	MKI67|CDS|C2U|mut=16|3.4039	0.1649	-
chr10	129902732	129902733	MKI67|CDS|C2U|mut=11|11.2391	0.2391	-
chr10	129909927	129909928	MKI67|CDS|C2U|mut=9|10.3448	0.3103	-
chr10	131959108	131959109	GLRX3|CDS|C2U|mut=27|2.0493	0.0718	+
chr10	131959125	131959126	GLRX3|CDS|C2U|mut=41|3.0487	0.1293	+
chr10	131959164	131959165	GLRX3|CDS|C2U|mut=31|3.2208	0.0904	+
chr10	131964856	131964857	GLRX3|CDS|C2U|mut=60|1.7939	0.1571	+
chr10	131964862	131964863	GLRX3|CDS|C2U|mut=71|2.3971	0.1762	+
chr10	133781488	133781489	BNIP3|3UTR|C2U|mut=24|1.4475	0.1326	-
chr10	135113581	135113582	TUBGCP2|CDS|C2U|mut=21|3.2147	0.1522	-
chr10	135178210	135178211	ECHS1|CDS|C2U|mut=29|1.6533	0.0702	-
chr10	135178216	135178217	ECHS1|CDS|C2U|mut=26|2.3613	0.0981	-
chr11	214488	214489	RIC8A|3UTR|C2U|mut=14|1.7111	0.1037	+
chr11	252685	252686	PSMD13|3UTR|C2U|mut=25|3.1685	0.0696	+
chr11	494582	494583	RNH1|3UTR|C2U|mut=43|2.6327	0.1575	-
chr11	763381	763382	TALDO1|CDS|C2U|mut=63|3.3605	0.1195	+
chr11	763487	763488	TALDO1|CDS|C2U|mut=47|1.9961	0.0906	+
chr11	764949	764950	TALDO1|3UTR|C2U|mut=93|1.9185	0.1996	+
chr11	2418276	2418277	CD81|3UTR|C2U|mut=19|2.0999	0.0841	+
chr11	2718280	2718281	KCNQ1OT1|ncRNA|C2U|mut=10|2.5667	0.3333	-
chr11	2718398	2718399	KCNQ1OT1|ncRNA|C2U|mut=4|2.9688	0.125	-
chr11	2966666	2966667	NAP1L4|3UTR|C2U|mut=33|1.9603	0.1022	-
chr11	2993376	2993377	NAP1L4|CDS|C2U|mut=86|1.3324	0.2363	-
chr11	3022326	3022327	CARS1|3UTR|C2U|mut=37|6.2442	0.3491	-
chr11	3381120	3381121	ZNF195|CDS|C2U|mut=8|1.7714	0.1429	-
chr11	3696899	3696900	NUP98|3UTR|C2U|mut=6|4.2222	0.1667	-
chr11	4113212	4113213	STIM1|3UTR|C2U|mut=6|NA	0.2069	+
chr11	4113984	4113985	STIM1|3UTR|C2U|mut=11|3.9531	0.2292	+
chr11	4127369	4127370	RRM1|CDS|C2U|mut=40|3.0404	0.1509	+
chr11	4127421	4127422	RRM1|CDS|C2U|mut=17|NA	0.0955	+
chr11	4133187	4133188	RRM1|CDS|C2U|mut=39|2.1902	0.1884	+
chr11	4142877	4142878	RRM1|CDS|C2U|mut=69|2.1806	0.2961	+
chr11	4144486	4144487	RRM1|CDS|C2U|mut=33|3.8274	0.1634	+
chr11	4144550	4144551	RRM1|CDS|C2U|mut=45|19.6667	0.1667	+
chr11	4147967	4147968	RRM1|CDS|C2U|mut=31|26.5404	0.1088	+
chr11	4156334	4156335	RRM1|CDS|C2U|mut=27|2.7838	0.172	+
chr11	6499294	6499295	ARFIP2|CDS|C2U|mut=9|NA	0.0909	-
chr11	6503990	6503991	TIMM10B|3UTR|C2U|mut=27|4.4167	0.25	+
chr11	6505727	6505728	TIMM10B|3UTR|C2U|mut=12|4.8780	0.2927	+
chr11	6630163	6630164	ILK|CDS|C2U|mut=14|1.3312	0.0897	+
chr11	6631802	6631803	ILK|CDS|C2U|mut=45|2.7857	0.1786	+
chr11	6635379	6635380	TPP1|3UTR|C2U|mut=9|2.1000	0.12	-
chr11	6635620	6635621	TPP1|3UTR|C2U|mut=17|2.2152	0.2576	-
chr11	8016025	8016026	EIF3F|CDS|C2U|mut=30|4.3100	0.0955	+
chr11	8125768	8125769	TUB|3UTR|C2U|mut=3|NA	0.1667	+
chr11	8496318	8496319	STK33|CDS|C2U|mut=3|5.3571	0.2143	-
chr11	8707500	8707501	RPL27A|3UTR|C2U|mut=30|2.5903	0.3061	+
chr11	8940957	8940958	AKIP1|CDS|C2U|mut=44|3.9686	0.4314	+
chr11	8969807	8969808	TMEM9B|3UTR|C2U|mut=26|10.7953	0.4561	-
chr11	9303753	9303754	TMEM41B|3UTR|C2U|mut=5|NA	0.1316	-
chr11	9431533	9431534	IPO7|CDS|C2U|mut=12|1.8667	0.2	+
chr11	9610184	9610185	WEE1|3UTR|C2U|mut=7|2.9037	0.2593	+
chr11	9750947	9750948	SWAP70|CDS|C2U|mut=3|6.5294	0.1765	+
chr11	10546856	10546857	RNF141|CDS|C2U|mut=11|3.0599	0.1549	-
chr11	10789958	10789959	CTR9|CDS|C2U|mut=14|1.4634	0.1707	+
chr11	10819030	10819031	EIF4G2|3UTR|C2U|mut=105|1.5769	0.1331	-
chr11	10819294	10819295	EIF4G2|3UTR|C2U|mut=45|1.9876	0.0725	-
chr11	10819299	10819300	EIF4G2|3UTR|C2U|mut=107|2.4505	0.1723	-
chr11	10819365	10819366	EIF4G2|CDS|C2U|mut=84|1.7691	0.1069	-
chr11	10820876	10820877	EIF4G2|CDS|C2U|mut=50|1.4810	0.0729	-
chr11	10820894	10820895	EIF4G2|CDS|C2U|mut=56|2.0290	0.0806	-
chr11	10820923	10820924	EIF4G2|CDS|C2U|mut=51|1.4114	0.0722	-
chr11	10821283	10821284	EIF4G2|CDS|C2U|mut=47|1.8586	0.1068	-
chr11	10821683	10821684	EIF4G2|CDS|C2U|mut=63|2.0453	0.098	-
chr11	10821850	10821851	EIF4G2|CDS|C2U|mut=108|1.2507	0.1639	-
chr11	10823263	10823264	EIF4G2|CDS|C2U|mut=80|2.1901	0.1515	-
chr11	10823678	10823679	EIF4G2|CDS|C2U|mut=41|3.9464	0.0795	-
chr11	10823931	10823932	EIF4G2|CDS|C2U|mut=104|3.3463	0.1926	-
chr11	10824621	10824622	EIF4G2|CDS|C2U|mut=105|6.2701	0.1872	-
chr11	10825847	10825848	EIF4G2|CDS|C2U|mut=28|3.2390	0.1279	-
chr11	10830304	10830305	EIF4G2|5UTR|C2U|mut=96|4.9793	0.1526	-
chr11	11374276	11374277	CSNK2A3|CDS|C2U|mut=15|1.5476	0.1429	-
chr11	11374306	11374307	CSNK2A3|CDS|C2U|mut=19|2.2333	0.1667	-
chr11	11926986	11926987	USP47|CDS|C2U|mut=9|10.2000	0.2	+
chr11	14490959	14490960	COPB1|CDS|C2U|mut=19|3.1918	0.1508	-
chr11	14501239	14501240	COPB1|CDS|C2U|mut=22|6.3390	0.3729	-
chr11	14502385	14502386	COPB1|CDS|C2U|mut=11|3.5000	0.125	-
chr11	14504652	14504653	COPB1|CDS|C2U|mut=14|2.2190	0.1373	-
chr11	14515796	14515797	COPB1|CDS|C2U|mut=13|5.0818	0.1182	-
chr11	14526672	14526673	PSMA1|3UTR|C2U|mut=94|2.0724	0.1521	-
chr11	14532482	14532483	PSMA1|CDS|C2U|mut=31|2.0814	0.1476	-
chr11	14535595	14535596	PSMA1|3UTR|C2U|mut=7|3.1759	0.1296	-
chr11	15099857	15099858	CALCB|3UTR|C2U|mut=88|1.2493	0.0725	+
chr11	17398732	17398733	NCR3LG1|3UTR|C2U|mut=7|8.3462	0.5385	+
chr11	18101972	18101973	SAAL1|CDS|C2U|mut=31|2.0405	0.1023	-
chr11	18105169	18105170	SAAL1|CDS|C2U|mut=40|1.8759	0.1487	-
chr11	18105258	18105259	SAAL1|CDS|C2U|mut=18|1.7009	0.1651	-
chr11	18108575	18108576	SAAL1|CDS|C2U|mut=19|1.9962	0.1203	-
chr11	18313439	18313440	HPS5|CDS|C2U|mut=5|6.9048	0.2381	-
chr11	18362841	18362842	GTF2H1|CDS|C2U|mut=7|1.9323	0.1458	+
chr11	18420992	18420993	LDHA|CDS|C2U|mut=46|1.5428	0.0803	+
chr11	18422402	18422403	LDHA|CDS|C2U|mut=83|2.0075	0.0791	+
chr11	18422483	18422484	LDHA|CDS|C2U|mut=114|1.5376	0.0789	+
chr11	18422528	18422529	LDHA|CDS|C2U|mut=99|1.3530	0.264	+
chr11	18425306	18425307	LDHA|CDS|C2U|mut=178|1.3957	0.0839	+
chr11	18425323	18425324	LDHA|CDS|C2U|mut=157|2.7234	0.0922	+
chr11	18428868	18428869	LDHA|CDS|C2U|mut=128|2.3091	0.0563	+
chr11	18429046	18429047	LDHA|3UTR|C2U|mut=238|1.3488	0.115	+
chr11	18429079	18429080	LDHA|3UTR|C2U|mut=175|1.3330	0.0876	+
chr11	18429187	18429188	LDHA|3UTR|C2U|mut=186|1.5165	0.0761	+
chr11	18429281	18429282	LDHA|3UTR|C2U|mut=93|1.3070	0.0641	+
chr11	18429332	18429333	LDHA|3UTR|C2U|mut=123|2.1516	0.137	+
chr11	18429364	18429365	LDHA|3UTR|C2U|mut=28|1.6980	0.0816	+
chr11	18536294	18536295	TSG101|CDS|C2U|mut=21|1.9931	0.1458	-
chr11	18536347	18536348	TSG101|CDS|C2U|mut=41|6.3668	0.494	-
chr11	19177401	19177402	ZDHHC13|CDS|C2U|mut=19|2.8298	0.4043	+
chr11	19192005	19192006	ZDHHC13|CDS|C2U|mut=14|2.7273	0.1818	+
chr11	19192065	19192066	ZDHHC13|CDS|C2U|mut=8|1.6000	0.1455	+
chr11	20530115	20530116	PRMT3|3UTR|C2U|mut=11|2.6297	0.0859	+
chr11	27518025	27518026	LIN7C|3UTR|C2U|mut=4|3.0968	0.129	-
chr11	28104449	28104450	KIF18A|CDS|C2U|mut=5|5.0000	0.1562	-
chr11	30358728	30358729	ARL14EP|3UTR|C2U|mut=7|2.5789	0.1842	+
chr11	31648701	31648702	ELP4|CDS|C2U|mut=9|6.6316	0.1579	+
chr11	31805109	31805110	ELP4|3UTR|C2U|mut=11|4.0044	0.193	+
chr11	31805155	31805156	ELP4|3UTR|C2U|mut=10|8.0882	0.1471	+
chr11	32608626	32608627	EIF3M|CDS|C2U|mut=80|1.5610	0.0929	+
chr11	32610194	32610195	EIF3M|CDS|C2U|mut=63|1.5536	0.089	+
chr11	32622319	32622320	EIF3M|CDS|C2U|mut=125|1.5813	0.1298	+
chr11	32623841	32623842	EIF3M|CDS|C2U|mut=40|1.7448	0.119	+
chr11	32623875	32623876	EIF3M|CDS|C2U|mut=67|1.7398	0.0908	+
chr11	32623905	32623906	EIF3M|CDS|C2U|mut=68|1.3213	0.0847	+
chr11	33053019	33053020	DEPDC7|CDS|C2U|mut=12|2.6286	0.3429	+
chr11	33730665	33730666	CD59|3UTR|C2U|mut=17|4.8371	0.1753	-
chr11	33730697	33730698	CD59|3UTR|C2U|mut=17|1.5254	0.1405	-
chr11	33731767	33731768	CD59|CDS|C2U|mut=29|2.0342	0.0658	-
chr11	33762960	33762961	FBXO3|3UTR|C2U|mut=14|2.1983	0.4242	-
chr11	33763311	33763312	FBXO3|3UTR|C2U|mut=11|4.0244	0.2683	-
chr11	33770353	33770354	FBXO3|CDS|C2U|mut=12|1.7234	0.2553	-
chr11	33777466	33777467	FBXO3|CDS|C2U|mut=10|3.5211	0.1408	-
chr11	33790481	33790482	FBXO3|CDS|C2U|mut=12|3.0370	0.2222	-
chr11	34097886	34097887	CAPRIN1|CDS|C2U|mut=23|2.0764	0.213	+
chr11	34107677	34107678	CAPRIN1|CDS|C2U|mut=10|NA	0.0877	+
chr11	34107712	34107713	CAPRIN1|CDS|C2U|mut=35|3.5981	0.3271	+
chr11	34113506	34113507	CAPRIN1|CDS|C2U|mut=22|3.4856	0.1358	+
chr11	34121052	34121053	CAPRIN1|3UTR|C2U|mut=16|2.8462	0.1538	+
chr11	34121254	34121255	CAPRIN1|3UTR|C2U|mut=27|1.7083	0.172	+
chr11	34121509	34121510	CAPRIN1|3UTR|C2U|mut=17|2.1150	0.1197	+
chr11	34121684	34121685	CAPRIN1|3UTR|C2U|mut=34|2.0950	0.2086	+
chr11	34121691	34121692	CAPRIN1|3UTR|C2U|mut=31|3.1127	0.1771	+
chr11	34122148	34122149	CAPRIN1|3UTR|C2U|mut=19|2.7759	0.1638	+
chr11	34122191	34122192	CAPRIN1|3UTR|C2U|mut=16|1.6069	0.1151	+
chr11	34162046	34162047	NAT10|CDS|C2U|mut=13|7.8987	0.1646	+
chr11	34470782	34470783	CAT|CDS|C2U|mut=22|3.1842	0.2895	+
chr11	34472615	34472616	CAT|CDS|C2U|mut=10|4.2857	0.2381	+
chr11	34910377	34910378	APIP|CDS|C2U|mut=14|1.3961	0.1333	-
chr11	34969098	34969099	PDHX|CDS|C2U|mut=18|2.1774	0.2903	+
chr11	34991786	34991787	PDHX|CDS|C2U|mut=9|5.7558	0.1047	+
chr11	35016652	35016653	PDHX|CDS|C2U|mut=18|4.3862	0.2069	+
chr11	36252703	36252704	LDLRAD3|3UTR|C2U|mut=8|4.0381	0.2286	+
chr11	36657632	36657633	IFTAP|CDS|C2U|mut=20|1.5468	0.3922	+
chr11	43343577	43343578	API5|CDS|C2U|mut=36|3.5410	0.2951	+
chr11	43349379	43349380	API5|CDS|C2U|mut=23|4.9286	0.219	+
chr11	43365783	43365784	API5|3UTR|C2U|mut=25|1.5638	0.1479	+
chr11	43427392	43427393	TTC17|CDS|C2U|mut=5|NA	0.1724	+
chr11	43819909	43819910	HSD17B12|CDS|C2U|mut=17|1.2085	0.1172	+
chr11	43876794	43876795	HSD17B12|CDS|C2U|mut=27|1.2986	0.1195	+
chr11	43877815	43877816	HSD17B12|3UTR|C2U|mut=54|3.5347	0.2903	+
chr11	43904159	43904160	ALKBH3|5UTR|C2U|mut=10|NA	0.1351	+
chr11	43911301	43911302	ALKBH3|CDS|C2U|mut=17|2.3611	0.3542	+
chr11	46624958	46624959	HARBI1|3UTR|C2U|mut=6|NA	0.3158	-
chr11	46679127	46679128	ATG13|CDS|C2U|mut=20|NA	0.4545	+
chr11	46694695	46694696	ATG13|3UTR|C2U|mut=5|2.9545	0.2273	+
chr11	46765617	46765618	CKAP5|CDS|C2U|mut=12|1.8840	0.1188	-
chr11	46771935	46771936	CKAP5|CDS|C2U|mut=9|4.3158	0.1579	-
chr11	46780502	46780503	CKAP5|CDS|C2U|mut=5|3.6000	0.2	-
chr11	46799766	46799767	CKAP5|CDS|C2U|mut=7|3.8281	0.2188	-
chr11	46817274	46817275	CKAP5|CDS|C2U|mut=21|4.7775	0.21	-
chr11	46837804	46837805	CKAP5|CDS|C2U|mut=31|1.5776	0.099	-
chr11	47186791	47186792	ARFGAP2|3UTR|C2U|mut=17|11.2945	0.1164	-
chr11	47487926	47487927	CELF1|3UTR|C2U|mut=9|4.8354	0.1957	-
chr11	47489976	47489977	CELF1|3UTR|C2U|mut=6|2.6087	0.1304	-
chr11	47489991	47489992	CELF1|3UTR|C2U|mut=7|4.8039	0.1373	-
chr11	47504360	47504361	CELF1|CDS|C2U|mut=10|NA	0.1587	-
chr11	47593208	47593209	PTPMT1|3UTR|C2U|mut=20|1.6036	0.0791	+
chr11	47593273	47593274	PTPMT1|3UTR|C2U|mut=44|1.7839	0.1796	+
chr11	47594814	47594815	KBTBD4|CDS|C2U|mut=12|NA	0.2609	-
chr11	47602493	47602494	NDUFS3|CDS|C2U|mut=90|5.3545	0.1475	+
chr11	47603958	47603959	NDUFS3|CDS|C2U|mut=52|1.9204	0.0723	+
chr11	47603995	47603996	NDUFS3|CDS|C2U|mut=44|1.4509	0.135	+
chr11	47639856	47639857	MTCH2|3UTR|C2U|mut=7|NA	0.2	-
chr11	47640402	47640403	MTCH2|CDS|C2U|mut=81|1.7606	0.1042	-
chr11	47644276	47644277	MTCH2|CDS|C2U|mut=35|1.7893	0.0888	-
chr11	47650570	47650571	MTCH2|CDS|C2U|mut=36|2.4462	0.0887	-
chr11	47738648	47738649	FNBP4|3UTR|C2U|mut=10|2.8030	0.2778	-
chr11	47753081	47753082	FNBP4|CDS|C2U|mut=8|10.2857	0.2857	-
chr11	47772545	47772546	FNBP4|CDS|C2U|mut=23|2.1988	0.184	-
chr11	47776131	47776132	FNBP4|CDS|C2U|mut=12|2.6931	0.1188	-
chr11	47833885	47833886	NUP160|CDS|C2U|mut=8|2.4000	0.16	-
chr11	57099194	57099195	SSRP1|CDS|C2U|mut=88|3.0205	0.1424	-
chr11	57101986	57101987	SSRP1|CDS|C2U|mut=40|5.5924	0.0948	-
chr11	57101992	57101993	SSRP1|CDS|C2U|mut=55|10.3236	0.1335	-
chr11	57439614	57439615	ZDHHC5|5UTR|C2U|mut=5|3.6905	0.2381	+
chr11	57472546	57472547	MED19|CDS|C2U|mut=17|2.3850	0.2152	-
chr11	57507593	57507594	TMX2|CDS|C2U|mut=16|1.4545	0.1168	+
chr11	57507624	57507625	TMX2|CDS|C2U|mut=42|1.5895	0.1257	+
chr11	57507641	57507642	TMX2|CDS|C2U|mut=39|1.6250	0.1455	+
chr11	57508013	57508014	TMX2|3UTR|C2U|mut=46|1.6872	0.1341	+
chr11	57508126	57508127	TMX2|3UTR|C2U|mut=54|2.7119	0.157	+
chr11	57508210	57508211	TMX2|3UTR|C2U|mut=56|1.9106	0.1143	+
chr11	57508242	57508243	TMX2|3UTR|C2U|mut=53|2.2677	0.1293	+
chr11	57584019	57584020	CTNND1|3UTR|C2U|mut=12|2.7200	0.48	+
chr11	57584045	57584046	CTNND1|3UTR|C2U|mut=7|2.6250	0.175	+
chr11	57584200	57584201	CTNND1|3UTR|C2U|mut=9|2.5000	0.3	+
chr11	57584998	57584999	CTNND1|3UTR|C2U|mut=11|1.6961	0.2245	+
chr11	59342904	59342905	OSBP|3UTR|C2U|mut=6|3.7714	0.1714	-
chr11	59405573	59405574	PATL1|3UTR|C2U|mut=5|NA	0.1667	-
chr11	59568722	59568723	STX3|3UTR|C2U|mut=5|4.2308	0.3846	+
chr11	59574120	59574121	MRPL16|CDS|C2U|mut=64|2.0321	0.1214	-
chr11	59575230	59575231	MRPL16|CDS|C2U|mut=47|1.8845	0.1054	-
chr11	61068349	61068350	DDB1|CDS|C2U|mut=37|8.6333	0.0881	-
chr11	61071487	61071488	DDB1|CDS|C2U|mut=16|3.4286	0.0994	-
chr11	61076484	61076485	DDB1|CDS|C2U|mut=22|3.0895	0.1019	-
chr11	61081095	61081096	DDB1|CDS|C2U|mut=39|NA	0.1548	-
chr11	61081150	61081151	DDB1|CDS|C2U|mut=33|3.8524	0.1454	-
chr11	61081645	61081646	DDB1|CDS|C2U|mut=32|NA	0.1306	-
chr11	61097459	61097460	DDB1|CDS|C2U|mut=16|NA	0.093	-
chr11	61114310	61114311	TKFC|3UTR|C2U|mut=10|1.4912	0.1316	+
chr11	61116409	61116410	CYB561A3|3UTR|C2U|mut=9|2.4250	0.15	-
chr11	61133629	61133630	TMEM138|CDS|C2U|mut=20|4.9204	0.177	+
chr11	61135439	61135440	TMEM138|CDS|C2U|mut=12|2.5014	0.169	+
chr11	61171053	61171054	CPSF7|3UTR|C2U|mut=20|4.2508	0.1835	-
chr11	61564641	61564642	FEN1|3UTR|C2U|mut=30|2.5134	0.092	+
chr11	62159728	62159729	ASRGL1|CDS|C2U|mut=13|2.7368	0.114	+
chr11	62334447	62334448	EEF1G|CDS|C2U|mut=136|2.0064	0.068	-
chr11	62342576	62342577	TUT1|CDS|C2U|mut=7|10.1818	0.1061	-
chr11	62369840	62369841	EML3|CDS|C2U|mut=12|48.0000	0.6316	-
chr11	62392616	62392617	GANAB|3UTR|C2U|mut=82|3.3844	0.165	-
chr11	62394792	62394793	GANAB|CDS|C2U|mut=75|4.3822	0.6466	-
chr11	62397390	62397391	GANAB|CDS|C2U|mut=17|5.4542	0.0708	-
chr11	62430450	62430451	LBHD1|3UTR|C2U|mut=54|1.2107	0.1023	-
chr11	62439758	62439759	UQCC3|3UTR|C2U|mut=101|10.6248	0.198	+
chr11	62558124	62558125	TMEM223|CDS|C2U|mut=30|2.9663	0.1456	-
chr11	62559725	62559726	NXF1|3UTR|C2U|mut=15|3.3393	0.1786	-
chr11	62562436	62562437	NXF1|CDS|C2U|mut=8|2.3822	0.1067	-
chr11	62569708	62569709	NXF1|CDS|C2U|mut=9|2.6842	0.1579	-
chr11	62619683	62619684	SNHG1|ncRNA|C2U|mut=23|1.8749	0.1299	-
chr11	62619718	62619719	SNHG1|ncRNA|C2U|mut=26|3.3294	0.1688	-
chr11	62619947	62619948	SNHG1|ncRNA|C2U|mut=35|9.0903	0.2431	-
chr11	63525882	63525883	RTN3|3UTR|C2U|mut=31|2.0799	0.0795	+
chr11	63526212	63526213	RTN3|3UTR|C2U|mut=57|1.7336	0.1588	+
chr11	63526231	63526232	RTN3|3UTR|C2U|mut=46|1.7815	0.1141	+
chr11	63526535	63526536	RTN3|3UTR|C2U|mut=33|2.2098	0.1473	+
chr11	63526756	63526757	RTN3|3UTR|C2U|mut=53|1.3452	0.197	+
chr11	63756199	63756200	OTUB1|CDS|C2U|mut=39|4.1010	0.134	+
chr11	63960698	63960699	STIP1|CDS|C2U|mut=87|1.3560	0.081	+
chr11	63961741	63961742	STIP1|CDS|C2U|mut=67|1.3269	0.0608	+
chr11	63967482	63967483	STIP1|CDS|C2U|mut=44|1.9327	0.0822	+
chr11	63967689	63967690	STIP1|CDS|C2U|mut=76|2.0806	0.1075	+
chr11	64011486	64011487	FKBP2|CDS|C2U|mut=55|4.9070	0.1163	+
chr11	64084551	64084552	TRMT112|CDS|C2U|mut=77|2.7652	0.1088	-
chr11	64532210	64532211	SF1|3UTR|C2U|mut=24|1.4659	0.1008	-
chr11	64532753	64532754	SF1|3UTR|C2U|mut=30|5.4672	0.1136	-
chr11	64532834	64532835	SF1|3UTR|C2U|mut=21|3.0692	0.085	-
chr11	64533233	64533234	SF1|3UTR|C2U|mut=24|7.3263	0.3158	-
chr11	64533287	64533288	SF1|3UTR|C2U|mut=15|1.6535	0.1181	-
chr11	64894735	64894736	MRPL49|3UTR|C2U|mut=42|2.0502	0.1909	+
chr11	64894840	64894841	SYVN1|3UTR|C2U|mut=19|1.8214	0.25	-
chr11	65035018	65035019	POLA2|CDS|C2U|mut=7|1.5714	0.1429	+
chr11	65267857	65267858	MALAT1|ncRNA|C2U|mut=88|2.3824	0.1296	+
chr11	65268612	65268613	MALAT1|ncRNA|C2U|mut=57|1.9092	0.1972	+
chr11	65268776	65268777	MALAT1|ncRNA|C2U|mut=47|2.8522	0.1429	+
chr11	65268788	65268789	MALAT1|ncRNA|C2U|mut=23|1.4150	0.073	+
chr11	65268851	65268852	MALAT1|ncRNA|C2U|mut=33|2.5989	0.0988	+
chr11	65269085	65269086	MALAT1|ncRNA|C2U|mut=45|1.8247	0.1236	+
chr11	65269235	65269236	MALAT1|ncRNA|C2U|mut=48|2.8424	0.114	+
chr11	65273263	65273264	MALAT1|ncRNA|C2U|mut=11|2.2698	0.3667	+
chr11	65482369	65482370	KAT5|CDS|C2U|mut=6|3.0638	0.1277	+
chr11	65622443	65622444	CFL1|3UTR|C2U|mut=271|1.7431	0.1386	-
chr11	65688884	65688885	DRAP1|CDS|C2U|mut=37|1.6145	0.0927	+
chr11	65771393	65771394	BANF1|3UTR|C2U|mut=72|2.4453	0.1237	+
chr11	65825841	65825842	SF3B2|CDS|C2U|mut=53|1.7045	0.1121	+
chr11	65828123	65828124	SF3B2|CDS|C2U|mut=25|2.2148	0.0796	+
chr11	65830974	65830975	SF3B2|CDS|C2U|mut=51|2.1486	0.1962	+
chr11	66044904	66044905	RAB1B|3UTR|C2U|mut=24|1.9186	0.0784	+
chr11	66112874	66112875	B4GAT1|3UTR|C2U|mut=28|1.5104	0.1186	-
chr11	66113352	66113353	B4GAT1|3UTR|C2U|mut=45|1.7446	0.102	-
chr11	66113527	66113528	B4GAT1|CDS|C2U|mut=40|1.7454	0.0897	-
chr11	66130196	66130197	SLC29A2|3UTR|C2U|mut=19|38.3519	0.1759	-
chr11	66203376	66203377	MRPL11|3UTR|C2U|mut=169|2.0380	0.3231	-
chr11	66205676	66205677	MRPL11|CDS|C2U|mut=82|3.0120	0.1627	-
chr11	66205683	66205684	MRPL11|CDS|C2U|mut=75|2.7722	0.1391	-
chr11	66394777	66394778	RBM14|3UTR|C2U|mut=27|1.7710	0.2328	+
chr11	66407505	66407506	RBM4|CDS|C2U|mut=17|2.7552	0.1172	+
chr11	66413642	66413643	RBM14-RBM4|3UTR|C2U|mut=30|3.4500	0.1003	+
chr11	66432891	66432892	RBM4B|3UTR|C2U|mut=7|2.4444	0.2593	-
chr11	67052921	67052922	GRK2|3UTR|C2U|mut=6|5.1000	0.24	+
chr11	67167092	67167093	PPP1CA|CDS|C2U|mut=84|6.6633	0.1163	-
chr11	67274041	67274042	CDK2AP2|3UTR|C2U|mut=28|2.8583	0.14	-
chr11	68305335	68305336	PPP6R3|CDS|C2U|mut=5|2.6667	0.3333	+
chr11	70218640	70218641	PPFIA1|CDS|C2U|mut=4|4.7273	0.1818	+
chr11	71145888	71145889	DHCR7|3UTR|C2U|mut=41|15.4571	0.0895	-
chr11	71707678	71707679	RNF121|3UTR|C2U|mut=12|3.6000	0.16	+
chr11	73387373	73387374	RAB6A|3UTR|C2U|mut=12|4.1333	0.1333	-
chr11	73387442	73387443	RAB6A|3UTR|C2U|mut=7|3.1975	0.1296	-
chr11	73388495	73388496	RAB6A|3UTR|C2U|mut=16|1.7362	0.1702	-
chr11	73427358	73427359	RAB6A|CDS|C2U|mut=10|5.8974	0.2564	-
chr11	73555936	73555937	MRPL48|CDS|C2U|mut=22|1.3635	0.1146	+
chr11	73610246	73610247	PAAF1|CDS|C2U|mut=12|2.7407	0.1481	+
chr11	73965020	73965021	PPME1|3UTR|C2U|mut=15|4.0430	0.1172	+
chr11	74315764	74315765	POLD3|CDS|C2U|mut=29|1.6250	0.25	+
chr11	74324016	74324017	POLD3|CDS|C2U|mut=20|3.0355	0.1418	+
chr11	74352687	74352688	POLD3|3UTR|C2U|mut=5|6.8519	0.1852	+
chr11	74552299	74552300	RNF169|3UTR|C2U|mut=8|4.4516	0.2581	+
chr11	74688589	74688590	SPCS2|3UTR|C2U|mut=29|1.3862	0.1239	+
chr11	74720884	74720885	NEU3|3UTR|C2U|mut=7|NA	0.5833	+
chr11	75111843	75111844	RPS3|CDS|C2U|mut=446|2.4580	0.2543	+
chr11	77327294	77327295	CLNS1A|3UTR|C2U|mut=40|2.3082	0.1023	-
chr11	77327553	77327554	CLNS1A|3UTR|C2U|mut=115|1.5684	0.2738	-
chr11	77327623	77327624	CLNS1A|3UTR|C2U|mut=40|1.8176	0.0897	-
chr11	77336822	77336823	CLNS1A|CDS|C2U|mut=59|1.9223	0.207	-
chr11	77780927	77780928	NDUFC2|CDS|C2U|mut=162|2.2903	0.2012	-
chr11	77784095	77784096	NDUFC2-KCTD14|CDS|C2U|mut=244|1.5677	0.1296	-
chr11	77784116	77784117	NDUFC2-KCTD14|CDS|C2U|mut=344|1.5873	0.1922	-
chr11	77812039	77812040	ALG8|CDS|C2U|mut=40|1.6505	0.166	-
chr11	77817930	77817931	ALG8|CDS|C2U|mut=66|2.1902	0.2785	-
chr11	77820527	77820528	ALG8|CDS|C2U|mut=35|2.3333	0.1549	-
chr11	77820575	77820576	ALG8|CDS|C2U|mut=33|1.6762	0.0943	-
chr11	77824981	77824982	ALG8|CDS|C2U|mut=49|1.3650	0.175	-
chr11	77832179	77832180	ALG8|CDS|C2U|mut=39|1.9885	0.1226	-
chr11	78176970	78176971	NARS2|CDS|C2U|mut=13|4.7214	0.194	-
chr11	82550321	82550322	PRCP|CDS|C2U|mut=7|NA	0.1094	-
chr11	82561521	82561522	PRCP|CDS|C2U|mut=7|1.7500	0.125	-
chr11	82643729	82643730	DDIAS|CDS|C2U|mut=12|9.7143	0.5714	+
chr11	82644359	82644360	DDIAS|CDS|C2U|mut=4|5.8333	0.1667	+
chr11	82784466	82784467	RAB30-DT|ncRNA|C2U|mut=16|1.8938	0.1951	+
chr11	82976973	82976974	CCDC90B|CDS|C2U|mut=29|2.9758	0.3412	-
chr11	85345208	85345209	TMEM126B|CDS|C2U|mut=40|1.7445	0.1869	+
chr11	85345291	85345292	TMEM126B|CDS|C2U|mut=15|1.3477	0.1172	+
chr11	85366682	85366683	TMEM126A|CDS|C2U|mut=18|3.1994	0.104	+
chr11	85367456	85367457	TMEM126A|CDS|C2U|mut=43|2.0976	0.2622	+
chr11	86017383	86017384	HIKESHI|CDS|C2U|mut=25|1.7957	0.0806	+
chr11	86056647	86056648	HIKESHI|CDS|C2U|mut=17|2.5984	0.1189	+
chr11	88042408	88042409	CTSC|CDS|C2U|mut=11|2.6973	0.1264	-
chr11	93211936	93211937	SMCO4|3UTR|C2U|mut=9|2.6090	0.1011	-
chr11	93212034	93212035	SMCO4|3UTR|C2U|mut=16|3.4146	0.1951	-
chr11	94203696	94203697	MRE11|CDS|C2U|mut=9|3.8750	0.1667	-
chr11	94209517	94209518	MRE11|CDS|C2U|mut=12|1.4177	0.1519	-
chr11	94696600	94696601	CWC15|CDS|C2U|mut=34|2.8297	0.1382	-
chr11	95567962	95567963	MTMR2|3UTR|C2U|mut=9|3.8919	0.2432	-
chr11	95571294	95571295	MTMR2|CDS|C2U|mut=13|3.9661	0.2203	-
chr11	95621350	95621351	MTMR2|CDS|C2U|mut=8|NA	0.1702	-
chr11	96098180	96098181	CCDC82|CDS|C2U|mut=3|4.0588	0.1765	-
chr11	102219937	102219938	BIRC2|5UTR|C2U|mut=5|2.5000	0.1562	+
chr11	102268436	102268437	TMEM123|3UTR|C2U|mut=28|2.2128	0.2979	-
chr11	102932841	102932842	DCUN1D5|3UTR|C2U|mut=17|1.7464	0.0773	-
chr11	102933094	102933095	DCUN1D5|CDS|C2U|mut=30|1.5972	0.0688	-
chr11	102935082	102935083	DCUN1D5|CDS|C2U|mut=36|2.3738	0.1706	-
chr11	102954005	102954006	DCUN1D5|CDS|C2U|mut=35|1.8404	0.1659	-
chr11	102960000	102960001	DCUN1D5|CDS|C2U|mut=64|1.8858	0.152	-
chr11	103062895	103062896	DYNC2H1|CDS|C2U|mut=7|2.9400	0.28	+
chr11	103349991	103349992	DYNC2H1|3UTR|C2U|mut=5|3.6607	0.1786	+
chr11	105879299	105879300	MSANTD4|3UTR|C2U|mut=5|11.7308	0.3846	-
chr11	105879675	105879676	MSANTD4|3UTR|C2U|mut=5|3.2000	0.2	-
chr11	105962081	105962082	AASDHPPT|CDS|C2U|mut=24|1.3550	0.0976	+
chr11	105968177	105968178	AASDHPPT|3UTR|C2U|mut=21|1.7761	0.1567	+
chr11	105968429	105968430	AASDHPPT|3UTR|C2U|mut=27|1.9925	0.2015	+
chr11	107661782	107661783	SLC35F2|3UTR|C2U|mut=22|2.4782	0.2529	-
chr11	108009742	108009743	ACAT1|CDS|C2U|mut=42|1.5409	0.1321	+
chr11	108012406	108012407	ACAT1|CDS|C2U|mut=51|2.7604	0.1594	+
chr11	108018140	108018141	ACAT1|3UTR|C2U|mut=87|1.6219	0.1723	+
chr11	108018153	108018154	ACAT1|3UTR|C2U|mut=69|1.4391	0.1417	+
chr11	108018241	108018242	ACAT1|3UTR|C2U|mut=150|2.5305	0.3106	+
chr11	108342958	108342959	POGLUT3|3UTR|C2U|mut=8|4.8000	0.2353	-
chr11	108550208	108550209	DDX10|CDS|C2U|mut=7|4.3898	0.1186	+
chr11	108811216	108811217	DDX10|3UTR|C2U|mut=9|4.7500	0.3	+
chr11	110100756	110100757	RDX|3UTR|C2U|mut=7|1.9545	0.1061	-
chr11	110101912	110101913	RDX|3UTR|C2U|mut=25|1.6254	0.2941	-
chr11	111610058	111610059	PPP2R1B|3UTR|C2U|mut=6|5.1290	0.1935	-
chr11	111611652	111611653	PPP2R1B|3UTR|C2U|mut=7|2.9697	0.2121	-
chr11	111611939	111611940	PPP2R1B|3UTR|C2U|mut=10|3.7000	0.2	-
chr11	111611963	111611964	PPP2R1B|3UTR|C2U|mut=13|3.7251	0.2281	-
chr11	111612081	111612082	PPP2R1B|3UTR|C2U|mut=6|NA	0.1071	-
chr11	111612092	111612093	PPP2R1B|3UTR|C2U|mut=14|2.6564	0.2154	-
chr11	111753267	111753268	C11orf1|CDS|C2U|mut=9|2.6182	0.1169	+
chr11	111921992	111921993	DLAT|CDS|C2U|mut=22|1.2168	0.1818	+
chr11	111954733	111954734	NKAPD1|3UTR|C2U|mut=3|NA	0.1429	+
chr11	111955821	111955822	TIMM8B|3UTR|C2U|mut=12|2.2857	0.2105	-
chr11	113146596	113146597	NCAM1|3UTR|C2U|mut=4|NA	0.2667	+
chr11	113608345	113608346	ZW10|CDS|C2U|mut=8|2.2273	0.1818	-
chr11	113614630	113614631	ZW10|CDS|C2U|mut=11|5.3659	0.2683	-
chr11	113669621	113669622	USP28|3UTR|C2U|mut=9|2.4107	0.3214	-
chr11	113672280	113672281	USP28|CDS|C2U|mut=8|5.0000	0.2	-
chr11	114271079	114271080	C11orf71|5UTR|C2U|mut=8|5.1930	0.1404	-
chr11	115047121	115047122	CADM1|3UTR|C2U|mut=27|2.1507	0.1125	-
chr11	115047231	115047232	CADM1|CDS|C2U|mut=43|2.5085	0.1587	-
chr11	116619065	116619066	BUD13|3UTR|C2U|mut=11|4.5242	0.3548	-
chr11	117039694	117039695	PAFAH1B2|3UTR|C2U|mut=38|3.0342	0.1445	+
chr11	117040363	117040364	PAFAH1B2|3UTR|C2U|mut=22|2.9748	0.1384	+
chr11	117041290	117041291	PAFAH1B2|3UTR|C2U|mut=19|2.5172	0.1061	+
chr11	117708351	117708352	FXYD6|3UTR|C2U|mut=6|NA	0.375	-
chr11	118260566	118260567	UBE4A|CDS|C2U|mut=15|5.7576	0.4545	+
chr11	118267666	118267667	UBE4A|3UTR|C2U|mut=19|2.3448	0.145	+
chr11	118279816	118279817	ATP5MG|3UTR|C2U|mut=318|1.5324	0.1893	+
chr11	118396407	118396408	KMT2A|3UTR|C2U|mut=8|2.2857	0.5714	+
chr11	118455260	118455261	ARCN1|CDS|C2U|mut=13|3.0357	0.25	+
chr11	118527533	118527534	PHLDB1|3UTR|C2U|mut=4|NA	0.16	+
chr11	118618945	118618946	DDX6|3UTR|C2U|mut=13|4.5139	0.2063	-
chr11	118888216	118888217	RPS25|CDS|C2U|mut=71|1.5194	0.0753	-
chr11	118894237	118894238	TRAPPC4|3UTR|C2U|mut=25|1.9123	0.0916	+
chr11	118894306	118894307	TRAPPC4|3UTR|C2U|mut=39|3.2491	0.1765	+
chr11	118895401	118895402	SLC37A4|3UTR|C2U|mut=43|2.2605	0.2654	-
chr11	118915127	118915128	HYOU1|3UTR|C2U|mut=20|2.0142	0.0943	-
chr11	118964210	118964211	HMBS|3UTR|C2U|mut=26|1.8921	0.089	+
chr11	118967518	118967519	DPAGT1|3UTR|C2U|mut=43|2.2815	0.1547	-
chr11	118967724	118967725	DPAGT1|CDS|C2U|mut=51|3.2718	0.1518	-
chr11	118968626	118968627	DPAGT1|CDS|C2U|mut=25|NA	0.0996	-
chr11	119205776	119205777	RNF26|5UTR|C2U|mut=47|2.8648	0.3133	+
chr11	119205816	119205817	RNF26|5UTR|C2U|mut=42|6.2406	0.1981	+
chr11	121177143	121177144	SC5D|CDS|C2U|mut=17|1.5822	0.1683	+
chr11	122928596	122928597	HSPA8|CDS|C2U|mut=93|1.8705	0.0787	-
chr11	122928602	122928603	HSPA8|CDS|C2U|mut=89|1.4152	0.0899	-
chr11	122929016	122929017	HSPA8|CDS|C2U|mut=132|1.5223	0.0879	-
chr11	122929042	122929043	HSPA8|CDS|C2U|mut=143|1.7133	0.0839	-
chr11	122929172	122929173	HSPA8|CDS|C2U|mut=79|2.1480	0.1442	-
chr11	122929364	122929365	HSPA8|CDS|C2U|mut=121|2.0491	0.1346	-
chr11	122929502	122929503	HSPA8|CDS|C2U|mut=110|3.1873	0.0863	-
chr11	122929512	122929513	HSPA8|CDS|C2U|mut=138|3.1132	0.1435	-
chr11	122929790	122929791	HSPA8|CDS|C2U|mut=40|1.3309	0.0735	-
chr11	122929875	122929876	HSPA8|CDS|C2U|mut=94|4.0280	0.073	-
chr11	122930544	122930545	HSPA8|CDS|C2U|mut=116|2.1557	0.1018	-
chr11	122930598	122930599	HSPA8|CDS|C2U|mut=273|1.2115	0.2129	-
chr11	122930931	122930932	HSPA8|CDS|C2U|mut=101|1.3977	0.1183	-
chr11	124967365	124967366	TMEM218|3UTR|C2U|mut=16|1.7219	0.1176	-
chr11	125302922	125302923	PKNOX2|3UTR|C2U|mut=7|1.8667	0.2917	+
chr11	125465814	125465815	STT3A|CDS|C2U|mut=32|1.2903	0.0831	+
chr11	125472291	125472292	STT3A|CDS|C2U|mut=26|1.6104	0.0959	+
chr11	125483029	125483030	STT3A|CDS|C2U|mut=109|2.2943	0.2252	+
chr11	125484055	125484056	STT3A|CDS|C2U|mut=62|2.6177	0.1562	+
chr11	125484061	125484062	STT3A|CDS|C2U|mut=34|3.2989	0.0958	+
chr11	125488340	125488341	STT3A|CDS|C2U|mut=91|2.2886	0.177	+
chr11	125488437	125488438	STT3A|CDS|C2U|mut=20|4.0906	0.1093	+
chr11	125489957	125489958	STT3A|CDS|C2U|mut=76|2.5995	0.1136	+
chr11	125490700	125490701	STT3A|CDS|C2U|mut=77|1.6679	0.1847	+
chr11	125490892	125490893	STT3A|3UTR|C2U|mut=36|1.3964	0.0707	+
chr11	125507398	125507399	CHEK1|CDS|C2U|mut=6|NA	0.2727	+
chr11	125523676	125523677	CHEK1|CDS|C2U|mut=9|3.6316	0.2368	+
chr11	126126717	126126718	FAM118B|CDS|C2U|mut=13|1.9500	0.2167	+
chr11	126133278	126133279	SRPRA|3UTR|C2U|mut=40|1.9812	0.2759	-
chr11	126133341	126133342	SRPRA|3UTR|C2U|mut=33|2.1763	0.1774	-
chr11	126133517	126133518	SRPRA|3UTR|C2U|mut=22|2.8863	0.1497	-
chr11	126137553	126137554	SRPRA|CDS|C2U|mut=26|1.4987	0.152	-
chr11	126147358	126147359	FOXRED1|CDS|C2U|mut=8|4.5275	0.0879	+
chr11	129979417	129979418	APLP2|CDS|C2U|mut=127|2.8915	0.189	+
chr11	129991687	129991688	APLP2|CDS|C2U|mut=29|4.9294	0.1921	+
chr11	129999979	129999980	APLP2|CDS|C2U|mut=50|5.6494	0.1082	+
chr11	130000030	130000031	APLP2|CDS|C2U|mut=31|10.0183	0.0945	+
chr11	130013497	130013498	APLP2|3UTR|C2U|mut=74|1.9289	0.1471	+
chr11	130014101	130014102	APLP2|3UTR|C2U|mut=34|1.7628	0.1122	+
chr11	134021109	134021110	JAM3|3UTR|C2U|mut=16|2.6754	0.2623	+
chr11	134021118	134021119	JAM3|3UTR|C2U|mut=13|2.1847	0.1806	+
chr11	134021508	134021509	JAM3|3UTR|C2U|mut=17|3.0560	0.2833	+
chr11	134080307	134080308	NCAPD3|CDS|C2U|mut=38|6.8288	0.4419	-
chr11	134090538	134090539	NCAPD3|CDS|C2U|mut=14|3.6302	0.1157	-
chr11	134123012	134123013	THYN1|5UTR|C2U|mut=39|2.5350	0.65	-
chr12	521098	521099	CCDC77|CDS|C2U|mut=8|2.6522	0.1739	+
chr12	1005817	1005818	WNK1|CDS|C2U|mut=3|NA	0.1579	+
chr12	1018275	1018276	WNK1|3UTR|C2U|mut=8|4.2008	0.2162	+
chr12	1863616	1863617	ADIPOR2|CDS|C2U|mut=9|3.2143	0.1286	+
chr12	1897387	1897388	ADIPOR2|3UTR|C2U|mut=9|2.0196	0.1084	+
chr12	2055370	2055371	DCP1B|CDS|C2U|mut=8|2.9565	0.1739	-
chr12	2909665	2909666	FKBP4|CDS|C2U|mut=49|2.9678	0.1228	+
chr12	2912354	2912355	FKBP4|CDS|C2U|mut=40|4.4014	0.1034	+
chr12	2912500	2912501	FKBP4|3UTR|C2U|mut=52|1.9373	0.1201	+
chr12	3049325	3049326	TULP3|3UTR|C2U|mut=7|4.4722	0.1944	+
chr12	4412835	4412836	CCND2|3UTR|C2U|mut=10|3.8596	0.1754	+
chr12	4461843	4461844	TIGAR|CDS|C2U|mut=56|3.6967	0.4746	+
chr12	4461881	4461882	TIGAR|3UTR|C2U|mut=17|1.9233	0.1126	+
chr12	4598985	4598986	C12orf4|CDS|C2U|mut=11|2.4444	0.4074	-
chr12	4639147	4639148	C12orf4|CDS|C2U|mut=9|4.7432	0.2432	-
chr12	4648077	4648078	RAD51AP1|5UTR|C2U|mut=9|2.7078	0.1169	+
chr12	4668495	4668496	RAD51AP1|3UTR|C2U|mut=21|1.8474	0.3	+
chr12	4668735	4668736	RAD51AP1|3UTR|C2U|mut=19|3.3646	0.2262	+
chr12	4722998	4722999	DYRK4|3UTR|C2U|mut=9|1.7619	0.2143	+
chr12	4771760	4771761	NDUFA9|CDS|C2U|mut=136|1.5408	0.2523	+
chr12	4777670	4777671	NDUFA9|CDS|C2U|mut=57|1.5618	0.1845	+
chr12	4796542	4796543	NDUFA9|3UTR|C2U|mut=7|2.3207	0.1522	+
chr12	6443361	6443362	TNFRSF1A|CDS|C2U|mut=7|NA	0.1667	-
chr12	6601419	6601420	MRPL51|3UTR|C2U|mut=126|1.2415	0.0816	-
chr12	6601453	6601454	MRPL51|CDS|C2U|mut=182|1.7493	0.1154	-
chr12	6602043	6602044	MRPL51|CDS|C2U|mut=55|2.2884	0.097	-
chr12	6675332	6675333	NOP2|CDS|C2U|mut=14|2.8475	0.0791	-
chr12	6675383	6675384	NOP2|CDS|C2U|mut=18|2.0571	0.1029	-
chr12	6687220	6687221	CHD4|CDS|C2U|mut=8|9.7647	0.1176	-
chr12	6687228	6687229	CHD4|CDS|C2U|mut=10|2.3958	0.125	-
chr12	6697487	6697488	CHD4|CDS|C2U|mut=19|10.7279	0.3878	-
chr12	6701698	6701699	CHD4|CDS|C2U|mut=23|2.7173	0.2911	-
chr12	6702334	6702335	CHD4|CDS|C2U|mut=13|3.3203	0.1688	-
chr12	6709802	6709803	CHD4|CDS|C2U|mut=12|9.9545	0.2727	-
chr12	6840415	6840416	COPS7A|3UTR|C2U|mut=46|1.9932	0.215	+
chr12	6857197	6857198	MLF2|3UTR|C2U|mut=50|1.4820	0.1014	-
chr12	6857204	6857205	MLF2|3UTR|C2U|mut=101|1.4333	0.1741	-
chr12	6857505	6857506	MLF2|3UTR|C2U|mut=53|1.8586	0.066	-
chr12	6857526	6857527	MLF2|3UTR|C2U|mut=92|1.9622	0.1211	-
chr12	6859914	6859915	MLF2|CDS|C2U|mut=22|9.3245	0.1457	-
chr12	6958969	6958970	CDCA3|CDS|C2U|mut=42|2.1114	0.1883	-
chr12	6973932	6973933	USP5|CDS|C2U|mut=33|7.5230	0.1897	+
chr12	7051419	7051420	ATN1|3UTR|C2U|mut=6|3.9360	0.24	+
chr12	7075624	7075625	PHB2|CDS|C2U|mut=130|3.4945	0.2439	-
chr12	7083532	7083533	EMG1|CDS|C2U|mut=30|3.4036	0.1091	+
chr12	7084971	7084972	EMG1|3UTR|C2U|mut=53|2.8161	0.1582	+
chr12	7085001	7085002	EMG1|3UTR|C2U|mut=28|2.3144	0.0805	+
chr12	8249544	8249545	NECAP1|3UTR|C2U|mut=31|2.3193	0.4247	+
chr12	9094144	9094145	M6PR|3UTR|C2U|mut=34|1.3167	0.121	-
chr12	9096462	9096463	M6PR|CDS|C2U|mut=18|4.2640	0.0914	-
[truncated: 6,290 more rows]
