# Supplementary material for: Improved Methods for Deamination-Based m6A Detection
Source: Front Cell Dev Biol. 2022 Apr 27;10:888279. doi: 10.3389/fcell.2022.888279 (PMC9092492; doi:10.3389/fcell.2022.888279)
Supplement: Supplementary file 2 [file Table3.XLSX]

## Sheet: ADAR-YTH(D422N)
Chr	C-to-U start	C-to-U end	Annotation	%C-to-U	Strand
chr1	878091	878092	SAMD11|CDS|A2I|mut=6|5.4868	0.1579	+
chr1	879755	879756	NOC2L|3UTR|A2I|mut=8|25.4634	0.0976	-
chr1	892602	892603	NOC2L|CDS|A2I|mut=8|16.1839	0.092	-
chr1	934760	934761	HES4|CDS|A2I|mut=14|3.3296	0.0903	-
chr1	1018112	1018113	C1orf159|3UTR|A2I|mut=4|9.7778	0.2222	-
chr1	1152450	1152451	SDF4|3UTR|A2I|mut=8|7.2381	0.2857	-
chr1	1152583	1152584	SDF4|3UTR|A2I|mut=7|7.7447	0.1489	-
chr1	1152756	1152757	SDF4|3UTR|A2I|mut=8|34.9744	0.1026	-
chr1	1154259	1154260	SDF4|CDS|A2I|mut=8|NA	0.0952	-
chr1	1158706	1158707	SDF4|CDS|A2I|mut=10|NA	0.122	-
chr1	1163857	1163858	SDF4|CDS|A2I|mut=3|NA	0.1429	-
chr1	1167837	1167838	B3GALT6|CDS|A2I|mut=3|16.2000	0.3	+
chr1	1168373	1168374	B3GALT6|CDS|A2I|mut=5|NA	0.1852	+
chr1	1168496	1168497	B3GALT6|CDS|A2I|mut=5|3.2540	0.2381	+
chr1	1168559	1168560	B3GALT6|CDS|A2I|mut=7|11.8276	0.2414	+
chr1	1168571	1168572	B3GALT6|CDS|A2I|mut=5|3.9667	0.2	+
chr1	1168829	1168830	B3GALT6|3UTR|A2I|mut=8|6.6207	0.2759	+
chr1	1168882	1168883	B3GALT6|3UTR|A2I|mut=7|28.0000	0.2258	+
chr1	1168962	1168963	B3GALT6|3UTR|A2I|mut=6|NA	0.1622	+
chr1	1169702	1169703	B3GALT6|3UTR|A2I|mut=5|12.0000	0.3333	+
chr1	1169737	1169738	B3GALT6|3UTR|A2I|mut=3|8.5833	0.1667	+
chr1	1169957	1169958	B3GALT6|3UTR|A2I|mut=4|4.0444	0.2222	+
chr1	1170126	1170127	B3GALT6|3UTR|A2I|mut=3|NA	0.1875	+
chr1	1170256	1170257	B3GALT6|3UTR|A2I|mut=2|NA	0.2	+
chr1	1189483	1189484	UBE2J2|3UTR|A2I|mut=3|7.6500	0.3	-
chr1	1189825	1189826	UBE2J2|3UTR|A2I|mut=3|NA	0.1579	-
chr1	1190072	1190073	UBE2J2|3UTR|A2I|mut=5|NA	0.119	-
chr1	1190688	1190689	UBE2J2|CDS|A2I|mut=14|31.1111	0.2917	-
chr1	1190840	1190841	UBE2J2|CDS|A2I|mut=11|NA	0.1719	-
chr1	1192468	1192469	UBE2J2|CDS|A2I|mut=8|26.9538	0.1231	-
chr1	1244616	1244617	PUSL1|CDS|A2I|mut=6|10.4634	0.1463	+
chr1	1245192	1245193	PUSL1|CDS|A2I|mut=11|4.1026	0.3333	+
chr1	1246338	1246339	PUSL1|CDS|A2I|mut=5|8.6250	0.2083	+
chr1	1246918	1246919	PUSL1|3UTR|A2I|mut=6|NA	0.1154	+
chr1	1262676	1262677	CPTP|CDS|A2I|mut=4|5.4118	0.2353	+
chr1	1262853	1262854	CPTP|CDS|A2I|mut=5|NA	0.3571	+
chr1	1263306	1263307	CPTP|3UTR|A2I|mut=4|3.4872	0.3077	+
chr1	1263517	1263518	CPTP|3UTR|A2I|mut=3|6.1000	0.2	+
chr1	1263770	1263771	CPTP|3UTR|A2I|mut=2|6.0000	0.2	+
chr1	1271131	1271132	DVL1|3UTR|A2I|mut=6|8.1000	0.24	-
chr1	1273770	1273771	DVL1|CDS|A2I|mut=8|8.2564	0.2051	-
chr1	1309196	1309197	AURKAIP1|CDS|A2I|mut=14|22.9713	0.1609	-
chr1	1309786	1309787	AURKAIP1|CDS|A2I|mut=16|7.6172	0.1404	-
chr1	1336652	1336653	MRPL20-AS1|ncRNA|A2I|mut=5|7.1429	0.2381	+
chr1	1336917	1336918	MRPL20-AS1|ncRNA|A2I|mut=3|13.5000	0.1364	+
chr1	1341238	1341239	MRPL20|CDS|A2I|mut=8|NA	0.1212	-
chr1	1342356	1342357	MRPL20|CDS|A2I|mut=23|7.9120	0.184	-
chr1	1374746	1374747	VWA1|CDS|A2I|mut=3|13.0909	0.2727	+
chr1	1375321	1375322	VWA1|3UTR|A2I|mut=3|4.1000	0.3	+
chr1	1375859	1375860	VWA1|3UTR|A2I|mut=4|2.7048	0.1905	+
chr1	1431060	1431061	ATAD3B|CDS|A2I|mut=6|6.4952	0.0952	+
chr1	1459245	1459246	ATAD3A|CDS|A2I|mut=3|19.9565	0.1304	+
chr1	1477449	1477450	SSU72|CDS|A2I|mut=20|55.1376	0.1835	-
chr1	1480360	1480361	SSU72|CDS|A2I|mut=7|4.4800	0.1	-
chr1	1500186	1500187	SSU72|CDS|A2I|mut=18|15.5192	0.3462	-
chr1	1509983	1509984	SSU72|5UTR|A2I|mut=6|NA	0.1395	-
chr1	1533945	1533946	FNDC10|3UTR|A2I|mut=4|5.8246	0.2105	-
chr1	1534293	1534294	FNDC10|3UTR|A2I|mut=3|15.5000	0.25	-
chr1	1534572	1534573	FNDC10|3UTR|A2I|mut=5|NA	0.1667	-
chr1	1572506	1572507	CDK11B|CDS|A2I|mut=7|6.2674	0.1628	-
chr1	1683078	1683079	NADK|3UTR|A2I|mut=5|18.3333	0.4167	-
chr1	1686088	1686089	NADK|CDS|A2I|mut=4|24.7273	0.1212	-
chr1	1696718	1696719	NADK|CDS|A2I|mut=4|9.3846	0.1538	-
chr1	1716916	1716917	GNB1|3UTR|A2I|mut=12|NA	0.1875	-
chr1	1717061	1717062	GNB1|3UTR|A2I|mut=12|44.7500	0.125	-
chr1	1717463	1717464	GNB1|3UTR|A2I|mut=5|12.4830	0.102	-
chr1	1717772	1717773	GNB1|3UTR|A2I|mut=22|55.5000	0.2	-
chr1	1717910	1717911	GNB1|3UTR|A2I|mut=16|13.4778	0.2759	-
chr1	1717976	1717977	GNB1|3UTR|A2I|mut=7|17.4426	0.1148	-
chr1	1718061	1718062	GNB1|3UTR|A2I|mut=5|10.5333	0.1	-
chr1	1718782	1718783	GNB1|CDS|A2I|mut=7|7.5133	0.28	-
chr1	1720568	1720569	GNB1|CDS|A2I|mut=8|50.0706	0.0941	-
chr1	1720628	1720629	GNB1|CDS|A2I|mut=9|52.2809	0.1011	-
chr1	1822279	1822280	GNB1|5UTR|A2I|mut=4|13.4615	0.1538	-
chr1	2106714	2106715	PRKCZ|CDS|A2I|mut=4|NA	0.3636	+
chr1	2125245	2125246	FAAP20|CDS|A2I|mut=5|8.8095	0.102	-
chr1	2235305	2235306	SKI|CDS|A2I|mut=2|NA	0.1818	+
chr1	2240672	2240673	SKI|3UTR|A2I|mut=4|5.0400	0.2	+
chr1	2334883	2334884	RER1|3UTR|A2I|mut=5|12.2043	0.1613	+
chr1	2335063	2335064	RER1|3UTR|A2I|mut=6|NA	0.1875	+
chr1	2335355	2335356	RER1|3UTR|A2I|mut=2|NA	0.1818	+
chr1	2335571	2335572	RER1|3UTR|A2I|mut=6|3.9503	0.2609	+
chr1	2335724	2335725	RER1|3UTR|A2I|mut=4|20.3478	0.1739	+
chr1	2336733	2336734	PEX10|3UTR|A2I|mut=6|17.0000	0.2	-
chr1	3548825	3548826	WRAP73|CDS|A2I|mut=3|NA	0.2143	-
chr1	3646664	3646665	TP73|CDS|A2I|mut=3|NA	0.25	+
chr1	3649670	3649671	TP73|3UTR|A2I|mut=3|11.7273	0.2727	+
chr1	3662453	3662454	TP73-AS1|ncRNA|A2I|mut=6|NA	0.3158	-
chr1	3663381	3663382	TP73-AS1|ncRNA|A2I|mut=6|8.5000	0.5	-
chr1	3663417	3663418	TP73-AS1|ncRNA|A2I|mut=3|15.2500	0.25	-
chr1	3697056	3697057	LRRC47|3UTR|A2I|mut=11|10.7609	0.4783	-
chr1	3697600	3697601	LRRC47|3UTR|A2I|mut=7|32.5000	0.125	-
chr1	3697778	3697779	LRRC47|CDS|A2I|mut=5|3.8964	0.1351	-
chr1	3703750	3703751	LRRC47|CDS|A2I|mut=7|5.0351	0.1842	-
chr1	3806331	3806332	C1orf174|3UTR|A2I|mut=4|36.6154	0.3077	-
chr1	6245501	6245502	RPL22|3UTR|A2I|mut=11|30.2500	0.2895	-
chr1	6245744	6245745	RPL22|3UTR|A2I|mut=16|20.5000	0.4	-
chr1	6245791	6245792	RPL22|3UTR|A2I|mut=8|53.6667	0.3333	-
chr1	6281526	6281527	ICMT|3UTR|A2I|mut=8|41.0667	0.1778	-
chr1	6281637	6281638	ICMT|3UTR|A2I|mut=11|8.3407	0.2115	-
chr1	6281680	6281681	ICMT|3UTR|A2I|mut=8|5.0357	0.1429	-
chr1	6281983	6281984	ICMT|3UTR|A2I|mut=6|NA	0.1579	-
chr1	6282538	6282539	ICMT|3UTR|A2I|mut=5|NA	0.1351	-
chr1	6282669	6282670	ICMT|3UTR|A2I|mut=6|12.5854	0.1463	-
chr1	6282711	6282712	ICMT|3UTR|A2I|mut=5|10.0417	0.125	-
chr1	6282768	6282769	ICMT|3UTR|A2I|mut=6|8.1429	0.2857	-
chr1	6282812	6282813	ICMT|3UTR|A2I|mut=4|6.6207	0.1379	-
chr1	6282868	6282869	ICMT|3UTR|A2I|mut=7|10.8938	0.175	-
chr1	6283022	6283023	ICMT|3UTR|A2I|mut=9|NA	0.2195	-
chr1	6283827	6283828	ICMT|3UTR|A2I|mut=34|7.2834	0.3617	-
chr1	6283848	6283849	ICMT|3UTR|A2I|mut=16|8.6934	0.3721	-
chr1	6283882	6283883	ICMT|3UTR|A2I|mut=8|NA	0.1096	-
chr1	6283885	6283886	ICMT|3UTR|A2I|mut=13|20.0417	0.1806	-
chr1	6285133	6285134	ICMT|3UTR|A2I|mut=24|4.6154	0.3692	-
chr1	6293651	6293652	ICMT|CDS|A2I|mut=8|9.1481	0.1111	-
chr1	6294980	6294981	ICMT|CDS|A2I|mut=6|5.8276	0.2069	-
chr1	6295816	6295817	ICMT|CDS|A2I|mut=8|15.8788	0.2424	-
chr1	6295831	6295832	ICMT|CDS|A2I|mut=5|10.1220	0.122	-
chr1	6324719	6324720	ACOT7|CDS|A2I|mut=9|10.1455	0.2727	-
chr1	6387399	6387400	ACOT7|CDS|A2I|mut=4|7.3030	0.1212	-
chr1	6399551	6399552	ACOT7|CDS|A2I|mut=4|12.0000	0.2105	-
chr1	6409850	6409851	ACOT7|CDS|A2I|mut=4|NA	0.1212	-
chr1	6453365	6453366	ACOT7|CDS|A2I|mut=5|9.0625	0.1562	-
chr1	6614359	6614360	NOL9|CDS|A2I|mut=3|NA	0.2	-
chr1	6651429	6651430	KLHL21|3UTR|A2I|mut=4|NA	0.2857	-
chr1	6652468	6652469	KLHL21|3UTR|A2I|mut=3|25.2000	0.3	-
chr1	6653483	6653484	KLHL21|CDS|A2I|mut=5|18.5714	0.2381	-
chr1	6659235	6659236	KLHL21|CDS|A2I|mut=2|NA	0.2	-
chr1	6659349	6659350	KLHL21|CDS|A2I|mut=3|NA	0.2727	-
chr1	6693042	6693043	THAP3|CDS|A2I|mut=4|3.6667	0.2667	+
chr1	6694522	6694523	DNAJC11|3UTR|A2I|mut=4|5.8065	0.129	-
chr1	6694716	6694717	DNAJC11|3UTR|A2I|mut=7|NA	0.1296	-
chr1	6694917	6694918	DNAJC11|3UTR|A2I|mut=8|9.3953	0.186	-
chr1	6695062	6695063	DNAJC11|3UTR|A2I|mut=10|8.7123	0.137	-
chr1	6695407	6695408	DNAJC11|3UTR|A2I|mut=5|6.8400	0.2	-
chr1	6700082	6700083	DNAJC11|CDS|A2I|mut=5|9.2442	0.1163	-
chr1	6712920	6712921	DNAJC11|CDS|A2I|mut=6|NA	0.3	-
chr1	6741068	6741069	DNAJC11|CDS|A2I|mut=4|31.5294	0.2353	-
chr1	6947947	6947948	CAMTA1|3UTR|A2I|mut=3|NA	0.1765	+
chr1	7840606	7840607	VAMP3|3UTR|A2I|mut=8|NA	0.1455	+
chr1	7841106	7841107	VAMP3|3UTR|A2I|mut=5|35.0000	0.2174	+
chr1	7841440	7841441	VAMP3|3UTR|A2I|mut=4|NA	0.1379	+
chr1	8045274	8045275	PARK7|3UTR|A2I|mut=8|38.7848	0.1013	+
chr1	8073137	8073138	ERRFI1|3UTR|A2I|mut=5|NA	0.2273	-
chr1	8073236	8073237	ERRFI1|3UTR|A2I|mut=3|5.8846	0.2308	-
chr1	8073352	8073353	ERRFI1|CDS|A2I|mut=4|NA	0.2857	-
chr1	8073392	8073393	ERRFI1|CDS|A2I|mut=9|16.7500	0.5	-
chr1	8073847	8073848	ERRFI1|CDS|A2I|mut=7|NA	0.4375	-
chr1	8414167	8414168	RERE|3UTR|A2I|mut=3|3.6000	0.2	-
chr1	8414432	8414433	RERE|3UTR|A2I|mut=3|NA	0.1875	-
chr1	8418779	8418780	RERE|CDS|A2I|mut=3|4.3684	0.1579	-
chr1	8922960	8922961	ENO1|CDS|A2I|mut=17|24.7645	0.0723	-
chr1	8924092	8924093	ENO1|CDS|A2I|mut=60|10.6734	0.0759	-
chr1	9642392	9642393	SLC25A33|CDS|A2I|mut=3|4.7273	0.2727	+
chr1	9642580	9642581	SLC25A33|3UTR|A2I|mut=5|5.0000	0.4545	+
chr1	9648988	9648989	TMEM201|CDS|A2I|mut=3|11.0000	0.2	+
chr1	9656015	9656016	TMEM201|CDS|A2I|mut=3|13.3333	0.1667	+
chr1	9662782	9662783	TMEM201|3UTR|A2I|mut=3|8.1429	0.2143	+
chr1	9663026	9663027	TMEM201|3UTR|A2I|mut=3|NA	0.1579	+
chr1	9663495	9663496	TMEM201|3UTR|A2I|mut=5|6.9444	0.2778	+
chr1	9663772	9663773	TMEM201|3UTR|A2I|mut=5|9.3333	0.3333	+
chr1	9663949	9663950	TMEM201|3UTR|A2I|mut=3|NA	0.2	+
chr1	9664417	9664418	TMEM201|3UTR|A2I|mut=5|9.0000	0.5	+
chr1	9673484	9673485	TMEM201|3UTR|A2I|mut=3|8.4000	0.2	+
chr1	9789622	9789623	CLSTN1|3UTR|A2I|mut=8|NA	0.2222	-
chr1	9790111	9790112	CLSTN1|3UTR|A2I|mut=5|11.3636	0.1515	-
chr1	9790209	9790210	CLSTN1|3UTR|A2I|mut=6|32.1538	0.1538	-
chr1	9795192	9795193	CLSTN1|CDS|A2I|mut=6|NA	0.2143	-
chr1	9795555	9795556	CLSTN1|CDS|A2I|mut=5|20.9091	0.1136	-
chr1	9804484	9804485	CLSTN1|CDS|A2I|mut=3|4.3929	0.1429	-
chr1	9809567	9809568	CLSTN1|CDS|A2I|mut=8|5.1696	0.1404	-
chr1	9809606	9809607	CLSTN1|CDS|A2I|mut=7|9.4000	0.2	-
chr1	9811640	9811641	CLSTN1|CDS|A2I|mut=6|NA	0.1333	-
chr1	10002770	10002771	LZIC|CDS|A2I|mut=3|NA	0.2308	-
chr1	10093410	10093411	UBE4B|5UTR|A2I|mut=4|NA	0.2222	+
chr1	10363512	10363513	KIF1B|CDS|A2I|mut=3|NA	0.2308	+
chr1	10477467	10477468	PGD|CDS|A2I|mut=9|5.8689	0.1475	+
chr1	10479961	10479962	PGD|3UTR|A2I|mut=15|13.1760	0.12	+
chr1	10480236	10480237	PGD|3UTR|A2I|mut=2|NA	0.2	+
chr1	10502494	10502495	CENPS-CORT|3UTR|A2I|mut=4|NA	0.1481	+
chr1	10518956	10518957	DFFA|3UTR|A2I|mut=5|28.2353	0.1471	-
chr1	10519345	10519346	DFFA|3UTR|A2I|mut=3|NA	0.1765	-
chr1	10519731	10519732	DFFA|3UTR|A2I|mut=4|13.5484	0.129	-
chr1	10522840	10522841	DFFA|3UTR|A2I|mut=4|21.6000	0.16	-
chr1	10529284	10529285	DFFA|CDS|A2I|mut=8|14.4737	0.1053	-
chr1	10532425	10532426	DFFA|CDS|A2I|mut=5|24.0816	0.102	-
chr1	10690042	10690043	PEX14|CDS|A2I|mut=3|6.0000	0.2	+
chr1	11073818	11073819	TARDBP|CDS|A2I|mut=10|36.9118	0.1471	+
chr1	11073911	11073912	TARDBP|CDS|A2I|mut=10|NA	0.1075	+
chr1	11082533	11082534	TARDBP|CDS|A2I|mut=10|7.2963	0.0926	+
chr1	11083330	11083331	TARDBP|3UTR|A2I|mut=15|12.1377	0.2174	+
chr1	11083491	11083492	TARDBP|3UTR|A2I|mut=8|35.1605	0.0988	+
chr1	11083647	11083648	TARDBP|3UTR|A2I|mut=10|30.1316	0.1316	+
chr1	11147575	11147576	EXOSC10|CDS|A2I|mut=5|11.1765	0.1471	-
chr1	11166793	11166794	MTOR|3UTR|A2I|mut=4|15.1111	0.1481	-
chr1	11167051	11167052	MTOR|3UTR|A2I|mut=8|19.6364	0.2424	-
chr1	11167490	11167491	MTOR|3UTR|A2I|mut=8|4.6875	0.25	-
chr1	11168305	11168306	MTOR|CDS|A2I|mut=3|10.1250	0.15	-
chr1	11174406	11174407	MTOR|CDS|A2I|mut=6|NA	0.2308	-
chr1	11181369	11181370	MTOR|CDS|A2I|mut=4|24.2759	0.1379	-
chr1	11187171	11187172	MTOR|CDS|A2I|mut=8|26.2500	0.25	-
chr1	11210225	11210226	MTOR|CDS|A2I|mut=3|NA	0.2	-
chr1	11308088	11308089	MTOR|CDS|A2I|mut=6|9.2143	0.2143	-
chr1	11333601	11333602	UBIAD1|CDS|A2I|mut=4|NA	0.25	+
chr1	11333689	11333690	UBIAD1|CDS|A2I|mut=3|4.0962	0.2308	+
chr1	11333931	11333932	UBIAD1|CDS|A2I|mut=3|13.5000	0.1667	+
chr1	11345778	11345779	UBIAD1|CDS|A2I|mut=4|NA	0.1905	+
chr1	11734841	11734842	MAD2L2|CDS|A2I|mut=7|5.7418	0.1373	-
chr1	11736167	11736168	MAD2L2|CDS|A2I|mut=5|NA	0.1351	-
chr1	11736968	11736969	MAD2L2|CDS|A2I|mut=8|8.6914	0.0988	-
chr1	11980371	11980372	KIAA2013|CDS|A2I|mut=4|10.5000	0.25	-
chr1	11982747	11982748	KIAA2013|CDS|A2I|mut=3|14.0625	0.1875	-
chr1	11982832	11982833	KIAA2013|CDS|A2I|mut=10|2.8482	0.2703	-
chr1	11983058	11983059	KIAA2013|CDS|A2I|mut=10|9.2143	0.1786	-
chr1	11983363	11983364	KIAA2013|CDS|A2I|mut=6|4.3083	0.1579	-
chr1	11985727	11985728	KIAA2013|CDS|A2I|mut=13|7.7768	0.4643	-
chr1	11985827	11985828	KIAA2013|CDS|A2I|mut=7|35.2593	0.2593	-
chr1	11986318	11986319	KIAA2013|5UTR|A2I|mut=3|NA	0.1875	-
chr1	12012705	12012706	PLOD1|CDS|A2I|mut=4|15.5152	0.1212	+
chr1	12014932	12014933	PLOD1|CDS|A2I|mut=5|10.1724	0.1724	+
chr1	12016988	12016989	PLOD1|CDS|A2I|mut=4|5.5294	0.1176	+
chr1	12023616	12023617	PLOD1|CDS|A2I|mut=4|14.8966	0.1379	+
chr1	12033006	12033007	PLOD1|CDS|A2I|mut=13|NA	0.1806	+
chr1	12034871	12034872	PLOD1|3UTR|A2I|mut=9|9.4000	0.0857	+
chr1	12035083	12035084	PLOD1|3UTR|A2I|mut=7|NA	0.1373	+
chr1	12035247	12035248	PLOD1|3UTR|A2I|mut=7|NA	0.1029	+
chr1	12035269	12035270	PLOD1|3UTR|A2I|mut=6|11.4634	0.1463	+
chr1	12035337	12035338	PLOD1|3UTR|A2I|mut=15|7.8900	0.3	+
chr1	12035468	12035469	PLOD1|3UTR|A2I|mut=8|11.3939	0.2424	+
chr1	12056308	12056309	MFN2|CDS|A2I|mut=9|6.2917	0.3333	+
chr1	12057412	12057413	MFN2|CDS|A2I|mut=4|3.5714	0.1429	+
chr1	12061854	12061855	MFN2|CDS|A2I|mut=5|NA	0.2941	+
chr1	12071754	12071755	MFN2|3UTR|A2I|mut=4|6.4242	0.1212	+
chr1	12071928	12071929	MFN2|3UTR|A2I|mut=10|26.7857	0.1786	+
chr1	12071979	12071980	MFN2|3UTR|A2I|mut=10|6.4394	0.303	+
chr1	12072118	12072119	MFN2|3UTR|A2I|mut=7|NA	0.1296	+
chr1	12072464	12072465	MFN2|3UTR|A2I|mut=7|2.0716	0.1346	+
chr1	12072602	12072603	MFN2|3UTR|A2I|mut=7|6.5370	0.1111	+
chr1	12072670	12072671	MFN2|3UTR|A2I|mut=9|2.6250	0.1364	+
chr1	12072794	12072795	MFN2|3UTR|A2I|mut=8|8.7541	0.1311	+
chr1	12072960	12072961	MFN2|3UTR|A2I|mut=4|NA	0.129	+
chr1	12073203	12073204	MFN2|3UTR|A2I|mut=5|9.0686	0.1471	+
chr1	13942492	13942493	PDPN|3UTR|A2I|mut=7|2.3400	0.2	+
chr1	13942825	13942826	PDPN|3UTR|A2I|mut=2|NA	0.2	+
chr1	14106105	14106106	PRDM2|CDS|A2I|mut=4|8.0000	0.3333	+
chr1	14106227	14106228	PRDM2|CDS|A2I|mut=3|4.9615	0.2308	+
chr1	14107699	14107700	PRDM2|CDS|A2I|mut=5|NA	0.2941	+
chr1	14107795	14107796	PRDM2|CDS|A2I|mut=2|NA	0.1818	+
chr1	14113181	14113182	PRDM2|3UTR|A2I|mut=4|NA	0.2857	+
chr1	15546326	15546327	TMEM51|3UTR|A2I|mut=3|5.6000	0.2	+
chr1	15546703	15546704	TMEM51|3UTR|A2I|mut=2|NA	0.1818	+
chr1	15736692	15736693	EFHD2|CDS|A2I|mut=3|9.5625	0.1875	+
chr1	15736744	15736745	EFHD2|CDS|A2I|mut=3|NA	0.2	+
chr1	15755538	15755539	EFHD2|3UTR|A2I|mut=7|26.9231	0.2692	+
chr1	15755827	15755828	EFHD2|3UTR|A2I|mut=7|7.1000	0.5	+
chr1	15756626	15756627	EFHD2|3UTR|A2I|mut=5|NA	0.2632	+
chr1	15987752	15987753	RSC1A1|CDS|A2I|mut=3|NA	0.1667	+
chr1	15995090	15995091	DDI2|3UTR|A2I|mut=3|NA	0.2	+
chr1	16053773	16053774	PLEKHM2|CDS|A2I|mut=3|6.1667	0.1667	+
chr1	16054227	16054228	PLEKHM2|CDS|A2I|mut=3|14.7391	0.1304	+
chr1	16054795	16054796	PLEKHM2|CDS|A2I|mut=4|12.9091	0.3636	+
chr1	16055636	16055637	PLEKHM2|CDS|A2I|mut=4|3.3684	0.2105	+
chr1	16058923	16058924	PLEKHM2|CDS|A2I|mut=4|NA	0.1212	+
chr1	16060507	16060508	PLEKHM2|3UTR|A2I|mut=5|15.2500	0.1667	+
chr1	16060889	16060890	PLEKHM2|3UTR|A2I|mut=6|8.7742	0.1935	+
chr1	16061050	16061051	PLEKHM2|3UTR|A2I|mut=5|16.4062	0.3125	+
chr1	16202730	16202731	SPEN|CDS|A2I|mut=3|6.8077	0.2308	+
chr1	16202802	16202803	SPEN|CDS|A2I|mut=5|NA	0.2273	+
chr1	16255148	16255149	SPEN|CDS|A2I|mut=4|15.5385	0.1538	+
chr1	16255228	16255229	SPEN|CDS|A2I|mut=5|15.8333	0.1042	+
chr1	16256589	16256590	SPEN|CDS|A2I|mut=4|8.0769	0.1538	+
chr1	16256629	16256630	SPEN|CDS|A2I|mut=4|23.3846	0.3077	+
chr1	16257294	16257295	SPEN|CDS|A2I|mut=4|NA	0.129	+
chr1	16257372	16257373	SPEN|CDS|A2I|mut=5|9.5833	0.3125	+
chr1	16257723	16257724	SPEN|CDS|A2I|mut=9|11.2500	0.2903	+
chr1	16257741	16257742	SPEN|CDS|A2I|mut=4|NA	0.1081	+
chr1	16257819	16257820	SPEN|CDS|A2I|mut=7|NA	0.1346	+
chr1	16257897	16257898	SPEN|CDS|A2I|mut=7|NA	0.1556	+
chr1	16258275	16258276	SPEN|CDS|A2I|mut=8|2.7769	0.1818	+
chr1	16259217	16259218	SPEN|CDS|A2I|mut=11|18.5449	0.2115	+
chr1	16259478	16259479	SPEN|CDS|A2I|mut=5|17.3000	0.1	+
chr1	16259569	16259570	SPEN|CDS|A2I|mut=4|NA	0.1176	+
chr1	16259634	16259635	SPEN|CDS|A2I|mut=5|10.2907	0.1163	+
chr1	16259945	16259946	SPEN|CDS|A2I|mut=5|12.3404	0.1064	+
chr1	16260554	16260555	SPEN|CDS|A2I|mut=5|25.6250	0.1562	+
chr1	16260848	16260849	SPEN|CDS|A2I|mut=20|2.7515	0.2667	+
chr1	16260993	16260994	SPEN|CDS|A2I|mut=8|39.5294	0.2353	+
chr1	16261130	16261131	SPEN|CDS|A2I|mut=6|NA	0.1132	+
chr1	16261280	16261281	SPEN|CDS|A2I|mut=6|NA	0.1034	+
chr1	16261466	16261467	SPEN|CDS|A2I|mut=13|13.8553	0.1711	+
chr1	16261797	16261798	SPEN|CDS|A2I|mut=18|2.8082	0.3273	+
chr1	16262531	16262532	SPEN|CDS|A2I|mut=6|7.9333	0.1	+
chr1	16262646	16262647	SPEN|CDS|A2I|mut=12|17.9231	0.1538	+
chr1	16262657	16262658	SPEN|CDS|A2I|mut=5|21.2500	0.1042	+
chr1	16266034	16266035	SPEN|3UTR|A2I|mut=22|6.3056	0.3099	+
chr1	16266149	16266150	SPEN|3UTR|A2I|mut=11|18.7500	0.1	+
chr1	16266305	16266306	SPEN|3UTR|A2I|mut=18|22.5443	0.2951	+
chr1	16266322	16266323	SPEN|3UTR|A2I|mut=7|NA	0.1186	+
chr1	16266739	16266740	SPEN|3UTR|A2I|mut=9|4.4762	0.2143	+
chr1	16266757	16266758	SPEN|3UTR|A2I|mut=16|4.0594	0.4103	+
chr1	16268889	16268890	ZBTB17|CDS|A2I|mut=3|NA	0.2308	-
chr1	16273488	16273489	ZBTB17|CDS|A2I|mut=2|NA	0.1818	-
chr1	16450999	16451000	EPHA2|3UTR|A2I|mut=2|NA	0.2	-
chr1	16451238	16451239	EPHA2|3UTR|A2I|mut=6|8.6667	0.5	-
chr1	16577494	16577495	FBXO42|CDS|A2I|mut=2|NA	0.1818	-
chr1	16721563	16721564	SZRD1|CDS|A2I|mut=13|62.1739	0.2826	+
chr1	16721750	16721751	SZRD1|3UTR|A2I|mut=6|15.3810	0.0952	+
chr1	16722485	16722486	SZRD1|3UTR|A2I|mut=8|18.6667	0.2286	+
chr1	16722625	16722626	SZRD1|3UTR|A2I|mut=15|11.7672	0.2586	+
chr1	16723088	16723089	SZRD1|3UTR|A2I|mut=5|9.3089	0.122	+
chr1	16723185	16723186	SZRD1|3UTR|A2I|mut=15|22.7660	0.3191	+
chr1	16723254	16723255	SZRD1|3UTR|A2I|mut=6|14.7209	0.1395	+
chr1	16723393	16723394	SZRD1|3UTR|A2I|mut=5|32.5000	0.1471	+
chr1	16723421	16723422	SZRD1|3UTR|A2I|mut=10|9.3137	0.1961	+
chr1	16723583	16723584	SZRD1|3UTR|A2I|mut=6|4.4062	0.1875	+
chr1	16724255	16724256	SZRD1|3UTR|A2I|mut=7|25.7600	0.0933	+
chr1	16724326	16724327	SZRD1|3UTR|A2I|mut=7|14.3571	0.1429	+
chr1	16724374	16724375	SZRD1|3UTR|A2I|mut=4|21.7000	0.1	+
chr1	16774379	16774380	NECAP2|CDS|A2I|mut=5|NA	0.3333	+
chr1	16785447	16785448	NECAP2|CDS|A2I|mut=4|4.1333	0.2667	+
chr1	16785590	16785591	NECAP2|3UTR|A2I|mut=5|6.3000	0.2	+
chr1	16785678	16785679	NECAP2|3UTR|A2I|mut=3|5.3158	0.1579	+
chr1	16785809	16785810	NECAP2|3UTR|A2I|mut=7|8.5833	0.25	+
chr1	16786164	16786165	NECAP2|3UTR|A2I|mut=5|NA	0.1786	+
chr1	16786494	16786495	NECAP2|3UTR|A2I|mut=3|NA	0.1875	+
chr1	17326778	17326779	ATP13A2|CDS|A2I|mut=4|NA	0.1667	-
chr1	17354310	17354311	SDHB|CDS|A2I|mut=8|3.0364	0.1455	-
chr1	17734382	17734383	RCC2|3UTR|A2I|mut=7|12.8924	0.0886	-
chr1	17735136	17735137	RCC2|3UTR|A2I|mut=5|6.8163	0.102	-
chr1	17743068	17743069	RCC2|CDS|A2I|mut=10|48.1818	0.1515	-
chr1	17752050	17752051	RCC2|CDS|A2I|mut=7|32.9583	0.2917	-
chr1	19232906	19232907	IFFO2|3UTR|A2I|mut=2|NA	0.2	-
chr1	19407875	19407876	UBR4|CDS|A2I|mut=3|NA	0.1364	-
chr1	19479901	19479902	UBR4|CDS|A2I|mut=4|NA	0.1481	-
chr1	19566416	19566417	EMC1|CDS|A2I|mut=4|NA	0.125	-
chr1	19570150	19570151	EMC1|CDS|A2I|mut=6|21.1579	0.1579	-
chr1	19578313	19578314	MRTO4|5UTR|A2I|mut=5|19.7222	0.1852	+
chr1	19584401	19584402	MRTO4|CDS|A2I|mut=9|48.0423	0.1268	+
chr1	19584444	19584445	MRTO4|CDS|A2I|mut=5|NA	0.119	+
chr1	19584978	19584979	MRTO4|CDS|A2I|mut=5|NA	0.1852	+
chr1	19585205	19585206	MRTO4|CDS|A2I|mut=5|13.8636	0.1515	+
chr1	19585353	19585354	MRTO4|3UTR|A2I|mut=12|62.3529	0.2353	+
chr1	19585429	19585430	MRTO4|3UTR|A2I|mut=13|41.9159	0.1215	+
chr1	19586218	19586219	MRTO4|3UTR|A2I|mut=10|11.1170	0.2128	+
chr1	19586331	19586332	MRTO4|3UTR|A2I|mut=7|7.7179	0.1795	+
chr1	19586372	19586373	MRTO4|3UTR|A2I|mut=6|25.9355	0.1935	+
chr1	19638415	19638416	AKR7A2|CDS|A2I|mut=4|NA	0.1176	-
chr1	19639041	19639042	SLC66A1|5UTR|A2I|mut=3|NA	0.2308	+
chr1	19644181	19644182	SLC66A1|CDS|A2I|mut=3|NA	0.2308	+
chr1	19655089	19655090	SLC66A1|CDS|A2I|mut=3|NA	0.2	+
chr1	19655379	19655380	SLC66A1|3UTR|A2I|mut=4|5.9649	0.2105	+
chr1	19655417	19655418	SLC66A1|3UTR|A2I|mut=5|18.8636	0.2273	+
chr1	19665982	19665983	CAPZB|3UTR|A2I|mut=12|19.7143	0.1429	-
chr1	19683183	19683184	CAPZB|CDS|A2I|mut=11|20.9789	0.1392	-
chr1	19705060	19705061	CAPZB|CDS|A2I|mut=6|6.7525	0.1017	-
chr1	19983527	19983528	MICOS10-NBL1|CDS|A2I|mut=5|34.5000	0.5	+
chr1	19983662	19983663	MICOS10-NBL1|3UTR|A2I|mut=4|4.6349	0.1905	+
chr1	19983698	19983699	MICOS10-NBL1|3UTR|A2I|mut=4|10.9091	0.1818	+
chr1	19984636	19984637	MICOS10-NBL1|3UTR|A2I|mut=4|3.8000	0.2	+
chr1	19984756	19984757	MICOS10-NBL1|3UTR|A2I|mut=7|15.7500	0.2917	+
chr1	20826167	20826168	MUL1|3UTR|A2I|mut=3|14.8500	0.15	-
chr1	20826302	20826303	MUL1|3UTR|A2I|mut=3|4.9636	0.2727	-
chr1	20826345	20826346	MUL1|3UTR|A2I|mut=3|NA	0.1364	-
chr1	20826486	20826487	MUL1|3UTR|A2I|mut=7|35.4375	0.2188	-
chr1	20826503	20826504	MUL1|3UTR|A2I|mut=3|NA	0.1304	-
chr1	20826571	20826572	MUL1|3UTR|A2I|mut=7|18.9219	0.2188	-
chr1	20826973	20826974	MUL1|3UTR|A2I|mut=12|NA	0.4444	-
chr1	20827048	20827049	MUL1|3UTR|A2I|mut=7|NA	0.14	-
chr1	20827172	20827173	MUL1|3UTR|A2I|mut=4|24.3200	0.16	-
chr1	20827285	20827286	MUL1|CDS|A2I|mut=5|11.4423	0.3846	-
chr1	20827423	20827424	MUL1|CDS|A2I|mut=4|NA	0.1667	-
chr1	20827519	20827520	MUL1|CDS|A2I|mut=8|28.0000	0.2857	-
chr1	20827672	20827673	MUL1|CDS|A2I|mut=5|8.1818	0.1515	-
chr1	20827726	20827727	MUL1|CDS|A2I|mut=4|8.2727	0.1818	-
chr1	20827750	20827751	MUL1|CDS|A2I|mut=4|NA	0.1739	-
chr1	20828607	20828608	MUL1|CDS|A2I|mut=3|7.5000	0.1429	-
chr1	20834425	20834426	MUL1|CDS|A2I|mut=4|14.5714	0.1429	-
chr1	20960178	20960179	PINK1|CDS|A2I|mut=3|NA	0.1765	+
chr1	20964356	20964357	PINK1|CDS|A2I|mut=6|NA	0.2727	+
chr1	20978612	20978613	DDOST|3UTR|A2I|mut=6|17.2075	0.1132	-
chr1	20979143	20979144	DDOST|CDS|A2I|mut=11|NA	0.0803	-
chr1	20980210	20980211	DDOST|CDS|A2I|mut=10|NA	0.0847	-
chr1	20980812	20980813	DDOST|CDS|A2I|mut=13|NA	0.0751	-
chr1	20987442	20987443	DDOST|CDS|A2I|mut=10|23.3333	0.1075	-
chr1	20987750	20987751	DDOST|CDS|A2I|mut=10|15.4406	0.1149	-
chr1	21133301	21133302	EIF4G3|3UTR|A2I|mut=3|16.1538	0.2308	-
chr1	21133926	21133927	EIF4G3|CDS|A2I|mut=7|28.3231	0.1077	-
chr1	21188761	21188762	EIF4G3|CDS|A2I|mut=4|24.2667	0.2667	-
chr1	21191131	21191132	EIF4G3|CDS|A2I|mut=10|3.7121	0.303	-
chr1	21268457	21268458	EIF4G3|CDS|A2I|mut=3|16.3333	0.1667	-
chr1	21544388	21544389	ECE1|3UTR|A2I|mut=6|3.8214	0.2857	-
chr1	21544892	21544893	ECE1|3UTR|A2I|mut=3|9.9000	0.15	-
chr1	21544923	21544924	ECE1|3UTR|A2I|mut=5|18.7500	0.2083	-
chr1	21545559	21545560	ECE1|3UTR|A2I|mut=4|2.5429	0.2	-
chr1	21586848	21586849	ECE1|CDS|A2I|mut=3|NA	0.2143	-
chr1	22417966	22417967	CDC42|CDS|A2I|mut=7|NA	0.1944	+
chr1	22418557	22418558	CDC42|3UTR|A2I|mut=8|38.3590	0.1026	+
chr1	22418609	22418610	CDC42|3UTR|A2I|mut=4|5.6400	0.16	+
chr1	22418645	22418646	CDC42|3UTR|A2I|mut=11|22.0000	0.275	+
chr1	22418736	22418737	CDC42|3UTR|A2I|mut=13|24.5700	0.13	+
chr1	22853110	22853111	ZBTB40|3UTR|A2I|mut=3|NA	0.3	+
chr1	22855844	22855845	ZBTB40|3UTR|A2I|mut=3|13.8462	0.2308	+
chr1	23346061	23346062	KDM1A|5UTR|A2I|mut=6|13.3171	0.1463	+
chr1	23346133	23346134	KDM1A|CDS|A2I|mut=5|NA	0.3125	+
chr1	23346331	23346332	KDM1A|CDS|A2I|mut=7|6.3724	0.2414	+
chr1	23397757	23397758	KDM1A|CDS|A2I|mut=5|NA	0.1087	+
chr1	23397798	23397799	KDM1A|CDS|A2I|mut=11|22.7639	0.2292	+
chr1	23403769	23403770	KDM1A|CDS|A2I|mut=11|5.8182	0.25	+
chr1	23411852	23411853	LUZP1|3UTR|A2I|mut=2|6.4000	0.2	-
chr1	23414489	23414490	LUZP1|3UTR|A2I|mut=3|NA	0.2727	-
chr1	23415310	23415311	LUZP1|3UTR|A2I|mut=3|5.7857	0.2143	-
chr1	23636581	23636582	HNRNPR|3UTR|A2I|mut=7|NA	0.1167	-
chr1	23636958	23636959	HNRNPR|CDS|A2I|mut=11|13.3882	0.1447	-
chr1	23637195	23637196	HNRNPR|CDS|A2I|mut=18|47.0250	0.15	-
chr1	23637376	23637377	HNRNPR|CDS|A2I|mut=8|11.8000	0.1	-
chr1	23645093	23645094	HNRNPR|CDS|A2I|mut=15|NA	0.1667	-
chr1	23688739	23688740	ZNF436|CDS|A2I|mut=5|NA	0.5	-
chr1	23689491	23689492	ZNF436|CDS|A2I|mut=8|NA	0.6154	-
chr1	23833103	23833104	E2F2|3UTR|A2I|mut=6|5.2593	0.2222	-
chr1	23833364	23833365	E2F2|3UTR|A2I|mut=4|NA	0.1429	-
chr1	23834280	23834281	E2F2|3UTR|A2I|mut=3|NA	0.2308	-
chr1	23835144	23835145	E2F2|3UTR|A2I|mut=3|8.2105	0.1579	-
chr1	23857089	23857090	E2F2|CDS|A2I|mut=5|10.9375	0.3125	-
chr1	23857244	23857245	E2F2|CDS|A2I|mut=8|19.0476	0.381	-
chr1	23884600	23884601	ID3|3UTR|A2I|mut=7|NA	0.0921	-
chr1	23884638	23884639	ID3|3UTR|A2I|mut=21|5.2727	0.2386	-
chr1	23884647	23884648	ID3|3UTR|A2I|mut=9|11.5364	0.0818	-
chr1	23884667	23884668	ID3|3UTR|A2I|mut=8|6.8805	0.1633	-
chr1	23884713	23884714	ID3|3UTR|A2I|mut=18|12.8162	0.1324	-
chr1	23885656	23885657	ID3|CDS|A2I|mut=31|21.6441	0.2095	-
chr1	23885707	23885708	ID3|CDS|A2I|mut=50|31.5559	0.3497	-
chr1	23885720	23885721	ID3|CDS|A2I|mut=29|10.7903	0.2148	-
chr1	24021188	24021189	RPL11|CDS|A2I|mut=68|318.1140	0.0808	+
chr1	24076402	24076403	ELOA|CDS|A2I|mut=5|NA	0.2	+
chr1	24077615	24077616	ELOA|CDS|A2I|mut=6|30.2500	0.25	+
chr1	24077879	24077880	ELOA|CDS|A2I|mut=9|4.9091	0.4091	+
chr1	24078913	24078914	ELOA|CDS|A2I|mut=3|NA	0.15	+
chr1	24080673	24080674	ELOA|CDS|A2I|mut=11|6.4319	0.2558	+
chr1	24086100	24086101	ELOA|3UTR|A2I|mut=6|6.8914	0.1714	+
chr1	24086139	24086140	ELOA|3UTR|A2I|mut=9|7.3295	0.2727	+
chr1	24087214	24087215	ELOA|3UTR|A2I|mut=3|NA	0.1579	+
chr1	24087518	24087519	ELOA|3UTR|A2I|mut=7|NA	0.3889	+
chr1	24113900	24113901	PITHD1|3UTR|A2I|mut=5|NA	0.1786	+
chr1	24114077	24114078	PITHD1|3UTR|A2I|mut=7|NA	0.1061	+
chr1	24114361	24114362	PITHD1|3UTR|A2I|mut=4|NA	0.125	+
chr1	24114499	24114500	PITHD1|3UTR|A2I|mut=12|7.5385	0.3077	+
chr1	24114514	24114515	PITHD1|3UTR|A2I|mut=5|NA	0.125	+
chr1	24121032	24121033	LYPLA2|CDS|A2I|mut=5|NA	0.1316	+
chr1	24121274	24121275	LYPLA2|3UTR|A2I|mut=5|8.4583	0.125	+
chr1	24143222	24143223	HMGCL|CDS|A2I|mut=4|13.2632	0.2105	-
chr1	24171925	24171926	FUCA1|3UTR|A2I|mut=3|NA	0.2308	-
chr1	24172128	24172129	FUCA1|3UTR|A2I|mut=3|NA	0.2143	-
chr1	24172154	24172155	FUCA1|3UTR|A2I|mut=3|NA	0.25	-
chr1	24194486	24194487	FUCA1|CDS|A2I|mut=4|NA	0.2857	-
chr1	24684125	24684126	STPG1|3UTR|A2I|mut=7|10.2667	0.4667	-
chr1	24796147	24796148	NIPAL3|3UTR|A2I|mut=3|NA	0.2308	+
chr1	24978936	24978937	SRRM1|CDS|A2I|mut=3|NA	0.1429	+
chr1	24979026	24979027	SRRM1|CDS|A2I|mut=9|6.9886	0.2045	+
chr1	25072005	25072006	CLIC4|5UTR|A2I|mut=7|20.6500	0.175	+
chr1	25072086	25072087	CLIC4|CDS|A2I|mut=2|8.7273	0.1818	+
chr1	25140643	25140644	CLIC4|CDS|A2I|mut=4|NA	0.1429	+
chr1	25167849	25167850	CLIC4|3UTR|A2I|mut=4|NA	0.2	+
chr1	25168321	25168322	CLIC4|3UTR|A2I|mut=5|NA	0.2174	+
chr1	25168652	25168653	CLIC4|3UTR|A2I|mut=4|NA	0.1538	+
chr1	25169206	25169207	CLIC4|3UTR|A2I|mut=6|5.1111	0.2222	+
chr1	25169295	25169296	CLIC4|3UTR|A2I|mut=7|NA	0.1373	+
chr1	25169671	25169672	CLIC4|3UTR|A2I|mut=9|10.3359	0.2812	+
chr1	25169961	25169962	CLIC4|3UTR|A2I|mut=3|NA	0.25	+
chr1	25170041	25170042	CLIC4|3UTR|A2I|mut=5|14.7917	0.2083	+
chr1	25170204	25170205	CLIC4|3UTR|A2I|mut=9|NA	0.2571	+
chr1	25170211	25170212	CLIC4|3UTR|A2I|mut=4|NA	0.1739	+
chr1	25170254	25170255	CLIC4|3UTR|A2I|mut=6|NA	0.3158	+
chr1	25170297	25170298	CLIC4|3UTR|A2I|mut=4|NA	0.1481	+
chr1	25170655	25170656	CLIC4|3UTR|A2I|mut=5|NA	0.2381	+
chr1	25549657	25549658	SYF2|3UTR|A2I|mut=7|NA	0.2593	-
chr1	25687757	25687758	TMEM50A|3UTR|A2I|mut=7|21.9032	0.2258	+
chr1	25688143	25688144	TMEM50A|3UTR|A2I|mut=7|25.6667	0.4667	+
chr1	25688389	25688390	TMEM50A|3UTR|A2I|mut=7|NA	0.2917	+
chr1	25688427	25688428	TMEM50A|3UTR|A2I|mut=7|6.4118	0.4118	+
chr1	25785283	25785284	MACO1|CDS|A2I|mut=6|4.6667	0.3333	+
chr1	25818004	25818005	MACO1|CDS|A2I|mut=5|5.0439	0.2632	+
chr1	25895152	25895153	LDLRAP1|3UTR|A2I|mut=5|NA	0.1852	+
chr1	26142255	26142256	SELENON|3UTR|A2I|mut=6|6.5000	0.2308	+
chr1	26142420	26142421	SELENON|3UTR|A2I|mut=4|3.5132	0.1481	+
chr1	26142517	26142518	SELENON|3UTR|A2I|mut=4|NA	0.1176	+
chr1	26142784	26142785	SELENON|3UTR|A2I|mut=6|12.3158	0.1579	+
chr1	26142875	26142876	SELENON|3UTR|A2I|mut=7|2.8553	0.1842	+
chr1	26161370	26161371	AUNIP|3UTR|A2I|mut=4|NA	0.2353	-
chr1	26161636	26161637	AUNIP|CDS|A2I|mut=3|7.3500	0.3	-
chr1	26161678	26161679	AUNIP|CDS|A2I|mut=7|NA	0.2258	-
chr1	26161832	26161833	AUNIP|CDS|A2I|mut=3|NA	0.25	-
chr1	26162248	26162249	AUNIP|CDS|A2I|mut=3|NA	0.25	-
chr1	26227033	26227034	STMN1|3UTR|A2I|mut=6|27.1304	0.2609	-
chr1	26228084	26228085	STMN1|CDS|A2I|mut=24|NA	0.1017	-
chr1	26230155	26230156	STMN1|CDS|A2I|mut=11|17.1560	0.1009	-
chr1	26287739	26287740	PAFAH2|3UTR|A2I|mut=2|NA	0.2	-
chr1	26497155	26497156	ZNF593|CDS|A2I|mut=5|23.1000	0.1	+
chr1	26497167	26497168	ZNF593|CDS|A2I|mut=6|26.4286	0.1429	+
chr1	26607345	26607346	SH3BGRL3|CDS|A2I|mut=4|NA	0.1739	+
chr1	26797718	26797719	DHDDS|3UTR|A2I|mut=2|NA	0.2	+
chr1	26801665	26801666	HMGN2|3UTR|A2I|mut=12|78.0759	0.1519	+
chr1	26802010	26802011	HMGN2|3UTR|A2I|mut=25|67.9888	0.0801	+
chr1	26802058	26802059	HMGN2|3UTR|A2I|mut=23|12.0431	0.1917	+
chr1	26802369	26802370	HMGN2|3UTR|A2I|mut=9|7.0568	0.2045	+
chr1	26887567	26887568	RPS6KA1|CDS|A2I|mut=3|NA	0.1364	+
chr1	26900683	26900684	RPS6KA1|CDS|A2I|mut=2|6.9697	0.1818	+
chr1	27097727	27097728	ARID1A|CDS|A2I|mut=3|13.3636	0.2727	+
chr1	27105620	27105621	ARID1A|CDS|A2I|mut=3|NA	0.1875	+
chr1	27106069	27106070	ARID1A|CDS|A2I|mut=10|3.9718	0.3226	+
chr1	27106272	27106273	ARID1A|CDS|A2I|mut=6|9.9355	0.1935	+
chr1	27106575	27106576	ARID1A|CDS|A2I|mut=19|3.3812	0.4419	+
chr1	27106615	27106616	ARID1A|CDS|A2I|mut=20|47.7778	0.4444	+
chr1	27107346	27107347	ARID1A|3UTR|A2I|mut=7|11.9483	0.1207	+
chr1	27107544	27107545	ARID1A|3UTR|A2I|mut=4|NA	0.2857	+
chr1	27107740	27107741	ARID1A|3UTR|A2I|mut=4|5.7204	0.129	+
chr1	27107806	27107807	ARID1A|3UTR|A2I|mut=10|6.5865	0.3846	+
chr1	27108270	27108271	ARID1A|3UTR|A2I|mut=13|13.2690	0.4483	+
chr1	27108454	27108455	ARID1A|3UTR|A2I|mut=4|NA	0.3636	+
chr1	27176857	27176858	ZDHHC18|CDS|A2I|mut=8|22.4000	0.32	+
chr1	27180318	27180319	ZDHHC18|CDS|A2I|mut=8|7.6000	0.3333	+
chr1	27180607	27180608	ZDHHC18|3UTR|A2I|mut=3|4.9500	0.3	+
chr1	27180904	27180905	ZDHHC18|3UTR|A2I|mut=6|5.1000	0.3	+
chr1	27181968	27181969	ZDHHC18|3UTR|A2I|mut=8|NA	0.2667	+
chr1	27182012	27182013	ZDHHC18|3UTR|A2I|mut=4|9.1667	0.25	+
chr1	27206048	27206049	GPN2|3UTR|A2I|mut=3|NA	0.25	-
chr1	27212517	27212518	GPN2|CDS|A2I|mut=3|14.8235	0.1765	-
chr1	27215584	27215585	GPN2|CDS|A2I|mut=3|8.7143	0.1429	-
chr1	27216522	27216523	GPN2|CDS|A2I|mut=4|NA	0.1667	-
chr1	27272655	27272656	NUDC|CDS|A2I|mut=9|NA	0.0938	+
chr1	27272954	27272955	NUDC|3UTR|A2I|mut=7|18.6667	0.3889	+
chr1	27273283	27273284	NUDC|3UTR|A2I|mut=3|NA	0.2308	+
chr1	27428567	27428568	SLC9A1|CDS|A2I|mut=5|NA	0.2632	-
chr1	27627754	27627755	WDTC1|CDS|A2I|mut=3|6.1154	0.2308	+
chr1	27633203	27633204	WDTC1|3UTR|A2I|mut=3|7.1000	0.3	+
chr1	27634453	27634454	WDTC1|3UTR|A2I|mut=3|19.0000	0.25	+
chr1	27634692	27634693	WDTC1|3UTR|A2I|mut=3|NA	0.3	+
chr1	27661998	27661999	TMEM222|3UTR|A2I|mut=4|NA	0.2	+
chr1	27730917	27730918	WASF2|3UTR|A2I|mut=4|NA	0.1481	-
chr1	27731611	27731612	WASF2|3UTR|A2I|mut=8|10.5000	0.25	-
chr1	27731771	27731772	WASF2|3UTR|A2I|mut=8|NA	0.2963	-
chr1	27732189	27732190	WASF2|3UTR|A2I|mut=4|9.1429	0.2857	-
chr1	27732359	27732360	WASF2|3UTR|A2I|mut=3|7.1250	0.1875	-
chr1	27732622	27732623	WASF2|3UTR|A2I|mut=3|NA	0.1667	-
chr1	27732952	27732953	WASF2|3UTR|A2I|mut=5|22.5000	0.3125	-
chr1	27734204	27734205	WASF2|3UTR|A2I|mut=3|9.8571	0.1429	-
chr1	27734724	27734725	WASF2|CDS|A2I|mut=3|NA	0.25	-
chr1	27992929	27992930	IFI6|CDS|A2I|mut=5|NA	0.1471	-
chr1	28150210	28150211	STX12|3UTR|A2I|mut=3|NA	0.1304	+
chr1	28173582	28173583	PPP1R8|CDS|A2I|mut=4|NA	0.2857	+
chr1	28176853	28176854	PPP1R8|CDS|A2I|mut=4|27.6923	0.1538	+
chr1	28177160	28177161	PPP1R8|3UTR|A2I|mut=6|30.2143	0.2143	+
chr1	28177210	28177211	PPP1R8|3UTR|A2I|mut=7|10.8889	0.2593	+
chr1	28177764	28177765	PPP1R8|3UTR|A2I|mut=9|13.1538	0.3462	+
chr1	28218081	28218082	RPA2|3UTR|A2I|mut=3|NA	0.3	-
chr1	28218276	28218277	RPA2|3UTR|A2I|mut=6|10.1765	0.1765	-
chr1	28218285	28218286	RPA2|3UTR|A2I|mut=7|6.2500	0.25	-
chr1	28218647	28218648	RPA2|3UTR|A2I|mut=4|13.2000	0.1143	-
chr1	28220558	28220559	RPA2|CDS|A2I|mut=9|NA	0.1552	-
chr1	28220601	28220602	RPA2|CDS|A2I|mut=5|NA	0.2083	-
chr1	28223614	28223615	RPA2|CDS|A2I|mut=9|15.7500	0.45	-
chr1	28224177	28224178	RPA2|CDS|A2I|mut=7|NA	0.1667	-
chr1	28241005	28241006	RPA2|5UTR|A2I|mut=11|28.4429	0.3143	-
chr1	28293064	28293065	XKR8|CDS|A2I|mut=3|9.0000	0.25	+
chr1	28527259	28527260	DNAJC8|3UTR|A2I|mut=8|7.0556	0.1481	-
chr1	28527277	28527278	DNAJC8|3UTR|A2I|mut=5|NA	0.119	-
chr1	28527720	28527721	DNAJC8|3UTR|A2I|mut=12|12.9091	0.0909	-
chr1	28555501	28555502	DNAJC8|CDS|A2I|mut=5|10.1515	0.1136	-
chr1	28563224	28563225	ATP5IF1|3UTR|A2I|mut=3|NA	0.1765	+
chr1	28586076	28586077	SESN2|5UTR|A2I|mut=9|7.2254	0.1268	+
chr1	28586134	28586135	SESN2|5UTR|A2I|mut=8|13.0435	0.1739	+
chr1	28586163	28586164	SESN2|5UTR|A2I|mut=10|10.3333	0.2222	+
chr1	28586272	28586273	SESN2|5UTR|A2I|mut=10|6.7424	0.2273	+
chr1	28586317	28586318	SESN2|5UTR|A2I|mut=5|NA	0.122	+
chr1	28598234	28598235	SESN2|CDS|A2I|mut=16|4.7407	0.5926	+
chr1	28598298	28598299	SESN2|CDS|A2I|mut=7|14.3962	0.1321	+
chr1	28598826	28598827	SESN2|CDS|A2I|mut=5|NA	0.1316	+
chr1	28598917	28598918	SESN2|CDS|A2I|mut=9|11.7794	0.2647	+
chr1	28599157	28599158	SESN2|CDS|A2I|mut=8|13.3793	0.1379	+
chr1	28601360	28601361	SESN2|CDS|A2I|mut=5|NA	0.2632	+
chr1	28601408	28601409	SESN2|CDS|A2I|mut=8|NA	0.1702	+
chr1	28601458	28601459	SESN2|CDS|A2I|mut=14|7.8750	0.3889	+
chr1	28605639	28605640	SESN2|CDS|A2I|mut=7|5.1042	0.4375	+
chr1	28605691	28605692	SESN2|CDS|A2I|mut=10|15.6000	0.2	+
chr1	28607264	28607265	SESN2|CDS|A2I|mut=8|13.6140	0.1404	+
chr1	28607278	28607279	SESN2|CDS|A2I|mut=9|12.4839	0.2903	+
chr1	28607340	28607341	SESN2|3UTR|A2I|mut=10|15.9016	0.1639	+
chr1	28607378	28607379	SESN2|3UTR|A2I|mut=10|15.5556	0.1235	+
chr1	28607602	28607603	SESN2|3UTR|A2I|mut=18|NA	0.439	+
chr1	28607695	28607696	SESN2|3UTR|A2I|mut=10|3.7179	0.2564	+
chr1	28608141	28608142	SESN2|3UTR|A2I|mut=15|6.1111	0.1515	+
chr1	28608329	28608330	SESN2|3UTR|A2I|mut=16|7.6322	0.2759	+
chr1	28608431	28608432	SESN2|3UTR|A2I|mut=12|5.6957	0.1739	+
chr1	28608436	28608437	SESN2|3UTR|A2I|mut=9|NA	0.1406	+
chr1	28608521	28608522	SESN2|3UTR|A2I|mut=8|11.6364	0.1455	+
chr1	28608582	28608583	SESN2|3UTR|A2I|mut=9|5.5179	0.1607	+
chr1	28608648	28608649	SESN2|3UTR|A2I|mut=7|13.3636	0.1591	+
chr1	28608694	28608695	SESN2|3UTR|A2I|mut=8|2.4545	0.5	+
chr1	28608742	28608743	SESN2|3UTR|A2I|mut=6|13.8261	0.1304	+
chr1	28608867	28608868	SESN2|3UTR|A2I|mut=5|8.1707	0.122	+
chr1	28661034	28661035	MED18|CDS|A2I|mut=2|12.6000	0.2	+
chr1	28802702	28802703	PHACTR4|CDS|A2I|mut=2|NA	0.1818	+
chr1	28823085	28823086	PHACTR4|3UTR|A2I|mut=3|NA	0.25	+
chr1	28826324	28826325	PHACTR4|3UTR|A2I|mut=3|NA	0.3	+
chr1	28858732	28858733	RCC1|CDS|A2I|mut=8|24.6545	0.1455	+
chr1	28861598	28861599	RCC1|CDS|A2I|mut=3|8.8889	0.1667	+
chr1	28862426	28862427	RCC1|CDS|A2I|mut=6|NA	0.1395	+
chr1	28862469	28862470	RCC1|CDS|A2I|mut=8|16.5778	0.0889	+
chr1	28862801	28862802	RCC1|CDS|A2I|mut=5|25.0000	0.119	+
chr1	28863347	28863348	RCC1|CDS|A2I|mut=6|NA	0.0984	+
chr1	29064827	29064828	YTHDF2|CDS|A2I|mut=2|13.6364	0.1818	+
chr1	29069114	29069115	YTHDF2|CDS|A2I|mut=16|5.5988	0.3137	+
chr1	29069229	29069230	YTHDF2|CDS|A2I|mut=6|NA	0.0952	+
chr1	29069253	29069254	YTHDF2|CDS|A2I|mut=5|8.5417	0.1562	+
chr1	29069302	29069303	YTHDF2|CDS|A2I|mut=6|13.2414	0.2069	+
chr1	29069367	29069368	YTHDF2|CDS|A2I|mut=4|8.6957	0.1739	+
chr1	29069837	29069838	YTHDF2|CDS|A2I|mut=12|8.9441	0.2609	+
chr1	29069887	29069888	YTHDF2|CDS|A2I|mut=9|7.2245	0.2143	+
chr1	29069922	29069923	YTHDF2|CDS|A2I|mut=10|7.9452	0.137	+
chr1	29069953	29069954	YTHDF2|CDS|A2I|mut=696|13.8962	0.1323	+
chr1	29095984	29095985	YTHDF2|3UTR|A2I|mut=7|NA	0.1522	+
chr1	29391594	29391595	EPB41|CDS|A2I|mut=3|NA	0.3	+
chr1	29444663	29444664	EPB41|3UTR|A2I|mut=2|5.3000	0.2	+
chr1	29474748	29474749	SRSF4|3UTR|A2I|mut=8|18.0000	0.125	-
chr1	29474867	29474868	SRSF4|3UTR|A2I|mut=22|4.1250	0.275	-
chr1	29520552	29520553	MECR|CDS|A2I|mut=4|15.2857	0.2857	-
chr1	29520594	29520595	MECR|CDS|A2I|mut=3|6.0000	0.2143	-
chr1	29609309	29609310	PTPRU|CDS|A2I|mut=4|20.3636	0.3636	+
chr1	29642604	29642605	PTPRU|CDS|A2I|mut=4|7.4000	0.2667	+
chr1	31343014	31343015	SDC3|3UTR|A2I|mut=2|NA	0.1818	-
chr1	31404782	31404783	PUM1|3UTR|A2I|mut=7|NA	0.2593	-
chr1	31426649	31426650	PUM1|CDS|A2I|mut=3|NA	0.1364	-
chr1	31438885	31438886	PUM1|CDS|A2I|mut=5|6.3281	0.3125	-
chr1	31465428	31465429	PUM1|CDS|A2I|mut=8|18.1667	0.3333	-
chr1	31762244	31762245	SNRNP40|CDS|A2I|mut=4|9.8095	0.1905	-
chr1	31819538	31819539	ZCCHC17|CDS|A2I|mut=8|20.9600	0.32	+
chr1	31836984	31836985	ZCCHC17|CDS|A2I|mut=3|14.4706	0.1765	+
chr1	31837423	31837424	ZCCHC17|3UTR|A2I|mut=2|NA	0.1818	+
chr1	32095586	32095587	PEF1|3UTR|A2I|mut=6|12.7368	0.1579	-
chr1	32095671	32095672	PEF1|3UTR|A2I|mut=5|13.5714	0.119	-
chr1	32095851	32095852	PEF1|3UTR|A2I|mut=6|5.2208	0.1091	-
chr1	32096051	32096052	PEF1|3UTR|A2I|mut=18|6.7692	0.3462	-
chr1	32096161	32096162	PEF1|3UTR|A2I|mut=7|36.3462	0.1346	-
chr1	32096308	32096309	PEF1|CDS|A2I|mut=6|15.9828	0.1034	-
chr1	32096382	32096383	PEF1|CDS|A2I|mut=6|17.2364	0.1091	-
chr1	32098881	32098882	PEF1|CDS|A2I|mut=5|10.7738	0.1786	-
chr1	32100878	32100879	PEF1|CDS|A2I|mut=10|8.4681	0.2128	-
chr1	32101035	32101036	PEF1|CDS|A2I|mut=4|6.7333	0.1333	-
chr1	32372761	32372762	PTP4A2|3UTR|A2I|mut=6|5.0250	0.2	-
chr1	32373101	32373102	PTP4A2|3UTR|A2I|mut=7|42.5185	0.2593	-
chr1	32377385	32377386	PTP4A2|CDS|A2I|mut=4|11.1667	0.1667	-
chr1	32384979	32384980	PTP4A2|5UTR|A2I|mut=5|3.0556	0.4167	-
chr1	32385020	32385021	PTP4A2|5UTR|A2I|mut=3|7.0833	0.25	-
chr1	32502556	32502557	KHDRBS1|CDS|A2I|mut=11|NA	0.0991	+
chr1	32508674	32508675	KHDRBS1|3UTR|A2I|mut=9|29.2836	0.1343	+
chr1	32508849	32508850	KHDRBS1|3UTR|A2I|mut=5|NA	0.1087	+
chr1	32508960	32508961	KHDRBS1|3UTR|A2I|mut=13|16.5846	0.1912	+
chr1	32509061	32509062	KHDRBS1|3UTR|A2I|mut=10|3.4929	0.1099	+
chr1	32509069	32509070	KHDRBS1|3UTR|A2I|mut=13|9.4857	0.2	+
chr1	32509140	32509141	KHDRBS1|3UTR|A2I|mut=16|40.4786	0.1368	+
chr1	32509264	32509265	KHDRBS1|3UTR|A2I|mut=8|NA	0.1127	+
chr1	32540631	32540632	TMEM39B|CDS|A2I|mut=3|NA	0.3	+
chr1	32541274	32541275	TMEM39B|CDS|A2I|mut=6|NA	0.2222	+
chr1	32557548	32557549	TMEM39B|CDS|A2I|mut=5|20.5000	0.25	+
chr1	32639338	32639339	KPNA6|3UTR|A2I|mut=3|NA	0.2308	+
chr1	32641851	32641852	KPNA6|3UTR|A2I|mut=6|6.0000	0.2222	+
chr1	32661503	32661504	TXLNA|3UTR|A2I|mut=5|7.6190	0.119	+
chr1	32662540	32662541	TXLNA|3UTR|A2I|mut=4|9.5000	0.1429	+
chr1	32673059	32673060	IQCC|CDS|A2I|mut=2|NA	0.1818	+
chr1	32688197	32688198	EIF3I|CDS|A2I|mut=12|NA	0.1395	+
chr1	32689680	32689681	EIF3I|CDS|A2I|mut=8|7.7662	0.0909	+
chr1	32694158	32694159	EIF3I|CDS|A2I|mut=18|5.4391	0.1125	+
chr1	32696997	32696998	EIF3I|3UTR|A2I|mut=8|18.6256	0.1231	+
chr1	32798657	32798658	HDAC1|3UTR|A2I|mut=8|46.3158	0.1053	+
chr1	32800089	32800090	MARCKSL1|3UTR|A2I|mut=25|9.8982	0.1908	-
chr1	32800265	32800266	MARCKSL1|CDS|A2I|mut=11|6.1178	0.1196	-
chr1	32831722	32831723	BSDC1|3UTR|A2I|mut=3|16.8333	0.1667	-
chr1	32842014	32842015	BSDC1|CDS|A2I|mut=5|7.5000	0.2083	-
chr1	32842088	32842089	BSDC1|CDS|A2I|mut=6|3.7159	0.375	-
chr1	33134706	33134707	RBBP4|CDS|A2I|mut=5|19.6774	0.1613	+
chr1	33134894	33134895	RBBP4|CDS|A2I|mut=19|43.2463	0.2836	+
chr1	33241077	33241078	YARS1|3UTR|A2I|mut=8|19.6429	0.2857	-
chr1	33241183	33241184	YARS1|3UTR|A2I|mut=5|13.6719	0.1562	-
chr1	33241379	33241380	YARS1|3UTR|A2I|mut=10|19.9265	0.1471	-
chr1	33241582	33241583	YARS1|CDS|A2I|mut=11|7.6711	0.2895	-
chr1	33241642	33241643	YARS1|CDS|A2I|mut=10|24.4286	0.1429	-
chr1	33245099	33245100	YARS1|CDS|A2I|mut=5|NA	0.1923	-
chr1	33251978	33251979	YARS1|CDS|A2I|mut=6|NA	0.1154	-
chr1	33276214	33276215	YARS1|CDS|A2I|mut=6|4.8000	0.3333	-
chr1	33276335	33276336	YARS1|CDS|A2I|mut=12|8.9925	0.2105	-
chr1	33276560	33276561	YARS1|CDS|A2I|mut=7|18.3750	0.1346	-
chr1	33292060	33292061	S100PBP|CDS|A2I|mut=3|4.1538	0.2308	+
chr1	33321571	33321572	S100PBP|CDS|A2I|mut=7|NA	0.4118	+
chr1	33474845	33474846	AK2|3UTR|A2I|mut=5|8.7963	0.2778	-
chr1	33474907	33474908	AK2|3UTR|A2I|mut=3|8.7647	0.1765	-
chr1	33474985	33474986	AK2|3UTR|A2I|mut=4|18.4615	0.1538	-
chr1	33475079	33475080	AK2|3UTR|A2I|mut=7|NA	0.3182	-
chr1	33475321	33475322	AK2|3UTR|A2I|mut=3|14.6087	0.1304	-
chr1	33475448	33475449	AK2|3UTR|A2I|mut=6|NA	0.2143	-
chr1	33475910	33475911	AK2|3UTR|A2I|mut=13|36.9754	0.2131	-
chr1	33478829	33478830	AK2|CDS|A2I|mut=11|19.4520	0.1864	-
chr1	33790192	33790193	PHC2|3UTR|A2I|mut=4|NA	0.2105	-
chr1	33790257	33790258	PHC2|3UTR|A2I|mut=4|NA	0.2222	-
chr1	33790349	33790350	PHC2|3UTR|A2I|mut=3|13.9412	0.1765	-
chr1	33794595	33794596	PHC2|CDS|A2I|mut=5|25.5556	0.2778	-
chr1	35320802	35320803	SMIM12|3UTR|A2I|mut=3|10.0435	0.1304	-
chr1	35321178	35321179	SMIM12|3UTR|A2I|mut=3|NA	0.1667	-
chr1	35650044	35650045	SFPQ|3UTR|A2I|mut=19|114.5390	0.1348	-
chr1	35656154	35656155	SFPQ|CDS|A2I|mut=12|38.0177	0.1062	-
chr1	35656380	35656381	SFPQ|CDS|A2I|mut=26|7.9939	0.2737	-
chr1	35656983	35656984	SFPQ|CDS|A2I|mut=9|8.0707	0.0978	-
chr1	35657033	35657034	SFPQ|CDS|A2I|mut=19|69.6990	0.0969	-
chr1	35657996	35657997	SFPQ|CDS|A2I|mut=11|13.8111	0.1019	-
chr1	35658209	35658210	SFPQ|CDS|A2I|mut=19|6.9806	0.1792	-
chr1	35658464	35658465	SFPQ|CDS|A2I|mut=12|8.6140	0.1053	-
chr1	35824798	35824799	ZMYM4|CDS|A2I|mut=2|NA	0.2	+
chr1	35836095	35836096	ZMYM4|CDS|A2I|mut=5|NA	0.2083	+
chr1	35885515	35885516	ZMYM4|3UTR|A2I|mut=3|NA	0.1304	+
chr1	35886580	35886581	ZMYM4|3UTR|A2I|mut=5|16.6667	0.1852	+
chr1	35899570	35899571	KIAA0319L|3UTR|A2I|mut=4|NA	0.1212	-
chr1	35899817	35899818	KIAA0319L|3UTR|A2I|mut=4|5.5273	0.3636	-
chr1	35920047	35920048	KIAA0319L|CDS|A2I|mut=3|NA	0.1765	-
chr1	36026377	36026378	NCDN|CDS|A2I|mut=5|NA	0.1923	+
chr1	36026461	36026462	NCDN|CDS|A2I|mut=4|3.6508	0.1905	+
chr1	36028125	36028126	NCDN|CDS|A2I|mut=7|4.9412	0.2059	+
chr1	36028996	36028997	NCDN|CDS|A2I|mut=4|NA	0.1739	+
chr1	36032119	36032120	NCDN|3UTR|A2I|mut=4|NA	0.1212	+
chr1	36074935	36074936	PSMB2|CDS|A2I|mut=14|11.9839	0.1129	-
chr1	36096919	36096920	PSMB2|CDS|A2I|mut=9|NA	0.09	-
chr1	36180603	36180604	C1orf216|3UTR|A2I|mut=4|4.4731	0.129	-
chr1	36186456	36186457	CLSPN|3UTR|A2I|mut=3|NA	0.3	-
chr1	36204124	36204125	CLSPN|CDS|A2I|mut=3|6.2250	0.3	-
chr1	36213572	36213573	CLSPN|CDS|A2I|mut=3|NA	0.1364	-
chr1	36219432	36219433	CLSPN|CDS|A2I|mut=3|NA	0.1364	-
chr1	36226266	36226267	CLSPN|CDS|A2I|mut=6|6.5538	0.2308	-
chr1	36230856	36230857	CLSPN|CDS|A2I|mut=6|10.5000	0.1875	-
chr1	36554671	36554672	ADPRS|CDS|A2I|mut=4|16.2105	0.2105	+
chr1	36557256	36557257	ADPRS|CDS|A2I|mut=10|16.2069	0.3448	+
chr1	36557402	36557403	ADPRS|CDS|A2I|mut=8|10.3077	0.3077	+
chr1	36558739	36558740	ADPRS|CDS|A2I|mut=6|13.4211	0.1579	+
chr1	36558792	36558793	ADPRS|CDS|A2I|mut=6|9.2348	0.2609	+
chr1	36558979	36558980	ADPRS|CDS|A2I|mut=4|NA	0.1429	+
chr1	36559049	36559050	ADPRS|3UTR|A2I|mut=3|3.1286	0.15	+
chr1	36559202	36559203	ADPRS|3UTR|A2I|mut=10|35.8621	0.3448	+
chr1	36559322	36559323	ADPRS|3UTR|A2I|mut=5|8.1250	0.4167	+
chr1	36559386	36559387	ADPRS|3UTR|A2I|mut=9|8.3112	0.3214	+
chr1	36602891	36602892	TRAPPC3|CDS|A2I|mut=7|3.6364	0.2121	-
chr1	36603458	36603459	TRAPPC3|CDS|A2I|mut=5|30.7500	0.125	-
chr1	36603536	36603537	TRAPPC3|CDS|A2I|mut=10|NA	0.2439	-
chr1	36636708	36636709	MAP7D1|CDS|A2I|mut=7|3.6089	0.1556	+
chr1	36636776	36636777	MAP7D1|CDS|A2I|mut=6|NA	0.1364	+
chr1	36636855	36636856	MAP7D1|CDS|A2I|mut=6|14.1250	0.125	+
chr1	36641965	36641966	MAP7D1|CDS|A2I|mut=5|23.7931	0.1724	+
chr1	36642068	36642069	MAP7D1|CDS|A2I|mut=6|22.9655	0.2069	+
chr1	36644564	36644565	MAP7D1|CDS|A2I|mut=12|55.2000	0.16	+
chr1	36645575	36645576	MAP7D1|CDS|A2I|mut=14|9.7181	0.2979	+
chr1	36646241	36646242	MAP7D1|3UTR|A2I|mut=10|25.0000	0.1562	+
chr1	36725014	36725015	THRAP3|5UTR|A2I|mut=5|NA	0.1724	+
chr1	36752036	36752037	THRAP3|CDS|A2I|mut=10|12.8571	0.2857	+
chr1	36752129	36752130	THRAP3|CDS|A2I|mut=5|23.9773	0.1136	+
chr1	36752470	36752471	THRAP3|CDS|A2I|mut=9|7.5698	0.2093	+
chr1	36754878	36754879	THRAP3|CDS|A2I|mut=6|8.3936	0.1277	+
chr1	36757087	36757088	THRAP3|CDS|A2I|mut=11|15.6885	0.1803	+
chr1	36767171	36767172	THRAP3|CDS|A2I|mut=5|NA	0.1724	+
chr1	36769504	36769505	THRAP3|CDS|A2I|mut=8|29.1707	0.0976	+
chr1	36769719	36769720	THRAP3|3UTR|A2I|mut=12|5.7006	0.1622	+
chr1	36770394	36770395	THRAP3|3UTR|A2I|mut=8|43.5556	0.127	+
chr1	36805393	36805394	STK40|3UTR|A2I|mut=3|NA	0.2308	-
chr1	36805519	36805520	STK40|3UTR|A2I|mut=5|NA	0.1613	-
chr1	36805651	36805652	STK40|3UTR|A2I|mut=5|NA	0.1282	-
chr1	36806332	36806333	STK40|3UTR|A2I|mut=4|6.2727	0.1818	-
chr1	36806715	36806716	STK40|3UTR|A2I|mut=4|NA	0.1481	-
chr1	36807055	36807056	STK40|3UTR|A2I|mut=7|11.8125	0.4375	-
chr1	36807132	36807133	STK40|3UTR|A2I|mut=2|NA	0.1818	-
chr1	36807331	36807332	STK40|3UTR|A2I|mut=5|10.7292	0.2083	-
chr1	36807368	36807369	STK40|CDS|A2I|mut=5|NA	0.1389	-
chr1	36809792	36809793	STK40|CDS|A2I|mut=7|NA	0.25	-
chr1	36814392	36814393	STK40|CDS|A2I|mut=3|15.2308	0.2308	-
chr1	36824368	36824369	STK40|CDS|A2I|mut=3|NA	0.1364	-
chr1	36859162	36859163	LSM10|3UTR|A2I|mut=6|NA	0.24	-
chr1	36859216	36859217	LSM10|3UTR|A2I|mut=5|22.3333	0.3333	-
chr1	36859303	36859304	LSM10|3UTR|A2I|mut=8|NA	0.1569	-
chr1	36859394	36859395	LSM10|CDS|A2I|mut=9|6.0242	0.2903	-
chr1	36859505	36859506	LSM10|CDS|A2I|mut=5|NA	0.1471	-
chr1	36859527	36859528	LSM10|CDS|A2I|mut=12|3.2308	0.5217	-
chr1	36859562	36859563	LSM10|CDS|A2I|mut=4|27.3600	0.16	-
chr1	36929820	36929821	MRPS15|CDS|A2I|mut=12|6.1091	0.1846	-
chr1	37967557	37967558	MEAF6|CDS|A2I|mut=4|6.1714	0.1143	-
chr1	38003353	38003354	SNIP1|CDS|A2I|mut=4|10.6667	0.1212	-
chr1	38005933	38005934	SNIP1|CDS|A2I|mut=5|11.5000	0.3333	-
chr1	38006085	38006086	SNIP1|CDS|A2I|mut=3|NA	0.25	-
chr1	38019738	38019739	SNIP1|CDS|A2I|mut=5|NA	0.3333	-
chr1	38040311	38040312	GNL2|CDS|A2I|mut=5|15.0000	0.1724	-
chr1	38052959	38052960	GNL2|CDS|A2I|mut=4|NA	0.129	-
chr1	38056338	38056339	GNL2|CDS|A2I|mut=8|19.1429	0.2857	-
chr1	38058368	38058369	GNL2|CDS|A2I|mut=7|NA	0.1707	-
chr1	38061448	38061449	GNL2|5UTR|A2I|mut=4|NA	0.125	-
chr1	38147988	38147989	C1orf109|3UTR|A2I|mut=3|NA	0.2	-
chr1	38148353	38148354	C1orf109|3UTR|A2I|mut=4|NA	0.2105	-
chr1	38148539	38148540	C1orf109|3UTR|A2I|mut=3|NA	0.1579	-
chr1	38148637	38148638	C1orf109|3UTR|A2I|mut=5|4.4167	0.25	-
chr1	38148672	38148673	C1orf109|3UTR|A2I|mut=3|NA	0.1667	-
chr1	38174602	38174603	CDCA8|3UTR|A2I|mut=4|20.0000	0.1333	+
chr1	38260031	38260032	MANEAL|CDS|A2I|mut=5|5.4598	0.1724	+
chr1	38260191	38260192	MANEAL|CDS|A2I|mut=3|10.5000	0.2143	+
chr1	38265318	38265319	MANEAL|CDS|A2I|mut=3|NA	0.1765	+
chr1	38265810	38265811	MANEAL|CDS|A2I|mut=5|19.5652	0.1087	+
chr1	38265850	38265851	MANEAL|CDS|A2I|mut=4|4.8696	0.1739	+
chr1	38265955	38265956	MANEAL|3UTR|A2I|mut=20|9.8390	0.4651	+
chr1	38265988	38265989	MANEAL|3UTR|A2I|mut=9|7.2541	0.1475	+
chr1	38266286	38266287	MANEAL|3UTR|A2I|mut=8|19.6364	0.2424	+
chr1	38266317	38266318	MANEAL|3UTR|A2I|mut=14|12.0615	0.5385	+
chr1	38266360	38266361	MANEAL|3UTR|A2I|mut=7|3.0952	0.1667	+
chr1	38266555	38266556	MANEAL|3UTR|A2I|mut=5|10.8333	0.25	+
chr1	38266687	38266688	MANEAL|3UTR|A2I|mut=4|6.6429	0.2857	+
chr1	38268908	38268909	YRDC|3UTR|A2I|mut=4|26.3333	0.3333	-
chr1	38268971	38268972	YRDC|3UTR|A2I|mut=6|7.5750	0.375	-
chr1	38269071	38269072	YRDC|3UTR|A2I|mut=3|16.8462	0.2308	-
chr1	38269423	38269424	YRDC|3UTR|A2I|mut=8|NA	0.3077	-
chr1	38269489	38269490	YRDC|3UTR|A2I|mut=3|NA	0.1364	-
chr1	38272550	38272551	YRDC|CDS|A2I|mut=4|NA	0.1667	-
chr1	38272598	38272599	YRDC|CDS|A2I|mut=4|NA	0.1379	-
chr1	38273649	38273650	YRDC|CDS|A2I|mut=3|NA	0.1364	-
chr1	38273803	38273804	YRDC|CDS|A2I|mut=11|9.4444	0.1667	-
chr1	38274809	38274810	C1orf122|3UTR|A2I|mut=6|NA	0.1395	+
chr1	38274886	38274887	C1orf122|3UTR|A2I|mut=4|5.6258	0.129	+
chr1	38274921	38274922	C1orf122|3UTR|A2I|mut=5|7.0833	0.2083	+
chr1	38422998	38422999	SF3A3|3UTR|A2I|mut=9|NA	0.2727	-
chr1	38423344	38423345	SF3A3|3UTR|A2I|mut=4|16.3810	0.1905	-
chr1	38423547	38423548	SF3A3|3UTR|A2I|mut=4|3.4048	0.1429	-
chr1	38446291	38446292	SF3A3|CDS|A2I|mut=5|7.6136	0.1136	-
chr1	38484977	38484978	UTP11|CDS|A2I|mut=7|NA	0.1458	+
chr1	38485034	38485035	UTP11|CDS|A2I|mut=8|25.2000	0.4	+
chr1	39304108	39304109	RRAGC|3UTR|A2I|mut=6|4.6800	0.6	-
chr1	39304202	39304203	RRAGC|3UTR|A2I|mut=6|NA	0.375	-
chr1	39304306	39304307	RRAGC|3UTR|A2I|mut=3|NA	0.2	-
chr1	39304595	39304596	RRAGC|3UTR|A2I|mut=6|NA	0.2857	-
chr1	39305157	39305158	RRAGC|3UTR|A2I|mut=5|7.7778	0.3333	-
chr1	39305280	39305281	RRAGC|CDS|A2I|mut=2|7.5455	0.1818	-
chr1	39329675	39329676	MYCBP|3UTR|A2I|mut=5|24.0000	0.25	-
chr1	39329907	39329908	MYCBP|3UTR|A2I|mut=5|24.4444	0.2778	-
chr1	39330042	39330043	MYCBP|3UTR|A2I|mut=3|12.0000	0.2143	-
chr1	39466661	39466662	AKIRIN1|CDS|A2I|mut=4|NA	0.1818	+
chr1	39469736	39469737	AKIRIN1|3UTR|A2I|mut=5|NA	0.2083	+
chr1	39469903	39469904	AKIRIN1|3UTR|A2I|mut=15|12.7959	0.3061	+
chr1	39470182	39470183	AKIRIN1|3UTR|A2I|mut=5|25.4839	0.1613	+
chr1	39470461	39470462	AKIRIN1|3UTR|A2I|mut=12|NA	0.1446	+
chr1	39470662	39470663	AKIRIN1|3UTR|A2I|mut=6|NA	0.1765	+
chr1	39470920	39470921	AKIRIN1|3UTR|A2I|mut=12|18.6154	0.2308	+
chr1	39494496	39494497	NDUFS5|CDS|A2I|mut=35|16.1742	0.2273	+
chr1	39500148	39500149	NDUFS5|CDS|A2I|mut=16|47.6044	0.0879	+
chr1	39913180	39913181	MACF1|CDS|A2I|mut=5|17.1739	0.2174	+
chr1	39924794	39924795	MACF1|CDS|A2I|mut=10|19.4048	0.2381	+
chr1	39924890	39924891	MACF1|CDS|A2I|mut=3|6.3333	0.1667	+
chr1	40030799	40030800	PABPC4|CDS|A2I|mut=8|9.4222	0.2222	-
chr1	40042306	40042307	PABPC4|5UTR|A2I|mut=14|8.4750	0.175	-
chr1	40218992	40218993	PPIE|CDS|A2I|mut=10|9.4444	0.2222	+
chr1	40219158	40219159	PPIE|3UTR|A2I|mut=4|4.2059	0.1176	+
chr1	40219273	40219274	PPIE|3UTR|A2I|mut=2|NA	0.1667	+
chr1	40536562	40536563	CAP1|CDS|A2I|mut=10|62.3256	0.2326	+
chr1	40537262	40537263	CAP1|3UTR|A2I|mut=7|10.3019	0.1321	+
chr1	40537673	40537674	CAP1|3UTR|A2I|mut=14|9.4857	0.2857	+
chr1	40537789	40537790	CAP1|3UTR|A2I|mut=10|28.4524	0.2381	+
chr1	40538921	40538922	PPT1|3UTR|A2I|mut=10|6.8783	0.2381	-
chr1	40539277	40539278	PPT1|3UTR|A2I|mut=8|44.3077	0.1538	-
chr1	40539712	40539713	PPT1|3UTR|A2I|mut=8|33.5342	0.1096	-
chr1	40557752	40557753	PPT1|CDS|A2I|mut=11|23.9928	0.2391	-
chr1	40703013	40703014	RLF|CDS|A2I|mut=3|NA	0.3	+
chr1	40704421	40704422	RLF|CDS|A2I|mut=3|NA	0.1579	+
chr1	40704589	40704590	RLF|CDS|A2I|mut=5|3.3594	0.3125	+
chr1	40705624	40705625	RLF|CDS|A2I|mut=4|8.3636	0.1818	+
chr1	40706155	40706156	RLF|3UTR|A2I|mut=6|NA	0.2609	+
chr1	40706270	40706271	RLF|3UTR|A2I|mut=4|2.5714	0.3333	+
chr1	40758272	40758273	ZMPSTE24|CDS|A2I|mut=11|21.3583	0.3667	+
chr1	40759504	40759505	ZMPSTE24|3UTR|A2I|mut=6|26.7805	0.1463	+
chr1	40759606	40759607	ZMPSTE24|3UTR|A2I|mut=4|5.2267	0.1333	+
chr1	40839802	40839803	SMAP2|CDS|A2I|mut=2|NA	0.1818	+
chr1	40882493	40882494	SMAP2|CDS|A2I|mut=3|10.2857	0.2143	+
chr1	40980788	40980789	EXO5|CDS|A2I|mut=4|13.4545	0.3636	+
chr1	40980924	40980925	EXO5|CDS|A2I|mut=4|14.6667	0.3333	+
chr1	41236514	41236515	NFYC|3UTR|A2I|mut=8|18.2326	0.186	+
chr1	41449044	41449045	CTPS1|CDS|A2I|mut=8|55.2381	0.1905	+
chr1	41454332	41454333	CTPS1|CDS|A2I|mut=5|18.8265	0.102	+
chr1	41466758	41466759	CTPS1|CDS|A2I|mut=3|NA	0.1667	+
chr1	41477370	41477371	CTPS1|3UTR|A2I|mut=7|13.1574	0.2593	+
chr1	41477569	41477570	CTPS1|3UTR|A2I|mut=7|26.4310	0.2414	+
chr1	41493260	41493261	SCMH1|3UTR|A2I|mut=4|14.1333	0.2667	-
chr1	42643028	42643029	FOXJ3|3UTR|A2I|mut=2|6.3636	0.1818	-
chr1	42880322	42880323	RIMKLA|CDS|A2I|mut=3|NA	0.1875	+
chr1	43131689	43131690	PPIH|CDS|A2I|mut=4|11.8519	0.1481	+
chr1	43148152	43148153	YBX1|5UTR|A2I|mut=23|113.1463	0.0687	+
chr1	43148198	43148199	YBX1|5UTR|A2I|mut=24|60.1897	0.0949	+
chr1	43162422	43162423	YBX1|CDS|A2I|mut=75|178.5521	0.1627	+
chr1	43167726	43167727	YBX1|3UTR|A2I|mut=46|NA	0.0909	+
chr1	43167991	43167992	YBX1|3UTR|A2I|mut=5|NA	0.1163	+
chr1	43224957	43224958	P3H1|CDS|A2I|mut=3|9.2609	0.1304	-
chr1	43232609	43232610	P3H1|CDS|A2I|mut=6|20.8235	0.1176	-
chr1	43282936	43282937	SVBP|5UTR|A2I|mut=4|NA	0.3077	-
chr1	43317566	43317567	ZNF691|3UTR|A2I|mut=5|NA	0.3571	+
chr1	43392078	43392079	SLC2A1|3UTR|A2I|mut=11|31.0000	0.25	-
chr1	43392104	43392105	SLC2A1|3UTR|A2I|mut=5|8.0000	0.1667	-
chr1	43829223	43829224	ELOVL1|3UTR|A2I|mut=6|6.4615	0.2308	-
chr1	43829535	43829536	ELOVL1|3UTR|A2I|mut=5|NA	0.1471	-
chr1	43830273	43830274	ELOVL1|CDS|A2I|mut=5|NA	0.2174	-
chr1	43830980	43830981	ELOVL1|CDS|A2I|mut=8|NA	0.2424	-
chr1	43833662	43833663	ELOVL1|5UTR|A2I|mut=3|12.4286	0.1429	-
chr1	43849971	43849972	MED8|3UTR|A2I|mut=5|4.2424	0.4545	-
chr1	43850243	43850244	MED8|3UTR|A2I|mut=3|13.9091	0.2727	-
chr1	43852591	43852592	MED8|CDS|A2I|mut=3|18.0000	0.1429	-
chr1	44035362	44035363	PTPRF|CDS|A2I|mut=10|6.4189	0.2703	+
chr1	44057032	44057033	PTPRF|CDS|A2I|mut=5|7.5926	0.1852	+
chr1	44085198	44085199	PTPRF|CDS|A2I|mut=6|2.8485	0.1364	+
chr1	44088675	44088676	PTPRF|3UTR|A2I|mut=10|7.5000	0.1449	+
chr1	44088749	44088750	PTPRF|3UTR|A2I|mut=8|14.9136	0.0988	+
chr1	44088937	44088938	PTPRF|3UTR|A2I|mut=8|NA	0.1429	+
chr1	44128597	44128598	KDM4A|CDS|A2I|mut=3|NA	0.3	+
chr1	44132156	44132157	KDM4A|CDS|A2I|mut=5|NA	0.25	+
chr1	44137372	44137373	KDM4A|CDS|A2I|mut=7|18.7600	0.28	+
chr1	44170517	44170518	KDM4A|3UTR|A2I|mut=4|16.0000	0.1667	+
chr1	44170747	44170748	KDM4A|3UTR|A2I|mut=2|13.8000	0.2	+
chr1	44170754	44170755	KDM4A|3UTR|A2I|mut=2|13.8000	0.2	+
chr1	44170784	44170785	KDM4A|3UTR|A2I|mut=3|16.0000	0.25	+
chr1	44415241	44415242	IPO13|CDS|A2I|mut=3|6.1000	0.2	+
chr1	44422519	44422520	IPO13|CDS|A2I|mut=3|16.3846	0.2308	+
chr1	44422545	44422546	IPO13|CDS|A2I|mut=4|25.5385	0.3077	+
chr1	44424222	44424223	IPO13|CDS|A2I|mut=3|12.7500	0.3	+
chr1	44437101	44437102	DPH2|CDS|A2I|mut=3|NA	0.1579	+
chr1	44437478	44437479	DPH2|CDS|A2I|mut=4|15.5000	0.1667	+
chr1	44450663	44450664	B4GALT2|CDS|A2I|mut=5|26.2963	0.1852	+
chr1	44456131	44456132	B4GALT2|3UTR|A2I|mut=5|3.5023	0.1613	+
chr1	44456187	44456188	B4GALT2|3UTR|A2I|mut=5|3.6590	0.1724	+
chr1	44456236	44456237	B4GALT2|3UTR|A2I|mut=5|21.5116	0.1163	+
chr1	44456279	44456280	B4GALT2|3UTR|A2I|mut=8|4.2413	0.381	+
chr1	44456432	44456433	B4GALT2|3UTR|A2I|mut=9|4.4704	0.2368	+
chr1	44456763	44456764	B4GALT2|3UTR|A2I|mut=3|NA	0.2	+
chr1	44684048	44684049	DMAP1|CDS|A2I|mut=4|18.9677	0.129	+
chr1	44785339	44785340	ERI3|CDS|A2I|mut=7|2.8455	0.1707	-
chr1	45116439	45116440	RNF220|CDS|A2I|mut=8|9.5152	0.2424	+
chr1	45242365	45242366	RPS8|CDS|A2I|mut=21|NA	0.0755	+
chr1	45243323	45243324	RPS8|CDS|A2I|mut=86|34.8855	0.1387	+
chr1	45243392	45243393	RPS8|CDS|A2I|mut=240|14.2828	0.2297	+
chr1	45243444	45243445	RPS8|CDS|A2I|mut=30|10.6447	0.1053	+
chr1	45244261	45244262	RPS8|CDS|A2I|mut=25|110.0000	0.1389	+
chr1	45479291	45479292	UROD|CDS|A2I|mut=11|8.7376	0.234	+
chr1	45479667	45479668	UROD|CDS|A2I|mut=9|9.9444	0.1667	+
chr1	45480454	45480455	UROD|CDS|A2I|mut=5|13.5000	0.1	+
chr1	45481063	45481064	UROD|CDS|A2I|mut=6|5.7000	0.1	+
chr1	45806825	45806826	TOE1|CDS|A2I|mut=3|NA	0.1765	+
chr1	45808142	45808143	TOE1|CDS|A2I|mut=3|6.8438	0.1875	+
chr1	45808920	45808921	TOE1|CDS|A2I|mut=3|NA	0.1429	+
chr1	45809460	45809461	TOE1|3UTR|A2I|mut=4|13.6000	0.2	+
chr1	45976825	45976826	PRDX1|3UTR|A2I|mut=19|8.0136	0.1005	-
chr1	45977053	45977054	PRDX1|CDS|A2I|mut=27|13.0664	0.0657	-
chr1	46033715	46033716	AKR1A1|CDS|A2I|mut=7|21.7000	0.175	+
chr1	46073242	46073243	NASP|CDS|A2I|mut=9|24.7869	0.1475	+
chr1	46073410	46073411	NASP|CDS|A2I|mut=13|17.2143	0.1429	+
chr1	46081058	46081059	NASP|CDS|A2I|mut=11|69.4685	0.0991	+
chr1	46093569	46093570	GPBP1L1|3UTR|A2I|mut=4|13.2800	0.16	-
chr1	46093588	46093589	GPBP1L1|3UTR|A2I|mut=5|4.7039	0.1316	-
chr1	46126490	46126491	GPBP1L1|5UTR|A2I|mut=8|NA	0.5333	-
chr1	46159141	46159142	TMEM69|CDS|A2I|mut=4|19.2500	0.25	+
chr1	46159285	46159286	TMEM69|CDS|A2I|mut=3|15.6316	0.1579	+
chr1	46496339	46496340	MAST2|CDS|A2I|mut=3|5.0526	0.1579	+
chr1	46496385	46496386	MAST2|CDS|A2I|mut=4|NA	0.25	+
chr1	46496876	46496877	MAST2|CDS|A2I|mut=5|2.5000	0.2632	+
chr1	46497906	46497907	MAST2|CDS|A2I|mut=3|14.7500	0.25	+
chr1	46499808	46499809	MAST2|CDS|A2I|mut=5|NA	0.2632	+
chr1	46500959	46500960	MAST2|CDS|A2I|mut=4|15.7778	0.2222	+
chr1	46501295	46501296	MAST2|CDS|A2I|mut=5|NA	0.2632	+
chr1	46501380	46501381	MAST2|CDS|A2I|mut=4|4.8889	0.1905	+
chr1	46506474	46506475	P3R3URF-PIK3R3|3UTR|A2I|mut=4|NA	0.2105	-
chr1	46654639	46654640	POMGNT1|CDS|A2I|mut=3|4.7368	0.1579	-
chr1	46654848	46654849	POMGNT1|3UTR|A2I|mut=5|27.0833	0.4167	-
chr1	46736395	46736396	RAD54L|CDS|A2I|mut=6|4.0000	0.1818	+
chr1	46744481	46744482	LRRC41|3UTR|A2I|mut=5|4.3878	0.1786	-
chr1	46775635	46775636	UQCRH|5UTR|A2I|mut=3|11.7000	0.3	+
chr1	46827328	46827329	NSUN4|CDS|A2I|mut=7|41.3636	0.6364	+
chr1	46827582	46827583	NSUN4|3UTR|A2I|mut=3|NA	0.1875	+
chr1	46830070	46830071	NSUN4|3UTR|A2I|mut=2|7.6364	0.1818	+
chr1	47024114	47024115	MKNK1|3UTR|A2I|mut=3|9.0000	0.15	-
chr1	47101281	47101282	ATPAF1|3UTR|A2I|mut=5|41.3158	0.2632	-
chr1	47101421	47101422	ATPAF1|3UTR|A2I|mut=11|8.1210	0.2444	-
chr1	47101564	47101565	ATPAF1|CDS|A2I|mut=7|5.3030	0.1273	-
chr1	47110862	47110863	ATPAF1|CDS|A2I|mut=5|18.5000	0.1667	-
chr1	47133755	47133756	ATPAF1|CDS|A2I|mut=4|5.6000	0.16	-
chr1	47715986	47715987	STIL|3UTR|A2I|mut=7|17.0000	0.5	-
chr1	47716367	47716368	STIL|3UTR|A2I|mut=3|23.4545	0.2727	-
chr1	47717349	47717350	STIL|CDS|A2I|mut=3|10.9286	0.2143	-
chr1	47842907	47842908	CMPK1|3UTR|A2I|mut=7|9.9474	0.1842	+
chr1	47843179	47843180	CMPK1|3UTR|A2I|mut=4|NA	0.2222	+
chr1	50907074	50907075	FAF1|3UTR|A2I|mut=3|28.5000	0.2143	-
chr1	51032822	51032823	FAF1|CDS|A2I|mut=4|17.4737	0.2105	-
chr1	51253830	51253831	FAF1|CDS|A2I|mut=4|NA	0.1429	-
chr1	51435211	51435212	CDKN2C|5UTR|A2I|mut=3|NA	0.2	+
chr1	51436082	51436083	CDKN2C|CDS|A2I|mut=5|6.3178	0.1163	+
chr1	51439773	51439774	CDKN2C|CDS|A2I|mut=9|30.6000	0.1636	+
chr1	51439820	51439821	CDKN2C|CDS|A2I|mut=6|8.8889	0.1333	+
chr1	51439867	51439868	CDKN2C|CDS|A2I|mut=7|NA	0.175	+
chr1	51439992	51439993	CDKN2C|3UTR|A2I|mut=6|NA	0.4	+
chr1	51702339	51702340	RNF11|5UTR|A2I|mut=3|NA	0.1765	+
chr1	51702515	51702516	RNF11|CDS|A2I|mut=3|NA	0.1429	+
chr1	51737141	51737142	RNF11|3UTR|A2I|mut=4|10.4828	0.1379	+
chr1	51737211	51737212	RNF11|3UTR|A2I|mut=7|17.6400	0.28	+
chr1	51737418	51737419	RNF11|3UTR|A2I|mut=3|NA	0.25	+
chr1	51737525	51737526	RNF11|3UTR|A2I|mut=3|NA	0.3	+
chr1	51737991	51737992	RNF11|3UTR|A2I|mut=4|19.4286	0.2857	+
chr1	51738649	51738650	RNF11|3UTR|A2I|mut=5|NA	0.3125	+
chr1	51822422	51822423	EPS15|CDS|A2I|mut=2|12.2000	0.2	-
chr1	51829575	51829576	EPS15|CDS|A2I|mut=2|NA	0.1818	-
chr1	52227581	52227582	OSBPL9|CDS|A2I|mut=6|11.4000	0.4	+
chr1	52250159	52250160	OSBPL9|CDS|A2I|mut=10|17.5000	0.2778	+
chr1	52250226	52250227	OSBPL9|CDS|A2I|mut=4|14.3529	0.1176	+
chr1	52253625	52253626	OSBPL9|3UTR|A2I|mut=3|15.6818	0.1364	+
chr1	52257290	52257291	NRDC|CDS|A2I|mut=4|NA	0.125	-
chr1	52343965	52343966	NRDC|CDS|A2I|mut=3|16.8000	0.15	-
chr1	52344250	52344251	NRDC|CDS|A2I|mut=4|6.7619	0.1429	-
chr1	52486215	52486216	TXNDC12|3UTR|A2I|mut=8|35.3333	0.2222	-
chr1	52486290	52486291	TXNDC12|3UTR|A2I|mut=5|22.9070	0.1163	-
chr1	52486486	52486487	TXNDC12|3UTR|A2I|mut=9|NA	0.2093	-
chr1	52497977	52497978	KTI12|3UTR|A2I|mut=8|15.3846	0.6154	-
chr1	52498101	52498102	KTI12|3UTR|A2I|mut=4|NA	0.2353	-
chr1	52498107	52498108	KTI12|3UTR|A2I|mut=6|5.7000	0.4	-
chr1	52498198	52498199	KTI12|3UTR|A2I|mut=8|13.0667	0.5333	-
chr1	52498490	52498491	KTI12|CDS|A2I|mut=9|13.7500	0.5	-
chr1	52498950	52498951	KTI12|CDS|A2I|mut=4|12.4706	0.2353	-
chr1	52499287	52499288	KTI12|CDS|A2I|mut=13|12.2121	0.5909	-
chr1	52552991	52552992	BTF3L4|3UTR|A2I|mut=4|NA	0.3077	+
chr1	52703525	52703526	ZFYVE9|CDS|A2I|mut=3|NA	0.2143	+
chr1	52705170	52705171	ZFYVE9|CDS|A2I|mut=3|NA	0.25	+
chr1	52825409	52825410	CC2D1B|CDS|A2I|mut=3|13.0000	0.25	-
chr1	52861768	52861769	ORC1|CDS|A2I|mut=6|NA	0.2609	-
chr1	52879590	52879591	PRPF38A|CDS|A2I|mut=7|15.2174	0.1014	+
chr1	52883146	52883147	PRPF38A|3UTR|A2I|mut=5|5.3200	0.2	+
chr1	52883471	52883472	PRPF38A|3UTR|A2I|mut=4|12.9600	0.16	+
chr1	52883763	52883764	PRPF38A|3UTR|A2I|mut=4|14.9091	0.1818	+
chr1	52991688	52991689	TUT4|CDS|A2I|mut=3|NA	0.2727	-
chr1	53150927	53150928	COA7|3UTR|A2I|mut=3|6.6316	0.1579	-
chr1	53151221	53151222	COA7|3UTR|A2I|mut=3|NA	0.2727	-
chr1	53151530	53151531	COA7|3UTR|A2I|mut=3|14.7000	0.3	-
chr1	53151583	53151584	COA7|3UTR|A2I|mut=4|16.5714	0.2857	-
chr1	53151863	53151864	COA7|3UTR|A2I|mut=3|NA	0.2308	-
chr1	53151945	53151946	COA7|3UTR|A2I|mut=5|10.1786	0.3571	-
chr1	53152057	53152058	COA7|3UTR|A2I|mut=3|12.8182	0.2727	-
chr1	53152369	53152370	COA7|3UTR|A2I|mut=3|NA	0.1875	-
chr1	53152556	53152557	COA7|3UTR|A2I|mut=3|NA	0.1765	-
chr1	53153556	53153557	COA7|CDS|A2I|mut=4|NA	0.2222	-
chr1	53158456	53158457	COA7|CDS|A2I|mut=5|9.7826	0.2174	-
chr1	53516681	53516682	SCP2|3UTR|A2I|mut=5|7.7778	0.2778	+
chr1	53675864	53675865	CPT2|CDS|A2I|mut=3|10.5000	0.1364	+
chr1	53676657	53676658	CPT2|CDS|A2I|mut=6|6.4000	0.4	+
chr1	53676781	53676782	CPT2|CDS|A2I|mut=4|7.2308	0.3077	+
chr1	53679130	53679131	CPT2|CDS|A2I|mut=3|4.1875	0.1875	+
chr1	53679176	53679177	CPT2|CDS|A2I|mut=4|NA	0.4	+
chr1	53679311	53679312	CPT2|3UTR|A2I|mut=2|NA	0.1818	+
chr1	53679900	53679901	CZIB|3UTR|A2I|mut=3|NA	0.2727	-
chr1	54233599	54233600	NDC1|3UTR|A2I|mut=9|8.1615	0.3913	-
chr1	54317770	54317771	YIPF1|3UTR|A2I|mut=10|6.5476	0.4762	-
chr1	54405704	54405705	HSPB11|CDS|A2I|mut=9|4.2118	0.3103	-
chr1	54417710	54417711	LRRC42|CDS|A2I|mut=3|NA	0.1875	+
chr1	54433370	54433371	LRRC42|CDS|A2I|mut=8|22.7692	0.3077	+
chr1	54433559	54433560	LRRC42|CDS|A2I|mut=6|NA	0.2857	+
chr1	54666027	54666028	MRPL37|CDS|A2I|mut=18|16.5909	0.2727	+
chr1	54666103	54666104	MRPL37|CDS|A2I|mut=22|11.0232	0.2785	+
chr1	54666171	54666172	MRPL37|CDS|A2I|mut=10|4.6875	0.1613	+
chr1	54670850	54670851	MRPL37|CDS|A2I|mut=11|NA	0.1507	+
chr1	54678183	54678184	MRPL37|CDS|A2I|mut=3|NA	0.1304	+
chr1	54678298	54678299	MRPL37|CDS|A2I|mut=7|3.8182	0.1273	+
chr1	54681852	54681853	MRPL37|CDS|A2I|mut=9|22.0000	0.1765	+
chr1	54681996	54681997	MRPL37|CDS|A2I|mut=6|NA	0.15	+
chr1	54692598	54692599	SSBP3|3UTR|A2I|mut=4|2.6374	0.3077	-
chr1	55188366	55188367	TTC4|CDS|A2I|mut=4|14.9091	0.3636	+
chr1	55197220	55197221	TTC4|CDS|A2I|mut=8|NA	0.3077	+
chr1	55197325	55197326	TTC4|CDS|A2I|mut=4|NA	0.1111	+
chr1	55207556	55207557	TTC4|3UTR|A2I|mut=10|6.4286	0.3571	+
chr1	55207574	55207575	TTC4|3UTR|A2I|mut=3|NA	0.15	+
chr1	55207683	55207684	TTC4|3UTR|A2I|mut=8|17.7391	0.3478	+
chr1	55315809	55315810	DHCR24|3UTR|A2I|mut=8|8.2435	0.087	-
chr1	55316037	55316038	DHCR24|3UTR|A2I|mut=14|NA	0.1077	-
chr1	55316201	55316202	DHCR24|3UTR|A2I|mut=12|12.1973	0.1644	-
chr1	55316273	55316274	DHCR24|3UTR|A2I|mut=8|11.5844	0.1039	-
chr1	55316756	55316757	DHCR24|3UTR|A2I|mut=7|8.6000	0.125	-
chr1	55316960	55316961	DHCR24|3UTR|A2I|mut=7|5.7123	0.1321	-
chr1	55317284	55317285	DHCR24|3UTR|A2I|mut=10|NA	0.1235	-
chr1	55317311	55317312	DHCR24|3UTR|A2I|mut=15|13.9870	0.1948	-
chr1	55317434	55317435	DHCR24|3UTR|A2I|mut=5|7.3750	0.125	-
chr1	55317529	55317530	DHCR24|3UTR|A2I|mut=11|5.8291	0.1692	-
chr1	55317774	55317775	DHCR24|3UTR|A2I|mut=8|47.4595	0.1081	-
chr1	55317844	55317845	DHCR24|3UTR|A2I|mut=14|6.3804	0.1842	-
chr1	55319869	55319870	DHCR24|CDS|A2I|mut=9|11.1656	0.1406	-
chr1	55349432	55349433	DHCR24|CDS|A2I|mut=7|15.1915	0.1489	-
chr1	55533305	55533306	USP24|3UTR|A2I|mut=5|NA	0.4545	-
chr1	55534557	55534558	USP24|3UTR|A2I|mut=3|NA	0.15	-
chr1	55534607	55534608	USP24|3UTR|A2I|mut=6|NA	0.2609	-
chr1	59246737	59246738	JUN|3UTR|A2I|mut=32|5.0844	0.64	-
chr1	59246741	59246742	JUN|3UTR|A2I|mut=9|NA	0.1731	-
chr1	59246932	59246933	JUN|3UTR|A2I|mut=17|8.6700	0.425	-
chr1	59247718	59247719	JUN|3UTR|A2I|mut=18|43.4118	0.0756	-
chr1	59247779	59247780	JUN|CDS|A2I|mut=28|22.2020	0.1414	-
chr1	59247793	59247794	JUN|CDS|A2I|mut=15|6.6088	0.0926	-
chr1	59247969	59247970	JUN|CDS|A2I|mut=15|4.6608	0.1119	-
chr1	59247990	59247991	JUN|CDS|A2I|mut=18|6.3599	0.1856	-
chr1	59248089	59248090	JUN|CDS|A2I|mut=16|5.5385	0.1538	-
chr1	59248101	59248102	JUN|CDS|A2I|mut=18|6.0938	0.1607	-
chr1	59248233	59248234	JUN|CDS|A2I|mut=26|7.1500	0.1477	-
chr1	59248276	59248277	JUN|CDS|A2I|mut=22|5.9280	0.1789	-
chr1	59248322	59248323	JUN|CDS|A2I|mut=53|4.3091	0.2978	-
chr1	59248377	59248378	JUN|CDS|A2I|mut=46|2.2391	0.2644	-
chr1	59248407	59248408	JUN|CDS|A2I|mut=27|6.5774	0.1698	-
chr1	59248465	59248466	JUN|CDS|A2I|mut=83|8.6611	0.3416	-
chr1	59248533	59248534	JUN|CDS|A2I|mut=17|10.1960	0.0798	-
chr1	59248575	59248576	JUN|CDS|A2I|mut=29|29.7727	0.0909	-
chr1	59248659	59248660	JUN|CDS|A2I|mut=20|9.7464	0.1087	-
chr1	59248813	59248814	JUN|5UTR|A2I|mut=41|2.9764	0.4713	-
chr1	59248847	59248848	JUN|5UTR|A2I|mut=16|8.1116	0.124	-
chr1	59249113	59249114	JUN|5UTR|A2I|mut=21|7.9416	0.1066	-
chr1	59249270	59249271	JUN|5UTR|A2I|mut=26|3.9740	0.268	-
chr1	59249308	59249309	JUN|5UTR|A2I|mut=49|10.5719	0.3356	-
chr1	59249474	59249475	JUN|5UTR|A2I|mut=14|8.5824	0.0745	-
chr1	59249492	59249493	JUN|5UTR|A2I|mut=21|7.1842	0.1382	-
chr1	59249560	59249561	JUN|5UTR|A2I|mut=14|5.7441	0.1647	-
chr1	59249632	59249633	JUN|5UTR|A2I|mut=15|10.2921	0.0815	-
chr1	62902987	62902988	USP1|5UTR|A2I|mut=8|NA	0.1905	+
chr1	62908888	62908889	USP1|CDS|A2I|mut=5|NA	0.1562	+
chr1	62910558	62910559	USP1|CDS|A2I|mut=18|76.2353	0.5294	+
chr1	62913044	62913045	USP1|CDS|A2I|mut=6|26.7143	0.1429	+
chr1	62915985	62915986	USP1|CDS|A2I|mut=13|20.7188	0.1625	+
chr1	62916190	62916191	USP1|CDS|A2I|mut=9|29.7692	0.1385	+
chr1	62916222	62916223	USP1|CDS|A2I|mut=14|17.5000	0.2642	+
chr1	62916367	62916368	USP1|CDS|A2I|mut=4|NA	0.129	+
chr1	62916403	62916404	USP1|CDS|A2I|mut=12|35.2308	0.3077	+
chr1	62916530	62916531	USP1|CDS|A2I|mut=6|18.2857	0.0952	+
chr1	62916736	62916737	USP1|3UTR|A2I|mut=6|NA	0.3	+
chr1	62916861	62916862	USP1|3UTR|A2I|mut=5|NA	0.1724	+
chr1	62916876	62916877	USP1|3UTR|A2I|mut=11|9.6875	0.25	+
chr1	62916939	62916940	USP1|3UTR|A2I|mut=8|NA	0.16	+
chr1	62917219	62917220	USP1|3UTR|A2I|mut=13|10.8333	0.2708	+
chr1	62917298	62917299	USP1|3UTR|A2I|mut=10|5.7917	0.25	+
chr1	64120095	64120096	PGM1|CDS|A2I|mut=3|NA	0.1304	+
chr1	64125533	64125534	PGM1|3UTR|A2I|mut=5|11.0714	0.2381	+
chr1	65157201	65157202	CACHD1|CDS|A2I|mut=4|3.0222	0.2667	+
chr1	65157906	65157907	CACHD1|3UTR|A2I|mut=2|9.4000	0.2	+
chr1	65243586	65243587	RAVER2|CDS|A2I|mut=7|NA	0.3889	+
chr1	65309808	65309809	JAK1|CDS|A2I|mut=4|NA	0.2222	-
chr1	67876221	67876222	SERBP1|3UTR|A2I|mut=4|13.5652	0.1739	-
chr1	67876825	67876826	SERBP1|3UTR|A2I|mut=8|21.7059	0.1176	-
chr1	67876896	67876897	SERBP1|3UTR|A2I|mut=11|60.5846	0.1692	-
chr1	67876992	67876993	SERBP1|3UTR|A2I|mut=18|NA	0.1915	-
chr1	67877060	67877061	SERBP1|3UTR|A2I|mut=13|61.2603	0.1781	-
chr1	67877291	67877292	SERBP1|3UTR|A2I|mut=11|8.4430	0.2895	-
chr1	67877766	67877767	SERBP1|3UTR|A2I|mut=28|43.1043	0.2137	-
chr1	67877774	67877775	SERBP1|3UTR|A2I|mut=29|33.8519	0.2231	-
chr1	67878184	67878185	SERBP1|3UTR|A2I|mut=14|41.4085	0.1972	-
chr1	67878247	67878248	SERBP1|3UTR|A2I|mut=11|NA	0.0887	-
chr1	67878562	67878563	SERBP1|3UTR|A2I|mut=7|3.4045	0.175	-
chr1	67878572	67878573	SERBP1|3UTR|A2I|mut=7|NA	0.1628	-
chr1	67878664	67878665	SERBP1|3UTR|A2I|mut=5|13.8750	0.125	-
chr1	67878681	67878682	SERBP1|3UTR|A2I|mut=11|19.0463	0.1528	-
chr1	67878772	67878773	SERBP1|3UTR|A2I|mut=19|4.7318	0.2184	-
chr1	67880859	67880860	SERBP1|CDS|A2I|mut=13|52.2989	0.1494	-
chr1	67895962	67895963	SERBP1|CDS|A2I|mut=17|NA	0.0739	-
chr1	67896046	67896047	SERBP1|5UTR|A2I|mut=20|37.1008	0.084	-
chr1	68151094	68151095	GADD45A|5UTR|A2I|mut=21|15.6595	0.3621	+
chr1	68151748	68151749	GADD45A|CDS|A2I|mut=27|19.5000	0.4286	+
chr1	68152139	68152140	GADD45A|CDS|A2I|mut=28|69.1250	0.2917	+
chr1	68153378	68153379	GADD45A|CDS|A2I|mut=11|12.3333	0.1667	+
chr1	68153593	68153594	GADD45A|3UTR|A2I|mut=43|5.1600	0.6935	+
chr1	68167640	68167641	GNG12|3UTR|A2I|mut=5|9.2593	0.1852	-
chr1	68168367	68168368	GNG12|3UTR|A2I|mut=4|4.2540	0.1905	-
chr1	68169785	68169786	GNG12|3UTR|A2I|mut=3|10.9286	0.2143	-
chr1	68170432	68170433	GNG12|3UTR|A2I|mut=3|2.7857	0.2143	-
chr1	68591837	68591838	WLS|3UTR|A2I|mut=6|NA	0.1935	-
chr1	68615993	68615994	WLS|CDS|A2I|mut=6|NA	0.1132	-
chr1	68624833	68624834	WLS|CDS|A2I|mut=8|16.3077	0.2051	-
chr1	70641536	70641537	LRRC40|CDS|A2I|mut=3|8.4000	0.15	-
chr1	70694144	70694145	SRSF11|CDS|A2I|mut=6|NA	0.0938	+
chr1	70716587	70716588	SRSF11|3UTR|A2I|mut=21|4.5169	0.1892	+
chr1	70717385	70717386	SRSF11|3UTR|A2I|mut=14|NA	0.1505	+
chr1	70819900	70819901	ANKRD13C|CDS|A2I|mut=4|NA	0.3077	-
chr1	70820268	70820269	ANKRD13C|5UTR|A2I|mut=4|4.6667	0.3333	-
chr1	70904852	70904853	CTH|3UTR|A2I|mut=5|NA	0.3571	+
chr1	70904897	70904898	CTH|3UTR|A2I|mut=2|NA	0.1818	+
chr1	75229760	75229761	TYW3|CDS|A2I|mut=3|NA	0.2727	+
chr1	75230646	75230647	TYW3|3UTR|A2I|mut=4|NA	0.3333	+
chr1	75231091	75231092	TYW3|3UTR|A2I|mut=6|NA	0.375	+
chr1	75231619	75231620	TYW3|3UTR|A2I|mut=3|6.1071	0.2143	+
chr1	78030865	78030866	ZZZ3|3UTR|A2I|mut=4|19.3846	0.3077	-
chr1	78050288	78050289	ZZZ3|CDS|A2I|mut=4|NA	0.3636	-
chr1	78097923	78097924	ZZZ3|CDS|A2I|mut=2|NA	0.2	-
chr1	78162020	78162021	USP33|3UTR|A2I|mut=2|10.1818	0.1818	-
chr1	78422277	78422278	FUBP1|CDS|A2I|mut=4|4.0000	0.1379	-
chr1	78478919	78478920	DNAJB4|CDS|A2I|mut=14|12.8333	0.5833	+
chr1	78479029	78479030	DNAJB4|CDS|A2I|mut=3|NA	0.1304	+
chr1	78479102	78479103	DNAJB4|CDS|A2I|mut=4|8.7692	0.1538	+
chr1	78481759	78481760	DNAJB4|CDS|A2I|mut=6|NA	0.3	+
chr1	78481852	78481853	DNAJB4|CDS|A2I|mut=4|NA	0.2353	+
chr1	78481907	78481908	DNAJB4|CDS|A2I|mut=4|NA	0.2222	+
chr1	78482021	78482022	DNAJB4|3UTR|A2I|mut=6|NA	0.3	+
chr1	78482562	78482563	DNAJB4|3UTR|A2I|mut=7|23.5455	0.6364	+
chr1	82431781	82431782	ADGRL2|CDS|A2I|mut=7|4.9219	0.4375	+
chr1	82456149	82456150	ADGRL2|CDS|A2I|mut=3|NA	0.2143	+
chr1	82456264	82456265	ADGRL2|CDS|A2I|mut=7|3.2284	0.2414	+
chr1	82456783	82456784	ADGRL2|CDS|A2I|mut=6|13.0909	0.2727	+
chr1	82457033	82457034	ADGRL2|3UTR|A2I|mut=3|NA	0.2727	+
chr1	82457657	82457658	ADGRL2|3UTR|A2I|mut=2|7.0000	0.2	+
chr1	84963288	84963289	RPF1|3UTR|A2I|mut=4|NA	0.3333	+
chr1	84971746	84971747	GNG5|CDS|A2I|mut=12|24.9533	0.1121	-
chr1	85279706	85279707	LPAR3|CDS|A2I|mut=3|5.7000	0.3	-
chr1	85718344	85718345	C1orf52|CDS|A2I|mut=6|NA	0.1224	-
chr1	85724334	85724335	C1orf52|CDS|A2I|mut=5|NA	0.1786	-
chr1	85732208	85732209	BCL10|3UTR|A2I|mut=2|NA	0.2	-
chr1	85732880	85732881	BCL10|3UTR|A2I|mut=2|NA	0.2	-
chr1	85733480	85733481	BCL10|CDS|A2I|mut=4|8.6667	0.3333	-
chr1	85733564	85733565	BCL10|CDS|A2I|mut=3|6.6667	0.1667	-
chr1	85785144	85785145	DDAH1|3UTR|A2I|mut=5|NA	0.4167	-
chr1	85785843	85785844	DDAH1|3UTR|A2I|mut=4|NA	0.25	-
chr1	85786270	85786271	DDAH1|3UTR|A2I|mut=2|NA	0.2	-
chr1	85786364	85786365	DDAH1|3UTR|A2I|mut=3|NA	0.25	-
chr1	86046651	86046652	CCN1|5UTR|A2I|mut=11|NA	0.3929	+
chr1	86047874	86047875	CCN1|CDS|A2I|mut=8|32.0000	0.1569	+
chr1	86048249	86048250	CCN1|CDS|A2I|mut=7|NA	0.1522	+
chr1	86048473	86048474	CCN1|CDS|A2I|mut=13|6.6343	0.2955	+
chr1	86048838	86048839	CCN1|3UTR|A2I|mut=7|2.5521	0.2917	+
chr1	87208898	87208899	SH3GLB1|CDS|A2I|mut=6|NA	0.3	+
chr1	87213281	87213282	SH3GLB1|3UTR|A2I|mut=4|NA	0.3333	+
chr1	87328711	87328712	SELENOF|3UTR|A2I|mut=25|15.9634	0.3165	-
chr1	87328889	87328890	SELENOF|3UTR|A2I|mut=10|NA	0.25	-
chr1	87570251	87570252	HS2ST1|CDS|A2I|mut=4|20.8000	0.4	+
chr1	87570441	87570442	HS2ST1|3UTR|A2I|mut=2|NA	0.2	+
chr1	87794649	87794650	LMO4|5UTR|A2I|mut=3|6.2250	0.15	+
chr1	87797843	87797844	LMO4|CDS|A2I|mut=3|21.7500	0.1875	+
chr1	87810528	87810529	LMO4|3UTR|A2I|mut=4|26.1053	0.2105	+
chr1	87810575	87810576	LMO4|3UTR|A2I|mut=4|6.5333	0.2667	+
chr1	87810914	87810915	LMO4|3UTR|A2I|mut=2|NA	0.1818	+
chr1	89427135	89427136	KYAT3|CDS|A2I|mut=2|NA	0.2	-
chr1	89448362	89448363	RBMXL1|CDS|A2I|mut=4|NA	0.2857	-
chr1	89449232	89449233	RBMXL1|CDS|A2I|mut=2|NA	0.1818	-
chr1	89449238	89449239	RBMXL1|CDS|A2I|mut=3|NA	0.2308	-
chr1	90399087	90399088	LRRC8D|CDS|A2I|mut=3|NA	0.25	+
chr1	90399283	90399284	LRRC8D|CDS|A2I|mut=3|6.1765	0.1765	+
chr1	90399358	90399359	LRRC8D|CDS|A2I|mut=4|NA	0.3333	+
chr1	90399974	90399975	LRRC8D|CDS|A2I|mut=3|NA	0.25	+
chr1	90400259	90400260	LRRC8D|CDS|A2I|mut=5|20.4545	0.4545	+
chr1	90400776	90400777	LRRC8D|CDS|A2I|mut=2|NA	0.1818	+
chr1	90401049	90401050	LRRC8D|CDS|A2I|mut=4|10.5455	0.3636	+
chr1	90401119	90401120	LRRC8D|CDS|A2I|mut=5|4.2424	0.2273	+
chr1	90401247	90401248	LRRC8D|3UTR|A2I|mut=3|NA	0.15	+
chr1	90493662	90493663	ZNF326|3UTR|A2I|mut=3|NA	0.2308	+
chr1	91180270	91180271	BARHL2|CDS|A2I|mut=3|NA	0.2308	-
chr1	91382201	91382202	ZNF644|3UTR|A2I|mut=4|NA	0.2353	-
chr1	91404492	91404493	ZNF644|CDS|A2I|mut=2|NA	0.1818	-
chr1	91404618	91404619	ZNF644|CDS|A2I|mut=3|NA	0.2	-
chr1	91405014	91405015	ZNF644|CDS|A2I|mut=3|NA	0.1875	-
chr1	91405411	91405412	ZNF644|CDS|A2I|mut=2|NA	0.2	-
chr1	91405663	91405664	ZNF644|CDS|A2I|mut=3|NA	0.1765	-
chr1	91989789	91989790	CDC7|CDS|A2I|mut=4|3.7662	0.1818	+
chr1	93297629	93297630	RPL5|5UTR|A2I|mut=25|14.3627	0.0674	+
chr1	93300391	93300392	RPL5|CDS|A2I|mut=37|160.4802	0.0734	+
chr1	93300436	93300437	RPL5|CDS|A2I|mut=35|16.1790	0.1129	+
chr1	93301787	93301788	RPL5|CDS|A2I|mut=64|16.9336	0.2254	+
chr1	93301838	93301839	RPL5|CDS|A2I|mut=111|12.1262	0.2229	+
chr1	93303047	93303048	RPL5|CDS|A2I|mut=105|93.3165	0.2518	+
chr1	93307367	93307368	RPL5|CDS|A2I|mut=31|90.1195	0.1372	+
chr1	93544991	93544992	MTF2|5UTR|A2I|mut=7|17.2586	0.2414	+
chr1	93580605	93580606	MTF2|CDS|A2I|mut=5|23.8462	0.3846	+
chr1	93581135	93581136	MTF2|CDS|A2I|mut=4|8.3478	0.1739	+
chr1	93603341	93603342	MTF2|3UTR|A2I|mut=5|NA	0.2083	+
chr1	93603399	93603400	MTF2|3UTR|A2I|mut=3|10.2000	0.2	+
chr1	93603401	93603402	MTF2|3UTR|A2I|mut=2|NA	0.2	+
chr1	93603707	93603708	MTF2|3UTR|A2I|mut=3|NA	0.25	+
chr1	93617522	93617523	TMED5|3UTR|A2I|mut=4|NA	0.1818	-
chr1	93618482	93618483	TMED5|3UTR|A2I|mut=4|NA	0.1538	-
chr1	93645788	93645789	TMED5|CDS|A2I|mut=4|6.5507	0.1739	-
chr1	93811580	93811581	DR1|5UTR|A2I|mut=4|NA	0.1739	+
chr1	93812047	93812048	DR1|5UTR|A2I|mut=8|5.7452	0.2162	+
chr1	93812145	93812146	DR1|5UTR|A2I|mut=6|6.6038	0.1132	+
chr1	93812235	93812236	DR1|CDS|A2I|mut=5|26.1111	0.1852	+
chr1	93819491	93819492	DR1|CDS|A2I|mut=3|NA	0.3	+
chr1	93826448	93826449	DR1|3UTR|A2I|mut=8|21.4545	0.3636	+
chr1	93826490	93826491	DR1|3UTR|A2I|mut=3|NA	0.2	+
chr1	93826714	93826715	DR1|3UTR|A2I|mut=3|9.6923	0.2308	+
chr1	94018786	94018787	FNBP1L|3UTR|A2I|mut=4|NA	0.1667	+
chr1	94341989	94341990	DNTTIP2|CDS|A2I|mut=8|NA	0.1569	-
chr1	94342128	94342129	DNTTIP2|CDS|A2I|mut=11|7.4874	0.2157	-
chr1	94342271	94342272	DNTTIP2|CDS|A2I|mut=6|NA	0.12	-
chr1	94342274	94342275	DNTTIP2|CDS|A2I|mut=18|11.5125	0.375	-
chr1	94342541	94342542	DNTTIP2|CDS|A2I|mut=5|NA	0.1562	-
chr1	94342786	94342787	DNTTIP2|CDS|A2I|mut=5|NA	0.1282	-
chr1	94343136	94343137	DNTTIP2|CDS|A2I|mut=5|25.0000	0.1613	-
chr1	94362254	94362255	GCLM|CDS|A2I|mut=4|6.2222	0.2222	-
chr1	94983823	94983824	ABCD3|3UTR|A2I|mut=3|NA	0.25	+
chr1	95363057	95363058	CNN3|3UTR|A2I|mut=9|32.3372	0.2093	-
chr1	95363270	95363271	CNN3|3UTR|A2I|mut=15|NA	0.163	-
chr1	100547633	100547634	MFSD14A|CDS|A2I|mut=3|10.9091	0.1364	+
chr1	100547820	100547821	MFSD14A|3UTR|A2I|mut=3|12.0000	0.1304	+
chr1	100740431	100740432	RTCA|CDS|A2I|mut=7|37.2400	0.28	+
chr1	100740477	100740478	RTCA|CDS|A2I|mut=3|NA	0.1364	+
chr1	101343122	101343123	EXTL2|CDS|A2I|mut=3|6.3529	0.1765	-
chr1	107599625	107599626	PRMT6|CDS|A2I|mut=6|4.7727	0.2727	+
chr1	107599905	107599906	PRMT6|CDS|A2I|mut=3|16.1053	0.1579	+
chr1	107600130	107600131	PRMT6|CDS|A2I|mut=5|NA	0.3125	+
chr1	107600175	107600176	PRMT6|CDS|A2I|mut=4|4.6875	0.25	+
chr1	107600683	107600684	PRMT6|3UTR|A2I|mut=3|NA	0.25	+
chr1	107601040	107601041	PRMT6|3UTR|A2I|mut=4|6.2500	0.125	+
chr1	108678573	108678574	SLC25A24|3UTR|A2I|mut=4|5.1250	0.25	-
chr1	108686291	108686292	SLC25A24|CDS|A2I|mut=4|24.0000	0.3636	-
chr1	109235315	109235316	PRPF38B|CDS|A2I|mut=5|6.6667	0.1786	+
chr1	109241338	109241339	PRPF38B|CDS|A2I|mut=5|NA	0.2381	+
chr1	109242183	109242184	PRPF38B|CDS|A2I|mut=12|NA	0.1739	+
chr1	109242901	109242902	PRPF38B|3UTR|A2I|mut=4|21.0909	0.1818	+
chr1	109243295	109243296	PRPF38B|3UTR|A2I|mut=5|NA	0.1667	+
chr1	109479737	109479738	CLCC1|CDS|A2I|mut=3|NA	0.1304	-
chr1	109513806	109513807	WDR47|3UTR|A2I|mut=2|NA	0.1818	-
chr1	109756709	109756710	SARS1|CDS|A2I|mut=18|24.9706	0.2647	+
chr1	109766646	109766647	SARS1|CDS|A2I|mut=5|NA	0.119	+
chr1	109772138	109772139	SARS1|CDS|A2I|mut=20|25.9890	0.2198	+
chr1	109778716	109778717	SARS1|CDS|A2I|mut=3|NA	0.1364	+
chr1	109779117	109779118	SARS1|CDS|A2I|mut=9|13.2857	0.1607	+
chr1	109780470	109780471	SARS1|CDS|A2I|mut=12|8.6132	0.1463	+
chr1	109780584	109780585	SARS1|3UTR|A2I|mut=8|NA	0.0941	+
chr1	109780633	109780634	SARS1|3UTR|A2I|mut=9|NA	0.1059	+
chr1	109822387	109822388	PSRC1|3UTR|A2I|mut=4|19.8182	0.1818	-
chr1	109822445	109822446	PSRC1|3UTR|A2I|mut=4|21.0909	0.3636	-
chr1	109853001	109853002	SORT1|3UTR|A2I|mut=3|14.6667	0.1667	-
chr1	109853348	109853349	SORT1|3UTR|A2I|mut=4|4.1176	0.2353	-
chr1	109856145	109856146	SORT1|3UTR|A2I|mut=3|11.0000	0.2	-
chr1	109856627	109856628	SORT1|3UTR|A2I|mut=3|12.7895	0.1579	-
chr1	109878881	109878882	SORT1|CDS|A2I|mut=2|NA	0.1818	-
chr1	110091377	110091378	GNAI3|CDS|A2I|mut=4|NA	0.129	+
chr1	110134826	110134827	GNAI3|CDS|A2I|mut=4|20.0000	0.1379	+
chr1	110566075	110566076	AHCYL1|3UTR|A2I|mut=7|10.0368	0.2059	+
chr1	110882384	110882385	RBM15|CDS|A2I|mut=3|NA	0.2	+
chr1	110882660	110882661	RBM15|CDS|A2I|mut=4|9.7778	0.2222	+
chr1	110882770	110882771	RBM15|CDS|A2I|mut=4|2.3333	0.25	+
chr1	110882895	110882896	RBM15|CDS|A2I|mut=6|5.7647	0.3529	+
chr1	110882989	110882990	RBM15|CDS|A2I|mut=4|NA	0.3077	+
chr1	110883106	110883107	RBM15|CDS|A2I|mut=3|3.6000	0.15	+
chr1	110884158	110884159	RBM15|CDS|A2I|mut=4|NA	0.3636	+
chr1	110884311	110884312	RBM15|CDS|A2I|mut=2|NA	0.2	+
chr1	111490495	111490496	LRIF1|3UTR|A2I|mut=7|7.8400	0.28	-
chr1	111490658	111490659	LRIF1|CDS|A2I|mut=5|NA	0.2632	-
chr1	111490682	111490683	LRIF1|CDS|A2I|mut=16|8.0000	0.7273	-
chr1	111490871	111490872	LRIF1|CDS|A2I|mut=4|7.2381	0.1905	-
chr1	111663195	111663196	DRAM2|CDS|A2I|mut=3|NA	0.2308	-
chr1	111663272	111663273	DRAM2|CDS|A2I|mut=3|NA	0.25	-
chr1	111983573	111983574	WDR77|3UTR|A2I|mut=11|7.9420	0.22	-
chr1	111983680	111983681	WDR77|3UTR|A2I|mut=7|4.3675	0.1795	-
chr1	111996848	111996849	ATP5PB|CDS|A2I|mut=20|76.2500	0.1562	+
chr1	111998740	111998741	ATP5PB|CDS|A2I|mut=12|29.7391	0.1304	+
chr1	111998801	111998802	ATP5PB|CDS|A2I|mut=7|10.2812	0.175	+
chr1	112251867	112251868	RAP1A|3UTR|A2I|mut=3|NA	0.1579	+
chr1	112255078	112255079	RAP1A|3UTR|A2I|mut=6|NA	0.4	+
chr1	112298622	112298623	DDX20|CDS|A2I|mut=4|NA	0.3636	+
chr1	112308749	112308750	DDX20|CDS|A2I|mut=5|NA	0.4167	+
chr1	112308830	112308831	DDX20|CDS|A2I|mut=7|2.8636	0.5	+
chr1	112309233	112309234	DDX20|CDS|A2I|mut=3|NA	0.1304	+
chr1	112309278	112309279	DDX20|CDS|A2I|mut=7|11.9167	0.1667	+
chr1	112309338	112309339	DDX20|CDS|A2I|mut=3|NA	0.1429	+
chr1	112309600	112309601	DDX20|3UTR|A2I|mut=2|NA	0.1818	+
chr1	112998770	112998771	CTTNBP2NL|CDS|A2I|mut=2|NA	0.1818	+
chr1	112999774	112999775	CTTNBP2NL|CDS|A2I|mut=4|NA	0.3077	+
chr1	113000651	113000652	CTTNBP2NL|3UTR|A2I|mut=2|NA	0.2	+
chr1	113213110	113213111	CAPZA1|3UTR|A2I|mut=9|7.5638	0.1915	+
chr1	113213588	113213589	CAPZA1|3UTR|A2I|mut=14|10.4103	0.2692	+
chr1	113213897	113213898	CAPZA1|3UTR|A2I|mut=9|49.0500	0.225	+
chr1	113214006	113214007	CAPZA1|3UTR|A2I|mut=5|31.6667	0.1515	+
chr1	113214037	113214038	CAPZA1|3UTR|A2I|mut=6|4.9167	0.1875	+
chr1	113232564	113232565	MOV10|CDS|A2I|mut=5|17.1429	0.2381	+
chr1	113243852	113243853	RHOC|3UTR|A2I|mut=9|21.8333	0.3333	-
chr1	113244161	113244162	RHOC|CDS|A2I|mut=12|19.5882	0.1765	-
chr1	113455814	113455815	SLC16A1|3UTR|A2I|mut=7|16.9077	0.1077	-
chr1	113456300	113456301	SLC16A1|3UTR|A2I|mut=9|15.0254	0.1525	-
chr1	113456583	113456584	SLC16A1|CDS|A2I|mut=20|10.1610	0.1449	-
chr1	113460009	113460010	SLC16A1|CDS|A2I|mut=8|NA	0.0909	-
chr1	113460336	113460337	SLC16A1|CDS|A2I|mut=23|3.9559	0.3151	-
chr1	113460490	113460491	SLC16A1|CDS|A2I|mut=6|3.5733	0.1333	-
chr1	113460530	113460531	SLC16A1|CDS|A2I|mut=6|31.4118	0.1765	-
chr1	113464711	113464712	SLC16A1|CDS|A2I|mut=9|39.4839	0.1452	-
chr1	114447270	114447271	AP4B1|CDS|A2I|mut=4|12.6154	0.3077	-
chr1	114448177	114448178	DCLRE1B|5UTR|A2I|mut=5|2.7564	0.3846	+
chr1	114448243	114448244	DCLRE1B|CDS|A2I|mut=5|NA	0.25	+
chr1	114450695	114450696	DCLRE1B|CDS|A2I|mut=3|NA	0.2	+
chr1	114453909	114453910	DCLRE1B|CDS|A2I|mut=6|6.4545	0.2727	+
chr1	114453973	114453974	DCLRE1B|CDS|A2I|mut=3|NA	0.2143	+
chr1	114454091	114454092	DCLRE1B|CDS|A2I|mut=4|NA	0.3333	+
chr1	114454195	114454196	DCLRE1B|CDS|A2I|mut=4|8.7059	0.2353	+
chr1	114454334	114454335	DCLRE1B|CDS|A2I|mut=3|9.6923	0.2308	+
chr1	114454373	114454374	DCLRE1B|CDS|A2I|mut=5|3.1122	0.3571	+
chr1	114454672	114454673	DCLRE1B|CDS|A2I|mut=4|NA	0.3077	+
chr1	114454676	114454677	DCLRE1B|CDS|A2I|mut=3|13.3846	0.2308	+
chr1	114454760	114454761	DCLRE1B|CDS|A2I|mut=5|NA	0.3571	+
chr1	114454817	114454818	DCLRE1B|3UTR|A2I|mut=4|NA	0.2222	+
chr1	114454862	114454863	DCLRE1B|3UTR|A2I|mut=3|NA	0.1875	+
chr1	114454888	114454889	DCLRE1B|3UTR|A2I|mut=4|7.8000	0.4	+
chr1	114454916	114454917	DCLRE1B|3UTR|A2I|mut=6|17.6250	0.375	+
chr1	114455813	114455814	DCLRE1B|3UTR|A2I|mut=3|18.3000	0.3	+
chr1	114518003	114518004	HIPK1|3UTR|A2I|mut=5|19.0625	0.3125	+
chr1	114518314	114518315	HIPK1|3UTR|A2I|mut=5|NA	0.4545	+
chr1	114518876	114518877	HIPK1|3UTR|A2I|mut=4|NA	0.3333	+
chr1	114519161	114519162	HIPK1|3UTR|A2I|mut=3|NA	0.2	+
chr1	114519342	114519343	HIPK1|3UTR|A2I|mut=3|11.8235	0.1765	+
chr1	115110514	115110515	BCAS2|3UTR|A2I|mut=6|11.5789	0.3158	-
chr1	115110672	115110673	BCAS2|3UTR|A2I|mut=7|NA	0.1077	-
chr1	115248318	115248319	NRAS|3UTR|A2I|mut=6|22.0909	0.2727	-
chr1	115248500	115248501	NRAS|3UTR|A2I|mut=3|6.0938	0.1875	-
chr1	115249409	115249410	NRAS|3UTR|A2I|mut=3|NA	0.1364	-
chr1	115249776	115249777	NRAS|3UTR|A2I|mut=5|NA	0.1852	-
chr1	115250164	115250165	NRAS|3UTR|A2I|mut=3|NA	0.2143	-
chr1	115250329	115250330	NRAS|3UTR|A2I|mut=4|NA	0.2105	-
chr1	115252300	115252301	NRAS|CDS|A2I|mut=5|NA	0.1471	-
chr1	115259640	115259641	CSDE1|3UTR|A2I|mut=6|NA	0.1071	-
chr1	115260301	115260302	CSDE1|3UTR|A2I|mut=8|NA	0.127	-
chr1	115260303	115260304	CSDE1|3UTR|A2I|mut=13|4.2174	0.2131	-
chr1	115260730	115260731	CSDE1|3UTR|A2I|mut=20|18.0503	0.1258	-
chr1	115261272	115261273	CSDE1|CDS|A2I|mut=14|89.3072	0.0915	-
chr1	115262339	115262340	CSDE1|CDS|A2I|mut=8|12.6027	0.1096	-
chr1	115268966	115268967	CSDE1|CDS|A2I|mut=16|9.0490	0.1441	-
chr1	115272938	115272939	CSDE1|CDS|A2I|mut=33|66.3235	0.3235	-
chr1	115275410	115275411	CSDE1|CDS|A2I|mut=11|13.9822	0.1222	-
chr1	115276448	115276449	CSDE1|CDS|A2I|mut=13|63.7672	0.1121	-
chr1	115276670	115276671	CSDE1|CDS|A2I|mut=12|33.4219	0.0938	-
chr1	115280636	115280637	CSDE1|CDS|A2I|mut=11|17.0406	0.094	-
chr1	115292559	115292560	CSDE1|5UTR|A2I|mut=25|117.0000	0.25	-
chr1	115292644	115292645	CSDE1|5UTR|A2I|mut=9|10.6500	0.1125	-
chr1	115316814	115316815	SIKE1|3UTR|A2I|mut=3|4.2500	0.1667	-
chr1	116915895	116915896	ATP1A1|5UTR|A2I|mut=17|18.4799	0.1518	+
chr1	116930772	116930773	ATP1A1|CDS|A2I|mut=7|NA	0.1458	+
chr1	116933429	116933430	ATP1A1|CDS|A2I|mut=12|10.4732	0.1875	+
chr1	116940599	116940600	ATP1A1|CDS|A2I|mut=18|45.6393	0.0984	+
chr1	116941598	116941599	ATP1A1|CDS|A2I|mut=15|20.1738	0.0802	+
chr1	116943550	116943551	ATP1A1|CDS|A2I|mut=27|4.2010	0.1888	+
chr1	117484558	117484559	PTGFRN|CDS|A2I|mut=3|8.4375	0.1875	+
chr1	117527439	117527440	PTGFRN|CDS|A2I|mut=2|NA	0.1818	+
chr1	117531577	117531578	PTGFRN|3UTR|A2I|mut=3|5.6538	0.2308	+
chr1	117532494	117532495	PTGFRN|3UTR|A2I|mut=5|17.3529	0.2941	+
chr1	117532673	117532674	PTGFRN|3UTR|A2I|mut=4|10.5455	0.3636	+
chr1	117532817	117532818	PTGFRN|3UTR|A2I|mut=5|NA	0.5	+
chr1	117618147	117618148	TTF2|CDS|A2I|mut=4|NA	0.3077	+
chr1	117629072	117629073	TTF2|CDS|A2I|mut=2|NA	0.1818	+
chr1	117945005	117945006	MAN1A2|CDS|A2I|mut=3|NA	0.1875	+
chr1	119575858	119575859	WARS2|CDS|A2I|mut=2|NA	0.1818	-
chr1	120263898	120263899	PHGDH|CDS|A2I|mut=20|12.4299	0.1869	+
chr1	120269698	120269699	PHGDH|CDS|A2I|mut=7|NA	0.0986	+
chr1	120279802	120279803	PHGDH|CDS|A2I|mut=14|7.7861	0.1647	+
chr1	120285467	120285468	PHGDH|CDS|A2I|mut=11|25.5903	0.1528	+
chr1	120286625	120286626	PHGDH|CDS|A2I|mut=8|11.9333	0.1	+
chr1	120454923	120454924	NOTCH2|3UTR|A2I|mut=5|NA	0.125	-
chr1	120456351	120456352	NOTCH2|3UTR|A2I|mut=9|13.8529	0.2647	-
chr1	120456958	120456959	NOTCH2|3UTR|A2I|mut=6|21.0000	0.1429	-
chr1	120457196	120457197	NOTCH2|3UTR|A2I|mut=4|NA	0.2105	-
chr1	120457935	120457936	NOTCH2|CDS|A2I|mut=6|2.6905	0.2857	-
chr1	120458249	120458250	NOTCH2|CDS|A2I|mut=8|3.3202	0.3478	-
chr1	120458474	120458475	NOTCH2|CDS|A2I|mut=11|5.7391	0.4783	-
chr1	120458669	120458670	NOTCH2|CDS|A2I|mut=6|12.7500	0.25	-
chr1	120459042	120459043	NOTCH2|CDS|A2I|mut=6|5.5826	0.2609	-
chr1	120459137	120459138	NOTCH2|CDS|A2I|mut=4|5.3647	0.2353	-
chr1	120459254	120459255	NOTCH2|CDS|A2I|mut=4|11.5238	0.1905	-
chr1	144923763	144923764	PDE4DIP|CDS|A2I|mut=3|NA	0.2308	-
chr1	145369957	145369958	NBPF9|3UTR|A2I|mut=3|NA	0.1875	+
chr1	145440451	145440452	TXNIP|CDS|A2I|mut=3|NA	0.2308	+
chr1	145440968	145440969	TXNIP|CDS|A2I|mut=3|NA	0.15	+
chr1	145509187	145509188	RBM8A|CDS|A2I|mut=10|30.0000	0.2857	+
chr1	145511639	145511640	RBM8A|3UTR|A2I|mut=2|NA	0.2	+
chr1	145522681	145522682	PEX11B|CDS|A2I|mut=2|NA	0.2	+
chr1	145591153	145591154	POLR3C|3UTR|A2I|mut=4|NA	0.3077	-
chr1	145606311	145606312	POLR3C|CDS|A2I|mut=6|22.6154	0.2308	-
chr1	145608203	145608204	POLR3C|CDS|A2I|mut=4|22.8000	0.2	-
chr1	145663215	145663216	RNF115|CDS|A2I|mut=4|NA	0.2353	+
chr1	145663287	145663288	RNF115|CDS|A2I|mut=6|NA	0.3333	+
chr1	145688136	145688137	RNF115|CDS|A2I|mut=5|8.7500	0.2778	+
chr1	145764861	145764862	GPR89A|3UTR|A2I|mut=4|5.2121	0.3636	-
chr1	146649959	146649960	PDIA3P1|ncRNA|A2I|mut=9|25.0183	0.0826	+
chr1	146650485	146650486	PDIA3P1|ncRNA|A2I|mut=10|44.6296	0.0926	+
chr1	146650795	146650796	PDIA3P1|ncRNA|A2I|mut=12|39.2083	0.0833	+
chr1	147092436	147092437	BCL9|CDS|A2I|mut=4|NA	0.3636	+
chr1	147096124	147096125	BCL9|CDS|A2I|mut=3|3.3000	0.3	+
chr1	147097849	147097850	BCL9|3UTR|A2I|mut=3|9.0000	0.3	+
chr1	148251886	148251887	NBPF14|CDS|A2I|mut=4|NA	0.2353	-
chr1	149871916	149871917	BOLA1|CDS|A2I|mut=5|14.7059	0.2941	+
chr1	149872243	149872244	BOLA1|3UTR|A2I|mut=2|NA	0.2	+
chr1	149872251	149872252	BOLA1|3UTR|A2I|mut=3|NA	0.2727	+
chr1	149876679	149876680	SV2A|CDS|A2I|mut=5|22.9630	0.1852	-
chr1	149878331	149878332	SV2A|CDS|A2I|mut=3|12.8571	0.2143	-
chr1	149885208	149885209	SV2A|CDS|A2I|mut=3|NA	0.2	-
chr1	149895591	149895592	SF3B4|CDS|A2I|mut=7|14.9091	0.0909	-
chr1	149895862	149895863	SF3B4|CDS|A2I|mut=8|24.0000	0.1951	-
chr1	149898377	149898378	SF3B4|CDS|A2I|mut=13|6.7815	0.2203	-
chr1	149898425	149898426	SF3B4|CDS|A2I|mut=15|46.6500	0.15	-
chr1	149898493	149898494	SF3B4|CDS|A2I|mut=11|NA	0.1279	-
chr1	149898548	149898549	SF3B4|CDS|A2I|mut=4|22.7429	0.1143	-
chr1	149898623	149898624	SF3B4|CDS|A2I|mut=6|34.8333	0.1667	-
chr1	149898778	149898779	SF3B4|CDS|A2I|mut=7|7.2625	0.1167	-
chr1	149899103	149899104	SF3B4|CDS|A2I|mut=12|NA	0.1739	-
chr1	149916273	149916274	OTUD7B|CDS|A2I|mut=7|12.6000	0.4667	-
chr1	149931659	149931660	OTUD7B|CDS|A2I|mut=3|NA	0.2	-
chr1	150117199	150117200	VPS45|3UTR|A2I|mut=4|11.0769	0.3077	+
chr1	150131366	150131367	PLEKHO1|CDS|A2I|mut=11|NA	0.4074	+
chr1	150131496	150131497	PLEKHO1|CDS|A2I|mut=4|7.6667	0.1111	+
chr1	150131555	150131556	PLEKHO1|CDS|A2I|mut=3|13.8571	0.1429	+
chr1	150131722	150131723	PLEKHO1|3UTR|A2I|mut=7|10.6750	0.7	+
chr1	150191136	150191137	ANP32E|3UTR|A2I|mut=5|NA	0.1923	-
chr1	150191240	150191241	ANP32E|3UTR|A2I|mut=11|NA	0.193	-
chr1	150237979	150237980	APH1A|3UTR|A2I|mut=11|8.0732	0.1571	-
chr1	150238001	150238002	APH1A|3UTR|A2I|mut=7|21.4804	0.1373	-
chr1	150238225	150238226	APH1A|3UTR|A2I|mut=15|5.4396	0.2381	-
chr1	150238343	150238344	APH1A|3UTR|A2I|mut=12|21.7692	0.2308	-
chr1	150238581	150238582	APH1A|CDS|A2I|mut=8|4.3840	0.1067	-
chr1	150238619	150238620	APH1A|3UTR|A2I|mut=11|7.5423	0.1618	-
chr1	150239804	150239805	APH1A|CDS|A2I|mut=13|NA	0.1646	-
chr1	150240434	150240435	APH1A|CDS|A2I|mut=7|8.6113	0.1321	-
chr1	150266768	150266769	MRPS21|5UTR|A2I|mut=14|34.7021	0.2979	+
chr1	150280588	150280589	MRPS21|CDS|A2I|mut=24|14.6391	0.1805	+
chr1	150321654	150321655	PRPF3|CDS|A2I|mut=4|NA	0.1111	+
chr1	150429908	150429909	RPRD2|CDS|A2I|mut=4|NA	0.3333	+
chr1	150443149	150443150	RPRD2|CDS|A2I|mut=4|22.1818	0.3636	+
chr1	150443317	150443318	RPRD2|CDS|A2I|mut=3|NA	0.3	+
chr1	150443435	150443436	RPRD2|CDS|A2I|mut=4|NA	0.3077	+
chr1	150443633	150443634	RPRD2|CDS|A2I|mut=3|15.0000	0.3	+
chr1	150443888	150443889	RPRD2|CDS|A2I|mut=3|NA	0.3	+
chr1	150444066	150444067	RPRD2|CDS|A2I|mut=3|12.4615	0.2308	+
chr1	150444308	150444309	RPRD2|CDS|A2I|mut=4|NA	0.2353	+
chr1	150445046	150445047	RPRD2|CDS|A2I|mut=3|NA	0.2727	+
chr1	150445377	150445378	RPRD2|CDS|A2I|mut=4|NA	0.2222	+
chr1	150445536	150445537	RPRD2|CDS|A2I|mut=3|11.8333	0.1667	+
chr1	150445693	150445694	RPRD2|CDS|A2I|mut=8|NA	0.5714	+
chr1	150479651	150479652	TARS2|3UTR|A2I|mut=6|NA	0.2609	+
chr1	150479710	150479711	TARS2|3UTR|A2I|mut=5|3.5354	0.1515	+
chr1	150479716	150479717	TARS2|3UTR|A2I|mut=7|2.4462	0.2	+
chr1	150547338	150547339	MCL1|3UTR|A2I|mut=6|16.2391	0.1304	-
chr1	150547964	150547965	MCL1|3UTR|A2I|mut=8|25.4222	0.1778	-
chr1	150548771	150548772	MCL1|3UTR|A2I|mut=8|9.6410	0.2051	-
chr1	150548953	150548954	MCL1|3UTR|A2I|mut=16|7.6121	0.2909	-
chr1	150549264	150549265	MCL1|3UTR|A2I|mut=6|10.7907	0.1395	-
chr1	150549564	150549565	MCL1|3UTR|A2I|mut=13|4.3727	0.2167	-
chr1	150549797	150549798	MCL1|3UTR|A2I|mut=7|6.5260	0.2188	-
chr1	150551508	150551509	MCL1|CDS|A2I|mut=11|3.5791	0.1642	-
chr1	150551793	150551794	MCL1|CDS|A2I|mut=7|28.1186	0.1186	-
chr1	150551816	150551817	MCL1|CDS|A2I|mut=11|11.0821	0.1642	-
chr1	150594776	150594777	ENSA|3UTR|A2I|mut=8|13.3830	0.0851	-
chr1	150594886	150594887	ENSA|3UTR|A2I|mut=18|80.1429	0.1071	-
chr1	150594976	150594977	ENSA|3UTR|A2I|mut=11|46.7299	0.0803	-
chr1	150595138	150595139	ENSA|3UTR|A2I|mut=20|11.4286	0.2041	-
chr1	150595217	150595218	ENSA|3UTR|A2I|mut=9|23.0192	0.1731	-
chr1	150619556	150619557	GOLPH3L|3UTR|A2I|mut=2|NA	0.1818	-
chr1	150620949	150620950	GOLPH3L|CDS|A2I|mut=4|NA	0.3077	-
chr1	150620985	150620986	GOLPH3L|CDS|A2I|mut=7|8.1667	0.3182	-
chr1	150783548	150783549	ARNT|3UTR|A2I|mut=2|NA	0.2	-
chr1	150933387	150933388	SETDB1|CDS|A2I|mut=5|21.0526	0.2632	+
chr1	150933632	150933633	SETDB1|CDS|A2I|mut=2|13.0000	0.2	+
chr1	150938991	150938992	CERS2|CDS|A2I|mut=11|25.1900	0.22	-
chr1	151006964	151006965	PRUNE1|3UTR|A2I|mut=7|NA	0.5	+
chr1	151007674	151007675	PRUNE1|3UTR|A2I|mut=3|3.6000	0.3	+
chr1	151007954	151007955	PRUNE1|3UTR|A2I|mut=4|NA	0.1333	+
chr1	151008079	151008080	PRUNE1|3UTR|A2I|mut=2|9.0909	0.1818	+
chr1	151023584	151023585	CDC42SE1|3UTR|A2I|mut=3|NA	0.2	-
chr1	151024249	151024250	CDC42SE1|3UTR|A2I|mut=5|NA	0.1389	-
chr1	151024942	151024943	CDC42SE1|3UTR|A2I|mut=4|18.3636	0.1818	-
chr1	151025393	151025394	CDC42SE1|3UTR|A2I|mut=12|21.9310	0.4138	-
chr1	151025638	151025639	CDC42SE1|3UTR|A2I|mut=9|13.3548	0.2903	-
chr1	151025729	151025730	CDC42SE1|3UTR|A2I|mut=6|8.2791	0.1395	-
chr1	151028451	151028452	CDC42SE1|5UTR|A2I|mut=4|NA	0.2667	-
chr1	151040347	151040348	MLLT11|3UTR|A2I|mut=5|11.5625	0.3125	+
chr1	151040545	151040546	MLLT11|3UTR|A2I|mut=5|17.5000	0.3125	+
chr1	151040693	151040694	MLLT11|3UTR|A2I|mut=3|4.8000	0.15	+
chr1	151141497	151141498	TNFAIP8L2-SCNM1|CDS|A2I|mut=3|9.3000	0.3	+
chr1	151158047	151158048	VPS72|CDS|A2I|mut=6|6.3220	0.1463	-
chr1	151171399	151171400	PIP5K1A|5UTR|A2I|mut=6|NA	0.1277	+
chr1	151171435	151171436	PIP5K1A|5UTR|A2I|mut=10|35.4717	0.1887	+
chr1	151199837	151199838	PIP5K1A|CDS|A2I|mut=4|14.7692	0.3077	+
chr1	151205156	151205157	PIP5K1A|CDS|A2I|mut=3|NA	0.2	+
chr1	151214934	151214935	PIP5K1A|CDS|A2I|mut=3|NA	0.1667	+
chr1	151215010	151215011	PIP5K1A|CDS|A2I|mut=6|24.2222	0.2222	+
chr1	151220368	151220369	PIP5K1A|3UTR|A2I|mut=8|7.6000	0.2	+
chr1	151220497	151220498	PIP5K1A|3UTR|A2I|mut=9|44.3793	0.3103	+
chr1	151220770	151220771	PIP5K1A|3UTR|A2I|mut=6|NA	0.1364	+
chr1	151221056	151221057	PIP5K1A|3UTR|A2I|mut=4|22.1429	0.1429	+
chr1	151221075	151221076	PIP5K1A|3UTR|A2I|mut=6|30.8571	0.2143	+
chr1	151221497	151221498	PIP5K1A|3UTR|A2I|mut=6|NA	0.1154	+
chr1	151221541	151221542	PIP5K1A|3UTR|A2I|mut=10|NA	0.1786	+
chr1	151221585	151221586	PIP5K1A|3UTR|A2I|mut=10|16.9106	0.2439	+
chr1	151234689	151234690	PSMD4|CDS|A2I|mut=9|NA	0.0849	+
chr1	151236469	151236470	PSMD4|CDS|A2I|mut=14|56.4118	0.2059	+
chr1	151238006	151238007	PSMD4|CDS|A2I|mut=6|10.5091	0.1818	+
chr1	151260413	151260414	ZNF687|CDS|A2I|mut=4|15.3333	0.2222	+
chr1	151260833	151260834	ZNF687|CDS|A2I|mut=5|6.6667	0.3846	+
chr1	151263244	151263245	ZNF687|CDS|A2I|mut=2|NA	0.2	+
chr1	151263311	151263312	ZNF687|CDS|A2I|mut=4|NA	0.3636	+
chr1	151264108	151264109	ZNF687|3UTR|A2I|mut=3|7.6154	0.2308	+
chr1	151264757	151264758	PI4KB|3UTR|A2I|mut=5|NA	0.1562	-
chr1	151265198	151265199	PI4KB|3UTR|A2I|mut=4|NA	0.1143	-
chr1	151265340	151265341	PI4KB|CDS|A2I|mut=6|12.7879	0.1818	-
chr1	151271479	151271480	PI4KB|CDS|A2I|mut=4|5.8272	0.1481	-
chr1	151271507	151271508	PI4KB|CDS|A2I|mut=3|NA	0.15	-
chr1	151274355	151274356	PI4KB|CDS|A2I|mut=5|2.6250	0.1667	-
chr1	151274745	151274746	PI4KB|CDS|A2I|mut=8|NA	0.2222	-
chr1	151276049	151276050	PI4KB|CDS|A2I|mut=3|8.4000	0.2	-
chr1	151280221	151280222	PI4KB|CDS|A2I|mut=3|NA	0.1304	-
chr1	151288448	151288449	PI4KB|CDS|A2I|mut=4|NA	0.2222	-
chr1	151288796	151288797	PI4KB|CDS|A2I|mut=4|28.2000	0.2	-
chr1	151298775	151298776	PI4KB|5UTR|A2I|mut=3|NA	0.2308	-
chr1	151314048	151314049	RFX5|3UTR|A2I|mut=5|14.3103	0.1724	-
chr1	151314900	151314901	RFX5|CDS|A2I|mut=4|NA	0.125	-
chr1	151315578	151315579	RFX5|CDS|A2I|mut=4|NA	0.129	-
chr1	151317284	151317285	RFX5|CDS|A2I|mut=3|NA	0.1875	-
chr1	151376385	151376386	POGZ|3UTR|A2I|mut=4|6.4444	0.1667	-
chr1	151377295	151377296	POGZ|CDS|A2I|mut=6|10.5938	0.1875	-
chr1	151377506	151377507	POGZ|CDS|A2I|mut=4|6.5714	0.1905	-
chr1	151377583	151377584	POGZ|CDS|A2I|mut=5|4.3939	0.1136	-
chr1	151378284	151378285	POGZ|CDS|A2I|mut=5|20.9615	0.1923	-
chr1	151396508	151396509	POGZ|CDS|A2I|mut=3|NA	0.2	-
chr1	151554582	151554583	TUFT1|3UTR|A2I|mut=3|NA	0.2727	+
chr1	151732445	151732446	MRPL9|3UTR|A2I|mut=13|9.3804	0.2549	-
chr1	151732583	151732584	MRPL9|CDS|A2I|mut=12|7.2000	0.1935	-
chr1	151734932	151734933	MRPL9|CDS|A2I|mut=10|5.9768	0.2128	-
chr1	151735936	151735937	MRPL9|CDS|A2I|mut=7|13.7083	0.1167	-
chr1	151747579	151747580	TDRKH|CDS|A2I|mut=4|NA	0.3077	-
chr1	151955645	151955646	S100A10|CDS|A2I|mut=9|41.4000	0.0857	-
chr1	151955750	151955751	S100A10|CDS|A2I|mut=16|19.3416	0.1416	-
chr1	153617562	153617563	CHTOP|CDS|A2I|mut=5|NA	0.102	+
chr1	153618031	153618032	CHTOP|3UTR|A2I|mut=6|14.2500	0.1667	+
chr1	153634149	153634150	SNAPIN|3UTR|A2I|mut=5|4.5500	0.25	+
chr1	153634632	153634633	ILF2|3UTR|A2I|mut=19|NA	0.1275	-
chr1	153745873	153745874	INTS3|3UTR|A2I|mut=4|8.7647	0.2353	+
chr1	153779590	153779591	GATAD2B|3UTR|A2I|mut=3|10.9500	0.15	-
chr1	153780151	153780152	GATAD2B|3UTR|A2I|mut=7|NA	0.3182	-
chr1	153788952	153788953	GATAD2B|CDS|A2I|mut=2|NA	0.1818	-
chr1	153902181	153902182	DENND4B|3UTR|A2I|mut=6|4.7692	0.2308	-
chr1	153902581	153902582	DENND4B|3UTR|A2I|mut=10|5.2035	0.2326	-
chr1	153906212	153906213	DENND4B|CDS|A2I|mut=2|NA	0.1818	-
chr1	153932124	153932125	SLC39A1|3UTR|A2I|mut=13|12.8646	0.1354	-
chr1	153932169	153932170	SLC39A1|3UTR|A2I|mut=24|33.6327	0.2449	-
chr1	153932210	153932211	SLC39A1|3UTR|A2I|mut=9|19.7586	0.1034	-
chr1	153932324	153932325	SLC39A1|3UTR|A2I|mut=8|6.1905	0.1905	-
chr1	153932485	153932486	SLC39A1|3UTR|A2I|mut=5|5.8571	0.119	-
chr1	153932644	153932645	SLC39A1|CDS|A2I|mut=4|NA	0.1379	-
chr1	153932723	153932724	SLC39A1|CDS|A2I|mut=8|NA	0.1702	-
chr1	153933147	153933148	SLC39A1|CDS|A2I|mut=9|7.1321	0.1698	-
chr1	153934738	153934739	SLC39A1|CDS|A2I|mut=14|9.4947	0.2979	-
chr1	153935132	153935133	SLC39A1|CDS|A2I|mut=7|8.7039	0.1842	-
chr1	153949748	153949749	JTB|5UTR|A2I|mut=14|35.6034	0.1207	-
chr1	153949814	153949815	JTB|5UTR|A2I|mut=11|10.5319	0.078	-
chr1	153949833	153949834	JTB|5UTR|A2I|mut=12|6.2663	0.1154	-
chr1	153954545	153954546	RAB13|3UTR|A2I|mut=3|NA	0.1429	-
chr1	153954590	153954591	RAB13|CDS|A2I|mut=9|20.2119	0.1525	-
chr1	153958778	153958779	RAB13|5UTR|A2I|mut=11|17.9369	0.2973	-
chr1	154129229	154129230	TPM3|3UTR|A2I|mut=27|11.3920	0.314	-
chr1	154129449	154129450	TPM3|3UTR|A2I|mut=23|5.6152	0.2644	-
chr1	154129728	154129729	TPM3|3UTR|A2I|mut=10|13.0000	0.1562	-
chr1	154148698	154148699	TPM3|CDS|A2I|mut=5|3.9062	0.2083	-
chr1	154179322	154179323	C1orf43|3UTR|A2I|mut=8|NA	0.1053	-
chr1	154179364	154179365	C1orf43|3UTR|A2I|mut=15|33.4794	0.1546	-
chr1	154179435	154179436	C1orf43|3UTR|A2I|mut=12|22.2264	0.0755	-
chr1	154179722	154179723	C1orf43|3UTR|A2I|mut=26|10.8202	0.2626	-
chr1	154179785	154179786	C1orf43|3UTR|A2I|mut=10|20.6818	0.1136	-
chr1	154179835	154179836	C1orf43|3UTR|A2I|mut=21|18.3826	0.1826	-
chr1	154184753	154184754	C1orf43|3UTR|A2I|mut=3|20.1000	0.3	-
chr1	154184974	154184975	C1orf43|CDS|A2I|mut=11|57.1359	0.1068	-
chr1	154185058	154185059	C1orf43|CDS|A2I|mut=17|18.0755	0.1735	-
chr1	154223530	154223531	UBAP2L|CDS|A2I|mut=5|NA	0.1351	+
chr1	154223674	154223675	UBAP2L|CDS|A2I|mut=6|22.7419	0.0968	+
chr1	154245177	154245178	HAX1|5UTR|A2I|mut=7|39.0746	0.1045	+
chr1	154246009	154246010	HAX1|CDS|A2I|mut=21|81.0265	0.1858	+
chr1	154317505	154317506	ATP8B2|CDS|A2I|mut=7|13.1600	0.28	+
chr1	154321817	154321818	ATP8B2|3UTR|A2I|mut=4|10.2745	0.2353	+
chr1	154321935	154321936	ATP8B2|3UTR|A2I|mut=2|7.8182	0.1818	+
chr1	154323278	154323279	ATP8B2|3UTR|A2I|mut=2|NA	0.1818	+
chr1	154323478	154323479	ATP8B2|3UTR|A2I|mut=3|NA	0.1765	+
chr1	154522794	154522795	UBE2Q1|3UTR|A2I|mut=5|8.3163	0.102	-
chr1	154522922	154522923	UBE2Q1|CDS|A2I|mut=5|9.7561	0.122	-
chr1	154554804	154554805	ADAR|3UTR|A2I|mut=4|5.3235	0.1176	-
chr1	154555686	154555687	ADAR|3UTR|A2I|mut=10|NA	0.1087	-
chr1	154555800	154555801	ADAR|3UTR|A2I|mut=13|7.2386	0.2708	-
chr1	154556074	154556075	ADAR|3UTR|A2I|mut=9|49.5000	0.2647	-
chr1	154556234	154556235	ADAR|3UTR|A2I|mut=5|7.5781	0.1562	-
chr1	154556723	154556724	ADAR|3UTR|A2I|mut=8|41.0667	0.1778	-
chr1	154557024	154557025	ADAR|3UTR|A2I|mut=12|3.1650	0.24	-
chr1	154557417	154557418	ADAR|CDS|A2I|mut=5|8.2237	0.1316	-
chr1	154560698	154560699	ADAR|CDS|A2I|mut=5|5.2083	0.1389	-
chr1	154573639	154573640	ADAR|CDS|A2I|mut=3|8.8696	0.1304	-
chr1	154574140	154574141	ADAR|CDS|A2I|mut=4|NA	0.1176	-
chr1	154574400	154574401	ADAR|CDS|A2I|mut=4|25.5556	0.2222	-
chr1	154574463	154574464	ADAR|CDS|A2I|mut=4|10.2456	0.2105	-
chr1	154897256	154897257	PMVK|3UTR|A2I|mut=7|NA	0.3182	-
chr1	154901534	154901535	PMVK|CDS|A2I|mut=4|NA	0.1481	-
chr1	154909175	154909176	PMVK|5UTR|A2I|mut=3|28.5789	0.1579	-
chr1	154930654	154930655	PYGO2|3UTR|A2I|mut=6|23.1429	0.4286	-
chr1	154930963	154930964	PYGO2|3UTR|A2I|mut=4|4.7429	0.2857	-
chr1	154931492	154931493	PYGO2|CDS|A2I|mut=4|12.9231	0.3077	-
chr1	154931851	154931852	PYGO2|CDS|A2I|mut=3|NA	0.1667	-
chr1	154932014	154932015	PYGO2|CDS|A2I|mut=6|8.2000	0.2	-
chr1	154934964	154934965	SHC1|3UTR|A2I|mut=4|NA	0.2667	-
chr1	154934999	154935000	SHC1|3UTR|A2I|mut=2|NA	0.1667	-
chr1	154935383	154935384	SHC1|3UTR|A2I|mut=6|NA	0.3333	-
chr1	154935497	154935498	SHC1|3UTR|A2I|mut=3|NA	0.2	-
chr1	154935663	154935664	SHC1|3UTR|A2I|mut=4|NA	0.2353	-
chr1	154935995	154935996	SHC1|3UTR|A2I|mut=3|7.0385	0.2308	-
chr1	154935998	154935999	SHC1|3UTR|A2I|mut=3|NA	0.2	-
chr1	154936108	154936109	SHC1|3UTR|A2I|mut=3|6.4773	0.1364	-
chr1	154941050	154941051	SHC1|CDS|A2I|mut=3|NA	0.1364	-
chr1	154946790	154946791	SHC1|5UTR|A2I|mut=5|20.7692	0.3846	-
chr1	154951438	154951439	CKS1B|3UTR|A2I|mut=5|NA	0.2	+
chr1	154951515	154951516	CKS1B|3UTR|A2I|mut=8|41.3333	0.4444	+
chr1	154951624	154951625	CKS1B|3UTR|A2I|mut=9|35.5714	0.1429	+
chr1	154956451	154956452	FLAD1|CDS|A2I|mut=6|13.2857	0.2143	+
chr1	154960852	154960853	FLAD1|CDS|A2I|mut=5|17.9348	0.1087	+
chr1	154961163	154961164	FLAD1|CDS|A2I|mut=3|NA	0.1429	+
chr1	154961229	154961230	FLAD1|CDS|A2I|mut=5|NA	0.1316	+
chr1	154962098	154962099	FLAD1|CDS|A2I|mut=3|NA	0.1875	+
chr1	154962873	154962874	FLAD1|CDS|A2I|mut=7|NA	0.3333	+
chr1	154987792	154987793	ZBTB7B|CDS|A2I|mut=5|6.3333	0.5	+
chr1	154989216	154989217	ZBTB7B|3UTR|A2I|mut=4|NA	0.2667	+
chr1	155106894	155106895	EFNA1|3UTR|A2I|mut=5|15.3125	0.3125	+
chr1	155110803	155110804	SLC50A1|3UTR|A2I|mut=4|13.7273	0.1818	+
chr1	155111208	155111209	SLC50A1|3UTR|A2I|mut=5|25.6250	0.2083	+
chr1	155182241	155182242	MTX1|CDS|A2I|mut=4|NA	0.1538	+
chr1	155182303	155182304	MTX1|CDS|A2I|mut=4|NA	0.1481	+
chr1	155205054	155205055	GBA|CDS|A2I|mut=5|10.6452	0.1613	-
chr1	155209834	155209835	GBA|CDS|A2I|mut=10|NA	0.6667	-
chr1	155217067	155217068	FAM189B|3UTR|A2I|mut=6|4.4348	0.2609	-
chr1	155217318	155217319	FAM189B|3UTR|A2I|mut=6|16.2632	0.1053	-
chr1	155217460	155217461	FAM189B|3UTR|A2I|mut=4|12.8333	0.1111	-
chr1	155217568	155217569	FAM189B|3UTR|A2I|mut=10|5.5373	0.1639	-
chr1	155217607	155217608	FAM189B|CDS|A2I|mut=5|2.6886	0.1064	-
chr1	155218062	155218063	FAM189B|CDS|A2I|mut=7|6.5588	0.2059	-
chr1	155221536	155221537	FAM189B|CDS|A2I|mut=3|15.4286	0.2143	-
chr1	155225955	155225956	SCAMP3|3UTR|A2I|mut=7|NA	0.1556	-
chr1	155288690	155288691	FDPS|CDS|A2I|mut=8|6.5000	0.1667	+
chr1	155296619	155296620	RUSC1|CDS|A2I|mut=8|NA	0.1951	+
chr1	155306943	155306944	ASH1L|3UTR|A2I|mut=3|11.1000	0.3	-
chr1	155629570	155629571	YY1AP1|CDS|A2I|mut=5|NA	0.1136	-
chr1	155630267	155630268	YY1AP1|CDS|A2I|mut=4|NA	0.1081	-
chr1	155630652	155630653	YY1AP1|CDS|A2I|mut=5|3.2000	0.2	-
chr1	155640200	155640201	YY1AP1|CDS|A2I|mut=5|NA	0.25	-
chr1	155699048	155699049	DAP3|CDS|A2I|mut=10|NA	0.1961	+
chr1	155699090	155699091	DAP3|CDS|A2I|mut=8|NA	0.1739	+
chr1	155708056	155708057	DAP3|3UTR|A2I|mut=11|16.6058	0.2115	+
chr1	155720114	155720115	GON4L|3UTR|A2I|mut=3|NA	0.1429	-
chr1	155735273	155735274	GON4L|CDS|A2I|mut=3|3.8333	0.25	-
chr1	155735962	155735963	GON4L|CDS|A2I|mut=5|3.7963	0.2778	-
chr1	155868025	155868026	RIT1|3UTR|A2I|mut=5|NA	0.3571	-
chr1	155869251	155869252	RIT1|3UTR|A2I|mut=3|NA	0.25	-
chr1	155870057	155870058	RIT1|3UTR|A2I|mut=4|NA	0.4	-
chr1	155874151	155874152	RIT1|CDS|A2I|mut=6|3.2609	0.2609	-
chr1	155920850	155920851	ARHGEF2|CDS|A2I|mut=3|11.7000	0.3	-
chr1	155932444	155932445	ARHGEF2|CDS|A2I|mut=5|NA	0.3125	-
chr1	155935496	155935497	ARHGEF2|CDS|A2I|mut=6|NA	0.375	-
chr1	155978942	155978943	SSR2|3UTR|A2I|mut=12|59.8065	0.1935	-
chr1	155979012	155979013	SSR2|3UTR|A2I|mut=17|71.2263	0.1241	-
chr1	155979083	155979084	SSR2|3UTR|A2I|mut=17|26.7143	0.1104	-
chr1	155979158	155979159	SSR2|3UTR|A2I|mut=22|101.5882	0.1618	-
chr1	155979220	155979221	SSR2|3UTR|A2I|mut=12|NA	0.0938	-
chr1	155979276	155979277	SSR2|3UTR|A2I|mut=21|11.9538	0.2019	-
chr1	155979367	155979368	SSR2|CDS|A2I|mut=20|46.2295	0.1639	-
chr1	155981668	155981669	SSR2|CDS|A2I|mut=3|NA	0.1304	-
chr1	155984818	155984819	SSR2|CDS|A2I|mut=9|38.6571	0.0857	-
chr1	156005295	156005296	UBQLN4|3UTR|A2I|mut=3|12.9375	0.1875	-
chr1	156005567	156005568	UBQLN4|3UTR|A2I|mut=3|6.9091	0.1364	-
chr1	156005748	156005749	UBQLN4|3UTR|A2I|mut=6|NA	0.3529	-
chr1	156006271	156006272	UBQLN4|3UTR|A2I|mut=5|23.6842	0.1316	-
chr1	156018426	156018427	UBQLN4|CDS|A2I|mut=4|6.1429	0.2857	-
chr1	156024705	156024706	LAMTOR2|CDS|A2I|mut=10|16.4327	0.1754	+
chr1	156025094	156025095	LAMTOR2|CDS|A2I|mut=9|17.7073	0.2195	+
chr1	156170008	156170009	SLC25A44|CDS|A2I|mut=5|NA	0.3846	+
chr1	156170086	156170087	SLC25A44|CDS|A2I|mut=5|14.6667	0.3333	+
chr1	156181138	156181139	SLC25A44|3UTR|A2I|mut=5|31.6667	0.4167	+
chr1	156181210	156181211	SLC25A44|3UTR|A2I|mut=3|NA	0.1765	+
chr1	156181428	156181429	SLC25A44|3UTR|A2I|mut=5|6.4706	0.2941	+
chr1	156182458	156182459	SLC25A44|3UTR|A2I|mut=3|14.1429	0.2143	+
chr1	156206123	156206124	PMF1-BGLAP|CDS|A2I|mut=5|32.5000	0.1	+
chr1	156206243	156206244	PMF1-BGLAP|CDS|A2I|mut=9|8.6870	0.3913	+
chr1	156209654	156209655	PMF1|3UTR|A2I|mut=4|5.1613	0.129	+
chr1	156219170	156219171	SMG5|3UTR|A2I|mut=5|15.9783	0.2174	-
chr1	156219383	156219384	SMG5|3UTR|A2I|mut=7|35.2414	0.1207	-
chr1	156219695	156219696	SMG5|3UTR|A2I|mut=11|4.8727	0.2	-
chr1	156219889	156219890	SMG5|3UTR|A2I|mut=8|45.2414	0.1379	-
chr1	156219945	156219946	SMG5|3UTR|A2I|mut=10|2.6417	0.1923	-
chr1	156219958	156219959	SMG5|3UTR|A2I|mut=6|2.9640	0.1132	-
chr1	156220250	156220251	SMG5|3UTR|A2I|mut=8|2.1849	0.1569	-
chr1	156222786	156222787	SMG5|CDS|A2I|mut=13|22.9748	0.2453	-
chr1	156235788	156235789	SMG5|CDS|A2I|mut=9|NA	0.1084	-
chr1	156235848	156235849	SMG5|CDS|A2I|mut=9|8.1818	0.1364	-
chr1	156235930	156235931	SMG5|CDS|A2I|mut=10|18.8034	0.2564	-
chr1	156236012	156236013	SMG5|CDS|A2I|mut=7|6.1552	0.1207	-
chr1	156236081	156236082	SMG5|CDS|A2I|mut=5|5.0250	0.1	-
chr1	156236374	156236375	SMG5|CDS|A2I|mut=4|8.2308	0.1538	-
chr1	156236456	156236457	SMG5|CDS|A2I|mut=4|13.8889	0.1111	-
chr1	156238146	156238147	SMG5|CDS|A2I|mut=6|19.1739	0.2609	-
chr1	156242153	156242154	SMG5|CDS|A2I|mut=8|NA	0.25	-
chr1	156261366	156261367	TMEM79|CDS|A2I|mut=4|NA	0.2667	+
chr1	156262553	156262554	GLMP|3UTR|A2I|mut=3|4.9500	0.15	-
chr1	156262713	156262714	GLMP|3UTR|A2I|mut=5|5.9500	0.2	-
chr1	156263952	156263953	GLMP|CDS|A2I|mut=5|17.5758	0.1515	-
chr1	156278893	156278894	CCT3|3UTR|A2I|mut=17|15.4838	0.0766	-
chr1	156278963	156278964	CCT3|3UTR|A2I|mut=24|16.6330	0.0892	-
chr1	156278983	156278984	CCT3|3UTR|A2I|mut=28|9.2405	0.0773	-
chr1	156279079	156279080	CCT3|CDS|A2I|mut=15|37.7604	0.1042	-
chr1	156280809	156280810	CCT3|CDS|A2I|mut=31|25.0758	0.0909	-
chr1	156281905	156281906	CCT3|CDS|A2I|mut=31|107.4236	0.0718	-
chr1	156281981	156281982	CCT3|CDS|A2I|mut=25|NA	0.1179	-
chr1	156286990	156286991	CCT3|CDS|A2I|mut=19|NA	0.1124	-
chr1	156294871	156294872	CCT3|CDS|A2I|mut=7|23.5610	0.1707	-
chr1	156303391	156303392	CCT3|CDS|A2I|mut=32|58.0633	0.1448	-
chr1	156436210	156436211	MEF2D|3UTR|A2I|mut=2|NA	0.1818	-
chr1	156436343	156436344	MEF2D|3UTR|A2I|mut=3|NA	0.2143	-
chr1	156563688	156563689	NAXE|CDS|A2I|mut=5|11.2255	0.1471	+
chr1	156564450	156564451	GPATCH4|3UTR|A2I|mut=5|13.9375	0.125	-
chr1	156564557	156564558	GPATCH4|3UTR|A2I|mut=3|3.7050	0.15	-
chr1	156565342	156565343	GPATCH4|CDS|A2I|mut=9|NA	0.15	-
chr1	156567836	156567837	GPATCH4|CDS|A2I|mut=3|NA	0.2727	-
chr1	156568055	156568056	GPATCH4|CDS|A2I|mut=10|NA	0.1852	-
chr1	156568256	156568257	GPATCH4|CDS|A2I|mut=8|19.6589	0.186	-
chr1	156670759	156670760	CRABP2|CDS|A2I|mut=3|NA	0.2308	-
chr1	156691962	156691963	ISG20L2|3UTR|A2I|mut=7|32.2000	0.28	-
chr1	156692169	156692170	ISG20L2|3UTR|A2I|mut=3|NA	0.2143	-
chr1	156692186	156692187	ISG20L2|3UTR|A2I|mut=4|11.2500	0.25	-
chr1	156692430	156692431	ISG20L2|3UTR|A2I|mut=3|NA	0.2143	-
chr1	156692472	156692473	ISG20L2|3UTR|A2I|mut=3|14.2500	0.1875	-
chr1	156692730	156692731	ISG20L2|3UTR|A2I|mut=9|8.1364	0.2727	-
chr1	156692878	156692879	ISG20L2|3UTR|A2I|mut=9|NA	0.2432	-
chr1	156692978	156692979	ISG20L2|3UTR|A2I|mut=5|15.5263	0.1316	-
chr1	156693141	156693142	ISG20L2|CDS|A2I|mut=9|13.0755	0.1698	-
chr1	156694113	156694114	ISG20L2|CDS|A2I|mut=6|3.8319	0.3529	-
chr1	156696840	156696841	ISG20L2|CDS|A2I|mut=10|13.3088	0.2941	-
chr1	156696986	156696987	ISG20L2|CDS|A2I|mut=7|23.3830	0.1489	-
chr1	156697528	156697529	ISG20L2|5UTR|A2I|mut=9|4.8857	0.4286	-
chr1	156697595	156697596	ISG20L2|5UTR|A2I|mut=3|NA	0.25	-
chr1	156712095	156712096	HDGF|3UTR|A2I|mut=15|13.2967	0.1648	-
chr1	156712481	156712482	HDGF|3UTR|A2I|mut=15|3.1370	0.1389	-
chr1	156712640	156712641	HDGF|3UTR|A2I|mut=16|84.3034	0.1103	-
chr1	156713043	156713044	HDGF|3UTR|A2I|mut=23|26.6800	0.2	-
chr1	156714113	156714114	HDGF|CDS|A2I|mut=12|24.7869	0.1967	-
chr1	156714862	156714863	HDGF|CDS|A2I|mut=10|22.7027	0.0901	-
chr1	156721333	156721334	HDGF|5UTR|A2I|mut=7|NA	0.1061	-
chr1	156737972	156737973	PRCC|CDS|A2I|mut=5|NA	0.2	+
chr1	156756674	156756675	PRCC|CDS|A2I|mut=16|4.8818	0.381	+
chr1	156756870	156756871	PRCC|CDS|A2I|mut=15|NA	0.283	+
chr1	156761507	156761508	PRCC|CDS|A2I|mut=8|20.5000	0.25	+
chr1	156764475	156764476	PRCC|CDS|A2I|mut=4|20.8000	0.2667	+
chr1	156767095	156767096	PRCC|CDS|A2I|mut=4|18.7692	0.1538	+
chr1	156770250	156770251	PRCC|CDS|A2I|mut=20|7.2806	0.241	+
chr1	156770274	156770275	PRCC|3UTR|A2I|mut=13|30.5575	0.1494	+
chr1	157092468	157092469	ETV3|3UTR|A2I|mut=4|10.3333	0.3333	-
chr1	157092646	157092647	ETV3|3UTR|A2I|mut=6|5.4857	0.4286	-
chr1	157093303	157093304	ETV3|3UTR|A2I|mut=5|23.4375	0.3125	-
chr1	157095290	157095291	ETV3|CDS|A2I|mut=4|10.3333	0.3333	-
chr1	158064492	158064493	KIRREL1|CDS|A2I|mut=3|NA	0.2	+
chr1	158065920	158065921	KIRREL1|3UTR|A2I|mut=3|8.1000	0.3	+
chr1	158066266	158066267	KIRREL1|3UTR|A2I|mut=3|NA	0.2	+
chr1	158067196	158067197	KIRREL1|3UTR|A2I|mut=2|NA	0.1818	+
chr1	159887964	159887965	TAGLN2|3UTR|A2I|mut=10|25.4167	0.4167	-
chr1	159888387	159888388	TAGLN2|3UTR|A2I|mut=12|68.6154	0.0769	-
chr1	159888628	159888629	TAGLN2|CDS|A2I|mut=15|26.3218	0.0862	-
chr1	159889539	159889540	TAGLN2|CDS|A2I|mut=12|16.8000	0.1091	-
chr1	159889596	159889597	TAGLN2|CDS|A2I|mut=41|8.0754	0.306	-
chr1	159999896	159999897	PIGM|3UTR|A2I|mut=2|NA	0.2	-
chr1	160000868	160000869	PIGM|CDS|A2I|mut=3|NA	0.25	-
chr1	160001300	160001301	PIGM|CDS|A2I|mut=4|NA	0.2857	-
chr1	160181360	160181361	PEA15|CDS|A2I|mut=4|NA	0.125	+
chr1	160182951	160182952	PEA15|CDS|A2I|mut=7|NA	0.1628	+
chr1	160183036	160183037	PEA15|CDS|A2I|mut=3|9.1304	0.1304	+
chr1	160183268	160183269	PEA15|CDS|A2I|mut=7|26.2830	0.1321	+
chr1	160183391	160183392	PEA15|3UTR|A2I|mut=5|16.9444	0.1389	+
chr1	160183684	160183685	PEA15|3UTR|A2I|mut=10|11.5833	0.3333	+
chr1	160183721	160183722	PEA15|3UTR|A2I|mut=7|7.0000	0.1667	+
chr1	160183722	160183723	PEA15|3UTR|A2I|mut=5|2.3295	0.125	+
chr1	160183907	160183908	PEA15|3UTR|A2I|mut=7|NA	0.1842	+
chr1	160184065	160184066	PEA15|3UTR|A2I|mut=9|34.9412	0.2647	+
chr1	160184618	160184619	PEA15|3UTR|A2I|mut=4|NA	0.129	+
chr1	160184683	160184684	PEA15|3UTR|A2I|mut=6|NA	0.1429	+
chr1	160184690	160184691	PEA15|3UTR|A2I|mut=7|9.6884	0.1522	+
chr1	160184810	160184811	PEA15|3UTR|A2I|mut=5|NA	0.1163	+
chr1	160184980	160184981	PEA15|3UTR|A2I|mut=7|29.2353	0.4118	+
chr1	160248529	160248530	PEX19|3UTR|A2I|mut=5|19.0278	0.1389	-
chr1	160248812	160248813	PEX19|3UTR|A2I|mut=5|4.5556	0.2778	-
chr1	160249102	160249103	PEX19|3UTR|A2I|mut=4|15.1250	0.125	-
chr1	160249928	160249929	PEX19|CDS|A2I|mut=3|NA	0.1364	-
chr1	160252813	160252814	PEX19|CDS|A2I|mut=4|21.9048	0.1905	-
chr1	160259653	160259654	COPA|3UTR|A2I|mut=8|38.9744	0.2051	-
chr1	160259659	160259660	COPA|3UTR|A2I|mut=7|11.1417	0.175	-
chr1	160261203	160261204	COPA|CDS|A2I|mut=7|28.1346	0.1346	-
chr1	160261651	160261652	COPA|CDS|A2I|mut=8|43.6129	0.2581	-
chr1	160264599	160264600	COPA|CDS|A2I|mut=7|8.6000	0.2	-
chr1	160267192	160267193	COPA|CDS|A2I|mut=4|NA	0.125	-
chr1	160268922	160268923	COPA|CDS|A2I|mut=7|NA	0.1842	-
chr1	160281734	160281735	COPA|CDS|A2I|mut=5|20.5882	0.1471	-
chr1	160281780	160281781	COPA|CDS|A2I|mut=5|NA	0.3125	-
chr1	160326920	160326921	NCSTN|CDS|A2I|mut=6|NA	0.24	+
chr1	160966352	160966353	F11R|3UTR|A2I|mut=5|3.4091	0.4545	-
chr1	160968399	160968400	F11R|3UTR|A2I|mut=3|NA	0.25	-
chr1	161092285	161092286	DEDD|CDS|A2I|mut=3|NA	0.3	-
chr1	161093652	161093653	DEDD|CDS|A2I|mut=3|5.5000	0.25	-
chr1	161128321	161128322	UFC1|3UTR|A2I|mut=13|3.7818	0.2889	+
chr1	161128616	161128617	UFC1|3UTR|A2I|mut=3|15.8571	0.2143	+
chr1	161135180	161135181	USP21|CDS|A2I|mut=3|6.1250	0.1875	+
chr1	161141479	161141480	B4GALT3|3UTR|A2I|mut=5|3.6591	0.25	-
chr1	161141486	161141487	B4GALT3|3UTR|A2I|mut=3|21.6000	0.15	-
chr1	161141523	161141524	B4GALT3|3UTR|A2I|mut=3|15.0000	0.2	-
chr1	161141658	161141659	B4GALT3|CDS|A2I|mut=5|25.8065	0.1613	-
chr1	161143492	161143493	B4GALT3|CDS|A2I|mut=3|NA	0.15	-
chr1	161143738	161143739	B4GALT3|CDS|A2I|mut=5|15.8974	0.1282	-
chr1	161143770	161143771	B4GALT3|CDS|A2I|mut=6|13.3043	0.2609	-
chr1	161145643	161145644	B4GALT3|CDS|A2I|mut=5|NA	0.1852	-
chr1	161199395	161199396	TOMM40L|3UTR|A2I|mut=4|NA	0.2222	+
chr1	161199657	161199658	TOMM40L|3UTR|A2I|mut=4|20.8000	0.4	+
chr1	161199784	161199785	TOMM40L|3UTR|A2I|mut=2|9.8182	0.1818	+
chr1	161326601	161326602	SDHC|CDS|A2I|mut=3|NA	0.1579	+
chr1	161494351	161494352	HSPA6|5UTR|A2I|mut=23|NA	0.1631	+
chr1	161494459	161494460	HSPA6|CDS|A2I|mut=12|NA	0.2105	+
chr1	161494521	161494522	HSPA6|CDS|A2I|mut=16|NA	0.2192	+
chr1	161494557	161494558	HSPA6|CDS|A2I|mut=22|NA	0.2785	+
chr1	161494571	161494572	HSPA6|CDS|A2I|mut=16|NA	0.2133	+
chr1	161494620	161494621	HSPA6|CDS|A2I|mut=36|4.7059	0.7059	+
chr1	161494626	161494627	HSPA6|CDS|A2I|mut=12|14.1493	0.1791	+
chr1	161494773	161494774	HSPA6|CDS|A2I|mut=23|7.0859	0.1162	+
chr1	161494787	161494788	HSPA6|CDS|A2I|mut=18|18.7869	0.0984	+
chr1	161494879	161494880	HSPA6|CDS|A2I|mut=163|14.3824	0.4566	+
chr1	161494925	161494926	HSPA6|CDS|A2I|mut=33|NA	0.0701	+
chr1	161494956	161494957	HSPA6|CDS|A2I|mut=37|NA	0.0944	+
chr1	161495034	161495035	HSPA6|CDS|A2I|mut=129|4.4700	0.5837	+
chr1	161495063	161495064	HSPA6|CDS|A2I|mut=17|NA	0.0752	+
chr1	161495112	161495113	HSPA6|CDS|A2I|mut=47|5.9725	0.3013	+
chr1	161495113	161495114	HSPA6|CDS|A2I|mut=29|5.6682	0.1812	+
chr1	161495129	161495130	HSPA6|CDS|A2I|mut=25|13.2870	0.1389	+
chr1	161495196	161495197	HSPA6|CDS|A2I|mut=24|4.6447	0.0706	+
chr1	161495223	161495224	HSPA6|CDS|A2I|mut=58|12.0585	0.2292	+
chr1	161495282	161495283	HSPA6|CDS|A2I|mut=33|5.3894	0.0829	+
chr1	161495387	161495388	HSPA6|CDS|A2I|mut=47|1.6713	0.5402	+
chr1	161495409	161495410	HSPA6|CDS|A2I|mut=14|2.6667	0.1	+
chr1	161495436	161495437	HSPA6|CDS|A2I|mut=74|12.1123	0.2652	+
chr1	161495487	161495488	HSPA6|CDS|A2I|mut=55|2.0044	0.7534	+
chr1	161495523	161495524	HSPA6|CDS|A2I|mut=33|3.5962	0.55	+
chr1	161495544	161495545	HSPA6|CDS|A2I|mut=21|26.5082	0.3443	+
chr1	161495668	161495669	HSPA6|CDS|A2I|mut=37|14.2222	0.3333	+
chr1	161495671	161495672	HSPA6|CDS|A2I|mut=18|4.8716	0.1651	+
chr1	161495721	161495722	HSPA6|CDS|A2I|mut=67|2.5621	0.3851	+
chr1	161495775	161495776	HSPA6|CDS|A2I|mut=41|16.5533	0.0766	+
chr1	161495843	161495844	HSPA6|CDS|A2I|mut=226|8.5167	0.3951	+
chr1	161495918	161495919	HSPA6|CDS|A2I|mut=25|NA	0.0828	+
chr1	161495973	161495974	HSPA6|CDS|A2I|mut=36|NA	0.0865	+
chr1	161495987	161495988	HSPA6|CDS|A2I|mut=76|21.2479	0.2141	+
chr1	161496042	161496043	HSPA6|CDS|A2I|mut=47|38.5362	0.0641	+
chr1	161496115	161496116	HSPA6|CDS|A2I|mut=52|5.2514	0.2905	+
chr1	161496231	161496232	HSPA6|CDS|A2I|mut=23|10.8323	0.0742	+
chr1	161496240	161496241	HSPA6|CDS|A2I|mut=20|3.1918	0.0901	+
chr1	161496278	161496279	HSPA6|CDS|A2I|mut=41|59.8816	0.2697	+
chr1	161496311	161496312	HSPA6|CDS|A2I|mut=210|4.0778	0.7581	+
chr1	161496328	161496329	HSPA6|CDS|A2I|mut=69|12.2311	0.1687	+
chr1	161496380	161496381	HSPA6|3UTR|A2I|mut=16|14.1277	0.0851	+
chr1	161496462	161496463	HSPA6|3UTR|A2I|mut=32|15.3708	0.0899	+
chr1	161496464	161496465	HSPA6|3UTR|A2I|mut=89|8.4977	0.2514	+
chr1	161577808	161577809	HSPA7|ncRNA|A2I|mut=11|NA	0.1375	+
chr1	161578007	161578008	HSPA7|ncRNA|A2I|mut=6|NA	0.3	+
chr1	161719639	161719640	DUSP12|CDS|A2I|mut=3|NA	0.1875	+
chr1	161762000	161762001	ATF6|CDS|A2I|mut=3|NA	0.1765	+
chr1	161771875	161771876	ATF6|CDS|A2I|mut=4|NA	0.1667	+
chr1	162557409	162557410	UAP1|CDS|A2I|mut=4|9.2414	0.1379	+
chr1	165619175	165619176	MGST3|CDS|A2I|mut=4|10.1538	0.1538	+
chr1	165696973	165696974	TMCO1|3UTR|A2I|mut=8|3.6578	0.2353	-
chr1	165697168	165697169	TMCO1|3UTR|A2I|mut=5|7.7174	0.2174	-
chr1	165865491	165865492	UCK2|CDS|A2I|mut=11|9.0588	0.3235	+
chr1	165877279	165877280	UCK2|3UTR|A2I|mut=4|NA	0.25	+
chr1	165879686	165879687	UCK2|3UTR|A2I|mut=3|NA	0.2143	+
chr1	165880508	165880509	UCK2|3UTR|A2I|mut=2|NA	0.2	+
chr1	166815901	166815902	POGK|CDS|A2I|mut=4|12.8000	0.2	+
chr1	166818327	166818328	POGK|CDS|A2I|mut=3|NA	0.2143	+
chr1	166818381	166818382	POGK|CDS|A2I|mut=5|13.1250	0.4167	+
chr1	166818429	166818430	POGK|CDS|A2I|mut=5|8.7500	0.3125	+
chr1	166818696	166818697	POGK|CDS|A2I|mut=3|NA	0.1429	+
chr1	166818731	166818732	POGK|CDS|A2I|mut=3|3.4737	0.1579	+
chr1	166818801	166818802	POGK|CDS|A2I|mut=6|7.0233	0.1395	+
chr1	166819100	166819101	POGK|CDS|A2I|mut=4|NA	0.1739	+
chr1	166819484	166819485	POGK|CDS|A2I|mut=5|8.5417	0.2083	+
chr1	167510554	167510555	CREG1|3UTR|A2I|mut=4|23.6923	0.3077	-
chr1	167510583	167510584	CREG1|3UTR|A2I|mut=3|6.4286	0.2143	-
chr1	167758993	167758994	MPZL1|3UTR|A2I|mut=4|NA	0.2105	+
chr1	167904981	167904982	MPC2|CDS|A2I|mut=3|16.1667	0.1667	-
chr1	167905133	167905134	MPC2|5UTR|A2I|mut=5|4.0417	0.25	-
chr1	168148385	168148386	TIPRL|CDS|A2I|mut=4|17.8947	0.2105	+
chr1	168165847	168165848	TIPRL|CDS|A2I|mut=5|NA	0.3333	+
chr1	168170304	168170305	TIPRL|3UTR|A2I|mut=2|NA	0.2	+
chr1	168221661	168221662	SFT2D2|3UTR|A2I|mut=3|NA	0.3	+
chr1	169080674	169080675	ATP1B1|CDS|A2I|mut=5|20.9091	0.4545	+
chr1	169100734	169100735	ATP1B1|CDS|A2I|mut=4|5.4222	0.2667	+
chr1	169822598	169822599	SCYL3|3UTR|A2I|mut=4|10.8000	0.4	-
chr1	171308909	171308910	TOP1P1|ncRNA|A2I|mut=5|NA	0.125	+
chr1	171509326	171509327	PRRC2C|CDS|A2I|mut=3|7.3500	0.15	+
chr1	171509705	171509706	PRRC2C|CDS|A2I|mut=5|7.1930	0.2632	+
chr1	171509989	171509990	PRRC2C|CDS|A2I|mut=5|NA	0.2	+
chr1	171510244	171510245	PRRC2C|CDS|A2I|mut=6|8.3333	0.5	+
chr1	171526411	171526412	PRRC2C|CDS|A2I|mut=5|10.3750	0.25	+
chr1	171527264	171527265	PRRC2C|CDS|A2I|mut=3|NA	0.1875	+
chr1	171562157	171562158	PRRC2C|3UTR|A2I|mut=5|5.3879	0.1724	+
chr1	171755095	171755096	EEF1AKNMT|CDS|A2I|mut=3|NA	0.1304	+
chr1	171765687	171765688	EEF1AKNMT|CDS|A2I|mut=4|NA	0.2222	+
chr1	172411256	172411257	PIGC|CDS|A2I|mut=5|NA	0.25	-
chr1	173454562	173454563	PRDX6|CDS|A2I|mut=16|16.9552	0.2388	+
chr1	173455482	173455483	PRDX6|CDS|A2I|mut=17|NA	0.103	+
chr1	173457337	173457338	PRDX6|3UTR|A2I|mut=6|4.2562	0.1034	+
chr1	173457435	173457436	PRDX6|3UTR|A2I|mut=15|39.2045	0.2273	+
chr1	173457545	173457546	PRDX6|3UTR|A2I|mut=6|NA	0.1429	+
chr1	173457608	173457609	PRDX6|3UTR|A2I|mut=9|NA	0.1636	+
[truncated: 19,718 more rows]

## Sheet: ADAR-YTH(D422N)-STM2457
Chr	C-to-U start	C-to-U end	Annotation	%C-to-U	Strand
chr1	888599	888600	NOC2L|CDS|A2I|mut=10|3.0588	0.1176	-
chr1	934760	934761	HES4|CDS|A2I|mut=28|2.9746	0.0807	-
chr1	1152450	1152451	SDF4|3UTR|A2I|mut=5|3.4234	0.1351	-
chr1	1167869	1167870	B3GALT6|CDS|A2I|mut=6|12.4800	0.24	+
chr1	1168310	1168311	B3GALT6|CDS|A2I|mut=8|NA	0.1026	+
chr1	1168373	1168374	B3GALT6|CDS|A2I|mut=7|NA	0.1207	+
chr1	1168559	1168560	B3GALT6|CDS|A2I|mut=8|7.1273	0.1455	+
chr1	1168571	1168572	B3GALT6|CDS|A2I|mut=12|4.3273	0.2182	+
chr1	1168829	1168830	B3GALT6|3UTR|A2I|mut=13|6.0000	0.25	+
chr1	1169182	1169183	B3GALT6|3UTR|A2I|mut=5|10.2083	0.1042	+
chr1	1169702	1169703	B3GALT6|3UTR|A2I|mut=5|4.6154	0.1282	+
chr1	1169760	1169761	B3GALT6|3UTR|A2I|mut=7|NA	0.0959	+
chr1	1169851	1169852	B3GALT6|3UTR|A2I|mut=9|9.2609	0.1304	+
chr1	1169888	1169889	B3GALT6|3UTR|A2I|mut=7|2.1034	0.1207	+
chr1	1169957	1169958	B3GALT6|3UTR|A2I|mut=7|2.3164	0.1273	+
chr1	1170014	1170015	B3GALT6|3UTR|A2I|mut=10|6.4384	0.137	+
chr1	1170220	1170221	B3GALT6|3UTR|A2I|mut=6|9.0000	0.12	+
chr1	1189825	1189826	UBE2J2|3UTR|A2I|mut=6|NA	0.15	-
chr1	1189967	1189968	UBE2J2|3UTR|A2I|mut=7|4.7833	0.175	-
chr1	1190688	1190689	UBE2J2|CDS|A2I|mut=23|19.3176	0.1811	-
chr1	1209064	1209065	UBE2J2|5UTR|A2I|mut=4|NA	0.1429	-
chr1	1244616	1244617	PUSL1|CDS|A2I|mut=6|8.2500	0.1154	+
chr1	1245192	1245193	PUSL1|CDS|A2I|mut=12|2.8402	0.2308	+
chr1	1246385	1246386	PUSL1|CDS|A2I|mut=14|3.4638	0.1772	+
chr1	1246782	1246783	PUSL1|3UTR|A2I|mut=12|2.1106	0.2553	+
chr1	1248925	1248926	INTS11|CDS|A2I|mut=14|6.8333	0.1667	-
chr1	1262676	1262677	CPTP|CDS|A2I|mut=5|6.0526	0.2632	+
chr1	1263306	1263307	CPTP|3UTR|A2I|mut=7|5.2889	0.4667	+
chr1	1263770	1263771	CPTP|3UTR|A2I|mut=3|4.7368	0.1579	+
chr1	1271131	1271132	DVL1|3UTR|A2I|mut=7|4.3750	0.1296	-
chr1	1275160	1275161	DVL1|CDS|A2I|mut=5|10.3205	0.1282	-
chr1	1309196	1309197	AURKAIP1|CDS|A2I|mut=45|24.1494	0.1692	-
chr1	1309452	1309453	AURKAIP1|CDS|A2I|mut=44|8.1802	0.1161	-
chr1	1309786	1309787	AURKAIP1|CDS|A2I|mut=26|5.2457	0.0967	-
chr1	1336017	1336018	MRPL20-AS1|ncRNA|A2I|mut=5|6.5217	0.2174	+
chr1	1336652	1336653	MRPL20-AS1|ncRNA|A2I|mut=10|7.1429	0.2381	+
chr1	1336917	1336918	MRPL20-AS1|ncRNA|A2I|mut=5|12.6923	0.1282	+
chr1	1341238	1341239	MRPL20|CDS|A2I|mut=13|NA	0.0765	-
chr1	1342356	1342357	MRPL20|CDS|A2I|mut=57|7.9578	0.1851	-
chr1	1431060	1431061	ATAD3B|CDS|A2I|mut=33|12.0353	0.1765	+
chr1	1477449	1477450	SSU72|CDS|A2I|mut=41|39.8722	0.1327	-
chr1	1480360	1480361	SSU72|CDS|A2I|mut=11|5.4154	0.1209	-
chr1	1500186	1500187	SSU72|CDS|A2I|mut=24|7.7410	0.1727	-
chr1	1533749	1533750	FNDC10|3UTR|A2I|mut=5|NA	0.1389	-
chr1	1534293	1534294	FNDC10|3UTR|A2I|mut=4|9.1852	0.1481	-
chr1	1572506	1572507	CDK11B|CDS|A2I|mut=10|4.0104	0.1042	-
chr1	1595969	1595970	SLC35E2B|3UTR|A2I|mut=3|NA	0.1765	-
chr1	1696718	1696719	NADK|CDS|A2I|mut=5|6.3542	0.1042	-
chr1	1717061	1717062	GNB1|3UTR|A2I|mut=13|31.8767	0.089	-
chr1	1717469	1717470	GNB1|3UTR|A2I|mut=12|10.9186	0.1395	-
chr1	1717772	1717773	GNB1|3UTR|A2I|mut=22|35.9118	0.1294	-
chr1	1717910	1717911	GNB1|3UTR|A2I|mut=13|6.1664	0.1262	-
chr1	1718061	1718062	GNB1|3UTR|A2I|mut=8|10.5333	0.1	-
chr1	1718782	1718783	GNB1|CDS|A2I|mut=8|4.6667	0.1739	-
chr1	1718846	1718847	GNB1|CDS|A2I|mut=15|19.4495	0.1376	-
chr1	1720568	1720569	GNB1|CDS|A2I|mut=14|47.7436	0.0897	-
chr1	1720628	1720629	GNB1|CDS|A2I|mut=17|62.7786	0.1214	-
chr1	1822279	1822280	GNB1|5UTR|A2I|mut=7|17.0139	0.1944	-
chr1	2125146	2125147	FAAP20|CDS|A2I|mut=9|5.4000	0.1169	-
chr1	2160428	2160429	SKI|CDS|A2I|mut=3|7.0000	0.25	+
chr1	2239997	2239998	SKI|3UTR|A2I|mut=5|7.2159	0.1136	+
chr1	2240409	2240410	SKI|3UTR|A2I|mut=5|NA	0.1163	+
chr1	2240672	2240673	SKI|3UTR|A2I|mut=7|3.6000	0.1429	+
chr1	2335571	2335572	RER1|3UTR|A2I|mut=5|2.3661	0.1562	+
chr1	2337232	2337233	PEX10|CDS|A2I|mut=4|NA	0.1111	-
chr1	2340264	2340265	PEX10|CDS|A2I|mut=5|6.0000	0.1667	-
chr1	3542326	3542327	TPRG1L|CDS|A2I|mut=4|NA	0.3077	+
chr1	3654382	3654383	TP73-AS1|ncRNA|A2I|mut=6|11.1667	0.3333	-
chr1	3697056	3697057	LRRC47|3UTR|A2I|mut=8|3.6735	0.1633	-
chr1	3697600	3697601	LRRC47|3UTR|A2I|mut=12|27.3684	0.1053	-
chr1	3697778	3697779	LRRC47|CDS|A2I|mut=11|4.4671	0.1549	-
chr1	3703750	3703751	LRRC47|CDS|A2I|mut=6|2.6452	0.0968	-
chr1	3806065	3806066	C1orf174|3UTR|A2I|mut=7|7.6250	0.25	-
chr1	3806524	3806525	C1orf174|CDS|A2I|mut=5|18.0769	0.1923	-
chr1	3807229	3807230	C1orf174|CDS|A2I|mut=5|NA	0.1316	-
chr1	6245340	6245341	RPL22|3UTR|A2I|mut=7|15.5135	0.1892	-
chr1	6245744	6245745	RPL22|3UTR|A2I|mut=17|10.0144	0.1954	-
chr1	6245791	6245792	RPL22|3UTR|A2I|mut=13|26.8333	0.1667	-
chr1	6281526	6281527	ICMT|3UTR|A2I|mut=10|20.4425	0.0885	-
chr1	6281637	6281638	ICMT|3UTR|A2I|mut=19|5.5906	0.1418	-
chr1	6281680	6281681	ICMT|3UTR|A2I|mut=16|4.3053	0.1221	-
chr1	6282419	6282420	ICMT|3UTR|A2I|mut=10|8.2143	0.1786	-
chr1	6282444	6282445	ICMT|3UTR|A2I|mut=5|3.1532	0.1351	-
chr1	6282711	6282712	ICMT|3UTR|A2I|mut=7|8.1498	0.1014	-
chr1	6282868	6282869	ICMT|3UTR|A2I|mut=18|10.8786	0.1748	-
chr1	6283022	6283023	ICMT|3UTR|A2I|mut=13|NA	0.1688	-
chr1	6283827	6283828	ICMT|3UTR|A2I|mut=56|7.1369	0.3544	-
chr1	6283848	6283849	ICMT|3UTR|A2I|mut=29|8.2627	0.3537	-
chr1	6283885	6283886	ICMT|3UTR|A2I|mut=11|9.4651	0.0853	-
chr1	6283934	6283935	ICMT|3UTR|A2I|mut=11|6.3957	0.0786	-
chr1	6284867	6284868	ICMT|3UTR|A2I|mut=11|5.7952	0.0932	-
chr1	6285133	6285134	ICMT|3UTR|A2I|mut=21|3.0172	0.2414	-
chr1	6293651	6293652	ICMT|CDS|A2I|mut=8|9.0228	0.1096	-
chr1	6294980	6294981	ICMT|CDS|A2I|mut=14|6.6836	0.2373	-
chr1	6307777	6307778	GPR153|3UTR|A2I|mut=4|3.3846	0.3077	-
chr1	6324719	6324720	ACOT7|CDS|A2I|mut=16|7.2585	0.1951	-
chr1	6387399	6387400	ACOT7|CDS|A2I|mut=8|6.0250	0.1	-
chr1	6399551	6399552	ACOT7|CDS|A2I|mut=7|12.8710	0.2258	-
chr1	6581801	6581802	NOL9|3UTR|A2I|mut=6|NA	0.15	-
chr1	6651077	6651078	KLHL21|3UTR|A2I|mut=6|NA	0.1429	-
chr1	6651429	6651430	KLHL21|3UTR|A2I|mut=5|NA	0.1562	-
chr1	6651715	6651716	KLHL21|3UTR|A2I|mut=6|4.5263	0.3158	-
chr1	6659349	6659350	KLHL21|CDS|A2I|mut=4|NA	0.2105	-
chr1	6692971	6692972	THAP3|CDS|A2I|mut=7|NA	0.1667	+
chr1	6693042	6693043	THAP3|CDS|A2I|mut=10|4.9107	0.3571	+
chr1	6693270	6693271	THAP3|3UTR|A2I|mut=10|NA	0.1923	+
chr1	6695062	6695063	DNAJC11|3UTR|A2I|mut=12|7.4097	0.1165	-
chr1	6695407	6695408	DNAJC11|3UTR|A2I|mut=10|5.1045	0.1493	-
chr1	6700082	6700083	DNAJC11|CDS|A2I|mut=9|11.3571	0.1429	-
chr1	6948009	6948010	CAMTA1|3UTR|A2I|mut=3|7.9500	0.15	+
chr1	7840606	7840607	VAMP3|3UTR|A2I|mut=13|NA	0.1912	+
chr1	7841106	7841107	VAMP3|3UTR|A2I|mut=10|27.2881	0.1695	+
chr1	7841440	7841441	VAMP3|3UTR|A2I|mut=8|NA	0.1053	+
chr1	8073236	8073237	ERRFI1|3UTR|A2I|mut=3|7.6500	0.3	-
chr1	8073352	8073353	ERRFI1|CDS|A2I|mut=3|NA	0.1429	-
chr1	8073392	8073393	ERRFI1|CDS|A2I|mut=6|11.8235	0.3529	-
chr1	8073572	8073573	ERRFI1|CDS|A2I|mut=3|NA	0.1429	-
chr1	8073847	8073848	ERRFI1|CDS|A2I|mut=4|NA	0.2	-
chr1	8075587	8075588	ERRFI1|CDS|A2I|mut=5|NA	0.3571	-
chr1	8414167	8414168	RERE|3UTR|A2I|mut=5|8.1818	0.4545	-
chr1	8418806	8418807	RERE|CDS|A2I|mut=4|5.1538	0.3077	-
chr1	9642392	9642393	SLC25A33|CDS|A2I|mut=7|5.5152	0.3182	+
chr1	9642580	9642581	SLC25A33|3UTR|A2I|mut=9|4.9500	0.45	+
chr1	9656015	9656016	TMEM201|CDS|A2I|mut=4|11.0345	0.1379	+
chr1	9662782	9662783	TMEM201|3UTR|A2I|mut=9|14.8696	0.3913	+
chr1	9663083	9663084	TMEM201|3UTR|A2I|mut=3|7.2500	0.25	+
chr1	9663299	9663300	TMEM201|3UTR|A2I|mut=4|NA	0.1379	+
chr1	9663644	9663645	TMEM201|3UTR|A2I|mut=5|NA	0.1351	+
chr1	9663772	9663773	TMEM201|3UTR|A2I|mut=7|10.3158	0.3684	+
chr1	9663949	9663950	TMEM201|3UTR|A2I|mut=4|NA	0.1667	+
chr1	9664017	9664018	TMEM201|3UTR|A2I|mut=6|NA	0.24	+
chr1	9664100	9664101	TMEM201|3UTR|A2I|mut=6|NA	0.1463	+
chr1	9664417	9664418	TMEM201|3UTR|A2I|mut=7|6.0000	0.3333	+
chr1	9673921	9673922	TMEM201|3UTR|A2I|mut=4|7.8000	0.2	+
chr1	9674071	9674072	TMEM201|3UTR|A2I|mut=3|NA	0.1667	+
chr1	9674126	9674127	TMEM201|3UTR|A2I|mut=4|10.2400	0.16	+
chr1	9790111	9790112	CLSTN1|3UTR|A2I|mut=6|8.6538	0.1154	-
chr1	9804484	9804485	CLSTN1|CDS|A2I|mut=11|9.3958	0.3056	-
chr1	9910776	9910777	CTNNBIP1|CDS|A2I|mut=8|9.6000	0.32	-
chr1	10241004	10241005	UBE4B|3UTR|A2I|mut=6|NA	0.2609	+
chr1	10366612	10366613	KIF1B|3UTR|A2I|mut=4|8.0000	0.3333	+
chr1	10368142	10368143	KIF1B|3UTR|A2I|mut=5|3.0000	0.3333	+
chr1	10477467	10477468	PGD|CDS|A2I|mut=14|4.3850	0.1102	+
chr1	10480236	10480237	PGD|3UTR|A2I|mut=7|NA	0.175	+
chr1	10491402	10491403	CENPS-CORT|CDS|A2I|mut=5|6.3889	0.2778	+
chr1	10518956	10518957	DFFA|3UTR|A2I|mut=14|32.0000	0.1667	-
chr1	10522745	10522746	DFFA|3UTR|A2I|mut=5|5.6296	0.1111	-
chr1	10529284	10529285	DFFA|CDS|A2I|mut=12|15.4206	0.1121	-
chr1	11073818	11073819	TARDBP|CDS|A2I|mut=7|24.7465	0.0986	+
chr1	11073911	11073912	TARDBP|CDS|A2I|mut=14|NA	0.1045	+
chr1	11082533	11082534	TARDBP|CDS|A2I|mut=16|10.2504	0.1301	+
chr1	11083330	11083331	TARDBP|3UTR|A2I|mut=24|12.6415	0.2264	+
chr1	11167051	11167052	MTOR|3UTR|A2I|mut=6|8.8364	0.1091	-
chr1	11167490	11167491	MTOR|3UTR|A2I|mut=8|2.3438	0.125	-
chr1	11168305	11168306	MTOR|CDS|A2I|mut=6|9.0000	0.1333	-
chr1	11174406	11174407	MTOR|CDS|A2I|mut=5|NA	0.102	-
chr1	11174924	11174925	MTOR|CDS|A2I|mut=3|NA	0.2	-
chr1	11187171	11187172	MTOR|CDS|A2I|mut=5|15.0000	0.1429	-
chr1	11210225	11210226	MTOR|CDS|A2I|mut=4|NA	0.2	-
chr1	11308088	11308089	MTOR|CDS|A2I|mut=5|7.6786	0.1786	-
chr1	11333601	11333602	UBIAD1|CDS|A2I|mut=4|NA	0.1667	+
chr1	11333689	11333690	UBIAD1|CDS|A2I|mut=6|3.6724	0.2069	+
chr1	11333831	11333832	UBIAD1|CDS|A2I|mut=7|10.6129	0.2258	+
chr1	11345778	11345779	UBIAD1|CDS|A2I|mut=7|NA	0.14	+
chr1	11346111	11346112	UBIAD1|CDS|A2I|mut=7|NA	0.2121	+
chr1	11346535	11346536	UBIAD1|3UTR|A2I|mut=3|NA	0.2143	+
chr1	11346709	11346710	UBIAD1|3UTR|A2I|mut=2|NA	0.2	+
chr1	11348056	11348057	UBIAD1|3UTR|A2I|mut=4|NA	0.1739	+
chr1	11736968	11736969	MAD2L2|CDS|A2I|mut=17|10.2466	0.1164	-
chr1	11979957	11979958	KIAA2013|3UTR|A2I|mut=6|6.0667	0.1333	-
chr1	11982747	11982748	KIAA2013|CDS|A2I|mut=5|10.7143	0.1429	-
chr1	11982832	11982833	KIAA2013|CDS|A2I|mut=12|2.2582	0.2143	-
chr1	11983058	11983059	KIAA2013|CDS|A2I|mut=13|6.3886	0.1238	-
chr1	11983260	11983261	KIAA2013|CDS|A2I|mut=11|1.8055	0.234	-
chr1	11983363	11983364	KIAA2013|CDS|A2I|mut=10|3.2874	0.1205	-
chr1	11985534	11985535	KIAA2013|CDS|A2I|mut=11|6.5515	0.3235	-
chr1	11985695	11985696	KIAA2013|CDS|A2I|mut=9|8.2500	0.125	-
chr1	11985727	11985728	KIAA2013|CDS|A2I|mut=9|3.0765	0.1837	-
chr1	11985827	11985828	KIAA2013|CDS|A2I|mut=7|14.4242	0.1061	-
chr1	12024778	12024779	PLOD1|CDS|A2I|mut=9|32.8800	0.12	+
chr1	12033006	12033007	PLOD1|CDS|A2I|mut=14|NA	0.1944	+
chr1	12035247	12035248	PLOD1|3UTR|A2I|mut=11|NA	0.1264	+
chr1	12035337	12035338	PLOD1|3UTR|A2I|mut=15|4.2880	0.163	+
chr1	12035468	12035469	PLOD1|3UTR|A2I|mut=8|4.6420	0.0988	+
chr1	12056308	12056309	MFN2|CDS|A2I|mut=14|5.1814	0.2745	+
chr1	12057412	12057413	MFN2|CDS|A2I|mut=5|3.0488	0.122	+
chr1	12071928	12071929	MFN2|3UTR|A2I|mut=8|18.4615	0.1231	+
chr1	12071979	12071980	MFN2|3UTR|A2I|mut=8|3.5417	0.1667	+
chr1	12073516	12073517	MFN2|3UTR|A2I|mut=6|12.9677	0.1935	+
chr1	13942492	13942493	PDPN|3UTR|A2I|mut=12|2.7529	0.2353	+
chr1	14106227	14106228	PRDM2|CDS|A2I|mut=3|4.0312	0.1875	+
chr1	14106723	14106724	PRDM2|CDS|A2I|mut=3|NA	0.1765	+
chr1	14108253	14108254	PRDM2|CDS|A2I|mut=5|15.8333	0.4167	+
chr1	15736692	15736693	EFHD2|CDS|A2I|mut=3|10.2000	0.2	+
chr1	15736744	15736745	EFHD2|CDS|A2I|mut=2|NA	0.1818	+
chr1	15756555	15756556	EFHD2|3UTR|A2I|mut=3|4.8571	0.2143	+
chr1	15986708	15986709	RSC1A1|CDS|A2I|mut=6|12.6923	0.2308	+
chr1	15987136	15987137	RSC1A1|CDS|A2I|mut=4|6.6207	0.1379	+
chr1	15987897	15987898	RSC1A1|CDS|A2I|mut=2|NA	0.1818	+
chr1	15992640	15992641	DDI2|3UTR|A2I|mut=2|NA	0.2	+
chr1	16053773	16053774	PLEKHM2|CDS|A2I|mut=9|9.2500	0.25	+
chr1	16055636	16055637	PLEKHM2|CDS|A2I|mut=5|2.4242	0.1515	+
chr1	16057706	16057707	PLEKHM2|CDS|A2I|mut=4|NA	0.1739	+
chr1	16060662	16060663	PLEKHM2|3UTR|A2I|mut=8|NA	0.1509	+
chr1	16255148	16255149	SPEN|CDS|A2I|mut=6|10.2712	0.1017	+
chr1	16256629	16256630	SPEN|CDS|A2I|mut=4|9.2121	0.1212	+
chr1	16257372	16257373	SPEN|CDS|A2I|mut=6|4.0000	0.1304	+
chr1	16257723	16257724	SPEN|CDS|A2I|mut=8|4.8438	0.125	+
chr1	16258275	16258276	SPEN|CDS|A2I|mut=11|2.1818	0.1429	+
chr1	16258462	16258463	SPEN|CDS|A2I|mut=10|8.5470	0.0855	+
chr1	16259217	16259218	SPEN|CDS|A2I|mut=11|9.9416	0.1134	+
chr1	16259945	16259946	SPEN|CDS|A2I|mut=10|12.0833	0.1042	+
chr1	16260848	16260849	SPEN|CDS|A2I|mut=20|2.3450	0.2273	+
chr1	16260993	16260994	SPEN|CDS|A2I|mut=9|16.9888	0.1011	+
chr1	16261280	16261281	SPEN|CDS|A2I|mut=11|NA	0.1294	+
chr1	16261466	16261467	SPEN|CDS|A2I|mut=12|7.9024	0.0976	+
chr1	16262646	16262647	SPEN|CDS|A2I|mut=10|9.4715	0.0813	+
chr1	16266034	16266035	SPEN|3UTR|A2I|mut=36|3.2132	0.1579	+
chr1	16266305	16266306	SPEN|3UTR|A2I|mut=29|10.0709	0.1318	+
chr1	16266739	16266740	SPEN|3UTR|A2I|mut=21|3.5093	0.168	+
chr1	16266757	16266758	SPEN|3UTR|A2I|mut=37|2.9765	0.3008	+
chr1	16451445	16451446	EPHA2|3UTR|A2I|mut=3|NA	0.1304	-
chr1	16461589	16461590	EPHA2|CDS|A2I|mut=3|NA	0.1579	-
chr1	16464490	16464491	EPHA2|CDS|A2I|mut=3|NA	0.2727	-
chr1	16578243	16578244	FBXO42|CDS|A2I|mut=3|NA	0.1765	-
chr1	16721563	16721564	SZRD1|CDS|A2I|mut=16|50.2857	0.2286	+
chr1	16721750	16721751	SZRD1|3UTR|A2I|mut=11|15.7212	0.0973	+
chr1	16722485	16722486	SZRD1|3UTR|A2I|mut=8|8.8288	0.1081	+
chr1	16722625	16722626	SZRD1|3UTR|A2I|mut=26|11.1604	0.2453	+
chr1	16723185	16723186	SZRD1|3UTR|A2I|mut=11|7.6181	0.1068	+
chr1	16723421	16723422	SZRD1|3UTR|A2I|mut=9|7.0082	0.1475	+
chr1	16723583	16723584	SZRD1|3UTR|A2I|mut=14|5.2222	0.2222	+
chr1	16723786	16723787	SZRD1|3UTR|A2I|mut=8|14.0000	0.1333	+
chr1	16723818	16723819	SZRD1|3UTR|A2I|mut=8|3.9375	0.125	+
chr1	16724326	16724327	SZRD1|3UTR|A2I|mut=16|13.4000	0.1333	+
chr1	16785809	16785810	NECAP2|3UTR|A2I|mut=5|4.7685	0.1389	+
chr1	16786164	16786165	NECAP2|3UTR|A2I|mut=6|NA	0.1132	+
chr1	17354310	17354311	SDHB|CDS|A2I|mut=10|2.1521	0.1031	-
chr1	17734996	17734997	RCC2|3UTR|A2I|mut=14|4.4306	0.1111	-
chr1	17752050	17752051	RCC2|CDS|A2I|mut=5|12.8409	0.1136	-
chr1	19408010	19408011	UBR4|CDS|A2I|mut=7|6.9676	0.0972	-
chr1	19412713	19412714	UBR4|CDS|A2I|mut=13|20.2879	0.0985	-
chr1	19431126	19431127	UBR4|CDS|A2I|mut=9|10.1638	0.1552	-
chr1	19433114	19433115	UBR4|CDS|A2I|mut=4|NA	0.1111	-
chr1	19449373	19449374	UBR4|CDS|A2I|mut=6|8.4375	0.1875	-
chr1	19464642	19464643	UBR4|CDS|A2I|mut=3|NA	0.125	-
chr1	19478304	19478305	UBR4|CDS|A2I|mut=6|NA	0.1935	-
chr1	19487476	19487477	UBR4|CDS|A2I|mut=4|8.2000	0.2	-
chr1	19491423	19491424	UBR4|CDS|A2I|mut=2|NA	0.1818	-
chr1	19544948	19544949	EMC1|3UTR|A2I|mut=4|NA	0.2857	-
chr1	19570150	19570151	EMC1|CDS|A2I|mut=5|18.6111	0.1389	-
chr1	19584401	19584402	MRTO4|CDS|A2I|mut=19|37.1186	0.0979	+
chr1	19585205	19585206	MRTO4|CDS|A2I|mut=15|11.7308	0.1282	+
chr1	19585353	19585354	MRTO4|3UTR|A2I|mut=17|26.0405	0.0983	+
chr1	19586218	19586219	MRTO4|3UTR|A2I|mut=11|6.1144	0.117	+
chr1	19586331	19586332	MRTO4|3UTR|A2I|mut=10|4.6237	0.1075	+
chr1	19644181	19644182	SLC66A1|CDS|A2I|mut=7|NA	0.2692	+
chr1	19655379	19655380	SLC66A1|3UTR|A2I|mut=5|4.8851	0.1724	+
chr1	19655476	19655477	SLC66A1|3UTR|A2I|mut=4|3.5556	0.1212	+
chr1	19683183	19683184	CAPZB|CDS|A2I|mut=20|19.0717	0.1266	-
chr1	19705060	19705061	CAPZB|CDS|A2I|mut=14|8.0835	0.1217	-
chr1	19981609	19981610	MICOS10-NBL1|CDS|A2I|mut=7|NA	0.2917	+
chr1	19983698	19983699	MICOS10-NBL1|3UTR|A2I|mut=4|15.0000	0.25	+
chr1	19983737	19983738	MICOS10-NBL1|3UTR|A2I|mut=4|NA	0.1739	+
chr1	19984636	19984637	MICOS10-NBL1|3UTR|A2I|mut=8|4.6061	0.2424	+
chr1	19984756	19984757	MICOS10-NBL1|3UTR|A2I|mut=6|17.0526	0.3158	+
chr1	20826017	20826018	MUL1|3UTR|A2I|mut=4|NA	0.1905	-
chr1	20826302	20826303	MUL1|3UTR|A2I|mut=5|5.0556	0.2778	-
chr1	20826503	20826504	MUL1|3UTR|A2I|mut=8|NA	0.1633	-
chr1	20826571	20826572	MUL1|3UTR|A2I|mut=9|9.8544	0.1139	-
chr1	20826773	20826774	MUL1|3UTR|A2I|mut=7|NA	0.1014	-
chr1	20826973	20826974	MUL1|3UTR|A2I|mut=13|NA	0.2889	-
chr1	20827172	20827173	MUL1|3UTR|A2I|mut=16|39.2258	0.2581	-
chr1	20827229	20827230	MUL1|CDS|A2I|mut=7|23.6250	0.175	-
chr1	20834425	20834426	MUL1|CDS|A2I|mut=8|21.4737	0.2105	-
chr1	20964356	20964357	PINK1|CDS|A2I|mut=5|NA	0.2632	+
chr1	20978612	20978613	DDOST|3UTR|A2I|mut=14|17.1613	0.1129	-
chr1	20987442	20987443	DDOST|CDS|A2I|mut=23|33.7230	0.1554	-
chr1	20987750	20987751	DDOST|CDS|A2I|mut=11|10.7859	0.0803	-
chr1	21106873	21106874	HP1BP3|CDS|A2I|mut=4|17.4545	0.1818	-
chr1	21183928	21183929	EIF4G3|CDS|A2I|mut=6|NA	0.1304	-
chr1	21191131	21191132	EIF4G3|CDS|A2I|mut=11|2.5913	0.2115	-
chr1	21268457	21268458	EIF4G3|CDS|A2I|mut=7|11.0645	0.1129	-
chr1	21543981	21543982	ECE1|3UTR|A2I|mut=4|3.5556	0.2222	-
chr1	21544388	21544389	ECE1|3UTR|A2I|mut=6|2.2929	0.1714	-
chr1	21544472	21544473	ECE1|3UTR|A2I|mut=6|15.3913	0.1304	-
chr1	21544576	21544577	ECE1|3UTR|A2I|mut=8|3.6883	0.3636	-
chr1	21563312	21563313	ECE1|CDS|A2I|mut=3|NA	0.2	-
chr1	21586848	21586849	ECE1|CDS|A2I|mut=3|NA	0.1429	-
chr1	22084218	22084219	USP48|CDS|A2I|mut=4|NA	0.2667	-
chr1	22417966	22417967	CDC42|CDS|A2I|mut=10|NA	0.1515	+
chr1	22418609	22418610	CDC42|3UTR|A2I|mut=6|3.9906	0.1132	+
chr1	22418645	22418646	CDC42|3UTR|A2I|mut=8|12.8000	0.16	+
chr1	22418985	22418986	CDC42|3UTR|A2I|mut=10|31.2281	0.0877	+
chr1	22855766	22855767	ZBTB40|3UTR|A2I|mut=3|3.3462	0.2308	+
chr1	23380301	23380302	KDM1A|CDS|A2I|mut=8|NA	0.1429	+
chr1	23397798	23397799	KDM1A|CDS|A2I|mut=13|17.9352	0.1806	+
chr1	23403769	23403770	KDM1A|CDS|A2I|mut=16|4.5971	0.1975	+
chr1	23411658	23411659	LUZP1|3UTR|A2I|mut=5|2.4219	0.3125	-
chr1	23411852	23411853	LUZP1|3UTR|A2I|mut=5|8.0000	0.25	-
chr1	23412983	23412984	LUZP1|3UTR|A2I|mut=3|NA	0.2	-
chr1	23637376	23637377	HNRNPR|CDS|A2I|mut=17|13.2848	0.1126	-
chr1	23645093	23645094	HNRNPR|CDS|A2I|mut=21|NA	0.1173	-
chr1	23688026	23688027	ZNF436|3UTR|A2I|mut=3|NA	0.2	-
chr1	23833103	23833104	E2F2|3UTR|A2I|mut=12|8.3529	0.3529	-
chr1	23833364	23833365	E2F2|3UTR|A2I|mut=10|NA	0.1923	-
chr1	23833709	23833710	E2F2|3UTR|A2I|mut=8|NA	0.3333	-
chr1	23834280	23834281	E2F2|3UTR|A2I|mut=10|NA	0.5	-
chr1	23834313	23834314	E2F2|3UTR|A2I|mut=4|NA	0.1818	-
chr1	23834555	23834556	E2F2|3UTR|A2I|mut=5|NA	0.1852	-
chr1	23835144	23835145	E2F2|3UTR|A2I|mut=5|13.6842	0.2632	-
chr1	23847497	23847498	E2F2|CDS|A2I|mut=2|NA	0.2	-
chr1	23857244	23857245	E2F2|CDS|A2I|mut=3|8.3333	0.1667	-
chr1	23884638	23884639	ID3|3UTR|A2I|mut=33|3.2993	0.1493	-
chr1	23885656	23885657	ID3|CDS|A2I|mut=31|10.4004	0.1006	-
chr1	23885707	23885708	ID3|CDS|A2I|mut=52|14.7116	0.163	-
chr1	23885720	23885721	ID3|CDS|A2I|mut=39|6.5300	0.13	-
chr1	24076402	24076403	ELOA|CDS|A2I|mut=6|NA	0.1429	+
chr1	24077615	24077616	ELOA|CDS|A2I|mut=7|14.1167	0.1167	+
chr1	24080673	24080674	ELOA|CDS|A2I|mut=7|3.1429	0.125	+
chr1	24086100	24086101	ELOA|3UTR|A2I|mut=13|5.6804	0.1413	+
chr1	24086139	24086140	ELOA|3UTR|A2I|mut=21|6.2708	0.2333	+
chr1	24087518	24087519	ELOA|3UTR|A2I|mut=6|NA	0.2	+
chr1	24113900	24113901	PITHD1|3UTR|A2I|mut=7|NA	0.1	+
chr1	24114499	24114500	PITHD1|3UTR|A2I|mut=18|5.4444	0.2222	+
chr1	24114514	24114515	PITHD1|3UTR|A2I|mut=7|NA	0.1029	+
chr1	24121274	24121275	LYPLA2|3UTR|A2I|mut=15|11.2778	0.1667	+
chr1	24121368	24121369	LYPLA2|3UTR|A2I|mut=6|3.8077	0.1154	+
chr1	24121495	24121496	LYPLA2|3UTR|A2I|mut=13|17.1197	0.1831	+
chr1	24171986	24171987	FUCA1|3UTR|A2I|mut=4|NA	0.1818	-
chr1	24194486	24194487	FUCA1|CDS|A2I|mut=6|NA	0.1935	-
chr1	24797556	24797557	NIPAL3|3UTR|A2I|mut=4|10.5714	0.2857	+
chr1	24798727	24798728	NIPAL3|3UTR|A2I|mut=3|NA	0.3	+
chr1	24979026	24979027	SRRM1|CDS|A2I|mut=17|6.7539	0.1977	+
chr1	24997886	24997887	SRRM1|CDS|A2I|mut=4|NA	0.1481	+
chr1	24998867	24998868	SRRM1|3UTR|A2I|mut=4|NA	0.1538	+
chr1	25169295	25169296	CLIC4|3UTR|A2I|mut=8|NA	0.125	+
chr1	25169671	25169672	CLIC4|3UTR|A2I|mut=7|4.8538	0.1321	+
chr1	25169961	25169962	CLIC4|3UTR|A2I|mut=3|NA	0.1667	+
chr1	25170041	25170042	CLIC4|3UTR|A2I|mut=12|14.2000	0.2	+
chr1	25170204	25170205	CLIC4|3UTR|A2I|mut=4|NA	0.1111	+
chr1	25170297	25170298	CLIC4|3UTR|A2I|mut=6|NA	0.1364	+
chr1	25549657	25549658	SYF2|3UTR|A2I|mut=8|NA	0.1538	-
chr1	25687750	25687751	TMEM50A|3UTR|A2I|mut=7|5.9104	0.1321	+
chr1	25688143	25688144	TMEM50A|3UTR|A2I|mut=6|9.4286	0.1714	+
chr1	25688389	25688390	TMEM50A|3UTR|A2I|mut=4|NA	0.1111	+
chr1	25688427	25688428	TMEM50A|3UTR|A2I|mut=4|2.9660	0.1905	+
chr1	25817928	25817929	MACO1|CDS|A2I|mut=6|NA	0.1714	+
chr1	25818004	25818005	MACO1|CDS|A2I|mut=7|4.1927	0.2188	+
chr1	25893574	25893575	LDLRAP1|3UTR|A2I|mut=5|9.1429	0.1429	+
chr1	25895079	25895080	LDLRAP1|3UTR|A2I|mut=4|NA	0.1481	+
chr1	26142255	26142256	SELENON|3UTR|A2I|mut=5|3.6111	0.1282	+
chr1	26142875	26142876	SELENON|3UTR|A2I|mut=7|3.5000	0.2258	+
chr1	26142955	26142956	SELENON|3UTR|A2I|mut=12|5.3753	0.2034	+
chr1	26161504	26161505	AUNIP|CDS|A2I|mut=3|9.2143	0.2143	-
chr1	26161636	26161637	AUNIP|CDS|A2I|mut=4|7.0000	0.2857	-
chr1	26161678	26161679	AUNIP|CDS|A2I|mut=9|NA	0.25	-
chr1	26161940	26161941	AUNIP|CDS|A2I|mut=7|15.5217	0.3043	-
chr1	26227033	26227034	STMN1|3UTR|A2I|mut=5|12.3810	0.119	-
chr1	26230155	26230156	STMN1|CDS|A2I|mut=15|12.4390	0.0732	-
chr1	26497155	26497156	ZNF593|CDS|A2I|mut=17|29.3060	0.1269	+
chr1	26497201	26497202	ZNF593|CDS|A2I|mut=11|NA	0.131	+
chr1	26607345	26607346	SH3BGRL3|CDS|A2I|mut=6|NA	0.15	+
chr1	26797718	26797719	DHDDS|3UTR|A2I|mut=8|NA	0.3636	+
chr1	26802058	26802059	HMGN2|3UTR|A2I|mut=51|10.8627	0.1729	+
chr1	26802369	26802370	HMGN2|3UTR|A2I|mut=14|7.4308	0.2154	+
chr1	26881122	26881123	RPS6KA1|CDS|A2I|mut=4|13.2308	0.3077	+
chr1	26900683	26900684	RPS6KA1|CDS|A2I|mut=4|4.3810	0.1143	+
chr1	26901390	26901391	RPS6KA1|3UTR|A2I|mut=6|10.1818	0.1818	+
chr1	27023767	27023768	ARID1A|CDS|A2I|mut=2|NA	0.2	+
chr1	27101044	27101045	ARID1A|CDS|A2I|mut=7|8.4412	0.4118	+
chr1	27102137	27102138	ARID1A|CDS|A2I|mut=4|5.8947	0.2105	+
chr1	27106575	27106576	ARID1A|CDS|A2I|mut=25|2.7725	0.3623	+
chr1	27106615	27106616	ARID1A|CDS|A2I|mut=16|33.7255	0.3137	+
chr1	27107740	27107741	ARID1A|3UTR|A2I|mut=7|6.7464	0.1522	+
chr1	27107806	27107807	ARID1A|3UTR|A2I|mut=15|3.7776	0.2206	+
chr1	27108270	27108271	ARID1A|3UTR|A2I|mut=16|8.6109	0.2909	+
chr1	27108454	27108455	ARID1A|3UTR|A2I|mut=2|NA	0.2	+
chr1	27176857	27176858	ZDHHC18|CDS|A2I|mut=3|9.1304	0.1304	+
chr1	27180318	27180319	ZDHHC18|CDS|A2I|mut=6|4.4129	0.1935	+
chr1	27180607	27180608	ZDHHC18|3UTR|A2I|mut=6|5.5000	0.3333	+
chr1	27181968	27181969	ZDHHC18|3UTR|A2I|mut=7|NA	0.1667	+
chr1	27182012	27182013	ZDHHC18|3UTR|A2I|mut=8|6.6667	0.1818	+
chr1	27182113	27182114	ZDHHC18|3UTR|A2I|mut=3|9.1500	0.15	+
chr1	27204111	27204112	GPN2|3UTR|A2I|mut=4|NA	0.1739	-
chr1	27205987	27205988	GPN2|3UTR|A2I|mut=4|9.6970	0.1212	-
chr1	27206048	27206049	GPN2|3UTR|A2I|mut=3|NA	0.1364	-
chr1	27206085	27206086	GPN2|3UTR|A2I|mut=6|15.1667	0.1667	-
chr1	27216294	27216295	GPN2|CDS|A2I|mut=5|4.5614	0.1316	-
chr1	27216522	27216523	GPN2|CDS|A2I|mut=5|NA	0.122	-
chr1	27216565	27216566	GPN2|CDS|A2I|mut=4|NA	0.1111	-
chr1	27217389	27217390	GPATCH3|3UTR|A2I|mut=4|7.5200	0.16	-
chr1	27223972	27223973	GPATCH3|CDS|A2I|mut=9|16.3636	0.4091	-
chr1	27272954	27272955	NUDC|3UTR|A2I|mut=3|8.4706	0.1765	+
chr1	27273302	27273303	NUDC|3UTR|A2I|mut=4|9.8182	0.3636	+
chr1	27426105	27426106	SLC9A1|3UTR|A2I|mut=5|NA	0.1923	-
chr1	27428567	27428568	SLC9A1|CDS|A2I|mut=5|NA	0.3846	-
chr1	27627754	27627755	WDTC1|CDS|A2I|mut=3|4.4167	0.1667	+
chr1	27633473	27633474	WDTC1|3UTR|A2I|mut=6|NA	0.2069	+
chr1	27662099	27662100	TMEM222|3UTR|A2I|mut=6|4.8936	0.1277	+
chr1	27731611	27731612	WASF2|3UTR|A2I|mut=6|8.4000	0.2	-
chr1	27731652	27731653	WASF2|3UTR|A2I|mut=5|13.9000	0.1	-
chr1	27731771	27731772	WASF2|3UTR|A2I|mut=14|NA	0.2258	-
chr1	27732952	27732953	WASF2|3UTR|A2I|mut=7|13.2632	0.1842	-
chr1	28177160	28177161	PPP1R8|3UTR|A2I|mut=8|22.1176	0.1569	+
chr1	28177210	28177211	PPP1R8|3UTR|A2I|mut=7|7.3500	0.175	+
chr1	28177717	28177718	PPP1R8|3UTR|A2I|mut=6|5.1905	0.0952	+
chr1	28177721	28177722	PPP1R8|3UTR|A2I|mut=7|NA	0.1167	+
chr1	28177764	28177765	PPP1R8|3UTR|A2I|mut=13|8.9818	0.2364	+
chr1	28218276	28218277	RPA2|3UTR|A2I|mut=9|5.7033	0.0989	-
chr1	28218285	28218286	RPA2|3UTR|A2I|mut=15|4.4643	0.1786	-
chr1	28218647	28218648	RPA2|3UTR|A2I|mut=12|18.9863	0.1644	-
chr1	28220601	28220602	RPA2|CDS|A2I|mut=4|NA	0.1429	-
chr1	28220843	28220844	RPA2|CDS|A2I|mut=9|NA	0.0833	-
chr1	28223614	28223615	RPA2|CDS|A2I|mut=9|10.1613	0.2903	-
chr1	28241005	28241006	RPA2|5UTR|A2I|mut=11|20.7396	0.2292	-
chr1	28527229	28527230	DNAJC8|3UTR|A2I|mut=13|16.7517	0.0872	-
chr1	28527277	28527278	DNAJC8|3UTR|A2I|mut=11|NA	0.0833	-
chr1	28563224	28563225	ATP5IF1|3UTR|A2I|mut=8|NA	0.2105	+
chr1	28563404	28563405	ATP5IF1|3UTR|A2I|mut=5|NA	0.1515	+
chr1	28586076	28586077	SESN2|5UTR|A2I|mut=12|6.0531	0.1062	+
chr1	28586134	28586135	SESN2|5UTR|A2I|mut=15|25.5682	0.3409	+
chr1	28586163	28586164	SESN2|5UTR|A2I|mut=7|6.3824	0.1373	+
chr1	28586272	28586273	SESN2|5UTR|A2I|mut=8|3.8907	0.1311	+
chr1	28595728	28595729	SESN2|CDS|A2I|mut=5|2.5000	0.1667	+
chr1	28598234	28598235	SESN2|CDS|A2I|mut=24|4.0000	0.5	+
chr1	28598298	28598299	SESN2|CDS|A2I|mut=18|20.4375	0.1875	+
chr1	28598826	28598827	SESN2|CDS|A2I|mut=8|NA	0.1159	+
chr1	28598917	28598918	SESN2|CDS|A2I|mut=10|7.8070	0.1754	+
chr1	28599157	28599158	SESN2|CDS|A2I|mut=19|18.2475	0.1881	+
chr1	28599247	28599248	SESN2|CDS|A2I|mut=6|NA	0.0952	+
chr1	28601360	28601361	SESN2|CDS|A2I|mut=6|NA	0.1765	+
chr1	28601408	28601409	SESN2|CDS|A2I|mut=10|NA	0.1429	+
chr1	28601458	28601459	SESN2|CDS|A2I|mut=12|5.7857	0.2857	+
chr1	28605639	28605640	SESN2|CDS|A2I|mut=8|4.0580	0.3478	+
chr1	28605691	28605692	SESN2|CDS|A2I|mut=6|9.9574	0.1277	+
chr1	28607264	28607265	SESN2|CDS|A2I|mut=9|12.8382	0.1324	+
chr1	28607278	28607279	SESN2|CDS|A2I|mut=19|11.6714	0.2714	+
chr1	28607340	28607341	SESN2|3UTR|A2I|mut=17|16.0097	0.165	+
chr1	28607378	28607379	SESN2|3UTR|A2I|mut=13|16.3800	0.13	+
chr1	28607602	28607603	SESN2|3UTR|A2I|mut=11|NA	0.2115	+
chr1	28607656	28607657	SESN2|3UTR|A2I|mut=10|NA	0.1042	+
chr1	28607695	28607696	SESN2|3UTR|A2I|mut=12|4.7027	0.3243	+
chr1	28608025	28608026	SESN2|3UTR|A2I|mut=9|NA	0.1475	+
chr1	28608141	28608142	SESN2|3UTR|A2I|mut=40|9.4902	0.2353	+
chr1	28608329	28608330	SESN2|3UTR|A2I|mut=35|9.9828	0.3608	+
chr1	28608431	28608432	SESN2|3UTR|A2I|mut=14|3.8529	0.1176	+
chr1	28608436	28608437	SESN2|3UTR|A2I|mut=20|NA	0.1639	+
chr1	28608475	28608476	SESN2|3UTR|A2I|mut=12|12.5638	0.0805	+
chr1	28608521	28608522	SESN2|3UTR|A2I|mut=12|11.2941	0.1412	+
chr1	28608582	28608583	SESN2|3UTR|A2I|mut=21|5.6772	0.1654	+
chr1	28608694	28608695	SESN2|3UTR|A2I|mut=26|2.2006	0.4483	+
chr1	28608742	28608743	SESN2|3UTR|A2I|mut=21|16.9924	0.1603	+
chr1	28608838	28608839	SESN2|3UTR|A2I|mut=8|5.5814	0.093	+
chr1	28608867	28608868	SESN2|3UTR|A2I|mut=8|6.2326	0.093	+
chr1	28661034	28661035	MED18|CDS|A2I|mut=4|8.6897	0.1379	+
chr1	28662287	28662288	MED18|3UTR|A2I|mut=3|3.8438	0.1875	+
chr1	28662322	28662323	MED18|3UTR|A2I|mut=5|1.9048	0.2381	+
chr1	28858732	28858733	RCC1|CDS|A2I|mut=13|17.7702	0.1048	+
chr1	28861598	28861599	RCC1|CDS|A2I|mut=5|6.2016	0.1163	+
chr1	28862469	28862470	RCC1|CDS|A2I|mut=11|18.3170	0.0982	+
chr1	28862801	28862802	RCC1|CDS|A2I|mut=10|27.2727	0.1299	+
chr1	28864575	28864576	RCC1|3UTR|A2I|mut=9|NA	0.0978	+
chr1	28897824	28897825	TRNAU1AP|CDS|A2I|mut=3|NA	0.15	+
chr1	29064827	29064828	YTHDF2|CDS|A2I|mut=5|13.8889	0.1852	+
chr1	29069114	29069115	YTHDF2|CDS|A2I|mut=19|3.7675	0.2111	+
chr1	29069302	29069303	YTHDF2|CDS|A2I|mut=10|10.6667	0.1667	+
chr1	29069511	29069512	YTHDF2|CDS|A2I|mut=9|18.0900	0.09	+
chr1	29069837	29069838	YTHDF2|CDS|A2I|mut=30|10.9422	0.3191	+
chr1	29069887	29069888	YTHDF2|CDS|A2I|mut=10|3.2732	0.0971	+
chr1	29069922	29069923	YTHDF2|CDS|A2I|mut=9|5.7363	0.0989	+
chr1	29069953	29069954	YTHDF2|CDS|A2I|mut=968|14.1324	0.1346	+
chr1	29095984	29095985	YTHDF2|3UTR|A2I|mut=11|NA	0.0909	+
chr1	29314221	29314222	EPB41|CDS|A2I|mut=5|8.5417	0.2083	+
chr1	29442260	29442261	EPB41|CDS|A2I|mut=3|NA	0.2	+
chr1	29445245	29445246	EPB41|3UTR|A2I|mut=4|4.5714	0.1143	+
chr1	29474867	29474868	SRSF4|3UTR|A2I|mut=25|2.9070	0.1938	-
chr1	29474977	29474978	SRSF4|CDS|A2I|mut=10|8.3333	0.0855	-
chr1	29475193	29475194	SRSF4|CDS|A2I|mut=13|32.7826	0.0942	-
chr1	31404782	31404783	PUM1|3UTR|A2I|mut=6|NA	0.1765	-
chr1	31426649	31426650	PUM1|CDS|A2I|mut=4|NA	0.1143	-
chr1	31465428	31465429	PUM1|CDS|A2I|mut=7|15.8958	0.2917	-
chr1	31762244	31762245	SNRNP40|CDS|A2I|mut=4|6.2424	0.1212	-
chr1	31819538	31819539	ZCCHC17|CDS|A2I|mut=12|15.4118	0.2353	+
chr1	32095586	32095587	PEF1|3UTR|A2I|mut=11|8.2928	0.1028	-
chr1	32095851	32095852	PEF1|3UTR|A2I|mut=18|7.3002	0.1525	-
chr1	32096051	32096052	PEF1|3UTR|A2I|mut=32|5.4415	0.2783	-
chr1	32096382	32096383	PEF1|CDS|A2I|mut=11|16.3962	0.1038	-
chr1	32100878	32100879	PEF1|CDS|A2I|mut=7|4.3531	0.1094	-
chr1	32101035	32101036	PEF1|CDS|A2I|mut=10|12.0238	0.2381	-
chr1	32372761	32372762	PTP4A2|3UTR|A2I|mut=13|5.0250	0.2	-
chr1	32373101	32373102	PTP4A2|3UTR|A2I|mut=8|25.2308	0.1538	-
chr1	32502556	32502557	KHDRBS1|CDS|A2I|mut=16|NA	0.1053	+
chr1	32508674	32508675	KHDRBS1|3UTR|A2I|mut=13|19.9577	0.0915	+
chr1	32509061	32509062	KHDRBS1|3UTR|A2I|mut=17|2.7018	0.085	+
chr1	32509069	32509070	KHDRBS1|3UTR|A2I|mut=13|5.9861	0.1262	+
chr1	32509140	32509141	KHDRBS1|3UTR|A2I|mut=26|30.5397	0.1032	+
chr1	32509264	32509265	KHDRBS1|3UTR|A2I|mut=13|NA	0.0802	+
chr1	32560403	32560404	TMEM39B|CDS|A2I|mut=3|6.1364	0.1364	+
chr1	32638742	32638743	KPNA6|3UTR|A2I|mut=4|NA	0.2857	+
chr1	32641851	32641852	KPNA6|3UTR|A2I|mut=11|3.7595	0.1392	+
chr1	32661072	32661073	TXLNA|3UTR|A2I|mut=5|NA	0.1064	+
chr1	32661647	32661648	TXLNA|3UTR|A2I|mut=4|NA	0.125	+
chr1	32662262	32662263	TXLNA|3UTR|A2I|mut=8|11.6308	0.1231	+
chr1	32673228	32673229	IQCC|CDS|A2I|mut=4|NA	0.2857	+
chr1	32673857	32673858	IQCC|3UTR|A2I|mut=6|4.2667	0.4	+
chr1	32673949	32673950	IQCC|3UTR|A2I|mut=3|7.3846	0.2308	+
chr1	32689680	32689681	EIF3I|CDS|A2I|mut=24|7.5937	0.0889	+
chr1	32694158	32694159	EIF3I|CDS|A2I|mut=35|3.9722	0.0822	+
chr1	32800089	32800090	MARCKSL1|3UTR|A2I|mut=33|6.8464	0.132	-
chr1	32800265	32800266	MARCKSL1|CDS|A2I|mut=22|5.4911	0.1073	-
chr1	33134894	33134895	RBBP4|CDS|A2I|mut=16|25.9574	0.1702	+
chr1	33239080	33239081	KIAA1522|3UTR|A2I|mut=5|16.5789	0.2632	+
chr1	33241077	33241078	YARS1|3UTR|A2I|mut=15|8.4529	0.123	-
chr1	33241183	33241184	YARS1|3UTR|A2I|mut=10|13.4615	0.1538	-
chr1	33241582	33241583	YARS1|CDS|A2I|mut=15|4.6765	0.1765	-
chr1	33241642	33241643	YARS1|CDS|A2I|mut=11|15.0480	0.088	-
chr1	33245099	33245100	YARS1|CDS|A2I|mut=5|NA	0.1087	-
chr1	33245767	33245768	YARS1|CDS|A2I|mut=14|6.4899	0.1085	-
chr1	33251978	33251979	YARS1|CDS|A2I|mut=7|NA	0.0946	-
chr1	33276214	33276215	YARS1|CDS|A2I|mut=7|2.8800	0.2	-
chr1	33276335	33276336	YARS1|CDS|A2I|mut=14|6.9535	0.1628	-
chr1	33292060	33292061	S100PBP|CDS|A2I|mut=5|8.1818	0.4545	+
chr1	33292486	33292487	S100PBP|CDS|A2I|mut=5|11.9231	0.3846	+
chr1	33321571	33321572	S100PBP|CDS|A2I|mut=8|NA	0.3478	+
chr1	33407914	33407915	RNF19B|CDS|A2I|mut=5|NA	0.3571	-
chr1	33474525	33474526	AK2|3UTR|A2I|mut=3|10.7647	0.1765	-
chr1	33474845	33474846	AK2|3UTR|A2I|mut=11|6.6987	0.2115	-
chr1	33475079	33475080	AK2|3UTR|A2I|mut=9|NA	0.1765	-
chr1	33475745	33475746	AK2|3UTR|A2I|mut=10|27.1028	0.0935	-
chr1	33475910	33475911	AK2|3UTR|A2I|mut=17|25.8728	0.1491	-
chr1	33478829	33478830	AK2|CDS|A2I|mut=10|10.5387	0.101	-
chr1	33789477	33789478	PHC2|3UTR|A2I|mut=4|4.4731	0.129	-
chr1	33790192	33790193	PHC2|3UTR|A2I|mut=6|NA	0.1277	-
chr1	33790349	33790350	PHC2|3UTR|A2I|mut=7|15.3611	0.1944	-
chr1	33794514	33794515	PHC2|CDS|A2I|mut=4|8.3750	0.125	-
chr1	35320993	35320994	SMIM12|3UTR|A2I|mut=8|NA	0.1429	-
chr1	35321547	35321548	SMIM12|CDS|A2I|mut=6|NA	0.0984	-
chr1	35650044	35650045	SFPQ|3UTR|A2I|mut=28|83.8028	0.0986	-
chr1	35656154	35656155	SFPQ|CDS|A2I|mut=18|28.0174	0.0783	-
chr1	35656380	35656381	SFPQ|CDS|A2I|mut=37|4.0476	0.1386	-
chr1	35656983	35656984	SFPQ|CDS|A2I|mut=21|6.5377	0.0792	-
chr1	35657996	35657997	SFPQ|CDS|A2I|mut=17|10.5260	0.0776	-
chr1	35658209	35658210	SFPQ|CDS|A2I|mut=17|3.5404	0.0909	-
chr1	35884061	35884062	ZMYM4|CDS|A2I|mut=4|NA	0.25	+
chr1	35885515	35885516	ZMYM4|3UTR|A2I|mut=7|NA	0.1892	+
chr1	35886058	35886059	ZMYM4|3UTR|A2I|mut=4|8.0000	0.1379	+
chr1	35899817	35899818	KIAA0319L|3UTR|A2I|mut=8|3.5765	0.2353	-
chr1	36026305	36026306	NCDN|CDS|A2I|mut=4|NA	0.1538	+
chr1	36026461	36026462	NCDN|CDS|A2I|mut=5|2.7381	0.1429	+
chr1	36031765	36031766	NCDN|3UTR|A2I|mut=8|11.1818	0.1818	+
chr1	36031898	36031899	NCDN|3UTR|A2I|mut=6|7.0189	0.1132	+
chr1	36074935	36074936	PSMB2|CDS|A2I|mut=24|11.6855	0.1101	-
chr1	36179798	36179799	C1orf216|3UTR|A2I|mut=3|5.3182	0.1364	-
chr1	36186375	36186376	CLSPN|3UTR|A2I|mut=5|9.2500	0.25	-
chr1	36202164	36202165	CLSPN|CDS|A2I|mut=3|5.8421	0.1579	-
chr1	36204124	36204125	CLSPN|CDS|A2I|mut=6|2.8953	0.1395	-
chr1	36213572	36213573	CLSPN|CDS|A2I|mut=5|NA	0.1282	-
chr1	36226266	36226267	CLSPN|CDS|A2I|mut=7|4.3217	0.1522	-
chr1	36230856	36230857	CLSPN|CDS|A2I|mut=6|8.4000	0.15	-
chr1	36554671	36554672	ADPRS|CDS|A2I|mut=10|25.6667	0.3333	+
chr1	36556856	36556857	ADPRS|CDS|A2I|mut=5|NA	0.2941	+
chr1	36557256	36557257	ADPRS|CDS|A2I|mut=7|8.8919	0.1892	+
chr1	36557402	36557403	ADPRS|CDS|A2I|mut=6|8.7391	0.2609	+
chr1	36558792	36558793	ADPRS|CDS|A2I|mut=14|8.8500	0.25	+
chr1	36559049	36559050	ADPRS|3UTR|A2I|mut=11|3.8886	0.1864	+
chr1	36559160	36559161	ADPRS|3UTR|A2I|mut=11|10.0538	0.1183	+
chr1	36559322	36559323	ADPRS|3UTR|A2I|mut=12|3.4925	0.1791	+
chr1	36559386	36559387	ADPRS|3UTR|A2I|mut=13|3.9546	0.1529	+
chr1	36602891	36602892	TRAPPC3|CDS|A2I|mut=33|5.0965	0.2973	-
chr1	36603536	36603537	TRAPPC3|CDS|A2I|mut=15|NA	0.1456	-
chr1	36621861	36621862	MAP7D1|5UTR|A2I|mut=5|15.0000	0.122	+
chr1	36636708	36636709	MAP7D1|CDS|A2I|mut=12|4.7186	0.2034	+
chr1	36636740	36636741	MAP7D1|CDS|A2I|mut=9|12.9627	0.1343	+
chr1	36645308	36645309	MAP7D1|CDS|A2I|mut=13|36.7176	0.0992	+
chr1	36645575	36645576	MAP7D1|CDS|A2I|mut=12|5.1513	0.1579	+
chr1	36646241	36646242	MAP7D1|3UTR|A2I|mut=8|17.5342	0.1096	+
chr1	36752036	36752037	THRAP3|CDS|A2I|mut=7|7.5000	0.1667	+
chr1	36752470	36752471	THRAP3|CDS|A2I|mut=21|9.9934	0.2763	+
chr1	36757087	36757088	THRAP3|CDS|A2I|mut=15|17.1711	0.1974	+
chr1	36769719	36769720	THRAP3|3UTR|A2I|mut=22|4.6589	0.1325	+
chr1	36805393	36805394	STK40|3UTR|A2I|mut=5|NA	0.1	-
chr1	36805994	36805995	STK40|3UTR|A2I|mut=5|NA	0.1389	-
chr1	36806332	36806333	STK40|3UTR|A2I|mut=10|10.4545	0.303	-
chr1	36806715	36806716	STK40|3UTR|A2I|mut=5|NA	0.119	-
chr1	36807055	36807056	STK40|3UTR|A2I|mut=5|5.4000	0.2	-
chr1	36807132	36807133	STK40|3UTR|A2I|mut=5|NA	0.2941	-
chr1	36807182	36807183	STK40|3UTR|A2I|mut=4|NA	0.1481	-
chr1	36820984	36820985	STK40|CDS|A2I|mut=4|NA	0.1143	-
chr1	36824368	36824369	STK40|CDS|A2I|mut=4|NA	0.2353	-
chr1	36859216	36859217	LSM10|3UTR|A2I|mut=12|11.4857	0.1714	-
chr1	36859303	36859304	LSM10|3UTR|A2I|mut=12|NA	0.0938	-
chr1	36859394	36859395	LSM10|CDS|A2I|mut=23|4.1864	0.2018	-
chr1	36859527	36859528	LSM10|CDS|A2I|mut=29|2.1900	0.3537	-
chr1	36863488	36863489	LSM10|5UTR|A2I|mut=6|8.3721	0.1395	-
chr1	36929820	36929821	MRPS15|CDS|A2I|mut=32|6.4964	0.1963	-
chr1	37967557	37967558	MEAF6|CDS|A2I|mut=8|8.1509	0.1509	-
chr1	38003353	38003354	SNIP1|CDS|A2I|mut=4|11.0000	0.125	-
chr1	38003393	38003394	SNIP1|CDS|A2I|mut=4|NA	0.3636	-
chr1	38005933	38005934	SNIP1|CDS|A2I|mut=9|9.1324	0.2647	-
chr1	38019676	38019677	SNIP1|CDS|A2I|mut=3|11.1818	0.2727	-
chr1	38019738	38019739	SNIP1|CDS|A2I|mut=5|NA	0.3846	-
chr1	38040311	38040312	GNL2|CDS|A2I|mut=11|15.4355	0.1774	-
chr1	38053053	38053054	GNL2|CDS|A2I|mut=8|5.1259	0.0889	-
chr1	38056338	38056339	GNL2|CDS|A2I|mut=10|13.9583	0.2083	-
chr1	38058368	38058369	GNL2|CDS|A2I|mut=8|NA	0.1356	-
chr1	38148637	38148638	C1orf109|3UTR|A2I|mut=14|7.4949	0.4242	-
chr1	38148672	38148673	C1orf109|3UTR|A2I|mut=3|NA	0.2308	-
chr1	38174602	38174603	CDCA8|3UTR|A2I|mut=8|22.2222	0.1481	+
chr1	38260031	38260032	MANEAL|CDS|A2I|mut=4|3.9583	0.125	+
chr1	38260191	38260192	MANEAL|CDS|A2I|mut=6|9.4839	0.1935	+
chr1	38265318	38265319	MANEAL|CDS|A2I|mut=8|NA	0.2857	+
chr1	38265850	38265851	MANEAL|CDS|A2I|mut=8|5.0909	0.1818	+
chr1	38265955	38265956	MANEAL|3UTR|A2I|mut=28|5.9829	0.2828	+
chr1	38265988	38265989	MANEAL|3UTR|A2I|mut=9|5.0862	0.1034	+
chr1	38266317	38266318	MANEAL|3UTR|A2I|mut=10|4.9778	0.2222	+
chr1	38266360	38266361	MANEAL|3UTR|A2I|mut=9|3.6335	0.1957	+
chr1	38266555	38266556	MANEAL|3UTR|A2I|mut=10|9.4203	0.2174	+
chr1	38266687	38266688	MANEAL|3UTR|A2I|mut=4|3.2069	0.1379	+
chr1	38268908	38268909	YRDC|3UTR|A2I|mut=7|14.5526	0.1842	-
chr1	38268971	38268972	YRDC|3UTR|A2I|mut=17|6.3593	0.3148	-
chr1	38269071	38269072	YRDC|3UTR|A2I|mut=8|18.2500	0.25	-
chr1	38269423	38269424	YRDC|3UTR|A2I|mut=7|NA	0.1707	-
chr1	38272550	38272551	YRDC|CDS|A2I|mut=6|NA	0.1154	-
chr1	38272598	38272599	YRDC|CDS|A2I|mut=9|NA	0.1184	-
chr1	38273803	38273804	YRDC|CDS|A2I|mut=25|9.4444	0.1667	-
chr1	38274809	38274810	C1orf122|3UTR|A2I|mut=14|NA	0.1138	+
chr1	38274921	38274922	C1orf122|3UTR|A2I|mut=12|5.6667	0.1667	+
chr1	38277754	38277755	MTF1|3UTR|A2I|mut=6|12.0000	0.4286	-
chr1	38280076	38280077	MTF1|3UTR|A2I|mut=4|NA	0.4	-
chr1	38422998	38422999	SF3A3|3UTR|A2I|mut=11|NA	0.1964	-
chr1	38485034	38485035	UTP11|CDS|A2I|mut=7|9.1875	0.1458	+
chr1	39304108	39304109	RRAGC|3UTR|A2I|mut=9|2.6000	0.3333	-
chr1	39304202	39304203	RRAGC|3UTR|A2I|mut=4|NA	0.1818	-
chr1	39305157	39305158	RRAGC|3UTR|A2I|mut=9|7.5000	0.3214	-
chr1	39305280	39305281	RRAGC|CDS|A2I|mut=4|5.9286	0.1429	-
chr1	39329675	39329676	MYCBP|3UTR|A2I|mut=7|13.4400	0.14	-
chr1	39329907	39329908	MYCBP|3UTR|A2I|mut=7|11.6226	0.1321	-
chr1	39330042	39330043	MYCBP|3UTR|A2I|mut=3|7.3043	0.1304	-
chr1	39466661	39466662	AKIRIN1|CDS|A2I|mut=4|NA	0.1333	+
chr1	39469736	39469737	AKIRIN1|3UTR|A2I|mut=10|NA	0.3704	+
chr1	39469903	39469904	AKIRIN1|3UTR|A2I|mut=11|6.3861	0.1528	+
chr1	39470461	39470462	AKIRIN1|3UTR|A2I|mut=15|NA	0.119	+
chr1	39470662	39470663	AKIRIN1|3UTR|A2I|mut=9|NA	0.1304	+
chr1	39470920	39470921	AKIRIN1|3UTR|A2I|mut=16|12.4103	0.1538	+
chr1	39494496	39494497	NDUFS5|CDS|A2I|mut=57|11.7240	0.1647	+
chr1	39500148	39500149	NDUFS5|CDS|A2I|mut=46|50.6280	0.0935	+
chr1	39877658	39877659	KIAA0754|CDS|A2I|mut=3|NA	0.2727	+
chr1	39907658	39907659	MACF1|CDS|A2I|mut=6|10.3448	0.2069	+
chr1	39924890	39924891	MACF1|CDS|A2I|mut=4|8.0000	0.2105	+
chr1	39952245	39952246	MACF1|3UTR|A2I|mut=5|NA	0.1471	+
chr1	40030799	40030800	PABPC4|CDS|A2I|mut=14|9.2750	0.2188	-
chr1	40042306	40042307	PABPC4|5UTR|A2I|mut=16|5.3072	0.1096	-
chr1	40218992	40218993	PPIE|CDS|A2I|mut=8|3.7363	0.0879	+
chr1	40307023	40307024	TRIT1|3UTR|A2I|mut=3|NA	0.1429	-
chr1	40537262	40537263	CAP1|3UTR|A2I|mut=8|10.7586	0.1379	+
chr1	40537673	40537674	CAP1|3UTR|A2I|mut=11|4.5650	0.1375	+
chr1	40537789	40537790	CAP1|3UTR|A2I|mut=10|14.7531	0.1235	+
chr1	40538921	40538922	PPT1|3UTR|A2I|mut=10|3.2099	0.1111	-
chr1	40539277	40539278	PPT1|3UTR|A2I|mut=8|28.0976	0.0976	-
chr1	40557752	40557753	PPT1|CDS|A2I|mut=12|16.2703	0.1622	-
chr1	40703303	40703304	RLF|CDS|A2I|mut=4|6.4000	0.1333	+
chr1	40703332	40703333	RLF|CDS|A2I|mut=3|NA	0.2308	+
chr1	40705329	40705330	RLF|CDS|A2I|mut=12|10.0741	0.4444	+
chr1	40706155	40706156	RLF|3UTR|A2I|mut=6|NA	0.2	+
chr1	40706270	40706271	RLF|3UTR|A2I|mut=10|3.5065	0.4545	+
chr1	40758272	40758273	ZMPSTE24|CDS|A2I|mut=9|9.7083	0.1667	+
chr1	40759606	40759607	ZMPSTE24|3UTR|A2I|mut=19|6.9607	0.1776	+
chr1	40980788	40980789	EXO5|CDS|A2I|mut=5|15.4167	0.4167	+
chr1	40980958	40980959	EXO5|CDS|A2I|mut=3|NA	0.2	+
chr1	40981012	40981013	EXO5|CDS|A2I|mut=2|NA	0.1818	+
chr1	40981053	40981054	EXO5|CDS|A2I|mut=8|NA	0.2667	+
chr1	41454332	41454333	CTPS1|CDS|A2I|mut=12|15.2690	0.0828	+
chr1	41493260	41493261	SCMH1|3UTR|A2I|mut=5|9.8148	0.1852	-
chr1	43162422	43162423	YBX1|CDS|A2I|mut=97|141.3778	0.1288	+
chr1	43232609	43232610	P3H1|CDS|A2I|mut=9|18.9643	0.1071	-
chr1	43317566	43317567	ZNF691|3UTR|A2I|mut=6|NA	0.1818	+
chr1	43392078	43392079	SLC2A1|3UTR|A2I|mut=7|20.6667	0.1667	-
chr1	43392104	43392105	SLC2A1|3UTR|A2I|mut=5|8.5714	0.1786	-
chr1	43394659	43394660	SLC2A1|CDS|A2I|mut=7|NA	0.1346	-
chr1	43395674	43395675	SLC2A1|CDS|A2I|mut=5|NA	0.2174	-
chr1	43829223	43829224	ELOVL1|3UTR|A2I|mut=8|5.8947	0.2105	-
chr1	43829491	43829492	ELOVL1|3UTR|A2I|mut=7|14.9608	0.1373	-
chr1	43829535	43829536	ELOVL1|3UTR|A2I|mut=6|NA	0.0968	-
chr1	43830980	43830981	ELOVL1|CDS|A2I|mut=10|NA	0.2703	-
chr1	43850266	43850267	MED8|3UTR|A2I|mut=3|NA	0.1579	-
chr1	44070942	44070943	PTPRF|CDS|A2I|mut=7|10.8889	0.1795	+
chr1	44089222	44089223	PTPRF|3UTR|A2I|mut=4|15.7500	0.25	+
chr1	44132156	44132157	KDM4A|CDS|A2I|mut=5|NA	0.1852	+
chr1	44170039	44170040	KDM4A|CDS|A2I|mut=10|27.6744	0.2326	+
chr1	44170517	44170518	KDM4A|3UTR|A2I|mut=8|12.0000	0.125	+
chr1	44170580	44170581	KDM4A|3UTR|A2I|mut=5|15.1389	0.1389	+
chr1	44170747	44170748	KDM4A|3UTR|A2I|mut=6|12.1765	0.1765	+
chr1	44170754	44170755	KDM4A|3UTR|A2I|mut=8|17.2500	0.25	+
chr1	44415635	44415636	IPO13|CDS|A2I|mut=3|6.6000	0.2	+
chr1	44423721	44423722	IPO13|CDS|A2I|mut=4|NA	0.1538	+
chr1	44436814	44436815	DPH2|CDS|A2I|mut=6|5.9333	0.1333	+
chr1	44438265	44438266	DPH2|3UTR|A2I|mut=12|7.6957	0.2609	+
chr1	44456131	44456132	B4GALT2|3UTR|A2I|mut=7|2.6207	0.1207	+
chr1	44456187	44456188	B4GALT2|3UTR|A2I|mut=11|2.5653	0.1209	+
chr1	44456279	44456280	B4GALT2|3UTR|A2I|mut=16|2.7833	0.25	+
chr1	44456432	44456433	B4GALT2|3UTR|A2I|mut=14|3.7218	0.1972	+
chr1	44456480	44456481	B4GALT2|3UTR|A2I|mut=7|2.1660	0.1148	+
chr1	44687141	44687142	ERI3|3UTR|A2I|mut=10|7.1171	0.0901	-
chr1	44785339	44785340	ERI3|CDS|A2I|mut=12|3.8462	0.2308	-
chr1	45116439	45116440	RNF220|CDS|A2I|mut=9|6.9265	0.1765	+
chr1	45243323	45243324	RPS8|CDS|A2I|mut=103|24.1872	0.0962	+
chr1	45243392	45243393	RPS8|CDS|A2I|mut=339|10.2441	0.1647	+
chr1	45243444	45243445	RPS8|CDS|A2I|mut=43|7.5101	0.0743	+
chr1	45244261	45244262	RPS8|CDS|A2I|mut=36|76.6452	0.0968	+
chr1	45479291	45479292	UROD|CDS|A2I|mut=7|3.8431	0.1029	+
chr1	45479667	45479668	UROD|CDS|A2I|mut=16|6.3223	0.106	+
chr1	45481063	45481064	UROD|CDS|A2I|mut=12|6.3333	0.1111	+
chr1	45808290	45808291	TOE1|CDS|A2I|mut=4|NA	0.2	+
chr1	45808920	45808921	TOE1|CDS|A2I|mut=8|NA	0.1509	+
chr1	45975573	45975574	MMACHC|3UTR|A2I|mut=3|3.0000	0.2	+
chr1	45976825	45976826	PRDX1|3UTR|A2I|mut=54|8.4736	0.1063	-
chr1	46073410	46073411	NASP|CDS|A2I|mut=17|18.1283	0.1504	+
chr1	46081058	46081059	NASP|CDS|A2I|mut=24|63.9696	0.0913	+
chr1	46093569	46093570	GPBP1L1|3UTR|A2I|mut=6|10.5957	0.1277	-
chr1	46093588	46093589	GPBP1L1|3UTR|A2I|mut=10|7.6064	0.2128	-
chr1	46096233	46096234	GPBP1L1|CDS|A2I|mut=7|4.6667	0.1667	-
chr1	46126490	46126491	GPBP1L1|5UTR|A2I|mut=4|NA	0.1667	-
chr1	46159570	46159571	TMEM69|CDS|A2I|mut=3|NA	0.15	+
chr1	46487712	46487713	MAST2|CDS|A2I|mut=3|NA	0.2727	+
chr1	46496339	46496340	MAST2|CDS|A2I|mut=4|8.5333	0.2667	+
chr1	46496385	46496386	MAST2|CDS|A2I|mut=3|NA	0.1765	+
chr1	46499808	46499809	MAST2|CDS|A2I|mut=6|NA	0.1538	+
chr1	46501295	46501296	MAST2|CDS|A2I|mut=10|NA	0.3448	+
chr1	46506474	46506475	P3R3URF-PIK3R3|3UTR|A2I|mut=3|NA	0.1304	-
chr1	46736395	46736396	RAD54L|CDS|A2I|mut=11|7.3333	0.3333	+
chr1	46744525	46744526	LRRC41|3UTR|A2I|mut=6|6.8182	0.1091	-
chr1	46775635	46775636	UQCRH|5UTR|A2I|mut=4|4.5882	0.1176	+
chr1	47101281	47101282	ATPAF1|3UTR|A2I|mut=7|21.9800	0.14	-
chr1	47101421	47101422	ATPAF1|3UTR|A2I|mut=10|4.5510	0.137	-
chr1	47101564	47101565	ATPAF1|CDS|A2I|mut=13|7.6291	0.1831	-
chr1	47110862	47110863	ATPAF1|CDS|A2I|mut=7|24.2812	0.2188	-
chr1	47133755	47133756	ATPAF1|CDS|A2I|mut=10|6.4815	0.1852	-
chr1	47183789	47183790	EFCAB14|5UTR|A2I|mut=4|NA	0.1739	-
chr1	47716118	47716119	STIL|3UTR|A2I|mut=3|7.8947	0.1579	-
chr1	47716299	47716300	STIL|3UTR|A2I|mut=8|NA	0.2857	-
chr1	47716367	47716368	STIL|3UTR|A2I|mut=4|11.0968	0.129	-
chr1	47746148	47746149	STIL|CDS|A2I|mut=3|NA	0.1667	-
chr1	50907074	50907075	FAF1|3UTR|A2I|mut=7|21.1591	0.1591	-
chr1	51032822	51032823	FAF1|CDS|A2I|mut=6|12.1463	0.1463	-
chr1	51253718	51253719	FAF1|CDS|A2I|mut=8|7.9091	0.3636	-
chr1	51425472	51425473	FAF1|CDS|A2I|mut=6|NA	0.1765	-
chr1	51425708	51425709	FAF1|5UTR|A2I|mut=5|NA	0.125	-
chr1	51435456	51435457	CDKN2C|5UTR|A2I|mut=4|10.2222	0.1111	+
chr1	51439992	51439993	CDKN2C|3UTR|A2I|mut=9|NA	0.1875	+
chr1	51737211	51737212	RNF11|3UTR|A2I|mut=4|10.9565	0.1739	+
chr1	51737418	51737419	RNF11|3UTR|A2I|mut=3|NA	0.1579	+
chr1	51737525	51737526	RNF11|3UTR|A2I|mut=3|NA	0.1875	+
chr1	51737663	51737664	RNF11|3UTR|A2I|mut=4|NA	0.2667	+
chr1	51737667	51737668	RNF11|3UTR|A2I|mut=3|4.4118	0.1765	+
chr1	51738279	51738280	RNF11|3UTR|A2I|mut=4|NA	0.2105	+
chr1	51738649	51738650	RNF11|3UTR|A2I|mut=2|NA	0.1818	+
chr1	52227581	52227582	OSBPL9|CDS|A2I|mut=6|6.8400	0.24	+
chr1	52344250	52344251	NRDC|CDS|A2I|mut=8|7.5733	0.16	-
chr1	52486215	52486216	TXNDC12|3UTR|A2I|mut=12|37.4118	0.2353	-
chr1	52497977	52497978	KTI12|3UTR|A2I|mut=10|10.0000	0.4	-
chr1	52498198	52498199	KTI12|3UTR|A2I|mut=8|8.1667	0.3333	-
chr1	52498490	52498491	KTI12|CDS|A2I|mut=9|7.7344	0.2812	-
chr1	52498950	52498951	KTI12|CDS|A2I|mut=5|8.8333	0.1667	-
chr1	52499287	52499288	KTI12|CDS|A2I|mut=13|7.2613	0.3514	-
chr1	52552991	52552992	BTF3L4|3UTR|A2I|mut=4|NA	0.2857	+
chr1	52704060	52704061	ZFYVE9|CDS|A2I|mut=3|NA	0.1875	+
chr1	52729503	52729504	ZFYVE9|CDS|A2I|mut=3|NA	0.25	+
chr1	52747396	52747397	ZFYVE9|CDS|A2I|mut=4|3.1765	0.2353	+
chr1	52838721	52838722	ORC1|3UTR|A2I|mut=7|7.7000	0.175	-
chr1	52861768	52861769	ORC1|CDS|A2I|mut=4|NA	0.1429	-
chr1	52870518	52870519	PRPF38A|CDS|A2I|mut=8|NA	0.1212	+
chr1	52874305	52874306	PRPF38A|CDS|A2I|mut=5|NA	0.102	+
chr1	52882926	52882927	PRPF38A|3UTR|A2I|mut=5|NA	0.1282	+
chr1	52883146	52883147	PRPF38A|3UTR|A2I|mut=6|3.8927	0.1463	+
chr1	52940712	52940713	TUT4|CDS|A2I|mut=4|8.5000	0.3333	-
chr1	53151221	53151222	COA7|3UTR|A2I|mut=4|NA	0.1176	-
chr1	53151369	53151370	COA7|3UTR|A2I|mut=5|NA	0.1667	-
chr1	53151583	53151584	COA7|3UTR|A2I|mut=4|8.5926	0.1481	-
chr1	53151945	53151946	COA7|3UTR|A2I|mut=4|3.3529	0.1176	-
chr1	53152057	53152058	COA7|3UTR|A2I|mut=9|17.6250	0.375	-
chr1	53152610	53152611	COA7|3UTR|A2I|mut=5|NA	0.2	-
chr1	53153503	53153504	COA7|CDS|A2I|mut=7|14.2414	0.1207	-
chr1	53153556	53153557	COA7|CDS|A2I|mut=6|NA	0.0968	-
chr1	53153590	53153591	COA7|CDS|A2I|mut=8|NA	0.1667	-
chr1	53158456	53158457	COA7|CDS|A2I|mut=12|6.8354	0.1519	-
chr1	53676781	53676782	CPT2|CDS|A2I|mut=6|5.4231	0.2308	+
chr1	53679130	53679131	CPT2|CDS|A2I|mut=4|3.7222	0.1667	+
chr1	53679176	53679177	CPT2|CDS|A2I|mut=3|NA	0.1364	+
chr1	54233599	54233600	NDC1|3UTR|A2I|mut=10|5.6371	0.2703	-
chr1	54317626	54317627	YIPF1|3UTR|A2I|mut=5|NA	0.1786	-
chr1	54317770	54317771	YIPF1|3UTR|A2I|mut=9|4.9500	0.36	-
chr1	54405704	54405705	HSPB11|CDS|A2I|mut=19|3.4381	0.2533	-
chr1	54433370	54433371	LRRC42|CDS|A2I|mut=7|19.9231	0.2692	+
chr1	54433559	54433560	LRRC42|CDS|A2I|mut=5|NA	0.122	+
chr1	54666027	54666028	MRPL37|CDS|A2I|mut=14|6.6021	0.1085	+
chr1	54666103	54666104	MRPL37|CDS|A2I|mut=31|5.8712	0.1483	+
chr1	54666171	54666172	MRPL37|CDS|A2I|mut=24|3.6711	0.1263	+
chr1	54670850	54670851	MRPL37|CDS|A2I|mut=11|NA	0.1078	+
chr1	54678183	54678184	MRPL37|CDS|A2I|mut=9|NA	0.1406	+
chr1	54678298	54678299	MRPL37|CDS|A2I|mut=30|6.4748	0.2158	+
chr1	54681852	54681853	MRPL37|CDS|A2I|mut=13|10.1292	0.0813	+
chr1	55197220	55197221	TTC4|CDS|A2I|mut=12|NA	0.2264	+
chr1	55197325	55197326	TTC4|CDS|A2I|mut=8|NA	0.1702	+
chr1	55207556	55207557	TTC4|3UTR|A2I|mut=9|3.9512	0.2195	+
chr1	55207683	55207684	TTC4|3UTR|A2I|mut=14|12.5263	0.2456	+
chr1	55316201	55316202	DHCR24|3UTR|A2I|mut=18|11.3186	0.1525	-
chr1	55316960	55316961	DHCR24|3UTR|A2I|mut=9|3.8162	0.0882	-
chr1	55317311	55317312	DHCR24|3UTR|A2I|mut=16|9.7356	0.1356	-
chr1	55317434	55317435	DHCR24|3UTR|A2I|mut=8|6.0513	0.1026	-
chr1	55317529	55317530	DHCR24|3UTR|A2I|mut=16|5.4031	0.1569	-
chr1	55317707	55317708	DHCR24|3UTR|A2I|mut=10|16.4474	0.1316	-
chr1	55317844	55317845	DHCR24|3UTR|A2I|mut=10|3.8485	0.1111	-
chr1	55319869	55319870	DHCR24|CDS|A2I|mut=17|9.6414	0.1214	-
chr1	55331033	55331034	DHCR24|CDS|A2I|mut=9|8.8852	0.0918	-
chr1	55533305	55533306	USP24|3UTR|A2I|mut=2|NA	0.1818	-
chr1	55534607	55534608	USP24|3UTR|A2I|mut=6|NA	0.2143	-
chr1	57173708	57173709	PRKAA2|3UTR|A2I|mut=3|NA	0.25	+
chr1	59246737	59246738	JUN|3UTR|A2I|mut=64|3.7386	0.4706	-
chr1	59246932	59246933	JUN|3UTR|A2I|mut=42|6.4421	0.3158	-
chr1	59247779	59247780	JUN|CDS|A2I|mut=25|12.0399	0.0767	-
chr1	59247969	59247970	JUN|CDS|A2I|mut=21|3.2504	0.0781	-
chr1	59247990	59247991	JUN|CDS|A2I|mut=36|6.1691	0.18	-
chr1	59248089	59248090	JUN|CDS|A2I|mut=33|6.1875	0.1719	-
chr1	59248101	59248102	JUN|CDS|A2I|mut=26|4.9790	0.1313	-
chr1	59248233	59248234	JUN|CDS|A2I|mut=25|4.6183	0.0954	-
chr1	59248276	59248277	JUN|CDS|A2I|mut=36|5.4731	0.1651	-
chr1	59248322	59248323	JUN|CDS|A2I|mut=56|3.1658	0.2188	-
chr1	59248377	59248378	JUN|CDS|A2I|mut=75|2.5409	0.3	-
chr1	59248407	59248408	JUN|CDS|A2I|mut=46|6.1018	0.1575	-
chr1	59248465	59248466	JUN|CDS|A2I|mut=88|5.9347	0.234	-
chr1	59248533	59248534	JUN|CDS|A2I|mut=23|9.7616	0.0764	-
chr1	59248659	59248660	JUN|CDS|A2I|mut=31|9.1137	0.1016	-
chr1	59248813	59248814	JUN|5UTR|A2I|mut=59|2.3289	0.3688	-
chr1	59248847	59248848	JUN|5UTR|A2I|mut=18|5.4000	0.0826	-
chr1	59249113	59249114	JUN|5UTR|A2I|mut=35|6.1789	0.0829	-
chr1	59249270	59249271	JUN|5UTR|A2I|mut=62|4.2954	0.2897	-
chr1	59249308	59249309	JUN|5UTR|A2I|mut=44|6.6000	0.2095	-
chr1	59249397	59249398	JUN|5UTR|A2I|mut=19|3.9956	0.0931	-
chr1	59249492	59249493	JUN|5UTR|A2I|mut=23|5.0042	0.0962	-
chr1	59249560	59249561	JUN|5UTR|A2I|mut=27|6.1144	0.1753	-
chr1	62902987	62902988	USP1|5UTR|A2I|mut=6|NA	0.0968	+
chr1	62907942	62907943	USP1|CDS|A2I|mut=7|15.9091	0.1273	+
chr1	62910558	62910559	USP1|CDS|A2I|mut=29|58.8169	0.4085	+
chr1	62910633	62910634	USP1|CDS|A2I|mut=13|16.0694	0.1806	+
chr1	62913044	62913045	USP1|CDS|A2I|mut=7|22.5690	0.1207	+
chr1	62915985	62915986	USP1|CDS|A2I|mut=10|10.2823	0.0806	+
chr1	62916190	62916191	USP1|CDS|A2I|mut=15|30.7143	0.1429	+
chr1	62916222	62916223	USP1|CDS|A2I|mut=24|13.0328	0.1967	+
chr1	62916403	62916404	USP1|CDS|A2I|mut=10|12.1809	0.1064	+
chr1	62916472	62916473	USP1|CDS|A2I|mut=12|NA	0.1154	+
chr1	62916613	62916614	USP1|CDS|A2I|mut=11|NA	0.1618	+
chr1	62916861	62916862	USP1|3UTR|A2I|mut=12|NA	0.1446	+
chr1	62916876	62916877	USP1|3UTR|A2I|mut=17|8.6678	0.2237	+
chr1	62916939	62916940	USP1|3UTR|A2I|mut=10|NA	0.1316	+
chr1	62917219	62917220	USP1|3UTR|A2I|mut=10|6.1538	0.1538	+
chr1	62917298	62917299	USP1|3UTR|A2I|mut=21|5.9329	0.2561	+
chr1	64114284	64114285	PGM1|CDS|A2I|mut=4|NA	0.129	+
chr1	65157201	65157202	CACHD1|CDS|A2I|mut=6|3.2381	0.2857	+
chr1	65157710	65157711	CACHD1|3UTR|A2I|mut=4|NA	0.1905	+
chr1	65157906	65157907	CACHD1|3UTR|A2I|mut=5|10.6818	0.2273	+
chr1	65210946	65210947	RAVER2|CDS|A2I|mut=3|NA	0.2308	+
chr1	65243586	65243587	RAVER2|CDS|A2I|mut=2|NA	0.1818	+
chr1	67424616	67424617	MIER1|CDS|A2I|mut=4|NA	0.125	+
chr1	67874696	67874697	SERBP1|3UTR|A2I|mut=4|NA	0.1667	-
chr1	67874858	67874859	SERBP1|3UTR|A2I|mut=6|2.8269	0.4615	-
chr1	67875396	67875397	SERBP1|3UTR|A2I|mut=3|NA	0.1364	-
chr1	67876896	67876897	SERBP1|3UTR|A2I|mut=24|53.7000	0.15	-
chr1	67876992	67876993	SERBP1|3UTR|A2I|mut=28|NA	0.1107	-
chr1	67877060	67877061	SERBP1|3UTR|A2I|mut=16|34.6164	0.1006	-
chr1	67877291	67877292	SERBP1|3UTR|A2I|mut=13|6.0185	0.2063	-
chr1	67877766	67877767	SERBP1|3UTR|A2I|mut=36|31.1588	0.1545	-
chr1	67877774	67877775	SERBP1|3UTR|A2I|mut=23|14.7892	0.0975	-
chr1	67878184	67878185	SERBP1|3UTR|A2I|mut=13|28.7368	0.1368	-
chr1	67878562	67878563	SERBP1|3UTR|A2I|mut=21|4.8636	0.25	-
chr1	67878572	67878573	SERBP1|3UTR|A2I|mut=16|NA	0.1798	-
chr1	67878664	67878665	SERBP1|3UTR|A2I|mut=14|13.8750	0.125	-
chr1	67878681	67878682	SERBP1|3UTR|A2I|mut=12|9.5287	0.0764	-
chr1	67878772	67878773	SERBP1|3UTR|A2I|mut=33|4.1813	0.193	-
chr1	67880859	67880860	SERBP1|CDS|A2I|mut=17|30.5128	0.0872	-
chr1	68151094	68151095	GADD45A|5UTR|A2I|mut=40|20.8434	0.4819	+
chr1	68151748	68151749	GADD45A|CDS|A2I|mut=41|12.2730	0.2697	+
chr1	68152139	68152140	GADD45A|CDS|A2I|mut=34|60.5865	0.2556	+
chr1	68153593	68153594	GADD45A|3UTR|A2I|mut=58|4.7947	0.6444	+
chr1	68167743	68167744	GNG12|3UTR|A2I|mut=5|NA	0.2083	-
chr1	68591837	68591838	WLS|3UTR|A2I|mut=11|NA	0.275	-
chr1	70611445	70611446	LRRC40|3UTR|A2I|mut=5|15.6897	0.1724	-
chr1	70641587	70641588	LRRC40|CDS|A2I|mut=3|NA	0.1875	-
chr1	70716587	70716588	SRSF11|3UTR|A2I|mut=36|5.6176	0.2353	+
chr1	70717385	70717386	SRSF11|3UTR|A2I|mut=20|NA	0.1379	+
chr1	70819750	70819751	ANKRD13C|CDS|A2I|mut=3|NA	0.3	-
chr1	70819900	70819901	ANKRD13C|CDS|A2I|mut=5|NA	0.3125	-
chr1	70904852	70904853	CTH|3UTR|A2I|mut=6|NA	0.3333	+
chr1	75229760	75229761	TYW3|CDS|A2I|mut=8|NA	0.4444	+
chr1	75230646	75230647	TYW3|3UTR|A2I|mut=3|NA	0.2	+
chr1	75231091	75231092	TYW3|3UTR|A2I|mut=9|NA	0.3214	+
chr1	75231619	75231620	TYW3|3UTR|A2I|mut=10|10.1786	0.3571	+
chr1	75232017	75232018	TYW3|3UTR|A2I|mut=6|6.0000	0.4286	+
chr1	77635009	77635010	PIGK|CDS|A2I|mut=5|NA	0.2083	-
chr1	78030430	78030431	ZZZ3|3UTR|A2I|mut=4|NA	0.2	-
chr1	78030865	78030866	ZZZ3|3UTR|A2I|mut=9|22.6800	0.36	-
chr1	78050288	78050289	ZZZ3|CDS|A2I|mut=9|NA	0.36	-
chr1	78098865	78098866	ZZZ3|CDS|A2I|mut=3|9.1765	0.1765	-
chr1	78344149	78344150	MIGA1|3UTR|A2I|mut=4|NA	0.25	+
chr1	78422277	78422278	FUBP1|CDS|A2I|mut=5|3.5366	0.122	-
chr1	78478919	78478920	DNAJB4|CDS|A2I|mut=18|15.2308	0.6923	+
chr1	78481759	78481760	DNAJB4|CDS|A2I|mut=5|NA	0.2778	+
chr1	78482021	78482022	DNAJB4|3UTR|A2I|mut=3|NA	0.2143	+
chr1	78482562	78482563	DNAJB4|3UTR|A2I|mut=5|15.4167	0.4167	+
chr1	82456264	82456265	ADGRL2|CDS|A2I|mut=7|3.1208	0.2333	+
chr1	82456414	82456415	ADGRL2|CDS|A2I|mut=5|16.2500	0.1389	+
chr1	85718344	85718345	C1orf52|CDS|A2I|mut=7|NA	0.0946	-
chr1	85724641	85724642	C1orf52|ncRNA|A2I|mut=4|8.0000	0.3077	-
chr1	85733480	85733481	BCL10|CDS|A2I|mut=4|8.6667	0.3333	-
chr1	85733564	85733565	BCL10|CDS|A2I|mut=4|5.7143	0.1429	-
chr1	85785144	85785145	DDAH1|3UTR|A2I|mut=8|NA	0.3077	-
chr1	86046651	86046652	CCN1|5UTR|A2I|mut=6|NA	0.1034	+
chr1	86048249	86048250	CCN1|CDS|A2I|mut=15|NA	0.1744	+
chr1	86048298	86048299	CCN1|CDS|A2I|mut=5|NA	0.2	+
chr1	86048473	86048474	CCN1|CDS|A2I|mut=21|5.8215	0.2593	+
chr1	86048563	86048564	CCN1|CDS|A2I|mut=11|NA	0.1375	+
chr1	86048673	86048674	CCN1|CDS|A2I|mut=11|33.7333	0.1467	+
chr1	86048687	86048688	CCN1|CDS|A2I|mut=8|10.5556	0.1111	+
chr1	86048838	86048839	CCN1|3UTR|A2I|mut=19|3.6141	0.413	+
chr1	87212577	87212578	SH3GLB1|3UTR|A2I|mut=5|NA	0.3125	+
chr1	87213281	87213282	SH3GLB1|3UTR|A2I|mut=7|NA	0.28	+
chr1	87328711	87328712	SELENOF|3UTR|A2I|mut=30|11.0462	0.219	-
chr1	87380731	87380732	HS2ST1|CDS|A2I|mut=6|NA	0.24	+
chr1	87797716	87797717	LMO4|CDS|A2I|mut=4|NA	0.2222	+
chr1	87810575	87810576	LMO4|3UTR|A2I|mut=10|6.6216	0.2703	+
chr1	87810857	87810858	LMO4|3UTR|A2I|mut=4|7.1429	0.2857	+
chr1	89299359	89299360	PKN2|3UTR|A2I|mut=7|NA	0.1628	+
chr1	89318831	89318832	GTF2B|3UTR|A2I|mut=9|21.5217	0.3913	-
chr1	89329677	89329678	GTF2B|CDS|A2I|mut=4|NA	0.25	-
chr1	89448473	89448474	RBMXL1|CDS|A2I|mut=2|NA	0.1818	-
chr1	89448500	89448501	RBMXL1|CDS|A2I|mut=4|NA	0.1143	-
chr1	89449638	89449639	RBMXL1|5UTR|A2I|mut=3|8.7692	0.2308	-
chr1	90061806	90061807	LRRC8B|3UTR|A2I|mut=3|NA	0.2	+
chr1	90398878	90398879	LRRC8D|CDS|A2I|mut=5|4.3478	0.2174	+
chr1	90399672	90399673	LRRC8D|CDS|A2I|mut=4|10.0000	0.3333	+
chr1	90399705	90399706	LRRC8D|CDS|A2I|mut=4|NA	0.4	+
chr1	90400259	90400260	LRRC8D|CDS|A2I|mut=4|13.8462	0.3077	+
chr1	90400567	90400568	LRRC8D|CDS|A2I|mut=4|NA	0.2667	+
chr1	90401022	90401023	LRRC8D|CDS|A2I|mut=5|5.6897	0.1724	+
chr1	90401049	90401050	LRRC8D|CDS|A2I|mut=10|11.1538	0.3846	+
chr1	90401119	90401120	LRRC8D|CDS|A2I|mut=10|5.4902	0.2941	+
chr1	90459258	90459259	GEMIN8P4|ncRNA|A2I|mut=3|NA	0.1765	-
chr1	90486415	90486416	ZNF326|CDS|A2I|mut=12|22.1250	0.1875	+
chr1	91382201	91382202	ZNF644|3UTR|A2I|mut=5|NA	0.1562	-
chr1	91403210	91403211	ZNF644|CDS|A2I|mut=4|NA	0.1538	-
chr1	91404492	91404493	ZNF644|CDS|A2I|mut=6|NA	0.2727	-
chr1	91405014	91405015	ZNF644|CDS|A2I|mut=4|NA	0.16	-
chr1	91405253	91405254	ZNF644|CDS|A2I|mut=4|3.2857	0.1429	-
chr1	91405652	91405653	ZNF644|CDS|A2I|mut=5|NA	0.1923	-
chr1	91406633	91406634	ZNF644|CDS|A2I|mut=4|NA	0.3333	-
chr1	91989789	91989790	CDC7|CDS|A2I|mut=8|2.4370	0.1176	+
chr1	93300391	93300392	RPL5|CDS|A2I|mut=64|168.7624	0.0772	+
chr1	93300436	93300437	RPL5|CDS|A2I|mut=69|15.6204	0.109	+
chr1	93301787	93301788	RPL5|CDS|A2I|mut=84|10.1154	0.1346	+
chr1	93301838	93301839	RPL5|CDS|A2I|mut=155|7.6800	0.1412	+
chr1	93303047	93303048	RPL5|CDS|A2I|mut=123|56.4156	0.1522	+
chr1	93307367	93307368	RPL5|CDS|A2I|mut=57|66.5169	0.1012	+
chr1	93544991	93544992	MTF2|5UTR|A2I|mut=7|9.2685	0.1296	+
chr1	93603341	93603342	MTF2|3UTR|A2I|mut=5|NA	0.2174	+
chr1	93603399	93603400	MTF2|3UTR|A2I|mut=3|6.9545	0.1364	+
chr1	93603707	93603708	MTF2|3UTR|A2I|mut=6|NA	0.3158	+
chr1	93616807	93616808	TMED5|3UTR|A2I|mut=4|NA	0.3333	-
chr1	93618482	93618483	TMED5|3UTR|A2I|mut=7|NA	0.1273	-
chr1	93618983	93618984	TMED5|3UTR|A2I|mut=4|11.8400	0.16	-
chr1	93811806	93811807	DR1|5UTR|A2I|mut=5|NA	0.1389	+
chr1	93812047	93812048	DR1|5UTR|A2I|mut=9|3.5168	0.1324	+
chr1	93812077	93812078	DR1|5UTR|A2I|mut=8|NA	0.1231	+
chr1	93819491	93819492	DR1|CDS|A2I|mut=8|NA	0.1818	+
chr1	93826102	93826103	DR1|CDS|A2I|mut=6|NA	0.1224	+
chr1	94341839	94341840	DNTTIP2|CDS|A2I|mut=5|NA	0.2	-
chr1	94342128	94342129	DNTTIP2|CDS|A2I|mut=13|4.4682	0.1287	-
chr1	94342274	94342275	DNTTIP2|CDS|A2I|mut=35|9.0294	0.2941	-
chr1	94342541	94342542	DNTTIP2|CDS|A2I|mut=13|NA	0.1477	-
chr1	94343265	94343266	DNTTIP2|CDS|A2I|mut=16|2.1622	0.4324	-
chr1	94362254	94362255	GCLM|CDS|A2I|mut=5|4.5161	0.1613	-
chr1	95363057	95363058	CNN3|3UTR|A2I|mut=17|23.4509	0.1518	-
chr1	95363270	95363271	CNN3|3UTR|A2I|mut=13|NA	0.0765	-
chr1	99203899	99203900	SNX7|CDS|A2I|mut=5|NA	0.2381	+
chr1	100547633	100547634	MFSD14A|CDS|A2I|mut=3|12.0000	0.15	+
chr1	100547911	100547912	MFSD14A|3UTR|A2I|mut=5|3.3721	0.1163	+
chr1	101343122	101343123	EXTL2|CDS|A2I|mut=3|8.3077	0.2308	-
chr1	101456020	101456021	DPH5|CDS|A2I|mut=6|NA	0.1765	-
chr1	107599625	107599626	PRMT6|CDS|A2I|mut=7|2.4500	0.14	+
chr1	107600052	107600053	PRMT6|CDS|A2I|mut=6|NA	0.1053	+
chr1	107600175	107600176	PRMT6|CDS|A2I|mut=9|5.2734	0.2812	+
chr1	107600427	107600428	PRMT6|CDS|A2I|mut=11|2.7937	0.4074	+
chr1	107600683	107600684	PRMT6|3UTR|A2I|mut=5|NA	0.1111	+
chr1	107600807	107600808	PRMT6|3UTR|A2I|mut=11|20.0506	0.1392	+
chr1	107601040	107601041	PRMT6|3UTR|A2I|mut=9|7.3770	0.1475	+
chr1	108678573	108678574	SLC25A24|3UTR|A2I|mut=6|6.1500	0.3	-
chr1	108679181	108679182	SLC25A24|3UTR|A2I|mut=2|8.5455	0.1818	-
chr1	108686291	108686292	SLC25A24|CDS|A2I|mut=4|20.3077	0.3077	-
chr1	109235315	109235316	PRPF38B|CDS|A2I|mut=6|4.8696	0.1304	+
chr1	109241248	109241249	PRPF38B|CDS|A2I|mut=7|NA	0.1591	+
chr1	109241338	109241339	PRPF38B|CDS|A2I|mut=6|NA	0.125	+
chr1	109242901	109242902	PRPF38B|3UTR|A2I|mut=6|17.4000	0.15	+
chr1	109756709	109756710	SARS1|CDS|A2I|mut=26|16.3511	0.1733	+
chr1	109766646	109766647	SARS1|CDS|A2I|mut=11|NA	0.1058	+
chr1	109772138	109772139	SARS1|CDS|A2I|mut=39|18.7470	0.1585	+
chr1	109779117	109779118	SARS1|CDS|A2I|mut=19|10.1991	0.1234	+
chr1	109817745	109817746	CELSR2|3UTR|A2I|mut=3|3.8571	0.2143	+
chr1	109822445	109822446	PSRC1|3UTR|A2I|mut=3|14.5000	0.25	-
chr1	109853001	109853002	SORT1|3UTR|A2I|mut=3|12.5714	0.1429	-
chr1	110134826	110134827	GNAI3|CDS|A2I|mut=6|19.3333	0.1333	+
chr1	110135213	110135214	GNAI3|3UTR|A2I|mut=5|11.4103	0.1282	+
chr1	110560165	110560166	AHCYL1|CDS|A2I|mut=4|NA	0.1481	+
chr1	110566075	110566076	AHCYL1|3UTR|A2I|mut=9|5.8500	0.12	+
chr1	110753807	110753808	KCNC4|5UTR|A2I|mut=7|1.9091	0.6364	+
chr1	110882770	110882771	RBM15|CDS|A2I|mut=4|2.4889	0.2667	+
chr1	110882895	110882896	RBM15|CDS|A2I|mut=5|4.0833	0.25	+
chr1	110882989	110882990	RBM15|CDS|A2I|mut=3|NA	0.1579	+
chr1	110883106	110883107	RBM15|CDS|A2I|mut=6|5.1429	0.2143	+
chr1	110883624	110883625	RBM15|CDS|A2I|mut=4|NA	0.1481	+
chr1	110883849	110883850	RBM15|CDS|A2I|mut=5|NA	0.1724	+
chr1	110883868	110883869	RBM15|CDS|A2I|mut=4|NA	0.2857	+
chr1	110884017	110884018	RBM15|CDS|A2I|mut=6|NA	0.4	+
chr1	110884215	110884216	RBM15|CDS|A2I|mut=3|NA	0.1304	+
chr1	110884311	110884312	RBM15|CDS|A2I|mut=3|NA	0.1364	+
chr1	110884392	110884393	RBM15|CDS|A2I|mut=4|NA	0.2222	+
chr1	110884405	110884406	RBM15|CDS|A2I|mut=5|NA	0.1351	+
chr1	110884815	110884816	RBM15|CDS|A2I|mut=4|4.2353	0.2353	+
chr1	111490659	111490660	LRIF1|CDS|A2I|mut=7|NA	0.2414	-
chr1	111490682	111490683	LRIF1|CDS|A2I|mut=16|6.5185	0.5926	-
chr1	111490871	111490872	LRIF1|CDS|A2I|mut=7|6.3333	0.1667	-
chr1	111663195	111663196	DRAM2|CDS|A2I|mut=3|NA	0.15	-
chr1	111663272	111663273	DRAM2|CDS|A2I|mut=3|NA	0.1579	-
chr1	111983573	111983574	WDR77|3UTR|A2I|mut=16|3.8000	0.1053	-
chr1	111983680	111983681	WDR77|3UTR|A2I|mut=14|4.1044	0.1687	-
chr1	111996848	111996849	ATP5PB|CDS|A2I|mut=12|39.3020	0.0805	+
chr1	111998740	111998741	ATP5PB|CDS|A2I|mut=23|32.7750	0.1437	+
chr1	111998801	111998802	ATP5PB|CDS|A2I|mut=8|7.4603	0.127	+
chr1	112247071	112247072	RAP1A|CDS|A2I|mut=5|9.7656	0.1562	+
chr1	112298622	112298623	DDX20|CDS|A2I|mut=3|NA	0.15	+
chr1	112305351	112305352	DDX20|CDS|A2I|mut=10|6.7544	0.2632	+
chr1	112308749	112308750	DDX20|CDS|A2I|mut=9|NA	0.1915	+
chr1	112308830	112308831	DDX20|CDS|A2I|mut=12|2.0826	0.3636	+
chr1	112309278	112309279	DDX20|CDS|A2I|mut=8|8.9375	0.125	+
chr1	112309713	112309714	DDX20|3UTR|A2I|mut=3|NA	0.1304	+
chr1	112309844	112309845	DDX20|3UTR|A2I|mut=3|4.7308	0.2308	+
chr1	112999440	112999441	CTTNBP2NL|CDS|A2I|mut=2|NA	0.2	+
chr1	112999507	112999508	CTTNBP2NL|CDS|A2I|mut=5|NA	0.2083	+
chr1	112999774	112999775	CTTNBP2NL|CDS|A2I|mut=5|NA	0.2381	+
chr1	113000039	113000040	CTTNBP2NL|3UTR|A2I|mut=3|NA	0.2727	+
chr1	113213110	113213111	CAPZA1|3UTR|A2I|mut=16|9.8750	0.25	+
chr1	113213588	113213589	CAPZA1|3UTR|A2I|mut=23|7.4734	0.1933	+
chr1	113213897	113213898	CAPZA1|3UTR|A2I|mut=15|44.1892	0.2027	+
chr1	113214006	113214007	CAPZA1|3UTR|A2I|mut=9|25.7671	0.1233	+
chr1	113214037	113214038	CAPZA1|3UTR|A2I|mut=17|5.0087	0.191	+
chr1	113232564	113232565	MOV10|CDS|A2I|mut=6|19.6364	0.2727	+
chr1	113243852	113243853	RHOC|3UTR|A2I|mut=10|14.2391	0.2174	-
chr1	113244161	113244162	RHOC|CDS|A2I|mut=15|12.2426	0.1103	-
chr1	113456300	113456301	SLC16A1|3UTR|A2I|mut=13|10.0039	0.1016	-
chr1	113456583	113456584	SLC16A1|CDS|A2I|mut=34|9.4971	0.1355	-
chr1	113460336	113460337	SLC16A1|CDS|A2I|mut=18|2.2828	0.1818	-
chr1	113460490	113460491	SLC16A1|CDS|A2I|mut=19|5.0920	0.19	-
chr1	113460530	113460531	SLC16A1|CDS|A2I|mut=8|25.8909	0.1455	-
chr1	113464711	113464712	SLC16A1|CDS|A2I|mut=9|27.5056	0.1011	-
chr1	114448177	114448178	DCLRE1B|5UTR|A2I|mut=11|4.6373	0.6471	+
chr1	114453770	114453771	DCLRE1B|CDS|A2I|mut=3|4.3636	0.2727	+
chr1	114453909	114453910	DCLRE1B|CDS|A2I|mut=5|4.7333	0.2	+
chr1	114453973	114453974	DCLRE1B|CDS|A2I|mut=4|NA	0.2222	+
chr1	114454091	114454092	DCLRE1B|CDS|A2I|mut=4|NA	0.16	+
chr1	114454373	114454374	DCLRE1B|CDS|A2I|mut=7|2.2593	0.2593	+
chr1	114454672	114454673	DCLRE1B|CDS|A2I|mut=4|NA	0.1739	+
chr1	114454696	114454697	DCLRE1B|CDS|A2I|mut=7|2.1933	0.28	+
chr1	114454817	114454818	DCLRE1B|3UTR|A2I|mut=4|NA	0.1081	+
chr1	114454862	114454863	DCLRE1B|3UTR|A2I|mut=6|NA	0.2609	+
chr1	114454888	114454889	DCLRE1B|3UTR|A2I|mut=7|8.5312	0.4375	+
chr1	114455813	114455814	DCLRE1B|3UTR|A2I|mut=11|30.5000	0.5	+
chr1	114456103	114456104	DCLRE1B|3UTR|A2I|mut=5|13.2143	0.3571	+
chr1	114456186	114456187	DCLRE1B|3UTR|A2I|mut=4|7.5000	0.25	+
chr1	114456204	114456205	DCLRE1B|3UTR|A2I|mut=6|NA	0.4615	+
chr1	114517627	114517628	HIPK1|3UTR|A2I|mut=4|10.4444	0.2222	+
chr1	114518314	114518315	HIPK1|3UTR|A2I|mut=4|NA	0.2667	+
chr1	114518487	114518488	HIPK1|3UTR|A2I|mut=5|12.8571	0.3571	+
chr1	114939359	114939360	TRIM33|3UTR|A2I|mut=4|NA	0.1379	-
chr1	115110514	115110515	BCAS2|3UTR|A2I|mut=7|6.1111	0.1667	-
chr1	115247620	115247621	NRAS|3UTR|A2I|mut=4|NA	0.1212	-
chr1	115248318	115248319	NRAS|3UTR|A2I|mut=6|20.2500	0.25	-
chr1	115248806	115248807	NRAS|3UTR|A2I|mut=5|5.1724	0.1724	-
chr1	115249409	115249410	NRAS|3UTR|A2I|mut=6|NA	0.1429	-
chr1	115249776	115249777	NRAS|3UTR|A2I|mut=4|NA	0.1481	-
chr1	115260303	115260304	CSDE1|3UTR|A2I|mut=21|2.9266	0.1479	-
chr1	115260730	115260731	CSDE1|3UTR|A2I|mut=22|14.5484	0.1014	-
chr1	115261272	115261273	CSDE1|CDS|A2I|mut=25|76.2500	0.0781	-
chr1	115268966	115268967	CSDE1|CDS|A2I|mut=18|4.6311	0.0738	-
chr1	115272938	115272939	CSDE1|CDS|A2I|mut=33|40.5090	0.1976	-
chr1	115275410	115275411	CSDE1|CDS|A2I|mut=17|13.4124	0.1172	-
chr1	115292559	115292560	CSDE1|5UTR|A2I|mut=16|69.9813	0.1495	-
chr1	116234962	116234963	VANGL1|3UTR|A2I|mut=4|11.2727	0.3636	+
chr1	116915895	116915896	ATP1A1|5UTR|A2I|mut=25|19.2642	0.1582	+
chr1	116930772	116930773	ATP1A1|CDS|A2I|mut=11|NA	0.1294	+
chr1	116933429	116933430	ATP1A1|CDS|A2I|mut=10|5.1720	0.0926	+
chr1	116940599	116940600	ATP1A1|CDS|A2I|mut=28|36.9091	0.0795	+
chr1	116943550	116943551	ATP1A1|CDS|A2I|mut=64|3.8177	0.1716	+
chr1	116943792	116943793	ATP1A1|CDS|A2I|mut=30|15.9136	0.0682	+
chr1	117487530	117487531	PTGFRN|CDS|A2I|mut=3|2.7333	0.2	+
chr1	117509782	117509783	PTGFRN|CDS|A2I|mut=3|NA	0.1667	+
chr1	117527532	117527533	PTGFRN|CDS|A2I|mut=4|NA	0.1818	+
chr1	117532673	117532674	PTGFRN|3UTR|A2I|mut=9|11.3478	0.3913	+
chr1	117532817	117532818	PTGFRN|3UTR|A2I|mut=5|NA	0.2083	+
chr1	117618147	117618148	TTF2|CDS|A2I|mut=3|NA	0.2143	+
chr1	120263898	120263899	PHGDH|CDS|A2I|mut=24|7.8235	0.1176	+
chr1	120279802	120279803	PHGDH|CDS|A2I|mut=16|3.8008	0.0804	+
chr1	120285467	120285468	PHGDH|CDS|A2I|mut=11|14.9797	0.0894	+
chr1	120286625	120286626	PHGDH|CDS|A2I|mut=12|9.0633	0.0759	+
chr1	120286802	120286803	PHGDH|3UTR|A2I|mut=10|25.6098	0.122	+
chr1	120456351	120456352	NOTCH2|3UTR|A2I|mut=5|5.9470	0.1136	-
chr1	120457743	120457744	NOTCH2|3UTR|A2I|mut=4|8.0000	0.2857	-
chr1	120457935	120457936	NOTCH2|CDS|A2I|mut=7|2.8659	0.3043	-
chr1	120458249	120458250	NOTCH2|CDS|A2I|mut=13|2.2159	0.2321	-
chr1	120458474	120458475	NOTCH2|CDS|A2I|mut=11|4.2581	0.3548	-
chr1	120458553	120458554	NOTCH2|CDS|A2I|mut=4|5.9429	0.1143	-
chr1	120458669	120458670	NOTCH2|CDS|A2I|mut=12|18.5455	0.3636	-
chr1	120459137	120459138	NOTCH2|CDS|A2I|mut=8|3.2571	0.1429	-
chr1	120548077	120548078	NOTCH2NLC|CDS|A2I|mut=4|NA	0.3077	-
chr1	144828771	144828772	NBPF8|CDS|A2I|mut=4|23.7647	0.2353	+
chr1	144906085	144906086	PDE4DIP|CDS|A2I|mut=3|NA	0.2308	-
chr1	144916713	144916714	PDE4DIP|CDS|A2I|mut=3|NA	0.2	-
chr1	144930966	144930967	PDE4DIP|CDS|A2I|mut=10|2.5625	0.3125	-
chr1	145456656	145456657	POLR3GL|CDS|A2I|mut=5|4.1870	0.122	-
chr1	145509187	145509188	RBM8A|CDS|A2I|mut=10|10.7143	0.102	+
chr1	145591153	145591154	POLR3C|3UTR|A2I|mut=3|NA	0.2308	-
chr1	145594141	145594142	POLR3C|CDS|A2I|mut=4|4.2151	0.129	-
chr1	145606311	145606312	POLR3C|CDS|A2I|mut=6|17.2941	0.1765	-
chr1	145608203	145608204	POLR3C|CDS|A2I|mut=6|18.0000	0.1579	-
chr1	145764861	145764862	GPR89A|3UTR|A2I|mut=6|3.1852	0.2222	-
chr1	146467200	146467201	NBPF20|3UTR|A2I|mut=3|2.9286	0.2143	+
chr1	146650795	146650796	PDIA3P1|ncRNA|A2I|mut=37|43.9609	0.0934	+
chr1	146650920	146650921	PDIA3P1|ncRNA|A2I|mut=23|9.5487	0.0693	+
chr1	148003675	148003676	NBPF26|3UTR|A2I|mut=3|NA	0.25	-
chr1	148251886	148251887	NBPF14|CDS|A2I|mut=3|NA	0.25	-
chr1	149871916	149871917	BOLA1|CDS|A2I|mut=7|11.6667	0.2333	+
chr1	149872251	149872252	BOLA1|3UTR|A2I|mut=5|NA	0.2083	+
chr1	149875748	149875749	SV2A|3UTR|A2I|mut=5|NA	0.1786	-
chr1	149885208	149885209	SV2A|CDS|A2I|mut=3|NA	0.2143	-
chr1	149895862	149895863	SF3B4|CDS|A2I|mut=15|18.6364	0.1515	-
chr1	149898377	149898378	SF3B4|CDS|A2I|mut=15|4.6633	0.1515	-
chr1	149916273	149916274	OTUD7B|CDS|A2I|mut=14|18.9000	0.7	-
chr1	149931659	149931660	OTUD7B|CDS|A2I|mut=7|NA	0.175	-
chr1	149936233	149936234	OTUD7B|CDS|A2I|mut=3|NA	0.2727	-
chr1	150117199	150117200	VPS45|3UTR|A2I|mut=8|8.4706	0.2353	+
chr1	150131159	150131160	PLEKHO1|CDS|A2I|mut=6|NA	0.2069	+
chr1	150131366	150131367	PLEKHO1|CDS|A2I|mut=9|NA	0.2571	+
chr1	150131427	150131428	PLEKHO1|CDS|A2I|mut=11|9.9767	0.2558	+
chr1	150131496	150131497	PLEKHO1|CDS|A2I|mut=7|8.4737	0.1228	+
chr1	150131722	150131723	PLEKHO1|3UTR|A2I|mut=11|5.7845	0.3793	+
chr1	150237979	150237980	APH1A|3UTR|A2I|mut=35|10.7672	0.2096	-
chr1	150238225	150238226	APH1A|3UTR|A2I|mut=25|5.0101	0.2193	-
chr1	150238343	150238344	APH1A|3UTR|A2I|mut=18|15.8692	0.1682	-
chr1	150238581	150238582	APH1A|CDS|A2I|mut=20|5.7483	0.1399	-
chr1	150238619	150238620	APH1A|3UTR|A2I|mut=10|3.7907	0.0813	-
chr1	150239804	150239805	APH1A|CDS|A2I|mut=27|NA	0.1475	-
chr1	150240434	150240435	APH1A|CDS|A2I|mut=15|10.7473	0.1648	-
chr1	150266768	150266769	MRPS21|5UTR|A2I|mut=17|19.4167	0.1667	+
chr1	150280588	150280589	MRPS21|CDS|A2I|mut=39|9.6460	0.1189	+
chr1	150325566	150325567	PRPF3|3UTR|A2I|mut=9|3.0000	0.25	+
chr1	150429908	150429909	RPRD2|CDS|A2I|mut=4|NA	0.2667	+
chr1	150443633	150443634	RPRD2|CDS|A2I|mut=2|9.0909	0.1818	+
chr1	150443888	150443889	RPRD2|CDS|A2I|mut=3|NA	0.2308	+
chr1	150444066	150444067	RPRD2|CDS|A2I|mut=3|16.2000	0.3	+
chr1	150444639	150444640	RPRD2|CDS|A2I|mut=4|9.3333	0.1333	+
chr1	150445536	150445537	RPRD2|CDS|A2I|mut=6|13.7419	0.1935	+
chr1	150445693	150445694	RPRD2|CDS|A2I|mut=9|NA	0.2903	+
chr1	150477168	150477169	TARS2|CDS|A2I|mut=8|NA	0.1818	+
chr1	150479651	150479652	TARS2|3UTR|A2I|mut=3|NA	0.125	+
chr1	150479710	150479711	TARS2|3UTR|A2I|mut=10|4.4872	0.1923	+
chr1	150479716	150479717	TARS2|3UTR|A2I|mut=11|2.5385	0.2075	+
chr1	150547057	150547058	MCL1|3UTR|A2I|mut=7|NA	0.2414	-
chr1	150547338	150547339	MCL1|3UTR|A2I|mut=30|22.7744	0.1829	-
chr1	150548771	150548772	MCL1|3UTR|A2I|mut=9|6.8226	0.1452	-
chr1	150548953	150548954	MCL1|3UTR|A2I|mut=9|3.5682	0.1364	-
chr1	150549564	150549565	MCL1|3UTR|A2I|mut=11|3.0411	0.1507	-
chr1	150549766	150549767	MCL1|3UTR|A2I|mut=10|20.7071	0.101	-
chr1	150549797	150549798	MCL1|3UTR|A2I|mut=15|6.4855	0.2174	-
chr1	150551793	150551794	MCL1|CDS|A2I|mut=8|23.4074	0.0988	-
chr1	150551816	150551817	MCL1|CDS|A2I|mut=22|13.5000	0.2	-
chr1	150594886	150594887	ENSA|3UTR|A2I|mut=28|56.4528	0.0755	-
chr1	150595138	150595139	ENSA|3UTR|A2I|mut=40|7.3443	0.1311	-
chr1	150597182	150597183	ENSA|3UTR|A2I|mut=2|NA	0.2	-
chr1	150597781	150597782	ENSA|3UTR|A2I|mut=4|10.6667	0.2222	-
chr1	150620320	150620321	GOLPH3L|3UTR|A2I|mut=3|5.2500	0.3	-
chr1	150636179	150636180	GOLPH3L|CDS|A2I|mut=4|9.0667	0.2667	-
chr1	150900381	150900382	SETDB1|CDS|A2I|mut=4|7.7143	0.2857	+
chr1	150902480	150902481	SETDB1|CDS|A2I|mut=4|5.0000	0.1667	+
chr1	150933387	150933388	SETDB1|CDS|A2I|mut=7|15.5556	0.1944	+
chr1	150936757	150936758	SETDB1|CDS|A2I|mut=4|6.7500	0.125	+
chr1	150938991	150938992	CERS2|CDS|A2I|mut=15|21.2037	0.1852	-
chr1	151006752	151006753	PRUNE1|3UTR|A2I|mut=4|5.6250	0.25	+
chr1	151007674	151007675	PRUNE1|3UTR|A2I|mut=5|3.7500	0.3125	+
chr1	151008079	151008080	PRUNE1|3UTR|A2I|mut=5|9.2593	0.1852	+
chr1	151023584	151023585	CDC42SE1|3UTR|A2I|mut=4|NA	0.25	-
chr1	151024070	151024071	CDC42SE1|3UTR|A2I|mut=8|13.2093	0.186	-
chr1	151025393	151025394	CDC42SE1|3UTR|A2I|mut=7|11.5938	0.2188	-
chr1	151025729	151025730	CDC42SE1|3UTR|A2I|mut=8|8.0452	0.1356	-
chr1	151040347	151040348	MLLT11|3UTR|A2I|mut=4|7.4000	0.2	+
chr1	151040545	151040546	MLLT11|3UTR|A2I|mut=4|20.3636	0.3636	+
chr1	151040693	151040694	MLLT11|3UTR|A2I|mut=4|10.6667	0.3333	+
chr1	151141497	151141498	TNFAIP8L2-SCNM1|CDS|A2I|mut=4|5.6364	0.1818	+
chr1	151158047	151158048	VPS72|CDS|A2I|mut=16|8.7494	0.2025	-
chr1	151171435	151171436	PIP5K1A|5UTR|A2I|mut=8|30.0800	0.16	+
chr1	151199837	151199838	PIP5K1A|CDS|A2I|mut=5|12.0000	0.25	+
chr1	151205156	151205157	PIP5K1A|CDS|A2I|mut=5|NA	0.2	+
chr1	151206766	151206767	PIP5K1A|CDS|A2I|mut=6|NA	0.2727	+
chr1	151220368	151220369	PIP5K1A|3UTR|A2I|mut=8|4.9836	0.1311	+
chr1	151220497	151220498	PIP5K1A|3UTR|A2I|mut=10|35.7500	0.25	+
chr1	151221056	151221057	PIP5K1A|3UTR|A2I|mut=9|20.8209	0.1343	+
chr1	151221075	151221076	PIP5K1A|3UTR|A2I|mut=10|37.8947	0.2632	+
chr1	151221497	151221498	PIP5K1A|3UTR|A2I|mut=11|NA	0.1222	+
chr1	151221541	151221542	PIP5K1A|3UTR|A2I|mut=13|NA	0.1193	+
chr1	151221585	151221586	PIP5K1A|3UTR|A2I|mut=19|15.4980	0.2235	+
chr1	151236469	151236470	PSMD4|CDS|A2I|mut=9|24.6600	0.09	+
chr1	151238006	151238007	PSMD4|CDS|A2I|mut=10|5.3028	0.0917	+
chr1	151258969	151258970	ZNF687|CDS|A2I|mut=3|5.3684	0.1579	+
chr1	151259089	151259090	ZNF687|CDS|A2I|mut=4|3.6000	0.2	+
chr1	151260031	151260032	ZNF687|CDS|A2I|mut=3|NA	0.2	+
chr1	151260833	151260834	ZNF687|CDS|A2I|mut=6|5.2000	0.3	+
chr1	151263311	151263312	ZNF687|CDS|A2I|mut=3|NA	0.1429	+
chr1	151264757	151264758	PI4KB|3UTR|A2I|mut=9|NA	0.1765	-
chr1	151264934	151264935	PI4KB|3UTR|A2I|mut=10|7.0085	0.1282	-
chr1	151265340	151265341	PI4KB|CDS|A2I|mut=11|9.3213	0.1325	-
chr1	151265427	151265428	PI4KB|CDS|A2I|mut=9|NA	0.1452	-
chr1	151271479	151271480	PI4KB|CDS|A2I|mut=9|6.6792	0.1698	-
chr1	151274745	151274746	PI4KB|CDS|A2I|mut=7|NA	0.1273	-
chr1	151276049	151276050	PI4KB|CDS|A2I|mut=8|8.1951	0.1951	-
chr1	151288131	151288132	PI4KB|CDS|A2I|mut=4|7.7419	0.129	-
chr1	151288448	151288449	PI4KB|CDS|A2I|mut=5|NA	0.1786	-
chr1	151298775	151298776	PI4KB|5UTR|A2I|mut=4|NA	0.3333	-
chr1	151314048	151314049	RFX5|3UTR|A2I|mut=5|16.6000	0.2	-
chr1	151315578	151315579	RFX5|CDS|A2I|mut=6|NA	0.1538	-
chr1	151317284	151317285	RFX5|CDS|A2I|mut=3|NA	0.1429	-
chr1	151376385	151376386	POGZ|3UTR|A2I|mut=6|6.4444	0.1667	-
chr1	151377506	151377507	POGZ|CDS|A2I|mut=6|9.0000	0.2609	-
chr1	151396508	151396509	POGZ|CDS|A2I|mut=4|NA	0.2222	-
chr1	151554582	151554583	TUFT1|3UTR|A2I|mut=11|NA	0.5	+
chr1	151554757	151554758	TUFT1|3UTR|A2I|mut=5|NA	0.2778	+
chr1	151732445	151732446	MRPL9|3UTR|A2I|mut=20|5.3333	0.1449	-
chr1	151732583	151732584	MRPL9|CDS|A2I|mut=21|5.4250	0.1458	-
chr1	151734932	151734933	MRPL9|CDS|A2I|mut=27|6.3205	0.225	-
chr1	151955750	151955751	S100A10|CDS|A2I|mut=27|22.0850	0.1617	-
chr1	153591377	153591378	S100A13|CDS|A2I|mut=5|NA	0.1	-
chr1	153633852	153633853	SNAPIN|3UTR|A2I|mut=9|6.2486	0.1286	+
chr1	153634149	153634150	SNAPIN|3UTR|A2I|mut=5|2.7576	0.1515	+
chr1	153634632	153634633	ILF2|3UTR|A2I|mut=24|NA	0.0727	-
chr1	153745873	153745874	INTS3|3UTR|A2I|mut=8|6.6222	0.1778	+
chr1	153780151	153780152	GATAD2B|3UTR|A2I|mut=4|NA	0.2	-
chr1	153781365	153781366	GATAD2B|3UTR|A2I|mut=4|9.7600	0.16	-
chr1	153920473	153920474	CRTC2|3UTR|A2I|mut=4|NA	0.129	-
chr1	153932124	153932125	SLC39A1|3UTR|A2I|mut=12|8.8372	0.093	-
chr1	153932169	153932170	SLC39A1|3UTR|A2I|mut=42|36.9744	0.2692	-
chr1	153932324	153932325	SLC39A1|3UTR|A2I|mut=16|4.9524	0.1524	-
chr1	153932485	153932486	SLC39A1|3UTR|A2I|mut=10|6.4737	0.1316	-
chr1	153932723	153932724	SLC39A1|CDS|A2I|mut=7|NA	0.0921	-
chr1	153933147	153933148	SLC39A1|CDS|A2I|mut=14|5.6000	0.1333	-
chr1	153934738	153934739	SLC39A1|CDS|A2I|mut=19|6.5829	0.2065	-
chr1	153935132	153935133	SLC39A1|CDS|A2I|mut=11|6.7500	0.1429	-
chr1	153949198	153949199	JTB|CDS|A2I|mut=13|3.4615	0.089	-
chr1	153949748	153949749	JTB|5UTR|A2I|mut=24|28.6640	0.0972	-
chr1	153949833	153949834	JTB|5UTR|A2I|mut=29|6.1762	0.1137	-
chr1	153954545	153954546	RAB13|3UTR|A2I|mut=6|NA	0.0968	-
chr1	153954590	153954591	RAB13|CDS|A2I|mut=10|19.2029	0.1449	-
chr1	153958778	153958779	RAB13|5UTR|A2I|mut=12|16.8372	0.2791	-
chr1	154129229	154129230	TPM3|3UTR|A2I|mut=18|4.8381	0.1333	-
chr1	154129449	154129450	TPM3|3UTR|A2I|mut=30|4.1377	0.1948	-
chr1	154129723	154129724	TPM3|3UTR|A2I|mut=9|NA	0.0833	-
chr1	154129728	154129729	TPM3|3UTR|A2I|mut=17|11.5934	0.1393	-
chr1	154148698	154148699	TPM3|CDS|A2I|mut=6|3.5156	0.1875	-
chr1	154179435	154179436	C1orf43|3UTR|A2I|mut=19|25.6674	0.0872	-
chr1	154179722	154179723	C1orf43|3UTR|A2I|mut=25|8.4426	0.2049	-
chr1	154185058	154185059	C1orf43|CDS|A2I|mut=26|16.4194	0.1576	-
chr1	154193075	154193076	C1orf43|5UTR|A2I|mut=8|NA	0.1404	-
chr1	154229880	154229881	UBAP2L|CDS|A2I|mut=8|26.4615	0.1231	+
chr1	154317505	154317506	ATP8B2|CDS|A2I|mut=7|6.8542	0.1458	+
chr1	154323278	154323279	ATP8B2|3UTR|A2I|mut=3|NA	0.2143	+
chr1	154525252	154525253	UBE2Q1|CDS|A2I|mut=9|NA	0.1011	-
chr1	154554804	154554805	ADAR|3UTR|A2I|mut=11|5.7878	0.1279	-
chr1	154555800	154555801	ADAR|3UTR|A2I|mut=8|2.3497	0.0879	-
chr1	154557024	154557025	ADAR|3UTR|A2I|mut=17|3.5029	0.2656	-
chr1	154560698	154560699	ADAR|CDS|A2I|mut=6|5.0000	0.1333	-
chr1	154573639	154573640	ADAR|CDS|A2I|mut=5|8.0952	0.119	-
chr1	154574463	154574464	ADAR|CDS|A2I|mut=5|5.2899	0.1087	-
chr1	154909175	154909176	PMVK|5UTR|A2I|mut=6|17.8033	0.0984	-
chr1	154916916	154916917	PBXIP1|3UTR|A2I|mut=4|NA	0.25	-
chr1	154930109	154930110	PYGO2|3UTR|A2I|mut=5|17.7778	0.1852	-
chr1	154930963	154930964	PYGO2|3UTR|A2I|mut=5|2.2432	0.1351	-
chr1	154931492	154931493	PYGO2|CDS|A2I|mut=7|8.9091	0.2121	-
chr1	154931621	154931622	PYGO2|CDS|A2I|mut=8|19.5000	0.1667	-
chr1	154932014	154932015	PYGO2|CDS|A2I|mut=6|4.1000	0.1	-
chr1	154935383	154935384	SHC1|3UTR|A2I|mut=3|NA	0.1364	-
chr1	154935998	154935999	SHC1|3UTR|A2I|mut=5|NA	0.2	-
chr1	154938050	154938051	SHC1|CDS|A2I|mut=3|9.0000	0.2143	-
chr1	154938884	154938885	SHC1|CDS|A2I|mut=5|15.7692	0.1923	-
chr1	154951515	154951516	CKS1B|3UTR|A2I|mut=4|14.8800	0.16	+
chr1	154956451	154956452	FLAD1|CDS|A2I|mut=9|7.3421	0.1184	+
chr1	154961126	154961127	FLAD1|CDS|A2I|mut=9|3.0818	0.1636	+
chr1	154961145	154961146	FLAD1|CDS|A2I|mut=8|15.4667	0.1333	+
chr1	154962873	154962874	FLAD1|CDS|A2I|mut=9|NA	0.1098	+
chr1	155030457	155030458	ADAM15|CDS|A2I|mut=5|5.0568	0.1136	+
chr1	155031229	155031230	ADAM15|CDS|A2I|mut=6|8.0000	0.1333	+
chr1	155106894	155106895	EFNA1|3UTR|A2I|mut=4|10.8889	0.2222	+
chr1	155110868	155110869	SLC50A1|3UTR|A2I|mut=9|1.9500	0.18	+
chr1	155204819	155204820	GBA|CDS|A2I|mut=8|NA	0.2759	-
chr1	155207221	155207222	GBA|CDS|A2I|mut=7|NA	0.1458	-
chr1	155217067	155217068	FAM189B|3UTR|A2I|mut=6|2.7568	0.1622	-
chr1	155217460	155217461	FAM189B|3UTR|A2I|mut=8|11.0000	0.0952	-
chr1	155217568	155217569	FAM189B|3UTR|A2I|mut=9|2.8148	0.0833	-
chr1	155218223	155218224	FAM189B|CDS|A2I|mut=6|2.1333	0.2	-
chr1	155228719	155228720	SCAMP3|CDS|A2I|mut=9|3.1000	0.18	-
chr1	155288690	155288691	FDPS|CDS|A2I|mut=10|5.6522	0.1449	+
chr1	155296712	155296713	RUSC1|CDS|A2I|mut=8|6.7143	0.1429	+
chr1	155300360	155300361	RUSC1|CDS|A2I|mut=11|8.7703	0.1486	+
chr1	155300732	155300733	RUSC1|3UTR|A2I|mut=6|NA	0.1224	+
chr1	155306943	155306944	ASH1L|3UTR|A2I|mut=4|7.4000	0.2	-
chr1	155306947	155306948	ASH1L|3UTR|A2I|mut=3|NA	0.1429	-
chr1	155408727	155408728	ASH1L|CDS|A2I|mut=3|3.6562	0.1875	-
chr1	155629570	155629571	YY1AP1|CDS|A2I|mut=8|NA	0.0952	-
chr1	155630652	155630653	YY1AP1|CDS|A2I|mut=7|2.8000	0.175	-
chr1	155686858	155686859	DAP3|CDS|A2I|mut=13|9.1500	0.25	+
chr1	155699048	155699049	DAP3|CDS|A2I|mut=17|NA	0.1417	+
chr1	155699090	155699091	DAP3|CDS|A2I|mut=21|NA	0.1591	+
chr1	155708056	155708057	DAP3|3UTR|A2I|mut=15|10.0641	0.1282	+
chr1	155730323	155730324	GON4L|CDS|A2I|mut=3|6.6316	0.1579	-
chr1	155735847	155735848	GON4L|CDS|A2I|mut=6|NA	0.3158	-
chr1	155870369	155870370	RIT1|CDS|A2I|mut=4|NA	0.1212	-
chr1	155874151	155874152	RIT1|CDS|A2I|mut=7|3.5000	0.28	-
chr1	155917653	155917654	ARHGEF2|3UTR|A2I|mut=5|3.3929	0.1786	-
chr1	155920850	155920851	ARHGEF2|CDS|A2I|mut=4|5.5714	0.1429	-
chr1	155927563	155927564	ARHGEF2|CDS|A2I|mut=3|NA	0.1765	-
chr1	155932444	155932445	ARHGEF2|CDS|A2I|mut=7|NA	0.2258	-
chr1	155935496	155935497	ARHGEF2|CDS|A2I|mut=6|NA	0.375	-
chr1	155978942	155978943	SSR2|3UTR|A2I|mut=19|45.5116	0.1473	-
chr1	155979012	155979013	SSR2|3UTR|A2I|mut=19|41.3106	0.072	-
chr1	155979158	155979159	SSR2|3UTR|A2I|mut=29|61.7356	0.0983	-
chr1	155979367	155979368	SSR2|CDS|A2I|mut=23|27.9569	0.0991	-
chr1	155984818	155984819	SSR2|CDS|A2I|mut=17|38.9188	0.0863	-
chr1	156005567	156005568	UBQLN4|3UTR|A2I|mut=6|5.2414	0.1034	-
chr1	156006271	156006272	UBQLN4|3UTR|A2I|mut=6|18.6207	0.1034	-
chr1	156020309	156020310	UBQLN4|CDS|A2I|mut=4|NA	0.1481	-
chr1	156024705	156024706	LAMTOR2|CDS|A2I|mut=21|10.3526	0.1105	+
chr1	156025094	156025095	LAMTOR2|CDS|A2I|mut=16|8.5475	0.106	+
chr1	156025182	156025183	LAMTOR2|CDS|A2I|mut=12|NA	0.0828	+
chr1	156169775	156169776	SLC25A44|CDS|A2I|mut=3|7.2632	0.1579	+
chr1	156170224	156170225	SLC25A44|CDS|A2I|mut=4|9.4286	0.2857	+
chr1	156180269	156180270	SLC25A44|3UTR|A2I|mut=4|6.3333	0.3333	+
chr1	156181138	156181139	SLC25A44|3UTR|A2I|mut=7|20.4615	0.2692	+
chr1	156181428	156181429	SLC25A44|3UTR|A2I|mut=6|3.0698	0.1395	+
chr1	156206123	156206124	PMF1-BGLAP|CDS|A2I|mut=23|59.8000	0.184	+
chr1	156209654	156209655	PMF1|3UTR|A2I|mut=15|8.0000	0.2	+
chr1	156219170	156219171	SMG5|3UTR|A2I|mut=8|11.0943	0.1509	-
chr1	156219383	156219384	SMG5|3UTR|A2I|mut=14|32.1890	0.1102	-
chr1	156219695	156219696	SMG5|3UTR|A2I|mut=14|3.9206	0.1609	-
chr1	156219889	156219890	SMG5|3UTR|A2I|mut=18|39.6242	0.1208	-
chr1	156219945	156219946	SMG5|3UTR|A2I|mut=18|2.3109	0.1682	-
chr1	156219958	156219959	SMG5|3UTR|A2I|mut=12|2.7320	0.1043	-
chr1	156220250	156220251	SMG5|3UTR|A2I|mut=14|2.6712	0.1918	-
chr1	156220727	156220728	SMG5|CDS|A2I|mut=13|31.1618	0.0956	-
chr1	156222786	156222787	SMG5|CDS|A2I|mut=26|25.1065	0.268	-
chr1	156236012	156236013	SMG5|CDS|A2I|mut=10|8.7931	0.1724	-
chr1	156236374	156236375	SMG5|CDS|A2I|mut=12|13.1020	0.2449	-
chr1	156242153	156242154	SMG5|CDS|A2I|mut=4|NA	0.1111	-
chr1	156255610	156255611	TMEM79|CDS|A2I|mut=5|11.3333	0.3333	+
chr1	156262553	156262554	GLMP|3UTR|A2I|mut=9|6.7500	0.2045	-
chr1	156262713	156262714	GLMP|3UTR|A2I|mut=15|7.1976	0.2419	-
chr1	156263952	156263953	GLMP|CDS|A2I|mut=5|12.0833	0.1042	-
chr1	156279079	156279080	CCT3|CDS|A2I|mut=24|27.6190	0.0762	-
chr1	156280809	156280810	CCT3|CDS|A2I|mut=52|19.6215	0.0711	-
chr1	156294871	156294872	CCT3|CDS|A2I|mut=9|14.7857	0.1071	-
chr1	156303391	156303392	CCT3|CDS|A2I|mut=32|30.5524	0.0762	-
chr1	156563931	156563932	NAXE|3UTR|A2I|mut=7|NA	0.2	+
chr1	156564450	156564451	GPATCH4|3UTR|A2I|mut=17|9.9241	0.089	-
chr1	156564535	156564536	GPATCH4|3UTR|A2I|mut=31|2.1188	0.2095	-
chr1	156564557	156564558	GPATCH4|3UTR|A2I|mut=18|3.0452	0.1233	-
chr1	156568055	156568056	GPATCH4|CDS|A2I|mut=17|NA	0.1006	-
chr1	156568256	156568257	GPATCH4|CDS|A2I|mut=25|18.0936	0.1712	-
chr1	156691962	156691963	ISG20L2|3UTR|A2I|mut=14|28.7500	0.25	-
chr1	156692134	156692135	ISG20L2|3UTR|A2I|mut=11|NA	0.1692	-
chr1	156692150	156692151	ISG20L2|3UTR|A2I|mut=6|3.1786	0.1071	-
chr1	156692169	156692170	ISG20L2|3UTR|A2I|mut=7|NA	0.1273	-
chr1	156692430	156692431	ISG20L2|3UTR|A2I|mut=6|NA	0.15	-
chr1	156692689	156692690	ISG20L2|3UTR|A2I|mut=5|14.5000	0.1	-
chr1	156692730	156692731	ISG20L2|3UTR|A2I|mut=16|5.7510	0.1928	-
chr1	156692806	156692807	ISG20L2|3UTR|A2I|mut=8|10.9600	0.16	-
chr1	156693141	156693142	ISG20L2|CDS|A2I|mut=12|10.5000	0.1364	-
chr1	156694113	156694114	ISG20L2|CDS|A2I|mut=7|3.6190	0.3333	-
chr1	156696840	156696841	ISG20L2|CDS|A2I|mut=14|8.6781	0.1918	-
chr1	156696986	156696987	ISG20L2|CDS|A2I|mut=13|31.4000	0.2	-
chr1	156697099	156697100	ISG20L2|CDS|A2I|mut=6|13.4483	0.1034	-
chr1	156697528	156697529	ISG20L2|5UTR|A2I|mut=12|3.3366	0.2927	-
chr1	156711961	156711962	HDGF|3UTR|A2I|mut=12|7.7411	0.1071	-
chr1	156712033	156712034	HDGF|3UTR|A2I|mut=17|6.3969	0.0876	-
chr1	156712095	156712096	HDGF|3UTR|A2I|mut=20|8.3592	0.1036	-
chr1	156712481	156712482	HDGF|3UTR|A2I|mut=30|3.1225	0.1382	-
chr1	156712640	156712641	HDGF|3UTR|A2I|mut=36|111.8049	0.1463	-
chr1	156713043	156713044	HDGF|3UTR|A2I|mut=24|14.3570	0.1076	-
chr1	156714113	156714114	HDGF|CDS|A2I|mut=12|10.6479	0.0845	-
chr1	156714862	156714863	HDGF|CDS|A2I|mut=20|21.3559	0.0847	-
chr1	156756674	156756675	PRCC|CDS|A2I|mut=36|3.6614	0.2857	+
chr1	156756870	156756871	PRCC|CDS|A2I|mut=16|NA	0.1194	+
chr1	156761507	156761508	PRCC|CDS|A2I|mut=16|17.7297	0.2162	+
chr1	156770250	156770251	PRCC|CDS|A2I|mut=29|4.2535	0.1408	+
chr1	156770274	156770275	PRCC|3UTR|A2I|mut=21|20.1620	0.0986	+
chr1	157091695	157091696	ETV3|3UTR|A2I|mut=3|8.3571	0.2143	-
chr1	157092646	157092647	ETV3|3UTR|A2I|mut=5|2.2857	0.1786	-
chr1	157095657	157095658	ETV3|CDS|A2I|mut=4|11.3846	0.3077	-
chr1	158065058	158065059	KIRREL1|3UTR|A2I|mut=3|6.3750	0.1875	+
chr1	158067494	158067495	KIRREL1|3UTR|A2I|mut=6|NA	0.2069	+
chr1	158068238	158068239	KIRREL1|3UTR|A2I|mut=3|9.2308	0.2308	+
chr1	159889539	159889540	TAGLN2|CDS|A2I|mut=26|21.4118	0.139	-
chr1	159889596	159889597	TAGLN2|CDS|A2I|mut=42|4.9267	0.1867	-
chr1	160000675	160000676	PIGM|CDS|A2I|mut=2|NA	0.2	-
chr1	160001112	160001113	PIGM|CDS|A2I|mut=5|6.8333	0.3333	-
chr1	160183391	160183392	PEA15|3UTR|A2I|mut=5|15.6410	0.1282	+
chr1	160183684	160183685	PEA15|3UTR|A2I|mut=9|7.6280	0.2195	+
chr1	160183721	160183722	PEA15|3UTR|A2I|mut=7|4.3881	0.1045	+
chr1	160183722	160183723	PEA15|3UTR|A2I|mut=10|2.7406	0.1471	+
chr1	160183907	160183908	PEA15|3UTR|A2I|mut=10|NA	0.1163	+
chr1	160184065	160184066	PEA15|3UTR|A2I|mut=9|18.8571	0.1429	+
chr1	160184690	160184691	PEA15|3UTR|A2I|mut=13|10.2181	0.1605	+
chr1	160184810	160184811	PEA15|3UTR|A2I|mut=9|NA	0.0841	+
chr1	160184980	160184981	PEA15|3UTR|A2I|mut=7|11.5581	0.1628	+
chr1	160248812	160248813	PEX19|3UTR|A2I|mut=8|3.1238	0.1905	-
chr1	160259653	160259654	COPA|3UTR|A2I|mut=9|22.2078	0.1169	-
chr1	160259659	160259660	COPA|3UTR|A2I|mut=7|5.9422	0.0933	-
chr1	160261651	160261652	COPA|CDS|A2I|mut=14|44.6415	0.2642	-
chr1	160262351	160262352	COPA|CDS|A2I|mut=7|10.0563	0.0986	-
chr1	160264599	160264600	COPA|CDS|A2I|mut=7|7.5250	0.175	-
chr1	160281734	160281735	COPA|CDS|A2I|mut=5|19.4444	0.1389	-
chr1	160281780	160281781	COPA|CDS|A2I|mut=4|NA	0.1818	-
chr1	161128321	161128322	UFC1|3UTR|A2I|mut=29|3.6858	0.2816	+
chr1	161128616	161128617	UFC1|3UTR|A2I|mut=5|8.0435	0.1087	+
chr1	161141414	161141415	B4GALT3|3UTR|A2I|mut=6|8.1818	0.1091	-
chr1	161141479	161141480	B4GALT3|3UTR|A2I|mut=17|2.9978	0.2048	-
chr1	161143492	161143493	B4GALT3|CDS|A2I|mut=10|NA	0.1887	-
chr1	161143738	161143739	B4GALT3|CDS|A2I|mut=11|15.8605	0.1279	-
chr1	161143770	161143771	B4GALT3|CDS|A2I|mut=14|9.7808	0.1918	-
chr1	161199465	161199466	TOMM40L|3UTR|A2I|mut=4|NA	0.2222	+
chr1	161199784	161199785	TOMM40L|3UTR|A2I|mut=4|11.3684	0.2105	+
chr1	161326601	161326602	SDHC|CDS|A2I|mut=4|NA	0.2667	+
chr1	161494351	161494352	HSPA6|5UTR|A2I|mut=20|NA	0.122	+
chr1	161494459	161494460	HSPA6|CDS|A2I|mut=11|NA	0.1594	+
chr1	161494521	161494522	HSPA6|CDS|A2I|mut=8|NA	0.1379	+
chr1	161494557	161494558	HSPA6|CDS|A2I|mut=15|NA	0.1515	+
chr1	161494571	161494572	HSPA6|CDS|A2I|mut=20|NA	0.198	+
chr1	161494620	161494621	HSPA6|CDS|A2I|mut=46|4.3810	0.6571	+
chr1	161494773	161494774	HSPA6|CDS|A2I|mut=21|4.9459	0.0811	+
chr1	161494787	161494788	HSPA6|CDS|A2I|mut=18|13.7520	0.072	+
chr1	161494879	161494880	HSPA6|CDS|A2I|mut=164|11.4545	0.3636	+
chr1	161495034	161495035	HSPA6|CDS|A2I|mut=178|4.0091	0.5235	+
chr1	161495112	161495113	HSPA6|CDS|A2I|mut=83|6.5034	0.3281	+
chr1	161495113	161495114	HSPA6|CDS|A2I|mut=50|6.0372	0.1931	+
chr1	161495129	161495130	HSPA6|CDS|A2I|mut=51|17.1193	0.1789	+
chr1	161495223	161495224	HSPA6|CDS|A2I|mut=79|11.8726	0.2257	+
chr1	161495282	161495283	HSPA6|CDS|A2I|mut=70|7.7778	0.1197	+
chr1	161495387	161495388	HSPA6|CDS|A2I|mut=39|1.2312	0.398	+
chr1	161495409	161495410	HSPA6|CDS|A2I|mut=18|2.2857	0.0857	+
chr1	161495436	161495437	HSPA6|CDS|A2I|mut=87|10.4828	0.2296	+
chr1	161495487	161495488	HSPA6|CDS|A2I|mut=89|1.8792	0.7063	+
chr1	161495523	161495524	HSPA6|CDS|A2I|mut=35|2.6005	0.3977	+
chr1	161495544	161495545	HSPA6|CDS|A2I|mut=18|14.5895	0.1895	+
chr1	161495668	161495669	HSPA6|CDS|A2I|mut=36|11.9070	0.2791	+
chr1	161495671	161495672	HSPA6|CDS|A2I|mut=16|3.7460	0.127	+
chr1	161495721	161495722	HSPA6|CDS|A2I|mut=68|2.2289	0.335	+
chr1	161495843	161495844	HSPA6|CDS|A2I|mut=264|7.8709	0.3651	+
chr1	161495987	161495988	HSPA6|CDS|A2I|mut=101|22.0313	0.222	+
chr1	161496115	161496116	HSPA6|CDS|A2I|mut=47|3.5849	0.1983	+
chr1	161496231	161496232	HSPA6|CDS|A2I|mut=24|10.7815	0.0738	+
chr1	161496278	161496279	HSPA6|CDS|A2I|mut=52|44.2299	0.1992	+
chr1	161496311	161496312	HSPA6|CDS|A2I|mut=330|4.0618	0.7551	+
chr1	161496328	161496329	HSPA6|CDS|A2I|mut=122|14.3588	0.1981	+
chr1	161496380	161496381	HSPA6|3UTR|A2I|mut=26|16.8594	0.1016	+
chr1	161496462	161496463	HSPA6|3UTR|A2I|mut=28|11.0833	0.0648	+
chr1	161496464	161496465	HSPA6|3UTR|A2I|mut=109|7.7890	0.2304	+
chr1	161577808	161577809	HSPA7|ncRNA|A2I|mut=11|NA	0.0859	+
chr1	161578007	161578008	HSPA7|ncRNA|A2I|mut=5|NA	0.2381	+
chr1	161722935	161722936	DUSP12|CDS|A2I|mut=5|NA	0.1471	+
chr1	161723002	161723003	DUSP12|CDS|A2I|mut=3|NA	0.25	+
chr1	161762000	161762001	ATF6|CDS|A2I|mut=3|NA	0.15	+
chr1	162498091	162498092	UHMK1|3UTR|A2I|mut=7|NA	0.3182	+
chr1	162549255	162549256	UAP1|CDS|A2I|mut=5|4.5161	0.1613	+
chr1	162557325	162557326	UAP1|CDS|A2I|mut=4|NA	0.1143	+
chr1	164820441	164820442	PBX1|3UTR|A2I|mut=2|NA	0.2	+
chr1	165619175	165619176	MGST3|CDS|A2I|mut=7|7.3333	0.1111	+
chr1	165631681	165631682	ALDH9A1|3UTR|A2I|mut=6|5.8621	0.2069	-
chr1	165696973	165696974	TMCO1|3UTR|A2I|mut=16|3.3612	0.2162	-
chr1	165697168	165697169	TMCO1|3UTR|A2I|mut=9|5.8091	0.1636	-
chr1	165865491	165865492	UCK2|CDS|A2I|mut=5|3.8889	0.1389	+
chr1	166815901	166815902	POGK|CDS|A2I|mut=6|15.3600	0.24	+
chr1	166818327	166818328	POGK|CDS|A2I|mut=3|NA	0.1429	+
chr1	166818381	166818382	POGK|CDS|A2I|mut=10|15.7500	0.5	+
chr1	166818429	166818430	POGK|CDS|A2I|mut=8|7.7241	0.2759	+
chr1	166818988	166818989	POGK|CDS|A2I|mut=3|10.8333	0.1667	+
chr1	166822580	166822581	POGK|3UTR|A2I|mut=2|NA	0.1818	+
chr1	166822680	166822681	POGK|3UTR|A2I|mut=3|NA	0.1667	+
chr1	167396280	167396281	POU2F1|3UTR|A2I|mut=4|NA	0.2667	+
chr1	167510554	167510555	CREG1|3UTR|A2I|mut=4|8.8000	0.1143	-
chr1	167741596	167741597	MPZL1|CDS|A2I|mut=3|8.7000	0.15	+
chr1	167905045	167905046	MPC2|CDS|A2I|mut=5|NA	0.1064	-
chr1	168221532	168221533	SFT2D2|3UTR|A2I|mut=6|5.8333	0.3333	+
chr1	169100734	169100735	ATP1B1|CDS|A2I|mut=3|4.3571	0.2143	+
chr1	169391341	169391342	CCDC181|CDS|A2I|mut=3|NA	0.2727	-
chr1	169396604	169396605	CCDC181|5UTR|A2I|mut=4|1.5758	0.3636	-
chr1	170521633	170521634	GORAB|3UTR|A2I|mut=2|NA	0.2	+
chr1	171481221	171481222	PRRC2C|5UTR|A2I|mut=10|NA	0.1754	+
chr1	171501751	171501752	PRRC2C|CDS|A2I|mut=12|NA	0.1034	+
chr1	171509326	171509327	PRRC2C|CDS|A2I|mut=4|13.0667	0.2667	+
chr1	171509705	171509706	PRRC2C|CDS|A2I|mut=4|4.2051	0.1538	+
chr1	171509989	171509990	PRRC2C|CDS|A2I|mut=7|NA	0.1944	+
chr1	171510244	171510245	PRRC2C|CDS|A2I|mut=6|7.1429	0.4286	+
chr1	171526411	171526412	PRRC2C|CDS|A2I|mut=8|11.8571	0.2857	+
chr1	171535865	171535866	PRRC2C|CDS|A2I|mut=9|NA	0.1125	+
chr1	171561901	171561902	PRRC2C|3UTR|A2I|mut=10|8.1250	0.1562	+
chr1	171562157	171562158	PRRC2C|3UTR|A2I|mut=7|3.8377	0.1228	+
chr1	171751101	171751102	EEF1AKNMT|5UTR|A2I|mut=4|2.6897	0.1379	+
chr1	171757052	171757053	EEF1AKNMT|CDS|A2I|mut=4|NA	0.16	+
chr1	171765687	171765688	EEF1AKNMT|CDS|A2I|mut=10|NA	0.1887	+
chr1	171765804	171765805	EEF1AKNMT|CDS|A2I|mut=9|NA	0.1364	+
chr1	172411023	172411024	PIGC|CDS|A2I|mut=4|8.1667	0.1667	-
chr1	172411256	172411257	PIGC|CDS|A2I|mut=4|NA	0.2222	-
chr1	173457435	173457436	PRDX6|3UTR|A2I|mut=20|28.0488	0.1626	+
chr1	173772295	173772296	CENPL|CDS|A2I|mut=5|NA	0.3571	-
chr1	173834644	173834645	GAS5|ncRNA|A2I|mut=7|NA	0.1061	-
chr1	174973789	174973790	CACYBP|CDS|A2I|mut=42|101.9147	0.1991	+
chr1	174979482	174979483	CACYBP|3UTR|A2I|mut=13|23.0241	0.1566	+
chr1	174979660	174979661	CACYBP|3UTR|A2I|mut=17|17.3148	0.3148	+
chr1	179041908	179041909	FAM20B|3UTR|A2I|mut=2|5.5000	0.2	+
chr1	179064282	179064283	TOR3A|CDS|A2I|mut=4|9.8750	0.125	+
chr1	179064784	179064785	TOR3A|3UTR|A2I|mut=4|NA	0.1176	+
chr1	179064866	179064867	TOR3A|3UTR|A2I|mut=6|11.8636	0.1364	+
chr1	179810639	179810640	TOR1AIP2|3UTR|A2I|mut=6|12.6667	0.2222	-
chr1	179811297	179811298	TOR1AIP2|3UTR|A2I|mut=6|9.0000	0.4	-
chr1	179812573	179812574	TOR1AIP2|3UTR|A2I|mut=3|7.0714	0.2143	-
chr1	179886653	179886654	TOR1AIP1|CDS|A2I|mut=3|9.3158	0.1579	+
chr1	179886719	179886720	TOR1AIP1|CDS|A2I|mut=5|2.5652	0.2174	+
chr1	179886819	179886820	TOR1AIP1|CDS|A2I|mut=5|NA	0.2083	+
chr1	179887969	179887970	TOR1AIP1|3UTR|A2I|mut=5|NA	0.1923	+
chr1	180163392	180163393	QSOX1|CDS|A2I|mut=6|4.2931	0.2069	+
chr1	180165522	180165523	QSOX1|CDS|A2I|mut=5|5.3922	0.1471	+
chr1	180166854	180166855	QSOX1|3UTR|A2I|mut=5|12.2222	0.1111	+
chr1	180167067	180167068	QSOX1|3UTR|A2I|mut=4|10.6154	0.1538	+
chr1	180849328	180849329	XPR1|CDS|A2I|mut=3|7.3500	0.15	+
chr1	180942846	180942847	STX6|3UTR|A2I|mut=3|NA	0.2143	-
chr1	180945648	180945649	STX6|3UTR|A2I|mut=3|NA	0.1875	-
chr1	181058161	181058162	IER5|CDS|A2I|mut=17|17.0000	0.2152	+
chr1	181058339	181058340	IER5|CDS|A2I|mut=13|6.7476	0.3714	+
chr1	181058398	181058399	IER5|CDS|A2I|mut=20|11.2615	0.3077	+
chr1	181058601	181058602	IER5|CDS|A2I|mut=13|8.1508	0.2063	+
chr1	181058840	181058841	IER5|CDS|A2I|mut=15|18.9706	0.1471	+
chr1	181058863	181058864	IER5|CDS|A2I|mut=16|14.4410	0.2462	+
chr1	181058968	181058969	IER5|CDS|A2I|mut=11|6.0978	0.0797	+
chr1	181059098	181059099	IER5|3UTR|A2I|mut=16|8.0435	0.1739	+
chr1	181059309	181059310	IER5|3UTR|A2I|mut=11|4.7305	0.1358	+
chr1	181059323	181059324	IER5|3UTR|A2I|mut=23|3.4728	0.377	+
chr1	181059462	181059463	IER5|3UTR|A2I|mut=34|3.5962	0.4474	+
chr1	181059741	181059742	IER5|3UTR|A2I|mut=7|7.8000	0.2	+
chr1	181059768	181059769	IER5|3UTR|A2I|mut=9|4.7423	0.1385	+
chr1	182352647	182352648	GLUL|3UTR|A2I|mut=17|6.8505	0.1164	-
chr1	182353158	182353159	GLUL|3UTR|A2I|mut=22|5.2155	0.2529	-
chr1	182353214	182353215	GLUL|3UTR|A2I|mut=9|NA	0.0849	-
chr1	182353660	182353661	GLUL|CDS|A2I|mut=20|NA	0.125	-
chr1	182812553	182812554	DHX9|CDS|A2I|mut=6|NA	0.12	+
chr1	182835679	182835680	DHX9|CDS|A2I|mut=11|8.2211	0.193	+
chr1	183087254	183087255	LAMC1|CDS|A2I|mut=5|4.5385	0.3846	+
chr1	183114055	183114056	LAMC1|3UTR|A2I|mut=9|4.3868	0.1698	+
chr1	183114203	183114204	LAMC1|3UTR|A2I|mut=5|8.9516	0.1613	+
chr1	183114618	183114619	LAMC1|3UTR|A2I|mut=5|9.6939	0.102	+
chr1	183515353	183515354	SMG7|CDS|A2I|mut=4|4.5385	0.1538	+
chr1	183521294	183521295	SMG7|3UTR|A2I|mut=6|7.5385	0.2308	+
chr1	183521591	183521592	SMG7|3UTR|A2I|mut=4|3.5733	0.16	+
chr1	183521742	183521743	SMG7|3UTR|A2I|mut=3|NA	0.1304	+
chr1	183523201	183523202	SMG7|3UTR|A2I|mut=4|10.8000	0.4	+
chr1	184042238	184042239	TSEN15|3UTR|A2I|mut=4|9.2000	0.2	+
chr1	185267182	185267183	IVNS1ABP|CDS|A2I|mut=8|NA	0.16	-
chr1	185269603	185269604	IVNS1ABP|CDS|A2I|mut=6|15.3488	0.1395	-
chr1	185270292	185270293	IVNS1ABP|CDS|A2I|mut=5|4.2857	0.119	-
chr1	186287646	186287647	TPR|CDS|A2I|mut=13|4.8845	0.1781	-
chr1	186295276	186295277	TPR|CDS|A2I|mut=8|16.2353	0.1176	-
chr1	186303525	186303526	TPR|CDS|A2I|mut=8|10.0741	0.127	-
chr1	186389406	186389407	ODR4|3UTR|A2I|mut=2|NA	0.1818	+
chr1	192685497	192685498	MIR4426|ncRNA|A2I|mut=23|7.5787	0.0685	+
chr1	192781180	192781181	RGS2|3UTR|A2I|mut=4|NA	0.4	+
chr1	192781287	192781288	RGS2|3UTR|A2I|mut=3|NA	0.1667	+
chr1	192985461	192985462	UCHL5|3UTR|A2I|mut=8|NA	0.2051	-
chr1	200374819	200374820	ZNF281|3UTR|A2I|mut=6|12.4800	0.24	-
chr1	200374850	200374851	ZNF281|3UTR|A2I|mut=4|NA	0.129	-
chr1	200375241	200375242	ZNF281|3UTR|A2I|mut=3|3.2857	0.2143	-
chr1	200375561	200375562	ZNF281|3UTR|A2I|mut=4|8.4800	0.16	-
chr1	200377682	200377683	ZNF281|CDS|A2I|mut=3|2.7857	0.2143	-
chr1	200377859	200377860	ZNF281|CDS|A2I|mut=5|NA	0.2174	-
chr1	200378034	200378035	ZNF281|CDS|A2I|mut=3|8.6471	0.1765	-
chr1	200378083	200378084	ZNF281|CDS|A2I|mut=2|NA	0.1818	-
chr1	200818323	200818324	CAMSAP2|CDS|A2I|mut=3|NA	0.2727	+
chr1	200818492	200818493	CAMSAP2|CDS|A2I|mut=5|1.7500	0.2083	+
chr1	200818705	200818706	CAMSAP2|CDS|A2I|mut=5|10.2500	0.25	+
chr1	200827007	200827008	CAMSAP2|CDS|A2I|mut=3|NA	0.2727	+
chr1	200829235	200829236	CAMSAP2|3UTR|A2I|mut=3|NA	0.1875	+
chr1	201113032	201113033	TMEM9|CDS|A2I|mut=12|29.4545	0.0909	-
chr1	201838824	201838825	IPO9|CDS|A2I|mut=4|NA	0.1538	+
chr1	201845277	201845278	IPO9|3UTR|A2I|mut=9|10.9000	0.2	+
chr1	201849559	201849560	IPO9|3UTR|A2I|mut=3|NA	0.25	+
chr1	201934609	201934610	TIMM17A|CDS|A2I|mut=16|13.0424	0.1455	+
chr1	201938906	201938907	TIMM17A|3UTR|A2I|mut=11|9.0750	0.11	+
chr1	201938907	201938908	TIMM17A|3UTR|A2I|mut=10|9.3678	0.1149	+
chr1	201938954	201938955	TIMM17A|3UTR|A2I|mut=19|5.9676	0.1348	+
chr1	201965321	201965322	RNPEP|CDS|A2I|mut=6|3.2183	0.1132	+
chr1	201969083	201969084	RNPEP|CDS|A2I|mut=5|NA	0.119	+
chr1	201970853	201970854	RNPEP|CDS|A2I|mut=4|6.7647	0.1176	+
chr1	201974733	201974734	RNPEP|CDS|A2I|mut=8|5.0909	0.1455	+
chr1	202696867	202696868	KDM5B|3UTR|A2I|mut=6|3.6774	0.1935	-
chr1	202863816	202863817	KLHL12|CDS|A2I|mut=3|5.7143	0.1429	-
chr1	202910225	202910226	ADIPOR1|3UTR|A2I|mut=7|NA	0.0897	-
chr1	202910466	202910467	ADIPOR1|3UTR|A2I|mut=13|33.7037	0.1605	-
chr1	202915663	202915664	ADIPOR1|CDS|A2I|mut=6|21.2069	0.1034	-
chr1	203821534	203821535	ZC3H11A|3UTR|A2I|mut=6|5.1429	0.1224	+
chr1	204379787	204379788	PPP1R15B|CDS|A2I|mut=5|NA	0.2083	-
chr1	204380333	204380334	PPP1R15B|CDS|A2I|mut=5|NA	0.2	-
chr1	204380509	204380510	PPP1R15B|CDS|A2I|mut=4|15.5789	0.2105	-
chr1	205057748	205057749	RBBP5|3UTR|A2I|mut=3|6.2143	0.2143	-
chr1	205069150	205069151	RBBP5|CDS|A2I|mut=3|7.0588	0.1765	-
chr1	205073025	205073026	RBBP5|CDS|A2I|mut=4|NA	0.3333	-
chr1	205242157	205242158	TMCC2|3UTR|A2I|mut=2|NA	0.2	+
chr1	205682675	205682676	NUCKS1|3UTR|A2I|mut=16|2.6102	0.1096	-
chr1	205683107	205683108	NUCKS1|3UTR|A2I|mut=19|48.0460	0.1092	-
chr1	205684369	205684370	NUCKS1|3UTR|A2I|mut=14|6.7037	0.1296	-
chr1	205686021	205686022	NUCKS1|3UTR|A2I|mut=8|4.4479	0.2162	-
chr1	205686815	205686816	NUCKS1|3UTR|A2I|mut=14|5.5699	0.2258	-
chr1	205737844	205737845	RAB29|3UTR|A2I|mut=3|NA	0.1765	-
chr1	205759026	205759027	SLC41A1|3UTR|A2I|mut=3|NA	0.1429	-
chr1	206770486	206770487	EIF2D|CDS|A2I|mut=4|9.5484	0.129	-
chr1	206906169	206906170	MAPKAPK2|3UTR|A2I|mut=7|NA	0.28	+
chr1	207218100	207218101	YOD1|3UTR|A2I|mut=5|8.6538	0.1923	-
chr1	207219374	207219375	YOD1|3UTR|A2I|mut=3|NA	0.2727	-
chr1	207222690	207222691	YOD1|CDS|A2I|mut=4|NA	0.2857	-
chr1	207222993	207222994	YOD1|CDS|A2I|mut=3|NA	0.1429	-
chr1	207533203	207533204	CD55|3UTR|A2I|mut=3|NA	0.1875	+
chr1	210010500	210010501	UTP25|CDS|A2I|mut=4|NA	0.16	+
chr1	210012413	210012414	UTP25|CDS|A2I|mut=5|NA	0.2083	+
chr1	211751835	211751836	SLC30A1|CDS|A2I|mut=2|NA	0.2	-
chr1	211836830	211836831	NEK2|CDS|A2I|mut=4|NA	0.1739	-
chr1	211847665	211847666	NEK2|CDS|A2I|mut=5|9.7500	0.5	-
chr1	211922451	211922452	LPGAT1|3UTR|A2I|mut=4|NA	0.2667	-
chr1	211922641	211922642	LPGAT1|3UTR|A2I|mut=3|2.8636	0.2727	-
chr1	212114827	212114828	INTS7|3UTR|A2I|mut=7|5.0400	0.28	-
chr1	212151804	212151805	INTS7|CDS|A2I|mut=6|NA	0.3333	-
chr1	212180037	212180038	INTS7|CDS|A2I|mut=4|9.4286	0.1429	-
chr1	212220701	212220702	DTL|CDS|A2I|mut=9|11.0132	0.2368	+
chr1	212273778	212273779	DTL|CDS|A2I|mut=5|NA	0.1429	+
chr1	212273973	212273974	DTL|CDS|A2I|mut=8|NA	0.2353	+
chr1	212274119	212274120	DTL|CDS|A2I|mut=12|NA	0.3636	+
chr1	212274266	212274267	DTL|CDS|A2I|mut=15|30.8955	0.2239	+
chr1	212274356	212274357	DTL|CDS|A2I|mut=7|NA	0.1373	+
chr1	212276361	212276362	DTL|3UTR|A2I|mut=5|11.3830	0.1064	+
chr1	212276692	212276693	DTL|3UTR|A2I|mut=7|5.0296	0.1556	+
chr1	212276829	212276830	DTL|3UTR|A2I|mut=6|NA	0.4615	+
chr1	212276854	212276855	DTL|3UTR|A2I|mut=4|11.7143	0.2857	+
chr1	212276939	212276940	DTL|3UTR|A2I|mut=9|16.3929	0.3214	+
chr1	212277495	212277496	DTL|3UTR|A2I|mut=3|5.7000	0.3	+
chr1	212277703	212277704	DTL|3UTR|A2I|mut=17|30.6739	0.3696	+
chr1	212278068	212278069	DTL|3UTR|A2I|mut=20|26.2222	0.4444	+
chr1	212782133	212782134	ATF3|5UTR|A2I|mut=15|10.8661	0.1181	+
chr1	212782158	212782159	ATF3|5UTR|A2I|mut=17|4.9227	0.1043	+
chr1	212788493	212788494	ATF3|CDS|A2I|mut=44|23.2147	0.2699	+
chr1	212791531	212791532	ATF3|CDS|A2I|mut=65|25.4277	0.4088	+
chr1	212792736	212792737	ATF3|CDS|A2I|mut=27|10.1449	0.0954	+
chr1	212792895	212792896	ATF3|CDS|A2I|mut=77|19.8000	0.275	+
chr1	212793093	212793094	ATF3|3UTR|A2I|mut=17|NA	0.1504	+
chr1	212793304	212793305	ATF3|3UTR|A2I|mut=46|10.2014	0.3129	+
chr1	212793403	212793404	ATF3|3UTR|A2I|mut=39|4.8723	0.3714	+
chr1	212793407	212793408	ATF3|3UTR|A2I|mut=16|16.4706	0.1345	+
chr1	212793551	212793552	ATF3|3UTR|A2I|mut=22|4.3718	0.0769	+
chr1	212793648	212793649	ATF3|3UTR|A2I|mut=21|3.5110	0.1321	+
chr1	212793649	212793650	ATF3|3UTR|A2I|mut=32|9.0645	0.1829	+
chr1	212793659	212793660	ATF3|3UTR|A2I|mut=32|20.7371	0.1988	+
chr1	212793676	212793677	ATF3|3UTR|A2I|mut=35|13.9428	0.1636	+
chr1	212793712	212793713	ATF3|3UTR|A2I|mut=87|14.6024	0.3308	+
chr1	214815653	214815654	CENPF|CDS|A2I|mut=5|9.0625	0.2083	+
chr1	214830634	214830635	CENPF|CDS|A2I|mut=14|18.4638	0.2029	+
chr1	215794314	215794315	KCTD3|3UTR|A2I|mut=10|10.3333	0.2222	+
chr1	218504354	218504355	RRP15|CDS|A2I|mut=16|32.2319	0.2319	+
chr1	220146650	220146651	EPRS1|CDS|A2I|mut=10|NA	0.0833	-
chr1	220156569	220156570	EPRS1|CDS|A2I|mut=7|5.6126	0.0946	-
chr1	220162135	220162136	EPRS1|CDS|A2I|mut=6|12.4186	0.1395	-
chr1	220170469	220170470	EPRS1|CDS|A2I|mut=6|NA	0.0968	-
chr1	220208308	220208309	EPRS1|CDS|A2I|mut=4|NA	0.2353	-
chr1	220279370	220279371	IARS2|CDS|A2I|mut=8|27.1373	0.1569	+
chr1	220307832	220307833	IARS2|CDS|A2I|mut=5|NA	0.1042	+
chr1	220871702	220871703	C1orf115|3UTR|A2I|mut=3|NA	0.25	+
chr1	220987298	220987299	MTARC1|3UTR|A2I|mut=8|NA	0.1667	+
chr1	220987374	220987375	MTARC1|3UTR|A2I|mut=9|2.8293	0.2195	+
chr1	222802951	222802952	MIA3|CDS|A2I|mut=4|NA	0.3333	+
chr1	222803417	222803418	MIA3|CDS|A2I|mut=3|3.3000	0.3	+
chr1	222838922	222838923	MIA3|CDS|A2I|mut=5|NA	0.1316	+
chr1	222907991	222907992	BROX|3UTR|A2I|mut=6|NA	0.375	+
chr1	223900278	223900279	CAPN2|5UTR|A2I|mut=4|11.5000	0.1667	+
chr1	223962638	223962639	CAPN2|3UTR|A2I|mut=4|4.4533	0.1333	+
chr1	223963079	223963080	CAPN2|3UTR|A2I|mut=6|20.2105	0.1579	+
chr1	223968193	223968194	TP53BP2|3UTR|A2I|mut=6|NA	0.1071	-
chr1	223983570	223983571	TP53BP2|CDS|A2I|mut=5|NA	0.1923	-
chr1	223984059	223984060	TP53BP2|CDS|A2I|mut=4|NA	0.2	-
chr1	223984065	223984066	TP53BP2|CDS|A2I|mut=4|7.3684	0.2105	-
chr1	223987647	223987648	TP53BP2|CDS|A2I|mut=4|NA	0.1379	-
chr1	224301881	224301882	FBXO28|CDS|A2I|mut=5|13.1250	0.2083	+
chr1	224302000	224302001	FBXO28|CDS|A2I|mut=3|NA	0.1364	+
chr1	224345252	224345253	FBXO28|CDS|A2I|mut=11|6.3768	0.4783	+
chr1	224345294	224345295	FBXO28|CDS|A2I|mut=5|7.5000	0.1852	+
chr1	224345340	224345341	FBXO28|CDS|A2I|mut=8|5.1594	0.3478	+
chr1	224345495	224345496	FBXO28|3UTR|A2I|mut=4|NA	0.1538	+
chr1	224345549	224345550	FBXO28|3UTR|A2I|mut=6|9.0000	0.15	+
chr1	224345839	224345840	FBXO28|3UTR|A2I|mut=8|13.1892	0.2162	+
chr1	224347443	224347444	FBXO28|3UTR|A2I|mut=3|6.6923	0.2308	+
chr1	224348582	224348583	FBXO28|3UTR|A2I|mut=5|NA	0.25	+
chr1	224349313	224349314	FBXO28|3UTR|A2I|mut=10|NA	0.3226	+
chr1	224371014	224371015	DEGS1|5UTR|A2I|mut=16|9.3169	0.1975	+
chr1	224377973	224377974	DEGS1|CDS|A2I|mut=15|9.5735	0.2206	+
chr1	224380196	224380197	DEGS1|3UTR|A2I|mut=22|NA	0.1897	+
chr1	224380421	224380422	DEGS1|3UTR|A2I|mut=20|24.1573	0.2247	+
chr1	224380731	224380732	DEGS1|3UTR|A2I|mut=31|16.2095	0.2183	+
chr1	224418983	224418984	NVL|CDS|A2I|mut=3|4.0385	0.2308	-
chr1	224420953	224420954	NVL|CDS|A2I|mut=5|9.8571	0.1429	-
chr1	224475502	224475503	NVL|CDS|A2I|mut=5|NA	0.1786	-
chr1	224475614	224475615	NVL|CDS|A2I|mut=6|6.3077	0.1538	-
chr1	224481988	224481989	NVL|CDS|A2I|mut=3|NA	0.1667	-
chr1	224482078	224482079	NVL|CDS|A2I|mut=4|NA	0.129	-
chr1	224492468	224492469	NVL|CDS|A2I|mut=3|NA	0.1667	-
chr1	224577089	224577090	WDR26|3UTR|A2I|mut=7|5.0791	0.1628	-
chr1	224585870	224585871	WDR26|CDS|A2I|mut=5|3.3953	0.1163	-
chr1	225590098	225590099	LBR|3UTR|A2I|mut=7|NA	0.1167	-
chr1	225607475	225607476	LBR|CDS|A2I|mut=4|3.1553	0.1739	-
chr1	225682809	225682810	ENAH|3UTR|A2I|mut=33|9.7196	0.4074	-
chr1	225683201	225683202	ENAH|3UTR|A2I|mut=11|20.3824	0.1618	-
chr1	225685047	225685048	ENAH|3UTR|A2I|mut=12|7.0095	0.2667	-
chr1	225695670	225695671	ENAH|CDS|A2I|mut=4|16.2353	0.2353	-
chr1	225706939	225706940	ENAH|CDS|A2I|mut=10|5.8537	0.122	-
chr1	225977546	225977547	SRP9|3UTR|A2I|mut=16|18.4198	0.1481	+
chr1	226050206	226050207	TMEM63A|CDS|A2I|mut=3|8.2500	0.1875	-
chr1	226107935	226107936	PYCR2|3UTR|A2I|mut=14|38.9425	0.1609	-
chr1	226171279	226171280	SDE2|3UTR|A2I|mut=5|NA	0.1786	-
chr1	226171327	226171328	SDE2|3UTR|A2I|mut=5|11.8000	0.2	-
chr1	226171908	226171909	SDE2|3UTR|A2I|mut=5|NA	0.2632	-
chr1	226171916	226171917	SDE2|3UTR|A2I|mut=4|9.6000	0.2667	-
chr1	226172245	226172246	SDE2|3UTR|A2I|mut=3|NA	0.1364	-
chr1	226173058	226173059	SDE2|CDS|A2I|mut=6|NA	0.1667	-
chr1	226259252	226259253	H3-3A|3UTR|A2I|mut=10|10.4615	0.1538	+
chr1	226332805	226332806	ACBD3|3UTR|A2I|mut=17|7.2722	0.4722	-
chr1	226342482	226342483	ACBD3|CDS|A2I|mut=5|NA	0.1282	-
chr1	226374359	226374360	ACBD3|CDS|A2I|mut=5|11.7000	0.1	-
chr1	226555262	226555263	PARP1|CDS|A2I|mut=49|2.6113	0.1317	-
chr1	226567704	226567705	PARP1|CDS|A2I|mut=38|10.6429	0.1617	-
chr1	226574068	226574069	PARP1|CDS|A2I|mut=23|16.8436	0.0865	-
chr1	227071494	227071495	PSEN2|CDS|A2I|mut=4|4.7333	0.1333	+
chr1	227083535	227083536	PSEN2|3UTR|A2I|mut=3|NA	0.1667	+
chr1	227175159	227175160	COQ8A|3UTR|A2I|mut=5|8.2759	0.1724	+
chr1	227178961	227178962	CDC42BPA|3UTR|A2I|mut=4|3.3333	0.3333	-
chr1	227181200	227181201	CDC42BPA|3UTR|A2I|mut=2|8.4000	0.2	-
chr1	227920248	227920249	JMJD4|CDS|A2I|mut=8|2.7831	0.0964	-
chr1	227920306	227920307	JMJD4|CDS|A2I|mut=9|5.0123	0.1385	-
chr1	227935595	227935596	SNAP47|CDS|A2I|mut=15|9.8182	0.2727	+
chr1	227935654	227935655	SNAP47|CDS|A2I|mut=5|7.5000	0.1515	+
chr1	227935750	227935751	SNAP47|CDS|A2I|mut=13|NA	0.197	+
chr1	227947096	227947097	SNAP47|CDS|A2I|mut=14|NA	0.1333	+
chr1	227968455	227968456	SNAP47|3UTR|A2I|mut=11|NA	0.141	+
chr1	228285571	228285572	ARF1|CDS|A2I|mut=19|51.6923	0.0769	+
chr1	228285622	228285623	ARF1|CDS|A2I|mut=51|25.9597	0.1069	+
chr1	228285755	228285756	ARF1|3UTR|A2I|mut=27|15.9117	0.0961	+
chr1	228286023	228286024	ARF1|3UTR|A2I|mut=28|8.6429	0.0816	+
chr1	228286168	228286169	ARF1|3UTR|A2I|mut=62|13.6837	0.1473	+
chr1	228286291	228286292	ARF1|3UTR|A2I|mut=75|13.3061	0.1752	+
chr1	228286377	228286378	ARF1|3UTR|A2I|mut=41|12.3732	0.0854	+
chr1	228286640	228286641	ARF1|3UTR|A2I|mut=42|20.1233	0.1019	+
chr1	228288627	228288628	C1orf35|3UTR|A2I|mut=15|10.2105	0.1579	-
chr1	228289827	228289828	C1orf35|CDS|A2I|mut=11|27.3690	0.131	-
chr1	228334611	228334612	GUK1|CDS|A2I|mut=13|11.0515	0.0872	+
chr1	228335168	228335169	GUK1|CDS|A2I|mut=34|5.6963	0.1382	+
chr1	228335345	228335346	GUK1|CDS|A2I|mut=11|4.3160	0.1528	+
chr1	228336509	228336510	GUK1|CDS|A2I|mut=18|8.7600	0.2	+
chr1	228364010	228364011	IBA57|3UTR|A2I|mut=3|5.7500	0.25	+
chr1	228581640	228581641	TRIM11|3UTR|A2I|mut=28|9.8787	0.3146	-
chr1	228581744	228581745	TRIM11|3UTR|A2I|mut=8|15.7922	0.1039	-
chr1	228582299	228582300	TRIM11|3UTR|A2I|mut=32|11.5692	0.3077	-
chr1	228582409	228582410	TRIM11|CDS|A2I|mut=14|21.3750	0.125	-
chr1	228582709	228582710	TRIM11|CDS|A2I|mut=18|6.1519	0.2278	-
chr1	228593903	228593904	TRIM11|CDS|A2I|mut=6|12.0000	0.2609	-
chr1	228594197	228594198	TRIM11|CDS|A2I|mut=7|5.4519	0.1346	-
chr1	228645186	228645187	H2AW|CDS|A2I|mut=6|NA	0.1071	-
chr1	228645270	228645271	H2AW|CDS|A2I|mut=6|NA	0.1017	-
chr1	228675361	228675362	RNF187|CDS|A2I|mut=13|2.1902	0.1262	+
chr1	228681784	228681785	RNF187|3UTR|A2I|mut=16|1.9337	0.1356	+
chr1	228682530	228682531	RNF187|3UTR|A2I|mut=9|11.6351	0.0811	+
chr1	229457855	229457856	CCSAP|3UTR|A2I|mut=7|8.6042	0.2917	-
chr1	229459209	229459210	CCSAP|3UTR|A2I|mut=4|14.4000	0.4	-
chr1	229577238	229577239	NUP133|3UTR|A2I|mut=6|5.0455	0.1364	-
chr1	229577594	229577595	NUP133|3UTR|A2I|mut=4|4.1333	0.1333	-
chr1	229613384	229613385	NUP133|CDS|A2I|mut=6|2.3221	0.1875	-
chr1	229666058	229666059	ABCB10|CDS|A2I|mut=3|NA	0.1429	-
chr1	229729756	229729757	TAF5L|3UTR|A2I|mut=6|NA	0.1538	-
chr1	229729827	229729828	TAF5L|3UTR|A2I|mut=19|7.7382	0.3455	-
chr1	229730066	229730067	TAF5L|CDS|A2I|mut=7|5.6566	0.2121	-
chr1	229730335	229730336	TAF5L|CDS|A2I|mut=7|3.8684	0.3684	-
chr1	229730418	229730419	TAF5L|CDS|A2I|mut=6|10.3500	0.15	-
chr1	229730515	229730516	TAF5L|CDS|A2I|mut=14|2.9493	0.56	-
chr1	229730820	229730821	TAF5L|CDS|A2I|mut=6|4.0500	0.3	-
chr1	229738402	229738403	TAF5L|CDS|A2I|mut=3|NA	0.1304	-
chr1	229761689	229761690	TAF5L|5UTR|A2I|mut=10|35.0000	0.4545	-
chr1	229773374	229773375	URB2|CDS|A2I|mut=2|NA	0.2	+
chr1	229773734	229773735	URB2|CDS|A2I|mut=3|10.3125	0.1875	+
chr1	229773877	229773878	URB2|CDS|A2I|mut=3|8.0000	0.1667	+
chr1	230398708	230398709	GALNT2|CDS|A2I|mut=7|10.0227	0.1591	+
chr1	230415600	230415601	GALNT2|3UTR|A2I|mut=7|5.0615	0.1346	+
chr1	230416919	230416920	GALNT2|3UTR|A2I|mut=6|NA	0.0952	+
chr1	230417038	230417039	GALNT2|3UTR|A2I|mut=9|4.5000	0.1875	+
chr1	230417596	230417597	GALNT2|3UTR|A2I|mut=6|2.6250	0.125	+
chr1	230457882	230457883	PGBD5|3UTR|A2I|mut=3|NA	0.1429	-
chr1	230974333	230974334	C1orf198|3UTR|A2I|mut=5|8.1944	0.1389	-
chr1	230974454	230974455	C1orf198|3UTR|A2I|mut=3|NA	0.1429	-
chr1	230974625	230974626	C1orf198|3UTR|A2I|mut=5|NA	0.1163	-
chr1	230974655	230974656	C1orf198|3UTR|A2I|mut=11|4.0408	0.3143	-
chr1	231175779	231175780	FAM89A|CDS|A2I|mut=3|6.0714	0.1429	-
chr1	231473045	231473046	EXOC8|CDS|A2I|mut=3|NA	0.2727	-
chr1	231488597	231488598	SPRTN|CDS|A2I|mut=3|14.4375	0.1875	+
chr1	231500068	231500069	EGLN1|3UTR|A2I|mut=7|NA	0.2	-
chr1	231501271	231501272	EGLN1|3UTR|A2I|mut=5|NA	0.1724	-
chr1	231502090	231502091	EGLN1|3UTR|A2I|mut=4|NA	0.1538	-
chr1	231502157	231502158	EGLN1|CDS|A2I|mut=6|17.6571	0.1714	-
chr1	231700635	231700636	TSNAX|CDS|A2I|mut=5|6.0938	0.1042	+
chr1	231701456	231701457	TSNAX|3UTR|A2I|mut=6|NA	0.1333	+
chr1	232534219	232534220	SIPA1L2|3UTR|A2I|mut=3|NA	0.3	-
chr1	232561526	232561527	SIPA1L2|CDS|A2I|mut=2|NA	0.2	-
chr1	234510098	234510099	COA6|CDS|A2I|mut=15|3.1877	0.1456	+
chr1	234741109	234741110	IRF2BP2|3UTR|A2I|mut=6|NA	0.2727	-
chr1	234745067	234745068	IRF2BP2|CDS|A2I|mut=5|3.3438	0.125	-
chr1	235272998	235272999	TOMM20|3UTR|A2I|mut=52|27.5543	0.2826	-
chr1	235273808	235273809	TOMM20|3UTR|A2I|mut=21|15.3146	0.0986	-
chr1	235273891	235273892	TOMM20|3UTR|A2I|mut=17|36.2467	0.0749	-
chr1	235275003	235275004	TOMM20|3UTR|A2I|mut=18|10.5000	0.2093	-
chr1	235295036	235295037	RBM34|CDS|A2I|mut=7|NA	0.0986	-
chr1	235331631	235331632	ARID4B|3UTR|A2I|mut=5|NA	0.25	-
chr1	235345122	235345123	ARID4B|CDS|A2I|mut=3|NA	0.3	-
chr1	235345184	235345185	ARID4B|CDS|A2I|mut=6|NA	0.2143	-
chr1	235345424	235345425	ARID4B|CDS|A2I|mut=3|9.7500	0.1875	-
chr1	235345468	235345469	ARID4B|CDS|A2I|mut=4|5.6471	0.2353	-
chr1	235491449	235491450	ARID4B|5UTR|A2I|mut=4|NA	0.2222	-
chr1	235491988	235491989	GGPS1|5UTR|A2I|mut=10|4.9038	0.1923	+
chr1	235493030	235493031	GGPS1|5UTR|A2I|mut=3|6.9231	0.2308	+
chr1	235505622	235505623	GGPS1|CDS|A2I|mut=6|NA	0.1091	+
chr1	235506035	235506036	GGPS1|CDS|A2I|mut=7|4.3312	0.175	+
chr1	235506348	235506349	GGPS1|3UTR|A2I|mut=6|NA	0.1463	+
chr1	235610748	235610749	B3GALNT2|3UTR|A2I|mut=4|NA	0.125	-
chr1	235610853	235610854	B3GALNT2|3UTR|A2I|mut=3|NA	0.1765	-
chr1	235611131	235611132	B3GALNT2|3UTR|A2I|mut=3|11.2000	0.2	-
chr1	235611148	235611149	B3GALNT2|3UTR|A2I|mut=3|12.3529	0.1765	-
chr1	235617558	235617559	B3GALNT2|CDS|A2I|mut=4|4.7222	0.1667	-
chr1	235714617	235714618	GNG4|3UTR|A2I|mut=4|3.4667	0.2667	-
chr1	236140224	236140225	NID1|3UTR|A2I|mut=6|2.7600	0.24	-
chr1	236647387	236647388	EDARADD|3UTR|A2I|mut=60|2.3206	0.7317	+
chr1	236713555	236713556	LGALS8|3UTR|A2I|mut=10|1.7692	0.3846	+
chr1	236713654	236713655	HEATR1|3UTR|A2I|mut=3|6.2000	0.2	-
chr1	236722351	236722352	HEATR1|CDS|A2I|mut=10|3.1992	0.1724	-
chr1	236723080	236723081	HEATR1|CDS|A2I|mut=11|26.3137	0.2157	-
chr1	236729985	236729986	HEATR1|CDS|A2I|mut=4|11.5294	0.1176	-
chr1	241669365	241669366	FH|CDS|A2I|mut=8|11.4483	0.2759	-
chr1	241794230	241794231	CHML|3UTR|A2I|mut=6|1.7143	0.3529	-
chr1	241795173	241795174	CHML|3UTR|A2I|mut=3|8.0625	0.1875	-
chr1	242015646	242015647	EXO1|CDS|A2I|mut=5|NA	0.2273	+
chr1	242020690	242020691	EXO1|CDS|A2I|mut=17|10.9792	0.3542	+
chr1	242035497	242035498	EXO1|CDS|A2I|mut=5|16.1842	0.1316	+
chr1	243287851	243287852	CEP170|3UTR|A2I|mut=4|NA	0.3077	-
chr1	243327925	243327926	CEP170|CDS|A2I|mut=3|NA	0.2308	-
chr1	243328201	243328202	CEP170|CDS|A2I|mut=4|NA	0.3636	-
chr1	243666151	243666152	AKT3|3UTR|A2I|mut=4|7.2727	0.3636	-
chr1	244574623	244574624	ADSS2|CDS|A2I|mut=5|NA	0.4545	-
chr1	244869171	244869172	DESI2|3UTR|A2I|mut=4|8.3636	0.1818	+
chr1	244871385	244871386	DESI2|3UTR|A2I|mut=6|NA	0.2	+
chr1	244871949	244871950	DESI2|3UTR|A2I|mut=6|NA	0.1034	+
chr1	245017381	245017382	HNRNPU|3UTR|A2I|mut=16|40.0899	0.0899	-
chr1	245018337	245018338	HNRNPU|CDS|A2I|mut=13|8.7623	0.1275	-
chr1	245018787	245018788	HNRNPU|CDS|A2I|mut=51|41.4813	0.1002	-
chr1	245019279	245019280	HNRNPU|CDS|A2I|mut=59|53.3080	0.1095	-
chr1	245025817	245025818	HNRNPU|CDS|A2I|mut=9|6.7716	0.0865	-
chr1	245027127	245027128	HNRNPU|CDS|A2I|mut=35|14.5888	0.0654	-
chr1	245027429	245027430	HNRNPU|CDS|A2I|mut=37|7.4067	0.1434	-
chr1	245027638	245027639	HNRNPU|5UTR|A2I|mut=29|4.7251	0.0797	-
chr1	247004096	247004097	AHCTF1|3UTR|A2I|mut=6|NA	0.4615	-
chr1	247461849	247461850	ZNF496|3UTR|A2I|mut=10|NA	0.3226	-
chr1	249104984	249104985	SH3BP5L|3UTR|A2I|mut=3|NA	0.1364	-
chr1	249105435	249105436	SH3BP5L|3UTR|A2I|mut=4|5.0000	0.25	-
chr1	249105873	249105874	SH3BP5L|3UTR|A2I|mut=5|NA	0.3571	-
chr1	249141714	249141715	ZNF672|CDS|A2I|mut=2|NA	0.1818	+
chr1	249142933	249142934	ZNF672|3UTR|A2I|mut=4|NA	0.25	+
chr1	249142983	249142984	ZNF672|3UTR|A2I|mut=5|7.3529	0.2941	+
chr1	249143070	249143071	ZNF672|3UTR|A2I|mut=3|NA	0.1304	+
chr1	249143076	249143077	ZNF672|3UTR|A2I|mut=2|NA	0.1818	+
chr1	249143112	249143113	ZNF672|3UTR|A2I|mut=4|4.8000	0.2667	+
chr1	249143403	249143404	ZNF672|3UTR|A2I|mut=6|12.3000	0.3	+
chr10	299376	299377	ZMYND11|3UTR|A2I|mut=3|NA	0.3	+
chr10	321001	321002	DIP2C|3UTR|A2I|mut=2|NA	0.2	-
chr10	856630	856631	LARP4B|3UTR|A2I|mut=5|NA	0.1667	-
chr10	858215	858216	LARP4B|3UTR|A2I|mut=11|22.6000	0.2	-
chr10	860971	860972	LARP4B|CDS|A2I|mut=3|4.0000	0.1579	-
chr10	909738	909739	LARP4B|CDS|A2I|mut=4|NA	0.1333	-
chr10	910176	910177	LARP4B|CDS|A2I|mut=3|11.7857	0.2143	-
chr10	1042160	1042161	GTPBP4|CDS|A2I|mut=7|NA	0.1795	+
chr10	1056429	1056430	GTPBP4|CDS|A2I|mut=10|NA	0.1587	+
chr10	1086198	1086199	IDI1|3UTR|A2I|mut=19|10.8847	0.161	-
chr10	3180293	3180294	PITRM1|CDS|A2I|mut=8|15.6522	0.1739	-
chr10	3819508	3819509	KLF6|3UTR|A2I|mut=7|2.4167	0.25	-
chr10	3820403	3820404	KLF6|3UTR|A2I|mut=4|NA	0.1481	-
chr10	3820800	3820801	KLF6|3UTR|A2I|mut=4|2.4211	0.2105	-
chr10	3821414	3821415	KLF6|3UTR|A2I|mut=3|NA	0.1304	-
chr10	3821562	3821563	KLF6|3UTR|A2I|mut=7|NA	0.3043	-
chr10	3827343	3827344	KLF6|5UTR|A2I|mut=4|5.0000	0.2	-
chr10	5495253	5495254	NET1|CDS|A2I|mut=5|NA	0.1136	+
chr10	5498826	5498827	NET1|CDS|A2I|mut=13|6.2432	0.2766	+
chr10	5681025	5681026	ASB13|3UTR|A2I|mut=4|10.6667	0.3333	-
chr10	5681507	5681508	ASB13|3UTR|A2I|mut=6|2.8235	0.3529	-
chr10	5681627	5681628	ASB13|3UTR|A2I|mut=3|NA	0.1667	-
chr10	5682398	5682399	ASB13|3UTR|A2I|mut=3|NA	0.1765	-
chr10	5784133	5784134	TASOR2|CDS|A2I|mut=4|5.4667	0.1333	+
chr10	5784309	5784310	TASOR2|CDS|A2I|mut=7|2.0417	0.1944	+
chr10	5790513	5790514	TASOR2|CDS|A2I|mut=4|6.0667	0.1333	+
chr10	5790879	5790880	TASOR2|CDS|A2I|mut=9|5.2347	0.1837	+
chr10	5791612	5791613	TASOR2|CDS|A2I|mut=5|8.9773	0.2273	+
chr10	5808557	5808558	GDI2|CDS|A2I|mut=9|26.0886	0.1139	-
chr10	5827171	5827172	GDI2|CDS|A2I|mut=10|11.2632	0.1053	-
chr10	5960367	5960368	FBH1|CDS|A2I|mut=12|14.6038	0.2264	+
chr10	6148177	6148178	RBM17|CDS|A2I|mut=20|21.9463	0.1342	+
chr10	6152064	6152065	RBM17|CDS|A2I|mut=13|34.2394	0.1831	+
chr10	6156040	6156041	RBM17|CDS|A2I|mut=15|NA	0.1095	+
chr10	6275222	6275223	PFKFB3|3UTR|A2I|mut=6|4.5882	0.3529	+
chr10	6275403	6275404	PFKFB3|3UTR|A2I|mut=4|9.1034	0.1379	+
chr10	6275884	6275885	PFKFB3|3UTR|A2I|mut=6|NA	0.2308	+
chr10	6275988	6275989	PFKFB3|3UTR|A2I|mut=3|NA	0.2308	+
chr10	6622695	6622696	PRKCQ-AS1|ncRNA|A2I|mut=4|NA	0.2	+
chr10	6625802	6625803	PRKCQ-AS1|ncRNA|A2I|mut=4|8.7500	0.25	+
chr10	7204442	7204443	SFMBT2|3UTR|A2I|mut=3|3.4615	0.2308	-
chr10	7844313	7844314	ATP5F1C|CDS|A2I|mut=15|46.3081	0.0872	+
chr10	7860609	7860610	TAF3|5UTR|A2I|mut=6|5.3571	0.4286	+
chr10	8006117	8006118	TAF3|CDS|A2I|mut=8|14.8571	0.381	+
chr10	8006301	8006302	TAF3|CDS|A2I|mut=4|14.7692	0.3077	+
chr10	8006944	8006945	TAF3|CDS|A2I|mut=8|16.6154	0.3077	+
chr10	8007152	8007153	TAF3|CDS|A2I|mut=4|6.7692	0.1538	+
chr10	8055742	8055743	TAF3|CDS|A2I|mut=10|NA	0.2632	+
chr10	8056655	8056656	TAF3|CDS|A2I|mut=8|NA	0.2	+
chr10	8100635	8100636	GATA3|CDS|A2I|mut=5|11.3462	0.3846	+
chr10	8115984	8115985	GATA3|CDS|A2I|mut=3|NA	0.1364	+
chr10	11374721	11374722	CELF2|3UTR|A2I|mut=5|NA	0.2174	+
chr10	11911842	11911843	PROSER2|CDS|A2I|mut=3|NA	0.1364	+
chr10	11911932	11911933	PROSER2|CDS|A2I|mut=5|3.7879	0.1515	+
chr10	11912142	11912143	PROSER2|CDS|A2I|mut=6|NA	0.3529	+
chr10	11912584	11912585	PROSER2|3UTR|A2I|mut=3|7.2857	0.1429	+
chr10	11962584	11962585	UPF2|3UTR|A2I|mut=10|18.1579	0.2632	-
chr10	11963005	11963006	UPF2|3UTR|A2I|mut=10|2.9333	0.2222	-
chr10	12070960	12070961	UPF2|CDS|A2I|mut=5|NA	0.1724	-
chr10	12077104	12077105	UPF2|CDS|A2I|mut=7|2.8740	0.1707	-
chr10	12154977	12154978	DHTKD1|CDS|A2I|mut=4|NA	0.2222	+
chr10	12164821	12164822	DHTKD1|3UTR|A2I|mut=6|7.1579	0.3158	+
chr10	12207874	12207875	NUDT5|3UTR|A2I|mut=5|4.4286	0.1429	-
chr10	12208040	12208041	NUDT5|3UTR|A2I|mut=5|6.4474	0.2632	-
chr10	12208254	12208255	NUDT5|3UTR|A2I|mut=6|23.5000	0.25	-
chr10	12292403	12292404	CDC123|3UTR|A2I|mut=19|22.5031	0.1187	+
chr10	12292437	12292438	CDC123|3UTR|A2I|mut=13|3.0576	0.1215	+
chr10	13213099	13213100	MCM10|CDS|A2I|mut=10|3.8567	0.303	+
chr10	13217595	13217596	MCM10|CDS|A2I|mut=9|16.1250	0.375	+
chr10	13217657	13217658	MCM10|CDS|A2I|mut=2|NA	0.1818	+
chr10	13222460	13222461	MCM10|CDS|A2I|mut=3|8.5000	0.1667	+
chr10	13237198	13237199	MCM10|CDS|A2I|mut=7|13.0455	0.1591	+
chr10	13239688	13239689	MCM10|CDS|A2I|mut=8|2.9714	0.16	+
chr10	13251452	13251453	MCM10|3UTR|A2I|mut=7|NA	0.1207	+
chr10	13252187	13252188	MCM10|3UTR|A2I|mut=7|NA	0.2593	+
chr10	13252263	13252264	MCM10|3UTR|A2I|mut=3|NA	0.1429	+
chr10	13252289	13252290	MCM10|3UTR|A2I|mut=6|15.1579	0.3158	+
chr10	13252493	13252494	MCM10|3UTR|A2I|mut=6|NA	0.1765	+
chr10	13252581	13252582	MCM10|3UTR|A2I|mut=9|18.2143	0.2143	+
chr10	13364905	13364906	SEPHS1|CDS|A2I|mut=20|4.5982	0.3125	-
chr10	13375938	13375939	SEPHS1|CDS|A2I|mut=8|7.7391	0.1739	-
chr10	13672301	13672302	PRPF18|CDS|A2I|mut=8|2.3838	0.2424	+
chr10	14562375	14562376	FAM107B|3UTR|A2I|mut=4|NA	0.25	-
chr10	14563121	14563122	FAM107B|3UTR|A2I|mut=8|4.1143	0.5333	-
chr10	14884560	14884561	HSPA14|ncRNA|A2I|mut=2|NA	0.1818	+
chr10	14884638	14884639	HSPA14|ncRNA|A2I|mut=3|NA	0.3	+
chr10	14886233	14886234	HSPA14|3UTR|A2I|mut=3|NA	0.25	+
chr10	14886482	14886483	HSPA14|3UTR|A2I|mut=11|6.2500	0.5	+
chr10	14887001	14887002	HSPA14|3UTR|A2I|mut=3|NA	0.2727	+
chr10	14887072	14887073	HSPA14|3UTR|A2I|mut=5|11.5217	0.2174	+
chr10	14887348	14887349	HSPA14|3UTR|A2I|mut=6|NA	0.375	+
chr10	14887472	14887473	HSPA14|3UTR|A2I|mut=3|NA	0.2727	+
chr10	14887503	14887504	HSPA14|3UTR|A2I|mut=4|NA	0.3333	+
chr10	14887834	14887835	HSPA14|3UTR|A2I|mut=6|5.3182	0.2727	+
chr10	14888400	14888401	HSPA14|3UTR|A2I|mut=7|9.0588	0.2059	+
chr10	14909125	14909126	HSPA14|CDS|A2I|mut=8|9.8586	0.2424	+
chr10	14909758	14909759	HSPA14|CDS|A2I|mut=6|NA	0.1622	+
chr10	14939089	14939090	SUV39H2|CDS|A2I|mut=5|2.5368	0.2941	+
chr10	14944753	14944754	SUV39H2|3UTR|A2I|mut=8|9.6000	0.4	+
chr10	14944793	14944794	SUV39H2|3UTR|A2I|mut=4|7.2857	0.1429	+
chr10	14948988	14948989	DCLRE1C|3UTR|A2I|mut=4|NA	0.2105	-
chr10	14950736	14950737	DCLRE1C|CDS|A2I|mut=8|NA	0.3478	-
[truncated: 14,251 more rows]

## Sheet: nonRAC-APO1-YTH(D422N)
Chr	C-to-U start	C-to-U end	Annotation	%C-to-U	Strand
chr1	1152903	1152904	SDF4|CDS|C2U|mut=23|20.9410	0.217	-
chr1	1168319	1168320	B3GALT6|CDS|C2U|mut=6|17.2562	0.1364	+
chr1	1168583	1168584	B3GALT6|CDS|C2U|mut=6|160.9167	0.1667	+
chr1	1168721	1168722	B3GALT6|3UTR|C2U|mut=10|20.5252	0.1786	+
chr1	1190309	1190310	UBE2J2|3UTR|C2U|mut=4|7.6876	0.1143	-
chr1	1190381	1190382	UBE2J2|3UTR|C2U|mut=4|17.2208	0.3077	-
chr1	1190407	1190408	UBE2J2|3UTR|C2U|mut=6|14.2028	0.1463	-
chr1	1190778	1190779	UBE2J2|CDS|C2U|mut=4|18.9762	0.1429	-
chr1	1192438	1192439	UBE2J2|CDS|C2U|mut=8|NA	0.1818	-
chr1	1336445	1336446	MRPL20-AS1|ncRNA|C2U|mut=3|28.3895	0.1579	+
chr1	1337400	1337401	MRPL20|3UTR|C2U|mut=10|17.1552	0.0862	-
chr1	1337430	1337431	MRPL20|3UTR|C2U|mut=17|6.4434	0.1735	-
chr1	1477230	1477231	SSU72|3UTR|C2U|mut=8|13.7143	0.1905	-
chr1	1684162	1684163	NADK|3UTR|C2U|mut=3|10.3242	0.1429	-
chr1	1717522	1717523	GNB1|3UTR|C2U|mut=8|14.2370	0.1509	-
chr1	1717554	1717555	GNB1|3UTR|C2U|mut=5|12.5115	0.1613	-
chr1	1717985	1717986	GNB1|3UTR|C2U|mut=9|12.0239	0.1579	-
chr1	2335018	2335019	RER1|3UTR|C2U|mut=6|13.6454	0.1277	+
chr1	2335083	2335084	RER1|3UTR|C2U|mut=6|7.2776	0.2069	+
chr1	2335137	2335138	RER1|3UTR|C2U|mut=9|14.4244	0.2903	+
chr1	2336655	2336656	RER1|3UTR|C2U|mut=4|5.4141	0.1818	+
chr1	2440127	2440128	PANK4|3UTR|C2U|mut=3|29.9423	0.2308	-
chr1	3547558	3547559	WRAP73|CDS|C2U|mut=6|18.9630	0.2222	-
chr1	3806472	3806473	C1orf174|3UTR|C2U|mut=6|7.9085	0.2222	-
chr1	6245551	6245552	RPL22|3UTR|C2U|mut=6|7.6641	0.1111	-
chr1	6257773	6257774	RPL22|CDS|C2U|mut=36|15.3640	0.0753	-
chr1	6282157	6282158	ICMT|3UTR|C2U|mut=5|6.5498	0.1923	-
chr1	6282507	6282508	ICMT|3UTR|C2U|mut=5|7.6100	0.1389	-
chr1	6282526	6282527	ICMT|3UTR|C2U|mut=6|17.0595	0.1429	-
chr1	6283574	6283575	ICMT|3UTR|C2U|mut=3|9.4674	0.1304	-
chr1	6283647	6283648	ICMT|3UTR|C2U|mut=10|18.0090	0.1471	-
chr1	6283661	6283662	ICMT|3UTR|C2U|mut=7|5.7136	0.1061	-
chr1	6283939	6283940	ICMT|3UTR|C2U|mut=21|27.1445	0.1892	-
chr1	6283987	6283988	ICMT|3UTR|C2U|mut=12|8.6328	0.1412	-
chr1	6284047	6284048	ICMT|3UTR|C2U|mut=17|14.0744	0.1977	-
chr1	6284495	6284496	ICMT|3UTR|C2U|mut=12|10.9064	0.1111	-
chr1	6284616	6284617	ICMT|3UTR|C2U|mut=14|7.1412	0.1443	-
chr1	6284683	6284684	ICMT|3UTR|C2U|mut=6|4.7770	0.1364	-
chr1	6285008	6285009	ICMT|3UTR|C2U|mut=9|8.4054	0.1011	-
chr1	6285138	6285139	ICMT|CDS|C2U|mut=14|5.9837	0.1186	-
chr1	6285223	6285224	ICMT|CDS|C2U|mut=12|13.6998	0.093	-
chr1	6285278	6285279	ICMT|CDS|C2U|mut=9|11.5818	0.0909	-
chr1	6324507	6324508	ACOT7|3UTR|C2U|mut=7|6.6792	0.1667	-
chr1	6324654	6324655	ACOT7|3UTR|C2U|mut=7|32.6403	0.1186	-
chr1	6693002	6693003	THAP3|CDS|C2U|mut=5|50.4091	0.2273	+
chr1	6693113	6693114	THAP3|CDS|C2U|mut=15|41.0417	0.2778	+
chr1	6693273	6693274	THAP3|3UTR|C2U|mut=8|24.0645	0.129	+
chr1	6693361	6693362	THAP3|3UTR|C2U|mut=10|18.2609	0.2174	+
chr1	6693570	6693571	THAP3|3UTR|C2U|mut=3|8.1300	0.15	+
chr1	6695652	6695653	DNAJC11|3UTR|C2U|mut=4|7.5000	0.1176	-
chr1	6695678	6695679	DNAJC11|3UTR|C2U|mut=10|49.1176	0.2941	-
chr1	7827225	7827226	CAMTA1|3UTR|C2U|mut=3|NA	0.2308	+
chr1	7839843	7839844	VAMP3|3UTR|C2U|mut=7|27.0789	0.0921	+
chr1	7840272	7840273	VAMP3|3UTR|C2U|mut=9|22.4808	0.2308	+
chr1	7840427	7840428	VAMP3|3UTR|C2U|mut=8|18.9429	0.2	+
chr1	7840801	7840802	VAMP3|3UTR|C2U|mut=5|13.5667	0.1	+
chr1	7840925	7840926	VAMP3|3UTR|C2U|mut=20|16.2203	0.3922	+
chr1	7841368	7841369	VAMP3|3UTR|C2U|mut=16|10.5473	0.3478	+
chr1	7841437	7841438	VAMP3|3UTR|C2U|mut=4|7.3778	0.1143	+
chr1	8072398	8072399	ERRFI1|3UTR|C2U|mut=7|6.8714	0.2	-
chr1	8072781	8072782	ERRFI1|3UTR|C2U|mut=4|12.2963	0.1481	-
chr1	9642592	9642593	SLC25A33|3UTR|C2U|mut=4|5.4583	0.2	+
chr1	9741057	9741058	PIK3CD-AS2|ncRNA|C2U|mut=2|15.7333	0.2	-
chr1	10240544	10240545	UBE4B|3UTR|C2U|mut=3|10.7591	0.1364	+
chr1	10366280	10366281	KIF1B|3UTR|C2U|mut=2|NA	0.2	+
chr1	10367831	10367832	KIF1B|3UTR|C2U|mut=5|11.1429	0.3571	+
chr1	10493957	10493958	CENPS-CORT|CDS|C2U|mut=7|NA	0.2121	+
chr1	10516688	10516689	DFFA|3UTR|C2U|mut=5|15.3438	0.2083	-
chr1	10517899	10517900	DFFA|3UTR|C2U|mut=11|23.0820	0.1803	-
chr1	10518326	10518327	DFFA|3UTR|C2U|mut=9|17.4187	0.1765	-
chr1	10518856	10518857	DFFA|3UTR|C2U|mut=6|32.5029	0.24	-
chr1	11082856	11082857	TARDBP|3UTR|C2U|mut=12|6.2695	0.1101	+
chr1	11083786	11083787	TARDBP|3UTR|C2U|mut=12|4.5724	0.1081	+
chr1	11166992	11166993	MTOR|3UTR|C2U|mut=4|27.8765	0.1481	-
chr1	11346088	11346089	UBIAD1|CDS|C2U|mut=4|NA	0.1667	+
chr1	11810179	11810180	AGTRAP|CDS|C2U|mut=7|15.7703	0.1628	+
chr1	11810413	11810414	AGTRAP|3UTR|C2U|mut=8|19.6593	0.1778	+
chr1	11902375	11902376	CLCN6|3UTR|C2U|mut=3|25.3269	0.2308	+
chr1	11983097	11983098	KIAA2013|CDS|C2U|mut=6|157.0588	0.1765	-
chr1	12035110	12035111	PLOD1|3UTR|C2U|mut=5|10.4329	0.1316	+
chr1	12035435	12035436	PLOD1|3UTR|C2U|mut=6|18.3577	0.1463	+
chr1	12071850	12071851	MFN2|3UTR|C2U|mut=4|165.7778	0.1481	+
chr1	12071911	12071912	MFN2|3UTR|C2U|mut=5|16.2381	0.1111	+
chr1	12072170	12072171	MFN2|3UTR|C2U|mut=4|15.4239	0.1481	+
chr1	12072702	12072703	MFN2|3UTR|C2U|mut=8|12.5518	0.2286	+
chr1	12072777	12072778	MFN2|3UTR|C2U|mut=5|4.0972	0.119	+
chr1	12073062	12073063	MFN2|3UTR|C2U|mut=5|13.8462	0.1111	+
chr1	12073336	12073337	MFN2|3UTR|C2U|mut=4|6.6424	0.1212	+
chr1	12073357	12073358	MFN2|3UTR|C2U|mut=4|19.3405	0.129	+
chr1	16202798	16202799	SPEN|CDS|C2U|mut=4|11.3889	0.1111	+
chr1	16254722	16254723	SPEN|CDS|C2U|mut=3|18.5437	0.15	+
chr1	16264102	16264103	SPEN|CDS|C2U|mut=8|15.0667	0.1333	+
chr1	16266024	16266025	SPEN|3UTR|C2U|mut=11|19.9467	0.1222	+
chr1	16266278	16266279	SPEN|3UTR|C2U|mut=9|21.7023	0.15	+
chr1	16266290	16266291	SPEN|3UTR|C2U|mut=7|24.5221	0.1029	+
chr1	16266626	16266627	SPEN|3UTR|C2U|mut=4|9.0222	0.1333	+
chr1	16721703	16721704	SZRD1|3UTR|C2U|mut=13|19.1336	0.1912	+
chr1	16721945	16721946	SZRD1|3UTR|C2U|mut=4|10.9846	0.1538	+
chr1	16722133	16722134	SZRD1|3UTR|C2U|mut=4|12.9455	0.1818	+
chr1	16722222	16722223	SZRD1|3UTR|C2U|mut=8|6.5633	0.1905	+
chr1	16722298	16722299	SZRD1|3UTR|C2U|mut=7|5.5233	0.1167	+
chr1	16722343	16722344	SZRD1|3UTR|C2U|mut=10|5.3565	0.1064	+
chr1	16722543	16722544	SZRD1|3UTR|C2U|mut=3|18.9933	0.1304	+
chr1	16722604	16722605	SZRD1|3UTR|C2U|mut=7|6.6920	0.1094	+
chr1	16722801	16722802	SZRD1|3UTR|C2U|mut=7|11.4333	0.1167	+
chr1	16722823	16722824	SZRD1|3UTR|C2U|mut=6|173.0000	0.1111	+
chr1	16722889	16722890	SZRD1|3UTR|C2U|mut=17|14.5098	0.191	+
chr1	16723789	16723790	SZRD1|3UTR|C2U|mut=16|83.8746	0.4103	+
chr1	16723866	16723867	SZRD1|3UTR|C2U|mut=7|7.0000	0.2188	+
chr1	16724434	16724435	SZRD1|3UTR|C2U|mut=10|13.8732	0.1408	+
chr1	16785774	16785775	NECAP2|3UTR|C2U|mut=4|31.7436	0.1538	+
chr1	16786138	16786139	NECAP2|3UTR|C2U|mut=11|21.4198	0.3143	+
chr1	17349192	17349193	SDHB|CDS|C2U|mut=9|NA	0.1139	-
chr1	17359588	17359589	SDHB|CDS|C2U|mut=8|NA	0.0851	-
chr1	17734911	17734912	RCC2|3UTR|C2U|mut=12|8.7545	0.1818	-
chr1	17735437	17735438	RCC2|3UTR|C2U|mut=5|29.1250	0.1389	-
chr1	19585320	19585321	MRTO4|CDS|C2U|mut=7|25.5794	0.1111	+
chr1	19585446	19585447	MRTO4|3UTR|C2U|mut=15|12.6519	0.1899	+
chr1	19585674	19585675	MRTO4|3UTR|C2U|mut=7|44.3698	0.1094	+
chr1	19655394	19655395	SLC66A1|3UTR|C2U|mut=3|22.2857	0.1429	+
chr1	19934999	19935000	RPS14P3|ncRNA|C2U|mut=29|NA	0.9062	+
chr1	20826442	20826443	MUL1|3UTR|C2U|mut=8|55.0376	0.4211	-
chr1	20827191	20827192	MUL1|CDS|C2U|mut=5|17.9762	0.1429	-
chr1	20977469	20977470	PINK1|3UTR|C2U|mut=4|NA	0.1538	+
chr1	20978580	20978581	DDOST|3UTR|C2U|mut=9|9.2637	0.1406	-
chr1	21133562	21133563	EIF4G3|3UTR|C2U|mut=4|64.1000	0.2	-
chr1	21191174	21191175	EIF4G3|CDS|C2U|mut=4|NA	0.2	-
chr1	22050430	22050431	USP48|CDS|C2U|mut=6|54.5625	0.1875	-
chr1	22418117	22418118	CDC42|3UTR|C2U|mut=8|5.2837	0.0851	+
chr1	22418960	22418961	CDC42|3UTR|C2U|mut=7|3.4201	0.0959	+
chr1	23407999	23408000	KDM1A|CDS|C2U|mut=11|27.9901	0.1089	+
chr1	23409938	23409939	KDM1A|3UTR|C2U|mut=9|15.1041	0.0841	+
chr1	23414275	23414276	LUZP1|3UTR|C2U|mut=3|NA	0.2	-
chr1	23636512	23636513	HNRNPR|3UTR|C2U|mut=6|17.6537	0.1395	-
chr1	23636864	23636865	HNRNPR|3UTR|C2U|mut=11|41.9605	0.117	-
chr1	23637743	23637744	HNRNPR|CDS|C2U|mut=14|9.0823	0.0886	-
chr1	23645073	23645074	HNRNPR|CDS|C2U|mut=20|17.9429	0.1515	-
chr1	23648058	23648059	HNRNPR|CDS|C2U|mut=9|NA	0.0989	-
chr1	24022319	24022320	RPL11|CDS|C2U|mut=123|10.2840	0.0985	+
chr1	24069988	24069989	ELOA|CDS|C2U|mut=3|NA	0.1304	+
chr1	24077736	24077737	ELOA|CDS|C2U|mut=8|15.7683	0.2162	+
chr1	24077978	24077979	ELOA|CDS|C2U|mut=6|16.6286	0.12	+
chr1	24078247	24078248	ELOA|CDS|C2U|mut=5|NA	0.1136	+
chr1	24114205	24114206	PITHD1|3UTR|C2U|mut=5|5.8107	0.119	+
chr1	24140723	24140724	HMGCL|CDS|C2U|mut=4|NA	0.1143	-
chr1	24180918	24180919	FUCA1|CDS|C2U|mut=4|NA	0.1429	-
chr1	24288400	24288401	PNRC2|3UTR|C2U|mut=8|9.2817	0.186	+
chr1	24684075	24684076	STPG1|3UTR|C2U|mut=5|37.9630	0.1852	-
chr1	25167807	25167808	CLIC4|3UTR|C2U|mut=10|7.5940	0.1724	+
chr1	25168186	25168187	CLIC4|3UTR|C2U|mut=5|17.9651	0.1163	+
chr1	25168277	25168278	CLIC4|3UTR|C2U|mut=6|18.7988	0.2308	+
chr1	25168342	25168343	CLIC4|3UTR|C2U|mut=5|3.3527	0.1515	+
chr1	25168383	25168384	CLIC4|3UTR|C2U|mut=5|31.4535	0.1163	+
chr1	25169998	25169999	CLIC4|3UTR|C2U|mut=3|82.7778	0.1667	+
chr1	25170609	25170610	CLIC4|3UTR|C2U|mut=4|6.7862	0.1333	+
chr1	25549785	25549786	SYF2|CDS|C2U|mut=6|8.4158	0.1034	-
chr1	25549858	25549859	SYF2|CDS|C2U|mut=5|11.4904	0.1282	-
chr1	25687251	25687252	TMEM50A|3UTR|C2U|mut=8|10.0116	0.0851	+
chr1	25818009	25818010	MACO1|CDS|C2U|mut=7|38.6944	0.1944	+
chr1	26143075	26143076	SELENON|3UTR|C2U|mut=4|6.0364	0.16	+
chr1	26161358	26161359	AUNIP|3UTR|C2U|mut=3|26.7000	0.15	-
chr1	26226993	26226994	STMN1|3UTR|C2U|mut=7|16.0000	0.3333	-
chr1	26227135	26227136	STMN1|3UTR|C2U|mut=14|22.0891	0.1386	-
chr1	26227315	26227316	STMN1|3UTR|C2U|mut=32|14.0063	0.1135	-
chr1	26227488	26227489	STMN1|3UTR|C2U|mut=39|13.7665	0.1003	-
chr1	26450982	26450983	PDIK1L|3UTR|C2U|mut=2|15.9000	0.2	+
chr1	26451561	26451562	PDIK1L|3UTR|C2U|mut=3|10.6091	0.1364	+
chr1	26497252	26497253	ZNF593|3UTR|C2U|mut=19|424.1807	0.2289	+
chr1	26605064	26605065	CEP85|3UTR|C2U|mut=8|6.4965	0.1702	+
chr1	26797282	26797283	DHDDS|3UTR|C2U|mut=3|8.1562	0.25	+
chr1	26801736	26801737	HMGN2|3UTR|C2U|mut=17|12.6415	0.1339	+
chr1	26802377	26802378	HMGN2|3UTR|C2U|mut=7|13.3982	0.1373	+
chr1	27107465	27107466	ARID1A|3UTR|C2U|mut=3|20.3095	0.1667	+
chr1	27180653	27180654	ZDHHC18|3UTR|C2U|mut=3|4.5115	0.1304	+
chr1	27181194	27181195	ZDHHC18|3UTR|C2U|mut=5|13.1027	0.3571	+
chr1	27204095	27204096	GPN2|3UTR|C2U|mut=2|17.1364	0.1818	-
chr1	27730912	27730913	WASF2|3UTR|C2U|mut=3|10.4690	0.2308	-
chr1	27731194	27731195	WASF2|3UTR|C2U|mut=5|9.7381	0.1667	-
chr1	28087938	28087939	FAM76A|3UTR|C2U|mut=3|36.7857	0.2143	+
chr1	28149947	28149948	STX12|3UTR|C2U|mut=4|28.9206	0.1905	+
chr1	28150182	28150183	STX12|3UTR|C2U|mut=3|19.5102	0.1429	+
chr1	28150197	28150198	STX12|3UTR|C2U|mut=4|18.1084	0.1379	+
chr1	28150356	28150357	STX12|3UTR|C2U|mut=7|22.4839	0.2258	+
chr1	28157363	28157364	PPP1R8|CDS|C2U|mut=13|NA	0.1182	+
chr1	28165268	28165269	PPP1R8|CDS|C2U|mut=13|6.5169	0.1182	+
chr1	28176758	28176759	PPP1R8|CDS|C2U|mut=16|143.2168	0.1119	+
chr1	28176811	28176812	PPP1R8|CDS|C2U|mut=15|63.9407	0.1271	+
chr1	28177026	28177027	PPP1R8|3UTR|C2U|mut=8|10.5333	0.2	+
chr1	28177172	28177173	PPP1R8|3UTR|C2U|mut=12|42.5306	0.1224	+
chr1	28177359	28177360	PPP1R8|3UTR|C2U|mut=17|19.5500	0.1417	+
chr1	28177455	28177456	PPP1R8|3UTR|C2U|mut=18|21.0561	0.1682	+
chr1	28177562	28177563	PPP1R8|3UTR|C2U|mut=11|18.3590	0.1774	+
chr1	28177703	28177704	PPP1R8|3UTR|C2U|mut=6|9.9484	0.1017	+
chr1	28177880	28177881	PPP1R8|3UTR|C2U|mut=12|24.8126	0.1224	+
chr1	28218091	28218092	RPA2|3UTR|C2U|mut=6|8.9368	0.1579	-
chr1	28218329	28218330	RPA2|3UTR|C2U|mut=26|13.6029	0.1538	-
chr1	28218365	28218366	RPA2|3UTR|C2U|mut=11|11.1868	0.0965	-
chr1	28218468	28218469	RPA2|3UTR|C2U|mut=30|9.3803	0.1485	-
chr1	28218524	28218525	RPA2|3UTR|C2U|mut=11|5.8515	0.1	-
chr1	28220816	28220817	RPA2|CDS|C2U|mut=14|NA	0.0952	-
chr1	28282237	28282238	SMPDL3B|CDS|C2U|mut=3|NA	0.1765	+
chr1	28527118	28527119	DNAJC8|3UTR|C2U|mut=12|5.6956	0.1121	-
chr1	28527465	28527466	DNAJC8|3UTR|C2U|mut=22|3.8947	0.2075	-
chr1	28527593	28527594	DNAJC8|3UTR|C2U|mut=33|6.9835	0.1684	-
chr1	28527626	28527627	DNAJC8|3UTR|C2U|mut=8|6.0839	0.0899	-
chr1	28527631	28527632	DNAJC8|3UTR|C2U|mut=9|10.2819	0.1071	-
chr1	28607371	28607372	SESN2|3UTR|C2U|mut=33|10.6912	0.2661	+
chr1	28607470	28607471	SESN2|3UTR|C2U|mut=14|12.2508	0.1474	+
chr1	28607492	28607493	SESN2|3UTR|C2U|mut=19|9.2235	0.1776	+
chr1	28607536	28607537	SESN2|3UTR|C2U|mut=25|12.9831	0.1812	+
chr1	28607712	28607713	SESN2|3UTR|C2U|mut=20|28.1235	0.4444	+
chr1	28607842	28607843	SESN2|3UTR|C2U|mut=11|23.6156	0.1719	+
chr1	28608228	28608229	SESN2|3UTR|C2U|mut=15|8.4223	0.0943	+
chr1	28608353	28608354	SESN2|3UTR|C2U|mut=10|3.0163	0.119	+
chr1	28608542	28608543	SESN2|3UTR|C2U|mut=12|7.6187	0.1304	+
chr1	28608626	28608627	SESN2|3UTR|C2U|mut=10|4.9064	0.087	+
chr1	28608671	28608672	SESN2|3UTR|C2U|mut=11|5.4075	0.131	+
chr1	28661012	28661013	MED18|CDS|C2U|mut=5|36.6667	0.1282	+
chr1	28661291	28661292	MED18|CDS|C2U|mut=5|33.4959	0.122	+
chr1	28823120	28823121	PHACTR4|3UTR|C2U|mut=6|23.7632	0.3158	+
chr1	28824714	28824715	PHACTR4|3UTR|C2U|mut=2|6.0839	0.1818	+
chr1	28826334	28826335	PHACTR4|3UTR|C2U|mut=8|15.7879	0.2424	+
chr1	28835668	28835669	SNHG3|ncRNA|C2U|mut=23|7.8136	0.0987	+
chr1	28843324	28843325	RCC1|ncRNA|C2U|mut=5|NA	0.1163	+
chr1	28864742	28864743	RCC1|3UTR|C2U|mut=12|9.3550	0.0916	+
chr1	28864835	28864836	RCC1|3UTR|C2U|mut=13|19.4586	0.0867	+
chr1	28904114	28904115	TRNAU1AP|CDS|C2U|mut=4|13.2000	0.1333	+
chr1	28929738	28929739	TAF12|3UTR|C2U|mut=4|7.7500	0.125	-
chr1	28929766	28929767	TAF12|3UTR|C2U|mut=4|5.3131	0.1818	-
chr1	28929951	28929952	TAF12|3UTR|C2U|mut=8|5.6173	0.2286	-
chr1	29042186	29042187	GMEB1|3UTR|C2U|mut=3|5.0250	0.3	+
chr1	29069212	29069213	YTHDF2|CDS|C2U|mut=13|11.9767	0.1566	+
chr1	29069305	29069306	YTHDF2|CDS|C2U|mut=5|4.6078	0.1042	+
chr1	29069332	29069333	YTHDF2|CDS|C2U|mut=9|10.9216	0.1154	+
chr1	29069621	29069622	YTHDF2|CDS|C2U|mut=9|6.3060	0.0968	+
chr1	29069727	29069728	YTHDF2|CDS|C2U|mut=14|6.7076	0.2029	+
chr1	29069923	29069924	YTHDF2|CDS|C2U|mut=21|13.9751	0.3043	+
chr1	29069993	29069994	YTHDF2|CDS|C2U|mut=4680|15.6961	0.1701	+
chr1	29070006	29070007	YTHDF2|CDS|C2U|mut=1723|14.9193	0.0668	+
chr1	29070035	29070036	YTHDF2|CDS|C2U|mut=1269|3.5497	0.088	+
chr1	29070098	29070099	YTHDF2|CDS|C2U|mut=7286|5.9679	0.2523	+
chr1	29070124	29070125	YTHDF2|CDS|C2U|mut=1442|5.2848	0.0601	+
chr1	29070149	29070150	YTHDF2|CDS|C2U|mut=2108|3.8993	0.098	+
chr1	29070167	29070168	YTHDF2|CDS|C2U|mut=1569|4.4444	0.0807	+
chr1	29070272	29070273	YTHDF2|CDS|C2U|mut=1968|12.7949	0.0927	+
chr1	29070309	29070310	YTHDF2|CDS|C2U|mut=2136|4.1548	0.0867	+
chr1	29070315	29070316	YTHDF2|CDS|C2U|mut=1439|3.4219	0.0607	+
chr1	29070317	29070318	YTHDF2|CDS|C2U|mut=3134|5.2706	0.1363	+
chr1	29070332	29070333	YTHDF2|CDS|C2U|mut=1203|3.6113	0.0594	+
chr1	29070352	29070353	YTHDF2|CDS|C2U|mut=790|5.5198	0.057	+
chr1	29070356	29070357	YTHDF2|CDS|C2U|mut=654|4.3039	0.0538	+
chr1	29070422	29070423	YTHDF2|CDS|C2U|mut=625|4.2679	0.0748	+
chr1	29070449	29070450	YTHDF2|CDS|C2U|mut=883|3.0209	0.0602	+
chr1	29070458	29070459	YTHDF2|CDS|C2U|mut=1895|3.3521	0.1297	+
chr1	29070468	29070469	YTHDF2|CDS|C2U|mut=1129|11.5207	0.0861	+
chr1	29095476	29095477	YTHDF2|3UTR|C2U|mut=6|37.5517	0.1034	+
chr1	29095565	29095566	YTHDF2|3UTR|C2U|mut=10|10.5470	0.1538	+
chr1	29095584	29095585	YTHDF2|3UTR|C2U|mut=7|15.3322	0.1892	+
chr1	29095667	29095668	YTHDF2|3UTR|C2U|mut=8|11.6484	0.0879	+
chr1	29095732	29095733	YTHDF2|3UTR|C2U|mut=6|7.4399	0.1071	+
chr1	29095765	29095766	YTHDF2|3UTR|C2U|mut=13|13.5561	0.1477	+
chr1	29095801	29095802	YTHDF2|3UTR|C2U|mut=7|6.0974	0.1429	+
chr1	29095927	29095928	YTHDF2|3UTR|C2U|mut=8|8.8545	0.1379	+
chr1	29096029	29096030	YTHDF2|3UTR|C2U|mut=13|13.1916	0.1605	+
chr1	29096177	29096178	YTHDF2|3UTR|C2U|mut=11|11.0246	0.1294	+
chr1	29319898	29319899	EPB41|CDS|C2U|mut=4|NA	0.1111	+
chr1	29474470	29474471	SRSF4|3UTR|C2U|mut=12|18.8735	0.1143	-
chr1	29474499	29474500	SRSF4|3UTR|C2U|mut=4|15.6716	0.1176	-
chr1	29474697	29474698	SRSF4|3UTR|C2U|mut=14|7.0082	0.0864	-
chr1	29474877	29474878	SRSF4|3UTR|C2U|mut=27|12.6609	0.1617	-
chr1	31346048	31346049	SDC3|3UTR|C2U|mut=4|50.2500	0.25	-
chr1	31732655	31732656	SNRNP40|3UTR|C2U|mut=4|12.0580	0.1739	-
chr1	31819522	31819523	ZCCHC17|CDS|C2U|mut=7|NA	0.1167	+
chr1	31837018	31837019	ZCCHC17|CDS|C2U|mut=7|12.2818	0.1	+
chr1	31837488	31837489	ZCCHC17|3UTR|C2U|mut=6|4.9231	0.1154	+
chr1	31837572	31837573	ZCCHC17|3UTR|C2U|mut=4|16.8602	0.129	+
chr1	31837728	31837729	ZCCHC17|3UTR|C2U|mut=3|33.0882	0.1765	+
chr1	32095750	32095751	PEF1|3UTR|C2U|mut=14|6.0988	0.1429	-
chr1	32373331	32373332	PTP4A2|3UTR|C2U|mut=5|3.3914	0.1389	-
chr1	32374428	32374429	PTP4A2|3UTR|C2U|mut=15|11.4189	0.1429	-
chr1	32384713	32384714	PTP4A2|5UTR|C2U|mut=7|19.8033	0.1045	-
chr1	32508269	32508270	KHDRBS1|3UTR|C2U|mut=9|6.3146	0.0957	+
chr1	32508763	32508764	KHDRBS1|3UTR|C2U|mut=11|9.7203	0.1341	+
chr1	32509150	32509151	KHDRBS1|3UTR|C2U|mut=8|9.2420	0.0851	+
chr1	32509166	32509167	KHDRBS1|3UTR|C2U|mut=5|12.7042	0.1136	+
chr1	32636812	32636813	KPNA6|3UTR|C2U|mut=4|NA	0.1538	+
chr1	32673472	32673473	IQCC|CDS|C2U|mut=4|141.5000	0.25	+
chr1	32674094	32674095	IQCC|3UTR|C2U|mut=4|43.6190	0.1905	+
chr1	32692040	32692041	EIF3I|CDS|C2U|mut=35|NA	0.1174	+
chr1	32696772	32696773	EIF3I|CDS|C2U|mut=15|20.8741	0.0843	+
chr1	32799177	32799178	HDAC1|3UTR|C2U|mut=8|11.2710	0.129	+
chr1	33145294	33145295	RBBP4|CDS|C2U|mut=13|41.5711	0.0867	+
chr1	33241066	33241067	YARS1|3UTR|C2U|mut=11|7.8376	0.0965	-
chr1	33241173	33241174	YARS1|3UTR|C2U|mut=13|12.9679	0.0769	-
chr1	33241251	33241252	YARS1|3UTR|C2U|mut=15|6.9228	0.0725	-
chr1	33241295	33241296	YARS1|3UTR|C2U|mut=17|8.6235	0.1298	-
chr1	33241415	33241416	YARS1|3UTR|C2U|mut=26|19.8387	0.1048	-
chr1	33245817	33245818	YARS1|CDS|C2U|mut=21|24.7079	0.0747	-
chr1	33292283	33292284	S100PBP|CDS|C2U|mut=12|11.4476	0.1905	+
chr1	33292484	33292485	S100PBP|CDS|C2U|mut=6|31.0263	0.1579	+
chr1	33321560	33321561	S100PBP|CDS|C2U|mut=4|NA	0.1143	+
chr1	33322096	33322097	S100PBP|3UTR|C2U|mut=3|15.4000	0.2	+
chr1	33323401	33323402	S100PBP|3UTR|C2U|mut=3|13.9895	0.1579	+
chr1	33323840	33323841	S100PBP|3UTR|C2U|mut=3|13.8611	0.1667	+
chr1	33402775	33402776	RNF19B|CDS|C2U|mut=3|56.4474	0.1579	-
chr1	33475040	33475041	AK2|3UTR|C2U|mut=16|7.5283	0.2105	-
chr1	33475472	33475473	AK2|3UTR|C2U|mut=7|4.2827	0.1346	-
chr1	33765023	33765024	ZNF362|3UTR|C2U|mut=3|13.4167	0.1667	+
chr1	35320841	35320842	SMIM12|3UTR|C2U|mut=4|39.5278	0.1111	-
chr1	35320887	35320888	SMIM12|3UTR|C2U|mut=3|24.7895	0.1579	-
chr1	35885280	35885281	ZMYM4|3UTR|C2U|mut=3|7.2857	0.1304	+
chr1	35885558	35885559	ZMYM4|3UTR|C2U|mut=5|18.0405	0.1351	+
chr1	35899282	35899283	KIAA0319L|3UTR|C2U|mut=3|11.7463	0.1875	-
chr1	35913875	35913876	KIAA0319L|CDS|C2U|mut=5|78.5294	0.2941	-
chr1	35916079	35916080	KIAA0319L|CDS|C2U|mut=3|NA	0.1364	-
chr1	36068802	36068803	PSMB2|3UTR|C2U|mut=9|15.0437	0.15	-
chr1	36184364	36184365	C1orf216|5UTR|C2U|mut=2|34.8000	0.2	-
chr1	36200666	36200667	CLSPN|3UTR|C2U|mut=2|10.7273	0.1818	-
chr1	36230155	36230156	CLSPN|CDS|C2U|mut=3|8.0526	0.1579	-
chr1	36559244	36559245	ADPRS|3UTR|C2U|mut=6|34.9643	0.2143	+
chr1	36559271	36559272	ADPRS|3UTR|C2U|mut=5|13.6471	0.1471	+
chr1	36769631	36769632	THRAP3|3UTR|C2U|mut=14|7.4801	0.1167	+
chr1	36807418	36807419	STK40|CDS|C2U|mut=5|10.0882	0.1852	-
chr1	36859139	36859140	LSM10|3UTR|C2U|mut=6|9.2190	0.1333	-
chr1	36859233	36859234	LSM10|3UTR|C2U|mut=9|11.1735	0.1837	-
chr1	36859274	36859275	LSM10|3UTR|C2U|mut=7|18.5769	0.1077	-
chr1	36859551	36859552	LSM10|CDS|C2U|mut=7|71.1667	0.1094	-
chr1	38002810	38002811	SNIP1|3UTR|C2U|mut=4|45.6471	0.2353	-
chr1	38034483	38034484	GNL2|CDS|C2U|mut=14|40.7673	0.1321	-
chr1	38034886	38034887	GNL2|CDS|C2U|mut=6|NA	0.1053	-
chr1	38040009	38040010	GNL2|CDS|C2U|mut=19|NA	0.1218	-
chr1	38048413	38048414	GNL2|CDS|C2U|mut=6|12.3443	0.0984	-
chr1	38147910	38147911	C1orf109|3UTR|C2U|mut=5|14.0686	0.2941	-
chr1	38260306	38260307	MANEAL|CDS|C2U|mut=4|50.7059	0.2353	+
chr1	38265678	38265679	MANEAL|CDS|C2U|mut=4|23.9821	0.1429	+
chr1	38265762	38265763	MANEAL|CDS|C2U|mut=6|5.4253	0.1304	+
chr1	38266340	38266341	MANEAL|3UTR|C2U|mut=4|10.3247	0.1429	+
chr1	38266593	38266594	MANEAL|3UTR|C2U|mut=4|4.9689	0.1333	+
chr1	38266730	38266731	MANEAL|3UTR|C2U|mut=4|26.8333	0.1667	+
chr1	38269096	38269097	YRDC|3UTR|C2U|mut=3|19.9000	0.15	-
chr1	38269137	38269138	YRDC|3UTR|C2U|mut=4|24.5926	0.1111	-
chr1	38269482	38269483	YRDC|3UTR|C2U|mut=6|21.2086	0.1765	-
chr1	38422908	38422909	SF3A3|3UTR|C2U|mut=9|16.9714	0.2143	-
chr1	38444463	38444464	SF3A3|CDS|C2U|mut=5|NA	0.1316	-
chr1	39304337	39304338	RRAGC|3UTR|C2U|mut=3|NA	0.1429	-
chr1	39304429	39304430	RRAGC|3UTR|C2U|mut=5|37.0526	0.2632	-
chr1	39304620	39304621	RRAGC|3UTR|C2U|mut=5|28.8542	0.2083	-
chr1	39305302	39305303	RRAGC|CDS|C2U|mut=7|142.3333	0.3889	-
chr1	39305306	39305307	RRAGC|CDS|C2U|mut=3|29.5833	0.1667	-
chr1	39329790	39329791	MYCBP|3UTR|C2U|mut=7|5.3586	0.1707	-
chr1	39330029	39330030	MYCBP|3UTR|C2U|mut=5|8.7037	0.2083	-
chr1	39470279	39470280	AKIRIN1|3UTR|C2U|mut=7|7.8982	0.1148	+
chr1	39470292	39470293	AKIRIN1|3UTR|C2U|mut=6|27.1571	0.1	+
chr1	39470320	39470321	AKIRIN1|3UTR|C2U|mut=18|9.7735	0.2169	+
chr1	39470473	39470474	AKIRIN1|3UTR|C2U|mut=14|20.5524	0.1522	+
chr1	39470731	39470732	AKIRIN1|3UTR|C2U|mut=18|14.1136	0.2812	+
chr1	39470779	39470780	AKIRIN1|3UTR|C2U|mut=6|8.1905	0.1333	+
chr1	39471276	39471277	AKIRIN1|3UTR|C2U|mut=10|7.0713	0.2632	+
chr1	39471380	39471381	AKIRIN1|3UTR|C2U|mut=6|20.3438	0.1875	+
chr1	40034550	40034551	PABPC4|CDS|C2U|mut=5|60.5263	0.1316	-
chr1	40041917	40041918	PABPC4|5UTR|C2U|mut=6|16.7036	0.1579	-
chr1	40219236	40219237	PPIE|3UTR|C2U|mut=5|17.0163	0.1282	+
chr1	40538405	40538406	PPT1|3UTR|C2U|mut=4|33.8667	0.2667	-
chr1	40538468	40538469	PPT1|3UTR|C2U|mut=10|6.2382	0.2326	-
chr1	40538855	40538856	PPT1|3UTR|C2U|mut=18|9.6730	0.1023	-
chr1	40538914	40538915	PPT1|3UTR|C2U|mut=10|9.6438	0.1099	-
chr1	40538916	40538917	PPT1|3UTR|C2U|mut=13|4.6818	0.1429	-
chr1	40701959	40701960	RLF|CDS|C2U|mut=5|16.2500	0.1562	+
chr1	40702400	40702401	RLF|CDS|C2U|mut=3|4.7898	0.1364	+
chr1	40702434	40702435	RLF|CDS|C2U|mut=5|9.0230	0.1724	+
chr1	40702573	40702574	RLF|CDS|C2U|mut=9|21.8000	0.3	+
chr1	40702674	40702675	RLF|CDS|C2U|mut=3|14.9143	0.3	+
chr1	40702945	40702946	RLF|CDS|C2U|mut=4|14.2083	0.1667	+
chr1	40703223	40703224	RLF|CDS|C2U|mut=7|6.8866	0.2917	+
chr1	40703482	40703483	RLF|CDS|C2U|mut=5|5.8459	0.1316	+
chr1	40703918	40703919	RLF|CDS|C2U|mut=9|22.2500	0.3333	+
chr1	40704860	40704861	RLF|CDS|C2U|mut=4|12.4000	0.1176	+
chr1	40705004	40705005	RLF|CDS|C2U|mut=7|7.7733	0.2	+
chr1	40705091	40705092	RLF|CDS|C2U|mut=5|11.5789	0.1316	+
chr1	40705093	40705094	RLF|CDS|C2U|mut=5|69.5946	0.1351	+
chr1	40705367	40705368	RLF|CDS|C2U|mut=8|5.4634	0.1951	+
chr1	40705877	40705878	RLF|CDS|C2U|mut=5|19.1500	0.1	+
chr1	40705979	40705980	RLF|CDS|C2U|mut=8|10.5164	0.16	+
chr1	40706241	40706242	RLF|3UTR|C2U|mut=10|8.1739	0.2857	+
chr1	40706354	40706355	RLF|3UTR|C2U|mut=6|11.2258	0.1935	+
chr1	40758446	40758447	ZMPSTE24|3UTR|C2U|mut=4|17.1228	0.2105	+
chr1	41236469	41236470	NFYC|CDS|C2U|mut=8|3.4957	0.1739	+
chr1	41236623	41236624	NFYC|3UTR|C2U|mut=4|9.5792	0.1143	+
chr1	41475871	41475872	CTPS1|CDS|C2U|mut=9|NA	0.1071	+
chr1	41477709	41477710	CTPS1|3UTR|C2U|mut=14|50.4938	0.1474	+
chr1	42875697	42875698	RIMKLA|CDS|C2U|mut=2|NA	0.1818	+
chr1	42925656	42925657	PPCS|3UTR|C2U|mut=3|10.7571	0.2143	+
chr1	43148321	43148322	YBX1|CDS|C2U|mut=119|28.9291	0.2587	+
chr1	43162334	43162335	YBX1|CDS|C2U|mut=17|46.8903	0.0802	+
chr1	43162423	43162424	YBX1|CDS|C2U|mut=46|23.2192	0.0691	+
chr1	43166470	43166471	YBX1|CDS|C2U|mut=32|23.5633	0.129	+
chr1	43166562	43166563	YBX1|CDS|C2U|mut=51|19.9422	0.0912	+
chr1	43166618	43166619	YBX1|CDS|C2U|mut=40|37.9319	0.0686	+
chr1	43167701	43167702	YBX1|3UTR|C2U|mut=153|28.2150	0.2195	+
chr1	43829199	43829200	ELOVL1|3UTR|C2U|mut=4|76.1250	0.125	-
chr1	43850018	43850019	MED8|3UTR|C2U|mut=3|17.8889	0.1667	-
chr1	43850265	43850266	MED8|3UTR|C2U|mut=3|11.4667	0.2	-
chr1	44154655	44154656	KDM4A|CDS|C2U|mut=5|16.8333	0.1111	+
chr1	44170017	44170018	KDM4A|CDS|C2U|mut=4|25.0667	0.1333	+
chr1	44435726	44435727	DPH2|5UTR|C2U|mut=9|15.0000	0.3214	+
chr1	44456246	44456247	B4GALT2|3UTR|C2U|mut=5|15.8125	0.1042	+
chr1	44686915	44686916	ERI3|3UTR|C2U|mut=9|22.2074	0.1765	-
chr1	45241763	45241764	RPS8|CDS|C2U|mut=54|31.5589	0.0642	+
chr1	45241766	45241767	RPS8|CDS|C2U|mut=70|NA	0.0654	+
chr1	45242390	45242391	RPS8|CDS|C2U|mut=160|NA	0.0879	+
chr1	45242417	45242418	RPS8|CDS|C2U|mut=104|76.2082	0.0731	+
chr1	45243388	45243389	RPS8|CDS|C2U|mut=200|9.6914	0.0845	+
chr1	45244270	45244271	RPS8|CDS|C2U|mut=62|16.3846	0.1053	+
chr1	45347331	45347332	EIF2B3|CDS|C2U|mut=4|NA	0.1176	-
chr1	45805935	45805936	TOE1|CDS|C2U|mut=3|23.3182	0.1364	+
chr1	45807727	45807728	TOE1|CDS|C2U|mut=5|NA	0.1613	+
chr1	45808861	45808862	TOE1|CDS|C2U|mut=5|18.1933	0.2941	+
chr1	45809006	45809007	TOE1|CDS|C2U|mut=4|22.3939	0.1818	+
chr1	45809022	45809023	TOE1|CDS|C2U|mut=4|67.5455	0.1818	+
chr1	45976791	45976792	PRDX1|3UTR|C2U|mut=25|8.9091	0.1256	-
chr1	45976908	45976909	PRDX1|3UTR|C2U|mut=45|4.7523	0.1389	-
chr1	46034867	46034868	AKR1A1|CDS|C2U|mut=9|NA	0.1216	+
chr1	46073787	46073788	NASP|CDS|C2U|mut=9|127.2500	0.1	+
chr1	46083871	46083872	NASP|3UTR|C2U|mut=6|21.9661	0.1017	+
chr1	46775928	46775929	UQCRH|CDS|C2U|mut=14|4.6072	0.0753	+
chr1	46775963	46775964	UQCRH|CDS|C2U|mut=32|21.0852	0.1306	+
chr1	47108921	47108922	ATPAF1|CDS|C2U|mut=6|1.4667	0.1333	-
chr1	47716500	47716501	STIL|3UTR|C2U|mut=3|8.0864	0.15	-
chr1	47717057	47717058	STIL|CDS|C2U|mut=8|4.9361	0.1633	-
chr1	47765716	47765717	STIL|CDS|C2U|mut=3|NA	0.25	-
chr1	47842992	47842993	CMPK1|3UTR|C2U|mut=6|11.9310	0.2069	+
chr1	51436104	51436105	CDKN2C|CDS|C2U|mut=8|53.5593	0.1356	+
chr1	51439693	51439694	CDKN2C|CDS|C2U|mut=6|9.2288	0.1017	+
chr1	51439758	51439759	CDKN2C|CDS|C2U|mut=6|4.7112	0.0984	+
chr1	51440027	51440028	CDKN2C|3UTR|C2U|mut=3|9.5398	0.1765	+
chr1	51738386	51738387	RNF11|3UTR|C2U|mut=2|55.3636	0.1818	+
chr1	52253681	52253682	OSBPL9|3UTR|C2U|mut=4|40.3765	0.1176	+
chr1	52301817	52301818	NRDC|CDS|C2U|mut=5|NA	0.1136	-
chr1	52306026	52306027	NRDC|CDS|C2U|mut=15|34.3750	0.1515	-
chr1	52485938	52485939	TXNDC12|3UTR|C2U|mut=9|11.2973	0.1047	-
chr1	52498589	52498590	KTI12|CDS|C2U|mut=8|23.8500	0.5	-
chr1	52498821	52498822	KTI12|CDS|C2U|mut=6|18.5838	0.1622	-
chr1	52552522	52552523	BTF3L4|3UTR|C2U|mut=3|8.3109	0.1429	+
chr1	52703533	52703534	ZFYVE9|CDS|C2U|mut=3|55.5000	0.1875	+
chr1	52798529	52798530	ZFYVE9|CDS|C2U|mut=4|NA	0.2857	+
chr1	52838680	52838681	ORC1|3UTR|C2U|mut=10|7.5275	0.1923	-
chr1	52870450	52870451	PRPF38A|CDS|C2U|mut=5|69.9479	0.1042	+
chr1	52871412	52871413	PRPF38A|CDS|C2U|mut=6|NA	0.1053	+
chr1	52880508	52880509	PRPF38A|CDS|C2U|mut=5|NA	0.1087	+
chr1	52882544	52882545	PRPF38A|3UTR|C2U|mut=5|10.7442	0.1163	+
chr1	52883340	52883341	PRPF38A|3UTR|C2U|mut=6|10.4183	0.1111	+
chr1	52883399	52883400	PRPF38A|3UTR|C2U|mut=5|19.6491	0.1316	+
chr1	52924052	52924053	TUT4|CDS|C2U|mut=3|NA	0.1364	-
chr1	52940975	52940976	TUT4|CDS|C2U|mut=4|34.1728	0.1481	-
chr1	53151498	53151499	COA7|3UTR|C2U|mut=5|NA	0.2	-
chr1	53151606	53151607	COA7|3UTR|C2U|mut=6|11.1400	0.2	-
chr1	53151717	53151718	COA7|3UTR|C2U|mut=4|92.3810	0.1905	-
chr1	53152891	53152892	COA7|3UTR|C2U|mut=5|10.1923	0.1923	-
chr1	53153220	53153221	COA7|3UTR|C2U|mut=3|22.0000	0.1765	-
chr1	53153565	53153566	COA7|CDS|C2U|mut=5|166.0000	0.1429	-
chr1	53153697	53153698	COA7|CDS|C2U|mut=6|7.7773	0.1071	-
chr1	53676737	53676738	CPT2|CDS|C2U|mut=3|16.3333	0.1765	+
chr1	53680009	53680010	CZIB|3UTR|C2U|mut=4|23.9524	0.1429	-
chr1	53680262	53680263	CZIB|3UTR|C2U|mut=12|7.4050	0.375	-
chr1	53712338	53712339	LRP8|3UTR|C2U|mut=3|30.9231	0.2308	-
chr1	54231280	54231281	NDC1|3UTR|C2U|mut=5|29.7863	0.1923	-
chr1	54231569	54231570	NDC1|3UTR|C2U|mut=7|12.6429	0.2692	-
chr1	54233192	54233193	NDC1|3UTR|C2U|mut=8|17.8955	0.1951	-
chr1	54433622	54433623	LRRC42|3UTR|C2U|mut=4|22.4444	0.1538	+
chr1	54433736	54433737	LRRC42|3UTR|C2U|mut=5|15.2188	0.5	+
chr1	54497605	54497606	TMEM59|3UTR|C2U|mut=6|10.5737	0.1875	-
chr1	54497886	54497887	TMEM59|CDS|C2U|mut=25|39.4720	0.2119	-
chr1	54666212	54666213	MRPL37|CDS|C2U|mut=21|11.9964	0.0714	+
chr1	54675714	54675715	MRPL37|CDS|C2U|mut=17|45.0156	0.0794	+
chr1	54684028	54684029	MRPL37|3UTR|C2U|mut=15|39.8972	0.1899	+
chr1	55188393	55188394	TTC4|CDS|C2U|mut=8|NA	0.092	+
chr1	55207180	55207181	TTC4|CDS|C2U|mut=9|26.5404	0.0957	+
chr1	55207262	55207263	TTC4|3UTR|C2U|mut=10|16.1620	0.1493	+
chr1	55207361	55207362	TTC4|3UTR|C2U|mut=8|11.4767	0.129	+
chr1	55207375	55207376	TTC4|3UTR|C2U|mut=8|6.6898	0.1633	+
chr1	55207471	55207472	TTC4|3UTR|C2U|mut=8|27.3194	0.1111	+
chr1	55207517	55207518	TTC4|3UTR|C2U|mut=7|9.9357	0.1458	+
chr1	55207545	55207546	TTC4|3UTR|C2U|mut=10|15.5523	0.1282	+
chr1	55207718	55207719	TTC4|3UTR|C2U|mut=23|97.1560	0.3538	+
chr1	55207818	55207819	TTC4|3UTR|C2U|mut=8|29.2987	0.1455	+
chr1	55207917	55207918	TTC4|3UTR|C2U|mut=3|13.3125	0.1667	+
chr1	55223150	55223151	PARS2|3UTR|C2U|mut=2|NA	0.1818	-
chr1	55223601	55223602	PARS2|CDS|C2U|mut=5|26.3158	0.2632	-
chr1	55316719	55316720	DHCR24|3UTR|C2U|mut=8|6.3186	0.0952	-
chr1	55317908	55317909	DHCR24|CDS|C2U|mut=13|15.9805	0.0992	-
chr1	55319148	55319149	DHCR24|CDS|C2U|mut=7|21.3590	0.1346	-
chr1	55532260	55532261	USP24|3UTR|C2U|mut=4|NA	0.25	-
chr1	55533961	55533962	USP24|3UTR|C2U|mut=4|23.3750	0.1667	-
chr1	55534405	55534406	USP24|3UTR|C2U|mut=5|52.4206	0.119	-
chr1	57178786	57178787	PRKAA2|3UTR|C2U|mut=3|57.7895	0.1579	+
chr1	59002376	59002377	OMA1|CDS|C2U|mut=7|11.9583	0.25	-
chr1	59004842	59004843	OMA1|CDS|C2U|mut=3|NA	0.1429	-
chr1	59246841	59246842	JUN|3UTR|C2U|mut=9|37.1538	0.2308	-
chr1	59246858	59246859	JUN|3UTR|C2U|mut=8|13.5971	0.1905	-
chr1	59247190	59247191	JUN|3UTR|C2U|mut=16|11.7445	0.3721	-
chr1	59247237	59247238	JUN|3UTR|C2U|mut=6|11.4719	0.1071	-
chr1	59247450	59247451	JUN|3UTR|C2U|mut=39|7.6625	0.0995	-
chr1	59247498	59247499	JUN|3UTR|C2U|mut=45|13.3395	0.1772	-
chr1	59247595	59247596	JUN|3UTR|C2U|mut=137|7.7866	0.4582	-
chr1	59247687	59247688	JUN|3UTR|C2U|mut=12|32.6258	0.0774	-
chr1	59248004	59248005	JUN|CDS|C2U|mut=23|13.7953	0.1144	-
chr1	60341358	60341359	HOOK1|3UTR|C2U|mut=3|6.4071	0.1429	+
chr1	60341407	60341408	HOOK1|3UTR|C2U|mut=3|15.8294	0.1765	+
chr1	60341438	60341439	HOOK1|3UTR|C2U|mut=7|14.6364	0.1591	+
chr1	62905513	62905514	USP1|5UTR|C2U|mut=6|NA	0.1333	+
chr1	62905600	62905601	USP1|CDS|C2U|mut=9|8.4857	0.1286	+
chr1	62908880	62908881	USP1|CDS|C2U|mut=9|24.5097	0.0874	+
chr1	62910672	62910673	USP1|CDS|C2U|mut=12|9.1795	0.0882	+
chr1	62910687	62910688	USP1|CDS|C2U|mut=11|19.6286	0.1	+
chr1	62910770	62910771	USP1|CDS|C2U|mut=12|4.1138	0.0833	+
chr1	62910779	62910780	USP1|CDS|C2U|mut=15|5.9821	0.1071	+
chr1	62910887	62910888	USP1|CDS|C2U|mut=21|10.0719	0.1654	+
chr1	62910935	62910936	USP1|CDS|C2U|mut=9|11.6308	0.0865	+
chr1	62911055	62911056	USP1|CDS|C2U|mut=10|14.2400	0.08	+
chr1	62913101	62913102	USP1|CDS|C2U|mut=23|15.3771	0.1314	+
chr1	62914280	62914281	USP1|CDS|C2U|mut=29|6.5509	0.2071	+
chr1	62916008	62916009	USP1|CDS|C2U|mut=10|15.8356	0.1136	+
chr1	62916012	62916013	USP1|CDS|C2U|mut=17|10.3778	0.1371	+
chr1	62916095	62916096	USP1|CDS|C2U|mut=9|5.5192	0.1429	+
chr1	62916141	62916142	USP1|CDS|C2U|mut=21|12.7535	0.1123	+
chr1	62916248	62916249	USP1|CDS|C2U|mut=16|11.5696	0.1074	+
chr1	62916270	62916271	USP1|CDS|C2U|mut=21|10.5874	0.1257	+
chr1	62916307	62916308	USP1|CDS|C2U|mut=19|10.6613	0.099	+
chr1	62916339	62916340	USP1|CDS|C2U|mut=17|9.8714	0.0833	+
chr1	62916401	62916402	USP1|CDS|C2U|mut=11|12.4063	0.0932	+
chr1	62916486	62916487	USP1|CDS|C2U|mut=18|6.6719	0.0989	+
chr1	62916498	62916499	USP1|CDS|C2U|mut=25|6.7950	0.1471	+
chr1	62916566	62916567	USP1|CDS|C2U|mut=14|33.6762	0.1429	+
chr1	62916694	62916695	USP1|3UTR|C2U|mut=5|7.5399	0.1064	+
chr1	62916803	62916804	USP1|3UTR|C2U|mut=23|22.4537	0.2527	+
chr1	62917010	62917011	USP1|3UTR|C2U|mut=12|8.7311	0.1429	+
chr1	62917215	62917216	USP1|3UTR|C2U|mut=9|9.4201	0.125	+
chr1	62917280	62917281	USP1|3UTR|C2U|mut=9|8.2429	0.1268	+
chr1	62917360	62917361	USP1|3UTR|C2U|mut=7|26.5750	0.1	+
chr1	62971429	62971430	DOCK7|CDS|C2U|mut=4|NA	0.1212	-
chr1	63282395	63282396	ATG4C|CDS|C2U|mut=5|6.6977	0.1163	+
chr1	63329918	63329919	ATG4C|3UTR|C2U|mut=3|10.4545	0.2727	+
chr1	64011657	64011658	EFCAB7|CDS|C2U|mut=4|NA	0.125	+
chr1	64022873	64022874	EFCAB7|CDS|C2U|mut=5|NA	0.1852	+
chr1	65157661	65157662	CACHD1|3UTR|C2U|mut=5|17.3280	0.2381	+
chr1	65243558	65243559	RAVER2|CDS|C2U|mut=3|20.0333	0.1667	+
chr1	65243711	65243712	RAVER2|CDS|C2U|mut=3|28.7250	0.3	+
chr1	65297419	65297420	RAVER2|3UTR|C2U|mut=3|13.5167	0.15	+
chr1	65297429	65297430	RAVER2|3UTR|C2U|mut=5|53.0921	0.2632	+
chr1	65298034	65298035	RAVER2|3UTR|C2U|mut=2|20.5758	0.1818	+
chr1	65299757	65299758	JAK1|3UTR|C2U|mut=3|18.2778	0.1667	-
chr1	65303740	65303741	JAK1|CDS|C2U|mut=5|137.6471	0.2941	-
chr1	67450753	67450754	MIER1|3UTR|C2U|mut=5|7.9613	0.119	+
chr1	67451994	67451995	MIER1|3UTR|C2U|mut=5|16.0526	0.2632	+
chr1	67452217	67452218	MIER1|3UTR|C2U|mut=6|12.4785	0.1053	+
chr1	67452277	67452278	MIER1|3UTR|C2U|mut=5|7.7652	0.1136	+
chr1	67452451	67452452	MIER1|3UTR|C2U|mut=20|9.3918	0.274	+
chr1	67452608	67452609	MIER1|3UTR|C2U|mut=14|5.6658	0.2333	+
chr1	67452702	67452703	MIER1|3UTR|C2U|mut=5|8.9062	0.119	+
chr1	67453143	67453144	MIER1|3UTR|C2U|mut=6|7.9358	0.1132	+
chr1	67877462	67877463	SERBP1|3UTR|C2U|mut=8|9.4315	0.0952	-
chr1	67877781	67877782	SERBP1|3UTR|C2U|mut=19|14.8216	0.0754	-
chr1	67877928	67877929	SERBP1|3UTR|C2U|mut=27|16.2600	0.0804	-
chr1	67878015	67878016	SERBP1|3UTR|C2U|mut=14|11.8577	0.0875	-
chr1	67878114	67878115	SERBP1|3UTR|C2U|mut=10|7.5409	0.0847	-
chr1	67878157	67878158	SERBP1|3UTR|C2U|mut=17|8.9184	0.0994	-
chr1	67878809	67878810	SERBP1|3UTR|C2U|mut=48|7.1854	0.1188	-
chr1	68153622	68153623	GADD45A|3UTR|C2U|mut=15|15.5382	0.2055	+
chr1	68153701	68153702	GADD45A|3UTR|C2U|mut=6|5.5243	0.1304	+
chr1	68153754	68153755	GADD45A|3UTR|C2U|mut=18|9.0677	0.3673	+
chr1	68591539	68591540	WLS|3UTR|C2U|mut=10|12.5603	0.1493	-
chr1	68591713	68591714	WLS|3UTR|C2U|mut=9|18.5391	0.125	-
chr1	68591856	68591857	WLS|3UTR|C2U|mut=9|12.1941	0.0989	-
chr1	68940364	68940365	DEPDC1|3UTR|C2U|mut=5|8.0484	0.1613	-
chr1	68941382	68941383	DEPDC1|3UTR|C2U|mut=10|12.0755	0.1887	-
chr1	68941469	68941470	DEPDC1|3UTR|C2U|mut=17|11.0109	0.2125	-
chr1	68941619	68941620	DEPDC1|3UTR|C2U|mut=8|8.1233	0.1013	-
chr1	68941863	68941864	DEPDC1|3UTR|C2U|mut=5|6.2107	0.1136	-
chr1	68955184	68955185	DEPDC1|CDS|C2U|mut=10|NA	0.1389	-
chr1	70611297	70611298	LRRC40|3UTR|C2U|mut=2|61.5152	0.1818	-
chr1	70618130	70618131	LRRC40|CDS|C2U|mut=3|10.6154	0.2308	-
chr1	70728090	70728091	ANKRD13C|3UTR|C2U|mut=3|41.6364	0.2727	-
chr1	70887314	70887315	CTH|CDS|C2U|mut=3|NA	0.1364	+
chr1	70890014	70890015	CTH|CDS|C2U|mut=7|NA	0.1321	+
chr1	70905074	70905075	CTH|3UTR|C2U|mut=5|6.1146	0.1316	+
chr1	74670501	74670502	FPGT|CDS|C2U|mut=4|14.3571	0.25	+
chr1	75199008	75199009	TYW3|CDS|C2U|mut=6|11.9625	0.1875	+
chr1	75230141	75230142	TYW3|3UTR|C2U|mut=5|15.3750	0.3125	+
chr1	75231394	75231395	TYW3|3UTR|C2U|mut=4|24.9000	0.2	+
chr1	76209610	76209611	DLSTP1|ncRNA|C2U|mut=13|NA	0.8667	-
chr1	76210220	76210221	DLSTP1|ncRNA|C2U|mut=17|3.2211	0.8947	-
chr1	76254895	76254896	RABGGTB|CDS|C2U|mut=65|11.7501	0.1609	+
chr1	76254915	76254916	RABGGTB|CDS|C2U|mut=30|13.6218	0.0777	+
chr1	76255002	76255003	RABGGTB|CDS|C2U|mut=32|23.9598	0.0804	+
chr1	76255671	76255672	RABGGTB|CDS|C2U|mut=58|52.6718	0.2775	+
chr1	76255705	76255706	RABGGTB|CDS|C2U|mut=67|28.6586	0.2226	+
chr1	76255882	76255883	RABGGTB|ncRNA|C2U|mut=22|11.9858	0.1038	+
chr1	76256187	76256188	RABGGTB|ncRNA|C2U|mut=10|64.9275	0.1449	+
chr1	76256979	76256980	RABGGTB|CDS|C2U|mut=9|NA	0.0947	+
chr1	76257204	76257205	RABGGTB|CDS|C2U|mut=45|23.9468	0.0998	+
chr1	76257210	76257211	RABGGTB|CDS|C2U|mut=67|17.8739	0.145	+
chr1	76257952	76257953	RABGGTB|CDS|C2U|mut=49|NA	0.1099	+
chr1	76259785	76259786	RABGGTB|CDS|C2U|mut=24|48.2113	0.0906	+
chr1	76259825	76259826	RABGGTB|CDS|C2U|mut=40|59.8919	0.1081	+
chr1	76259849	76259850	RABGGTB|CDS|C2U|mut=35|10.7844	0.079	+
chr1	76260236	76260237	RABGGTB|CDS|C2U|mut=33|12.8771	0.1034	+
chr1	76260338	76260339	RABGGTB|3UTR|C2U|mut=14|29.6273	0.0993	+
chr1	76260379	76260380	RABGGTB|3UTR|C2U|mut=25|7.2885	0.1309	+
chr1	78030383	78030384	ZZZ3|3UTR|C2U|mut=4|11.7160	0.2222	-
chr1	78030392	78030393	ZZZ3|3UTR|C2U|mut=6|24.8455	0.3	-
chr1	78030659	78030660	ZZZ3|3UTR|C2U|mut=4|12.9250	0.125	-
chr1	78030840	78030841	ZZZ3|3UTR|C2U|mut=6|37.4712	0.1154	-
chr1	78030977	78030978	ZZZ3|3UTR|C2U|mut=7|10.9452	0.2593	-
chr1	78031012	78031013	ZZZ3|3UTR|C2U|mut=6|8.5818	0.1	-
chr1	78031042	78031043	ZZZ3|3UTR|C2U|mut=6|10.5619	0.0952	-
chr1	78031052	78031053	ZZZ3|3UTR|C2U|mut=8|9.2088	0.0952	-
chr1	78031254	78031255	ZZZ3|3UTR|C2U|mut=5|11.5833	0.1111	-
chr1	78031302	78031303	ZZZ3|3UTR|C2U|mut=13|20.1384	0.2031	-
chr1	78031351	78031352	ZZZ3|CDS|C2U|mut=10|32.5000	0.1316	-
chr1	78047692	78047693	ZZZ3|CDS|C2U|mut=11|NA	0.3143	-
chr1	78047696	78047697	ZZZ3|CDS|C2U|mut=8|NA	0.2162	-
chr1	78047786	78047787	ZZZ3|CDS|C2U|mut=5|NA	0.2	-
chr1	78099063	78099064	ZZZ3|5UTR|C2U|mut=2|NA	0.2	-
chr1	78162006	78162007	USP33|3UTR|C2U|mut=5|15.0104	0.1562	-
chr1	78343430	78343431	MIGA1|3UTR|C2U|mut=3|11.0476	0.2143	+
chr1	78481724	78481725	DNAJB4|CDS|C2U|mut=3|20.9062	0.1875	+
chr1	78481835	78481836	DNAJB4|CDS|C2U|mut=7|28.0000	0.1591	+
chr1	78481967	78481968	DNAJB4|3UTR|C2U|mut=5|9.9867	0.2	+
chr1	78481995	78481996	DNAJB4|3UTR|C2U|mut=4|10.1099	0.1905	+
chr1	78482068	78482069	DNAJB4|3UTR|C2U|mut=6|6.4255	0.1277	+
chr1	78482246	78482247	DNAJB4|3UTR|C2U|mut=5|5.0388	0.1163	+
chr1	82436134	82436135	ADGRL2|CDS|C2U|mut=4|14.2609	0.1739	+
chr1	82456459	82456460	ADGRL2|CDS|C2U|mut=5|12.8571	0.2381	+
chr1	82456549	82456550	ADGRL2|CDS|C2U|mut=5|16.7895	0.2632	+
chr1	82456666	82456667	ADGRL2|CDS|C2U|mut=5|52.1795	0.1923	+
chr1	82456762	82456763	ADGRL2|CDS|C2U|mut=7|9.6736	0.1944	+
chr1	82457049	82457050	ADGRL2|3UTR|C2U|mut=3|10.7591	0.1364	+
chr1	82457804	82457805	ADGRL2|3UTR|C2U|mut=4|17.3333	0.1667	+
chr1	84956070	84956071	RPF1|CDS|C2U|mut=9|54.5373	0.1343	+
chr1	84964168	84964169	GNG5|3UTR|C2U|mut=15|12.1914	0.1261	-
chr1	85031586	85031587	CTBS|CDS|C2U|mut=3|38.8333	0.1667	-
chr1	85112196	85112197	SSX2IP|3UTR|C2U|mut=4|13.0000	0.1739	-
chr1	85135520	85135521	SSX2IP|CDS|C2U|mut=4|55.1579	0.2105	-
chr1	85278216	85278217	LPAR3|3UTR|C2U|mut=3|24.0526	0.1579	-
chr1	85278591	85278592	LPAR3|3UTR|C2U|mut=4|56.5714	0.1905	-
chr1	85717956	85717957	C1orf52|3UTR|C2U|mut=4|7.4103	0.1111	-
chr1	85718203	85718204	C1orf52|3UTR|C2U|mut=13|8.3635	0.1494	-
chr1	85718286	85718287	C1orf52|3UTR|C2U|mut=11|41.5000	0.2	-
chr1	85718363	85718364	C1orf52|CDS|C2U|mut=5|NA	0.1136	-
chr1	86173740	86173741	ZNHIT6|CDS|C2U|mut=4|10.1129	0.129	-
chr1	87208911	87208912	SH3GLB1|CDS|C2U|mut=3|72.5217	0.1304	+
chr1	87209087	87209088	SH3GLB1|3UTR|C2U|mut=3|15.0756	0.1765	+
chr1	87328572	87328573	SELENOF|3UTR|C2U|mut=19|18.3838	0.1667	-
chr1	87328637	87328638	SELENOF|3UTR|C2U|mut=10|3.7667	0.08	-
chr1	87328815	87328816	SELENOF|3UTR|C2U|mut=11|13.6116	0.1122	-
chr1	87328974	87328975	SELENOF|3UTR|C2U|mut=29|16.4265	0.1032	-
chr1	87329050	87329051	SELENOF|3UTR|C2U|mut=15|5.8938	0.0847	-
chr1	87329198	87329199	SELENOF|CDS|C2U|mut=25|7.4767	0.1429	-
chr1	89299502	89299503	PKN2|3UTR|C2U|mut=3|10.9625	0.15	+
chr1	89447377	89447378	RBMXL1|3UTR|C2U|mut=3|11.2286	0.3	-
chr1	90058578	90058579	LRRC8B|CDS|C2U|mut=3|NA	0.1579	+
chr1	90399380	90399381	LRRC8D|CDS|C2U|mut=5|NA	0.2778	+
chr1	90399962	90399963	LRRC8D|CDS|C2U|mut=4|6.4952	0.2667	+
chr1	90400211	90400212	LRRC8D|CDS|C2U|mut=5|12.2059	0.2941	+
chr1	90400324	90400325	LRRC8D|CDS|C2U|mut=3|4.4842	0.1579	+
chr1	90484292	90484293	ZNF326|CDS|C2U|mut=5|NA	0.122	+
chr1	91381095	91381096	ZNF644|3UTR|C2U|mut=4|9.6667	0.1481	-
chr1	91381223	91381224	ZNF644|3UTR|C2U|mut=6|18.1714	0.1714	-
chr1	91381793	91381794	ZNF644|3UTR|C2U|mut=6|14.3510	0.1224	-
chr1	91381983	91381984	ZNF644|3UTR|C2U|mut=4|13.4127	0.1111	-
chr1	91382116	91382117	ZNF644|3UTR|C2U|mut=10|28.4675	0.1818	-
chr1	91382197	91382198	ZNF644|3UTR|C2U|mut=4|7.2323	0.1212	-
chr1	91382204	91382205	ZNF644|3UTR|C2U|mut=6|5.1937	0.125	-
chr1	91382229	91382230	ZNF644|3UTR|C2U|mut=5|15.7875	0.1282	-
chr1	91382285	91382286	ZNF644|3UTR|C2U|mut=4|11.3333	0.1429	-
chr1	91382514	91382515	ZNF644|CDS|C2U|mut=9|11.5826	0.1957	-
chr1	91403262	91403263	ZNF644|CDS|C2U|mut=5|7.1136	0.1136	-
chr1	91403583	91403584	ZNF644|CDS|C2U|mut=4|22.8148	0.1481	-
chr1	91404110	91404111	ZNF644|CDS|C2U|mut=5|12.1739	0.2174	-
chr1	91404190	91404191	ZNF644|CDS|C2U|mut=5|29.7436	0.1923	-
chr1	91404303	91404304	ZNF644|CDS|C2U|mut=5|16.0714	0.102	-
chr1	91404435	91404436	ZNF644|CDS|C2U|mut=5|5.6888	0.102	-
chr1	91404497	91404498	ZNF644|CDS|C2U|mut=7|12.5897	0.3333	-
chr1	91404531	91404532	ZNF644|CDS|C2U|mut=4|7.6615	0.1538	-
chr1	91404762	91404763	ZNF644|CDS|C2U|mut=3|7.9261	0.1364	-
chr1	91404781	91404782	ZNF644|CDS|C2U|mut=4|7.1905	0.1429	-
chr1	91404902	91404903	ZNF644|CDS|C2U|mut=3|58.2632	0.1579	-
chr1	91405023	91405024	ZNF644|CDS|C2U|mut=7|15.3678	0.2414	-
chr1	91405152	91405153	ZNF644|CDS|C2U|mut=4|7.8157	0.129	-
chr1	91405303	91405304	ZNF644|CDS|C2U|mut=4|15.0606	0.1818	-
chr1	91405487	91405488	ZNF644|CDS|C2U|mut=3|11.6500	0.15	-
chr1	91405861	91405862	ZNF644|CDS|C2U|mut=8|24.5455	0.2424	-
chr1	91406167	91406168	ZNF644|CDS|C2U|mut=5|28.2407	0.1852	-
chr1	91406191	91406192	ZNF644|CDS|C2U|mut=4|10.3175	0.2857	-
chr1	91406757	91406758	ZNF644|CDS|C2U|mut=3|6.9429	0.1429	-
chr1	91406775	91406776	ZNF644|CDS|C2U|mut=3|NA	0.1579	-
chr1	91989790	91989791	CDC7|CDS|C2U|mut=20|21.7293	0.2041	+
chr1	91990016	91990017	CDC7|3UTR|C2U|mut=7|18.7414	0.1207	+
chr1	91990044	91990045	CDC7|3UTR|C2U|mut=12|13.0205	0.1319	+
chr1	91990184	91990185	CDC7|3UTR|C2U|mut=6|52.6765	0.1176	+
chr1	91990323	91990324	CDC7|3UTR|C2U|mut=6|24.1579	0.1579	+
chr1	91990355	91990356	CDC7|3UTR|C2U|mut=5|7.4531	0.125	+
chr1	91990882	91990883	CDC7|3UTR|C2U|mut=9|8.7662	0.0978	+
chr1	91990952	91990953	CDC7|3UTR|C2U|mut=19|17.3481	0.2184	+
chr1	91990977	91990978	CDC7|3UTR|C2U|mut=15|17.9845	0.1163	+
chr1	92737187	92737188	GLMN|CDS|C2U|mut=5|NA	0.3333	-
chr1	92789709	92789710	RPAP2|CDS|C2U|mut=5|83.1250	0.2083	+
chr1	93299142	93299143	RPL5|CDS|C2U|mut=110|17.7214	0.0706	+
chr1	93300423	93300424	RPL5|CDS|C2U|mut=94|12.4254	0.0879	+
chr1	93300447	93300448	RPL5|CDS|C2U|mut=168|12.1384	0.1972	+
chr1	93301769	93301770	RPL5|CDS|C2U|mut=74|17.3042	0.1101	+
chr1	93301879	93301880	RPL5|CDS|C2U|mut=96|3.1506	0.1159	+
chr1	93303067	93303068	RPL5|CDS|C2U|mut=124|29.0609	0.0649	+
chr1	93303114	93303115	RPL5|CDS|C2U|mut=106|22.8674	0.0916	+
chr1	93303141	93303142	RPL5|CDS|C2U|mut=59|23.4091	0.0918	+
chr1	93307350	93307351	RPL5|CDS|C2U|mut=54|25.6426	0.0885	+
chr1	93307435	93307436	RPL5|3UTR|C2U|mut=48|7.2703	0.0945	+
chr1	93308308	93308309	DIPK1A|3UTR|C2U|mut=3|13.6071	0.2143	-
chr1	93575889	93575890	MTF2|CDS|C2U|mut=6|20.7895	0.1053	+
chr1	93603222	93603223	MTF2|3UTR|C2U|mut=5|7.1622	0.1351	+
chr1	93603365	93603366	MTF2|3UTR|C2U|mut=5|6.0465	0.1163	+
chr1	93603611	93603612	MTF2|3UTR|C2U|mut=5|9.6667	0.2083	+
chr1	93603644	93603645	MTF2|3UTR|C2U|mut=4|11.5556	0.1212	+
chr1	93603770	93603771	MTF2|3UTR|C2U|mut=4|10.8114	0.16	+
chr1	93603904	93603905	MTF2|3UTR|C2U|mut=4|18.9667	0.1333	+
chr1	93603987	93603988	MTF2|3UTR|C2U|mut=9|11.9639	0.1731	+
chr1	93604042	93604043	MTF2|3UTR|C2U|mut=7|19.3900	0.35	+
chr1	93618586	93618587	TMED5|3UTR|C2U|mut=6|11.3278	0.1	-
chr1	93619042	93619043	TMED5|3UTR|C2U|mut=6|11.4064	0.1277	-
chr1	93619998	93619999	TMED5|3UTR|C2U|mut=8|4.4562	0.1081	-
chr1	93620040	93620041	TMED5|3UTR|C2U|mut=11|6.9480	0.22	-
chr1	93704939	93704940	CCDC18|CDS|C2U|mut=5|NA	0.1667	+
chr1	93812332	93812333	DR1|CDS|C2U|mut=10|10.4167	0.1515	+
chr1	93826112	93826113	DR1|CDS|C2U|mut=9|18.1724	0.1034	+
chr1	94337666	94337667	DNTTIP2|CDS|C2U|mut=13|23.2465	0.1354	-
chr1	94337733	94337734	DNTTIP2|CDS|C2U|mut=8|37.5862	0.1379	-
chr1	94341266	94341267	DNTTIP2|CDS|C2U|mut=7|7.8750	0.1094	-
chr1	94341882	94341883	DNTTIP2|CDS|C2U|mut=12|58.7711	0.1446	-
chr1	94341978	94341979	DNTTIP2|CDS|C2U|mut=10|36.2069	0.1149	-
chr1	94342251	94342252	DNTTIP2|CDS|C2U|mut=12|19.8000	0.087	-
chr1	94342324	94342325	DNTTIP2|CDS|C2U|mut=18|37.6941	0.2118	-
chr1	94342975	94342976	DNTTIP2|CDS|C2U|mut=9|13.4895	0.1475	-
chr1	94983065	94983066	ABCD3|3UTR|C2U|mut=4|9.9310	0.1379	+
chr1	94983294	94983295	ABCD3|3UTR|C2U|mut=4|14.2473	0.129	+
chr1	95362667	95362668	CNN3|3UTR|C2U|mut=4|14.2857	0.1429	-
chr1	95362823	95362824	CNN3|3UTR|C2U|mut=5|21.9290	0.1852	-
chr1	95363342	95363343	CNN3|CDS|C2U|mut=17|14.3927	0.1532	-
chr1	97280092	97280093	PTBP2|3UTR|C2U|mut=4|14.4000	0.1333	+
chr1	99203907	99203908	SNX7|CDS|C2U|mut=4|7.1000	0.2	+
chr1	99225794	99225795	SNX7|3UTR|C2U|mut=4|20.4598	0.1379	+
chr1	100534097	100534098	MFSD14A|CDS|C2U|mut=6|NA	0.1132	+
chr1	100547857	100547858	MFSD14A|3UTR|C2U|mut=7|10.1259	0.1207	+
chr1	100548165	100548166	MFSD14A|3UTR|C2U|mut=3|13.2143	0.1429	+
chr1	100750842	100750843	RTCA|CDS|C2U|mut=4|NA	0.1379	+
chr1	100756996	100756997	RTCA|CDS|C2U|mut=6|110.3226	0.1935	+
chr1	100757043	100757044	RTCA|CDS|C2U|mut=5|11.7639	0.1724	+
chr1	101343185	101343186	EXTL2|CDS|C2U|mut=4|13.1925	0.1739	-
chr1	101441803	101441804	SLC30A7|3UTR|C2U|mut=4|NA	0.2353	+
chr1	101455961	101455962	DPH5|3UTR|C2U|mut=9|20.0985	0.2195	-
chr1	107599489	107599490	PRMT6|CDS|C2U|mut=6|115.0000	0.1538	+
chr1	107599886	107599887	PRMT6|CDS|C2U|mut=4|39.3793	0.1379	+
chr1	107600653	107600654	PRMT6|3UTR|C2U|mut=4|7.8733	0.1176	+
chr1	107601146	107601147	PRMT6|3UTR|C2U|mut=3|24.4821	0.2143	+
chr1	109243024	109243025	PRPF38B|3UTR|C2U|mut=8|11.4909	0.2	+
chr1	109474525	109474526	CLCC1|3UTR|C2U|mut=6|25.4464	0.2143	-
chr1	109474899	109474900	CLCC1|3UTR|C2U|mut=6|17.6286	0.3	-
chr1	109513456	109513457	WDR47|3UTR|C2U|mut=4|18.9647	0.2353	-
chr1	109607081	109607082	TAF13|3UTR|C2U|mut=6|53.4545	0.2727	-
chr1	109607141	109607142	TAF13|3UTR|C2U|mut=3|22.9091	0.1364	-
chr1	109637282	109637283	TMEM167B|3UTR|C2U|mut=10|6.7530	0.2128	+
chr1	109780620	109780621	SARS1|3UTR|C2U|mut=16|17.0468	0.087	+
chr1	109780705	109780706	SARS1|3UTR|C2U|mut=10|23.8026	0.1053	+
chr1	109955720	109955721	PSMA5|CDS|C2U|mut=15|NA	0.123	-
chr1	110135113	110135114	GNAI3|3UTR|C2U|mut=9|11.9670	0.1837	+
chr1	110135731	110135732	GNAI3|3UTR|C2U|mut=5|18.4615	0.2381	+
chr1	110135866	110135867	GNAI3|3UTR|C2U|mut=6|9.7123	0.1132	+
chr1	110564612	110564613	AHCYL1|3UTR|C2U|mut=3|14.9636	0.2	+
chr1	110883834	110883835	RBM15|CDS|C2U|mut=3|9.4737	0.1579	+
chr1	111490177	111490178	LRIF1|3UTR|C2U|mut=7|15.5357	0.25	-
chr1	111490205	111490206	LRIF1|3UTR|C2U|mut=5|20.6190	0.2381	-
chr1	111490226	111490227	LRIF1|3UTR|C2U|mut=3|10.7941	0.1765	-
chr1	111490533	111490534	LRIF1|3UTR|C2U|mut=6|7.6484	0.2308	-
chr1	111490695	111490696	LRIF1|CDS|C2U|mut=12|18.0000	0.375	-
chr1	111490733	111490734	LRIF1|CDS|C2U|mut=5|21.4015	0.1136	-
chr1	111490970	111490971	LRIF1|CDS|C2U|mut=5|11.0606	0.1515	-
chr1	111490989	111490990	LRIF1|CDS|C2U|mut=4|20.0000	0.1176	-
chr1	111492691	111492692	LRIF1|CDS|C2U|mut=7|3.8909	0.2	-
chr1	111726194	111726195	CEPT1|CDS|C2U|mut=7|10.4000	0.2	+
chr1	111727258	111727259	CEPT1|3UTR|C2U|mut=10|8.3974	0.1316	+
chr1	111983525	111983526	WDR77|3UTR|C2U|mut=8|5.6532	0.125	-
chr1	112003765	112003766	ATP5PB|3UTR|C2U|mut=12|12.5822	0.1132	+
chr1	112247048	112247049	RAP1A|CDS|C2U|mut=8|NA	0.1039	+
chr1	112255345	112255346	RAP1A|3UTR|C2U|mut=5|28.8672	0.1562	+
chr1	112302146	112302147	DDX20|CDS|C2U|mut=5|6.0465	0.1163	+
chr1	112303358	112303359	DDX20|CDS|C2U|mut=5|NA	0.1471	+
chr1	112308518	112308519	DDX20|CDS|C2U|mut=10|11.6420	0.1923	+
chr1	112308806	112308807	DDX20|CDS|C2U|mut=8|27.9722	0.25	+
chr1	112308893	112308894	DDX20|CDS|C2U|mut=5|38.5714	0.102	+
chr1	112309064	112309065	DDX20|CDS|C2U|mut=12|36.5217	0.1739	+
chr1	112309157	112309158	DDX20|CDS|C2U|mut=9|18.8750	0.1111	+
chr1	112309385	112309386	DDX20|CDS|C2U|mut=6|6.8274	0.1429	+
chr1	112309494	112309495	DDX20|CDS|C2U|mut=4|9.0286	0.1143	+
chr1	112309590	112309591	DDX20|3UTR|C2U|mut=5|5.7474	0.1136	+
chr1	112309764	112309765	DDX20|3UTR|C2U|mut=4|6.5338	0.1081	+
chr1	112309833	112309834	DDX20|3UTR|C2U|mut=4|28.8462	0.3077	+
chr1	112998858	112998859	CTTNBP2NL|CDS|C2U|mut=5|23.6500	0.2	+
chr1	112999105	112999106	CTTNBP2NL|CDS|C2U|mut=3|19.1591	0.1364	+
chr1	112999350	112999351	CTTNBP2NL|CDS|C2U|mut=4|NA	0.2353	+
chr1	113001895	113001896	CTTNBP2NL|3UTR|C2U|mut=3|16.9412	0.1765	+
chr1	113002251	113002252	CTTNBP2NL|3UTR|C2U|mut=3|NA	0.1765	+
chr1	113212800	113212801	CAPZA1|3UTR|C2U|mut=10|6.3551	0.1	+
chr1	113213533	113213534	CAPZA1|3UTR|C2U|mut=8|11.1829	0.1481	+
chr1	113455293	113455294	SLC16A1|3UTR|C2U|mut=15|9.5552	0.0882	-
chr1	113466457	113466458	AKR7A2P1|ncRNA|C2U|mut=20|NA	0.8	+
chr1	114453999	114454000	DCLRE1B|CDS|C2U|mut=7|11.8611	0.1346	+
chr1	114454183	114454184	DCLRE1B|CDS|C2U|mut=5|9.8125	0.1562	+
chr1	114454314	114454315	DCLRE1B|CDS|C2U|mut=10|17.0027	0.3448	+
chr1	114454923	114454924	DCLRE1B|3UTR|C2U|mut=9|17.1538	0.3333	+
chr1	114455819	114455820	DCLRE1B|3UTR|C2U|mut=3|14.7353	0.1765	+
chr1	114455891	114455892	DCLRE1B|3UTR|C2U|mut=4|NA	0.1176	+
chr1	114456187	114456188	DCLRE1B|3UTR|C2U|mut=3|27.3750	0.25	+
chr1	114517494	114517495	HIPK1|3UTR|C2U|mut=3|4.5000	0.1667	+
chr1	114518323	114518324	HIPK1|3UTR|C2U|mut=5|11.8889	0.25	+
chr1	115110507	115110508	BCAS2|3UTR|C2U|mut=11|4.7051	0.25	-
chr1	115110569	115110570	BCAS2|3UTR|C2U|mut=6|11.5218	0.0968	-
chr1	115110583	115110584	BCAS2|3UTR|C2U|mut=9|6.0641	0.1429	-
chr1	115247314	115247315	NRAS|3UTR|C2U|mut=6|17.2588	0.2	-
chr1	115249748	115249749	NRAS|3UTR|C2U|mut=5|8.2540	0.1389	-
chr1	115249911	115249912	NRAS|3UTR|C2U|mut=5|6.1219	0.1316	-
chr1	115250289	115250290	NRAS|3UTR|C2U|mut=3|5.3828	0.1364	-
chr1	115259958	115259959	CSDE1|3UTR|C2U|mut=14|12.4165	0.0921	-
chr1	115260110	115260111	CSDE1|3UTR|C2U|mut=18|9.1772	0.1065	-
chr1	115260281	115260282	CSDE1|3UTR|C2U|mut=41|12.7325	0.1553	-
chr1	115260464	115260465	CSDE1|3UTR|C2U|mut=28|10.8058	0.1011	-
chr1	115260570	115260571	CSDE1|3UTR|C2U|mut=28|12.2647	0.1102	-
chr1	115260684	115260685	CSDE1|3UTR|C2U|mut=21|10.5188	0.0727	-
chr1	115260724	115260725	CSDE1|3UTR|C2U|mut=41|49.8093	0.244	-
chr1	115269678	115269679	CSDE1|CDS|C2U|mut=20|NA	0.0826	-
chr1	115275404	115275405	CSDE1|CDS|C2U|mut=18|64.3966	0.0887	-
chr1	115276405	115276406	CSDE1|CDS|C2U|mut=22|11.9862	0.0759	-
chr1	115276663	115276664	CSDE1|CDS|C2U|mut=39|6.6121	0.1345	-
chr1	115282414	115282415	CSDE1|CDS|C2U|mut=14|16.1758	0.0892	-
chr1	115292472	115292473	CSDE1|5UTR|C2U|mut=13|10.5926	0.0963	-
chr1	115292608	115292609	CSDE1|5UTR|C2U|mut=11|10.6744	0.1078	-
chr1	116941606	116941607	ATP1A1|CDS|C2U|mut=23|11.3562	0.0719	+
chr1	116947202	116947203	ATP1A1|3UTR|C2U|mut=38|4.3192	0.1095	+
chr1	116947278	116947279	ATP1A1|3UTR|C2U|mut=15|12.3781	0.1442	+
chr1	116947369	116947370	ATP1A1|3UTR|C2U|mut=5|9.1837	0.119	+
chr1	117945032	117945033	MAN1A2|CDS|C2U|mut=5|21.1905	0.1786	+
chr1	118462999	118463000	GDAP2|5UTR|C2U|mut=3|NA	0.2727	-
chr1	118502065	118502066	WDR3|CDS|C2U|mut=5|13.4388	0.1429	+
chr1	118502473	118502474	WDR3|3UTR|C2U|mut=5|36.1565	0.2381	+
chr1	119575186	119575187	WARS2|3UTR|C2U|mut=2|10.7955	0.1818	-
chr1	119575474	119575475	WARS2|3UTR|C2U|mut=4|9.8545	0.1333	-
chr1	120456725	120456726	NOTCH2|3UTR|C2U|mut=6|29.2364	0.2727	-
chr1	120457658	120457659	NOTCH2|3UTR|C2U|mut=4|31.1290	0.129	-
chr1	120457970	120457971	NOTCH2|CDS|C2U|mut=4|121.9130	0.1739	-
chr1	144909903	144909904	PDE4DIP|CDS|C2U|mut=5|NA	0.2381	-
chr1	145116088	145116089	SEC22B|3UTR|C2U|mut=7|30.0000	0.1667	+
chr1	145438622	145438623	TXNIP|5UTR|C2U|mut=3|48.7000	0.2	+
chr1	145440992	145440993	TXNIP|CDS|C2U|mut=21|7.1469	0.1469	+
chr1	145441516	145441517	TXNIP|3UTR|C2U|mut=9|15.3913	0.0978	+
chr1	145441730	145441731	TXNIP|3UTR|C2U|mut=15|4.6999	0.1293	+
chr1	145441755	145441756	TXNIP|3UTR|C2U|mut=10|8.4677	0.0806	+
chr1	145441774	145441775	TXNIP|3UTR|C2U|mut=8|8.3742	0.129	+
chr1	145442083	145442084	TXNIP|3UTR|C2U|mut=5|5.7844	0.1786	+
chr1	145442127	145442128	TXNIP|3UTR|C2U|mut=10|13.9035	0.1754	+
chr1	145442217	145442218	TXNIP|3UTR|C2U|mut=10|15.4211	0.1053	+
chr1	145456374	145456375	POLR3GL|3UTR|C2U|mut=4|12.9659	0.125	-
chr1	145509290	145509291	RBM8A|3UTR|C2U|mut=5|17.3485	0.1515	+
chr1	145510901	145510902	RBM8A|3UTR|C2U|mut=5|9.6382	0.1163	+
chr1	145764860	145764861	GPR89A|3UTR|C2U|mut=3|20.0588	0.1765	-
chr1	146627930	146627931	PRKAB2|3UTR|C2U|mut=8|16.1873	0.1739	-
chr1	146628620	146628621	PRKAB2|3UTR|C2U|mut=6|7.2103	0.1034	-
chr1	146650434	146650435	PDIA3P1|ncRNA|C2U|mut=21|NA	0.0938	+
chr1	146650441	146650442	PDIA3P1|ncRNA|C2U|mut=11|180.8348	0.0973	+
chr1	146650507	146650508	PDIA3P1|ncRNA|C2U|mut=12|15.8613	0.0938	+
chr1	149872098	149872099	BOLA1|3UTR|C2U|mut=12|24.2706	0.2069	+
chr1	149872159	149872160	BOLA1|3UTR|C2U|mut=5|7.8718	0.1282	+
chr1	149895339	149895340	SF3B4|3UTR|C2U|mut=9|16.3503	0.3103	-
chr1	149898393	149898394	SF3B4|CDS|C2U|mut=8|9.2379	0.1778	-
chr1	149914763	149914764	OTUD7B|3UTR|C2U|mut=2|NA	0.2	-
chr1	149916197	149916198	OTUD7B|CDS|C2U|mut=7|59.5000	0.2188	-
chr1	150053509	150053510	VPS45|CDS|C2U|mut=3|NA	0.1765	+
chr1	150129615	150129616	PLEKHO1|CDS|C2U|mut=5|NA	0.25	+
chr1	150131472	150131473	PLEKHO1|CDS|C2U|mut=6|13.5086	0.1714	+
chr1	150190805	150190806	ANP32E|3UTR|C2U|mut=3|69.3750	0.3	-
chr1	150192860	150192861	ANP32E|3UTR|C2U|mut=6|6.0112	0.0968	-
chr1	150238091	150238092	APH1A|3UTR|C2U|mut=14|3.7057	0.112	-
chr1	150238274	150238275	APH1A|3UTR|C2U|mut=8|11.3191	0.0851	-
chr1	150238454	150238455	APH1A|3UTR|C2U|mut=18|9.1621	0.2118	-
chr1	150238920	150238921	APH1A|CDS|C2U|mut=16|19.4110	0.1231	-
chr1	150266530	150266531	MRPS21|5UTR|C2U|mut=11|10.3659	0.0894	+
chr1	150266622	150266623	MRPS21|5UTR|C2U|mut=15|14.6933	0.1111	+
chr1	150280728	150280729	MRPS21|3UTR|C2U|mut=23|6.1807	0.1494	+
chr1	150305566	150305567	PRPF3|CDS|C2U|mut=5|29.4886	0.1136	+
chr1	150445683	150445684	RPRD2|CDS|C2U|mut=5|6.1589	0.1562	+
chr1	150479549	150479550	TARS2|3UTR|C2U|mut=11|67.0021	0.1864	+
chr1	150547925	150547926	MCL1|3UTR|C2U|mut=7|6.8764	0.1296	-
chr1	150548450	150548451	MCL1|3UTR|C2U|mut=5|11.9764	0.1351	-
chr1	150548961	150548962	MCL1|3UTR|C2U|mut=5|21.9681	0.1064	-
chr1	150549469	150549470	MCL1|3UTR|C2U|mut=12|13.3059	0.1558	-
chr1	150594635	150594636	ENSA|3UTR|C2U|mut=7|5.0256	0.0897	-
chr1	150594978	150594979	ENSA|3UTR|C2U|mut=15|5.1119	0.1531	-
chr1	150595091	150595092	ENSA|3UTR|C2U|mut=15|7.5685	0.2679	-
chr1	150620008	150620009	GOLPH3L|3UTR|C2U|mut=8|5.4269	0.2105	-
chr1	150620594	150620595	GOLPH3L|3UTR|C2U|mut=4|30.8070	0.2105	-
chr1	150620602	150620603	GOLPH3L|3UTR|C2U|mut=4|17.1810	0.1143	-
chr1	150782813	150782814	ARNT|3UTR|C2U|mut=3|7.1930	0.1579	-
chr1	150783416	150783417	ARNT|3UTR|C2U|mut=3|17.1801	0.1304	-
chr1	150915457	150915458	SETDB1|CDS|C2U|mut=3|63.6522	0.1304	+
chr1	150923400	150923401	SETDB1|CDS|C2U|mut=5|45.8621	0.1724	+
chr1	150923483	150923484	SETDB1|CDS|C2U|mut=3|NA	0.1304	+
chr1	150937830	150937831	CERS2|3UTR|C2U|mut=7|12.3973	0.1061	-
chr1	150938091	150938092	CERS2|3UTR|C2U|mut=17|9.9094	0.1308	-
chr1	151006998	151006999	PRUNE1|3UTR|C2U|mut=5|23.7619	0.1429	+
chr1	151024041	151024042	CDC42SE1|3UTR|C2U|mut=8|15.0417	0.3333	-
chr1	151024760	151024761	CDC42SE1|3UTR|C2U|mut=4|18.6032	0.1111	-
chr1	151134474	151134475	LYSMD1|CDS|C2U|mut=4|30.1867	0.2667	-
chr1	151156840	151156841	VPS72|CDS|C2U|mut=7|31.7222	0.1111	-
chr1	151171197	151171198	PIP5K1A|5UTR|C2U|mut=9|16.2895	0.1579	+
chr1	151204801	151204802	PIP5K1A|CDS|C2U|mut=5|NA	0.1163	+
chr1	151220948	151220949	PIP5K1A|3UTR|C2U|mut=10|7.8448	0.1724	+
chr1	151221181	151221182	PIP5K1A|3UTR|C2U|mut=12|10.9921	0.2143	+
chr1	151221788	151221789	PIP5K1A|3UTR|C2U|mut=6|4.7805	0.1463	+
chr1	151237891	151237892	PSMD4|CDS|C2U|mut=8|94.4000	0.1143	+
chr1	151238039	151238040	PSMD4|CDS|C2U|mut=14|24.7335	0.0773	+
chr1	151259320	151259321	ZNF687|CDS|C2U|mut=5|18.4286	0.2	+
chr1	151259806	151259807	ZNF687|CDS|C2U|mut=4|18.4800	0.2	+
chr1	151260125	151260126	ZNF687|CDS|C2U|mut=7|22.7500	0.35	+
chr1	151260521	151260522	ZNF687|CDS|C2U|mut=3|NA	0.1765	+
chr1	151262976	151262977	ZNF687|CDS|C2U|mut=7|NA	0.2121	+
chr1	151264186	151264187	ZNF687|3UTR|C2U|mut=4|9.9556	0.2667	+
chr1	151264685	151264686	PI4KB|3UTR|C2U|mut=5|29.7266	0.1562	-
chr1	151264917	151264918	PI4KB|3UTR|C2U|mut=6|20.5600	0.12	-
chr1	151265287	151265288	PI4KB|3UTR|C2U|mut=6|16.5472	0.1132	-
chr1	151288488	151288489	PI4KB|CDS|C2U|mut=2|51.2000	0.2	-
chr1	151313353	151313354	RFX5|3UTR|C2U|mut=4|13.4622	0.1176	-
chr1	151313755	151313756	RFX5|3UTR|C2U|mut=5|NA	0.1	-
chr1	151315326	151315327	RFX5|CDS|C2U|mut=6|51.1707	0.1463	-
chr1	151376320	151376321	POGZ|3UTR|C2U|mut=6|20.2778	0.1667	-
chr1	151732519	151732520	MRPL9|3UTR|C2U|mut=11|8.6764	0.1236	-
chr1	151955489	151955490	S100A10|3UTR|C2U|mut=4|9.3079	0.1481	-
chr1	153617711	153617712	CHTOP|CDS|C2U|mut=17|43.3224	0.0756	+
chr1	153617869	153617870	CHTOP|3UTR|C2U|mut=24|36.0000	0.4528	+
chr1	153617906	153617907	CHTOP|3UTR|C2U|mut=11|6.0964	0.1325	+
chr1	153618047	153618048	CHTOP|3UTR|C2U|mut=4|15.6852	0.1111	+
chr1	153634124	153634125	SNAPIN|3UTR|C2U|mut=3|24.6750	0.15	+
chr1	153634593	153634594	ILF2|3UTR|C2U|mut=11|8.2597	0.0775	-
chr1	153634651	153634652	ILF2|3UTR|C2U|mut=38|7.7652	0.1	-
chr1	153634811	153634812	ILF2|3UTR|C2U|mut=22|7.8143	0.0794	-
chr1	153635731	153635732	ILF2|CDS|C2U|mut=29|NA	0.1261	-
chr1	153923810	153923811	CRTC2|CDS|C2U|mut=5|8.9375	0.125	-
chr1	153931764	153931765	SLC39A1|3UTR|C2U|mut=7|7.9043	0.0897	-
chr1	153931827	153931828	SLC39A1|3UTR|C2U|mut=29|11.1840	0.3021	-
chr1	153932415	153932416	SLC39A1|3UTR|C2U|mut=14|14.2839	0.1129	-
chr1	153947107	153947108	JTB|3UTR|C2U|mut=10|9.6772	0.1	-
chr1	153954298	153954299	RAB13|3UTR|C2U|mut=5|14.5426	0.1064	-
chr1	153955236	153955237	RAB13|CDS|C2U|mut=9|NA	0.1169	-
chr1	154128875	154128876	TPM3|3UTR|C2U|mut=5|55.0000	0.3333	-
chr1	154128985	154128986	TPM3|3UTR|C2U|mut=10|13.8782	0.2703	-
chr1	154129089	154129090	TPM3|3UTR|C2U|mut=9|11.8379	0.1111	-
chr1	154129167	154129168	TPM3|3UTR|C2U|mut=10|5.1454	0.1266	-
chr1	154179245	154179246	C1orf43|3UTR|C2U|mut=13|6.4910	0.1083	-
chr1	154179284	154179285	C1orf43|3UTR|C2U|mut=28|5.6846	0.1176	-
chr1	154179420	154179421	C1orf43|3UTR|C2U|mut=34|21.2610	0.1115	-
chr1	154179472	154179473	C1orf43|3UTR|C2U|mut=33|14.7609	0.1082	-
chr1	154179533	154179534	C1orf43|3UTR|C2U|mut=26|6.9062	0.113	-
chr1	154179632	154179633	C1orf43|3UTR|C2U|mut=18|13.7176	0.0706	-
chr1	154179718	154179719	C1orf43|3UTR|C2U|mut=32|4.9654	0.1176	-
chr1	154179927	154179928	C1orf43|CDS|C2U|mut=43|5.6308	0.1165	-
chr1	154180025	154180026	C1orf43|CDS|C2U|mut=43|10.4110	0.1108	-
chr1	154184595	154184596	C1orf43|3UTR|C2U|mut=2|7.9688	0.1667	-
chr1	154184648	154184649	C1orf43|3UTR|C2U|mut=3|24.6429	0.2143	-
chr1	154184735	154184736	C1orf43|3UTR|C2U|mut=4|12.0714	0.2857	-
chr1	154235786	154235787	UBAP2L|3UTR|C2U|mut=7|12.5755	0.1429	+
chr1	154248312	154248313	HAX1|3UTR|C2U|mut=4|8.1739	0.1739	+
chr1	154522600	154522601	UBE2Q1|3UTR|C2U|mut=6|4.9434	0.1132	-
chr1	154522617	154522618	UBE2Q1|3UTR|C2U|mut=6|17.8000	0.1176	-
chr1	154556029	154556030	ADAR|3UTR|C2U|mut=6|9.8704	0.1017	-
chr1	154557267	154557268	ADAR|3UTR|C2U|mut=12|14.5259	0.1967	-
chr1	154935235	154935236	SHC1|3UTR|C2U|mut=2|41.2727	0.1818	-
chr1	154935307	154935308	SHC1|3UTR|C2U|mut=3|40.3636	0.2727	-
chr1	154935832	154935833	SHC1|3UTR|C2U|mut=5|18.8000	0.25	-
chr1	154935875	154935876	SHC1|3UTR|C2U|mut=6|25.8519	0.2222	-
chr1	154947262	154947263	CKS1B|CDS|C2U|mut=6|4.4302	0.1395	+
chr1	154960917	154960918	FLAD1|CDS|C2U|mut=6|19.4762	0.0952	+
chr1	154961191	154961192	FLAD1|CDS|C2U|mut=8|45.6615	0.1231	+
chr1	154961235	154961236	FLAD1|CDS|C2U|mut=10|26.8750	0.1471	+
chr1	154962878	154962879	FLAD1|CDS|C2U|mut=7|NA	0.14	+
chr1	155110876	155110877	SLC50A1|3UTR|C2U|mut=6|13.4069	0.1034	+
chr1	155110910	155110911	SLC50A1|3UTR|C2U|mut=11|3.6283	0.2115	+
chr1	155110946	155110947	SLC50A1|3UTR|C2U|mut=4|16.8906	0.125	+
chr1	155112411	155112412	DPM3|3UTR|C2U|mut=12|7.4789	0.1034	-
chr1	155217211	155217212	FAM189B|3UTR|C2U|mut=5|30.9459	0.1351	-
chr1	155226055	155226056	SCAMP3|3UTR|C2U|mut=7|8.8804	0.1014	-
chr1	155258200	155258201	HCN3|CDS|C2U|mut=3|17.4000	0.1579	+
chr1	155307320	155307321	ASH1L|3UTR|C2U|mut=4|11.1304	0.1739	-
chr1	155451249	155451250	ASH1L|CDS|C2U|mut=3|9.9000	0.15	-
chr1	155629409	155629410	YY1AP1|3UTR|C2U|mut=6|96.2963	0.2222	-
chr1	155629907	155629908	YY1AP1|CDS|C2U|mut=8|31.1000	0.0833	-
chr1	155630253	155630254	YY1AP1|CDS|C2U|mut=6|8.8772	0.1053	-
chr1	155630337	155630338	YY1AP1|CDS|C2U|mut=8|11.1111	0.1429	-
chr1	155630617	155630618	YY1AP1|CDS|C2U|mut=8|29.3684	0.0842	-
chr1	155698875	155698876	DAP3|CDS|C2U|mut=9|NA	0.0841	+
chr1	155707990	155707991	DAP3|CDS|C2U|mut=14|6.5843	0.0733	+
chr1	155708139	155708140	DAP3|3UTR|C2U|mut=9|7.3565	0.0938	+
chr1	155736186	155736187	GON4L|CDS|C2U|mut=2|23.0909	0.1818	-
chr1	155869160	155869161	RIT1|3UTR|C2U|mut=5|5.7292	0.25	-
chr1	155978874	155978875	SSR2|3UTR|C2U|mut=22|6.7611	0.1528	-
chr1	155978985	155978986	SSR2|3UTR|C2U|mut=27|4.9328	0.0928	-
chr1	155979033	155979034	SSR2|3UTR|C2U|mut=16|22.9471	0.0741	-
chr1	155979073	155979074	SSR2|3UTR|C2U|mut=45|37.5208	0.15	-
chr1	156005753	156005754	UBQLN4|3UTR|C2U|mut=9|19.4599	0.3913	-
chr1	156005918	156005919	UBQLN4|3UTR|C2U|mut=7|33.0231	0.1944	-
chr1	156180374	156180375	SLC25A44|3UTR|C2U|mut=4|25.8889	0.1667	+
chr1	156180700	156180701	SLC25A44|3UTR|C2U|mut=4|9.7778	0.1905	+
chr1	156180739	156180740	SLC25A44|3UTR|C2U|mut=5|10.6429	0.1786	+
chr1	156180838	156180839	SLC25A44|3UTR|C2U|mut=5|3.1250	0.1389	+
chr1	156181310	156181311	SLC25A44|3UTR|C2U|mut=3|17.1111	0.1667	+
chr1	156219488	156219489	SMG5|3UTR|C2U|mut=7|20.3610	0.1077	-
chr1	156235854	156235855	SMG5|CDS|C2U|mut=18|31.5051	0.144	-
chr1	156243182	156243183	SMG5|CDS|C2U|mut=3|NA	0.1304	-
chr1	156246991	156246992	SMG5|CDS|C2U|mut=8|12.9846	0.1538	-
chr1	156247751	156247752	SMG5|CDS|C2U|mut=7|NA	0.1346	-
chr1	156247793	156247794	SMG5|CDS|C2U|mut=7|NA	0.1667	-
chr1	156262529	156262530	GLMP|3UTR|C2U|mut=4|6.3896	0.1818	-
chr1	156262658	156262659	GLMP|3UTR|C2U|mut=3|19.0263	0.1579	-
chr1	156262760	156262761	GLMP|3UTR|C2U|mut=14|6.5376	0.2154	-
chr1	156264183	156264184	GLMP|CDS|C2U|mut=3|NA	0.2	-
chr1	156278826	156278827	CCT3|3UTR|C2U|mut=20|5.3002	0.107	-
chr1	156290656	156290657	CCT3|CDS|C2U|mut=43|27.8357	0.1276	-
chr1	156564325	156564326	GPATCH4|3UTR|C2U|mut=5|73.8542	0.2083	-
chr1	156564381	156564382	GPATCH4|3UTR|C2U|mut=4|56.9091	0.3636	-
chr1	156564407	156564408	GPATCH4|3UTR|C2U|mut=7|55.5766	0.2258	-
chr1	156564546	156564547	GPATCH4|3UTR|C2U|mut=10|13.0398	0.1042	-
chr1	156564795	156564796	GPATCH4|3UTR|C2U|mut=17|18.0162	0.1076	-
chr1	156564887	156564888	GPATCH4|3UTR|C2U|mut=16|91.1678	0.1074	-
chr1	156564972	156564973	GPATCH4|3UTR|C2U|mut=15|109.8182	0.0909	-
chr1	156565305	156565306	GPATCH4|CDS|C2U|mut=11|27.8750	0.1111	-
chr1	156565378	156565379	GPATCH4|CDS|C2U|mut=15|280.9722	0.1389	-
chr1	156566207	156566208	GPATCH4|CDS|C2U|mut=11|NA	0.1294	-
chr1	156691955	156691956	ISG20L2|3UTR|C2U|mut=10|13.5119	0.1429	-
chr1	156693143	156693144	ISG20L2|CDS|C2U|mut=11|15.8917	0.1183	-
chr1	156694005	156694006	ISG20L2|CDS|C2U|mut=21|31.0855	0.2763	-
chr1	156694041	156694042	ISG20L2|CDS|C2U|mut=9|24.3145	0.1452	-
chr1	156694086	156694087	ISG20L2|CDS|C2U|mut=10|28.8462	0.1923	-
chr1	156696764	156696765	ISG20L2|CDS|C2U|mut=11|52.1382	0.1341	-
chr1	156696805	156696806	ISG20L2|CDS|C2U|mut=8|7.8397	0.1311	-
chr1	156707210	156707211	MRPL24|CDS|C2U|mut=11|15.1463	0.1134	-
chr1	156711974	156711975	HDGF|3UTR|C2U|mut=4|8.7536	0.1739	-
chr1	156712207	156712208	HDGF|3UTR|C2U|mut=13|6.3075	0.1057	-
chr1	156712326	156712327	HDGF|3UTR|C2U|mut=17|13.5390	0.1133	-
chr1	156712378	156712379	HDGF|3UTR|C2U|mut=11|10.9099	0.1692	-
chr1	156712526	156712527	HDGF|3UTR|C2U|mut=16|10.1202	0.0825	-
chr1	156713184	156713185	HDGF|3UTR|C2U|mut=39|11.5299	0.1884	-
chr1	156756526	156756527	PRCC|CDS|C2U|mut=8|10.9842	0.1159	+
chr1	156756799	156756800	PRCC|CDS|C2U|mut=18|9.7453	0.2143	+
chr1	156764568	156764569	PRCC|CDS|C2U|mut=10|NA	0.1923	+
chr1	156770437	156770438	PRCC|3UTR|C2U|mut=6|17.0279	0.1176	+
chr1	159888408	159888409	TAGLN2|3UTR|C2U|mut=13|4.0512	0.0818	-
chr1	160183659	160183660	PEA15|3UTR|C2U|mut=6|5.1641	0.1333	+
chr1	160183781	160183782	PEA15|3UTR|C2U|mut=6|11.8487	0.1224	+
chr1	160183928	160183929	PEA15|3UTR|C2U|mut=7|14.1867	0.1556	+
chr1	160184038	160184039	PEA15|3UTR|C2U|mut=5|29.4213	0.2083	+
chr1	160184160	160184161	PEA15|3UTR|C2U|mut=4|72.4731	0.129	+
chr1	160184901	160184902	PEA15|3UTR|C2U|mut=7|6.0864	0.2188	+
chr1	160184926	160184927	PEA15|3UTR|C2U|mut=8|27.0556	0.1667	+
chr1	160185044	160185045	PEA15|3UTR|C2U|mut=3|5.6374	0.1429	+
chr1	160248462	160248463	PEX19|3UTR|C2U|mut=8|42.2667	0.2	-
chr1	160251912	160251913	PEX19|CDS|C2U|mut=4|35.7647	0.1176	-
chr1	160259643	160259644	COPA|3UTR|C2U|mut=11|5.1725	0.1158	-
chr1	160259748	160259749	COPA|3UTR|C2U|mut=8|4.2533	0.1053	-
chr1	160287473	160287474	SUMO1P3|ncRNA|C2U|mut=11|2.6552	0.3235	+
chr1	160966087	160966088	F11R|3UTR|C2U|mut=4|18.4250	0.25	-
chr1	161091918	161091919	DEDD|3UTR|C2U|mut=3|45.6000	0.15	-
chr1	161141416	161141417	B4GALT3|3UTR|C2U|mut=3|62.1600	0.15	-
chr1	161141673	161141674	B4GALT3|CDS|C2U|mut=8|12.3922	0.086	-
chr1	161141819	161141820	B4GALT3|CDS|C2U|mut=8|24.7356	0.092	-
chr1	161142071	161142072	B4GALT3|CDS|C2U|mut=8|NA	0.1067	-
chr1	161326582	161326583	SDHC|CDS|C2U|mut=7|26.2500	0.1489	+
chr1	161495929	161495930	HSPA6|CDS|C2U|mut=3|53.8750	0.25	+
chr1	161496028	161496029	HSPA6|CDS|C2U|mut=3|11.9076	0.1579	+
chr1	161496169	161496170	HSPA6|CDS|C2U|mut=4|6.5116	0.2222	+
chr1	161726671	161726672	DUSP12|CDS|C2U|mut=11|14.1778	0.2157	+
chr1	161726717	161726718	DUSP12|CDS|C2U|mut=6|12.8984	0.1176	+
chr1	161726860	161726861	DUSP12|3UTR|C2U|mut=7|22.1136	0.1591	+
chr1	161726888	161726889	DUSP12|3UTR|C2U|mut=3|82.7143	0.2143	+
chr1	161789554	161789555	ATF6|CDS|C2U|mut=5|46.4634	0.122	+
chr1	161928438	161928439	ATF6|CDS|C2U|mut=8|10.5455	0.1333	+
chr1	162551173	162551174	UAP1|CDS|C2U|mut=8|9.3284	0.1194	+
chr1	162558566	162558567	UAP1|CDS|C2U|mut=7|NA	0.1842	+
chr1	162560158	162560159	UAP1|CDS|C2U|mut=8|24.0381	0.1143	+
chr1	162569319	162569320	UAP1|3UTR|C2U|mut=5|13.9362	0.1064	+
chr1	162569460	162569461	UAP1|3UTR|C2U|mut=6|19.9167	0.1333	+
chr1	165631737	165631738	ALDH9A1|3UTR|C2U|mut=6|16.3705	0.1224	-
chr1	165696678	165696679	TMCO1|3UTR|C2U|mut=6|16.5425	0.1579	-
chr1	165696776	165696777	TMCO1|3UTR|C2U|mut=7|18.7685	0.2258	-
chr1	165697134	165697135	TMCO1|3UTR|C2U|mut=11|11.9114	0.1048	-
chr1	165697167	165697168	TMCO1|3UTR|C2U|mut=9|7.2823	0.1169	-
chr1	165877213	165877214	UCK2|3UTR|C2U|mut=5|6.5446	0.1087	+
chr1	166818550	166818551	POGK|CDS|C2U|mut=7|22.8148	0.1556	+
chr1	166819074	166819075	POGK|CDS|C2U|mut=9|NA	0.2093	+
chr1	166819288	166819289	POGK|CDS|C2U|mut=10|24.2283	0.2326	+
chr1	166822677	166822678	POGK|3UTR|C2U|mut=4|18.7917	0.125	+
chr1	166823346	166823347	POGK|3UTR|C2U|mut=5|13.8400	0.2	+
chr1	166823556	166823557	POGK|3UTR|C2U|mut=4|10.0327	0.1143	+
chr1	166826128	166826129	TADA1|3UTR|C2U|mut=7|5.6547	0.1094	-
chr1	166826494	166826495	TADA1|3UTR|C2U|mut=8|11.1163	0.1569	-
chr1	167510313	167510314	CREG1|3UTR|C2U|mut=3|11.7422	0.1875	-
chr1	167510892	167510893	CREG1|3UTR|C2U|mut=7|52.7008	0.1148	-
chr1	167511145	167511146	CREG1|3UTR|C2U|mut=6|2.5889	0.1154	-
chr1	167511302	167511303	CREG1|3UTR|C2U|mut=5|12.5502	0.1087	-
chr1	167511328	167511329	CREG1|3UTR|C2U|mut=9|24.6450	0.18	-
chr1	167758341	167758342	MPZL1|3UTR|C2U|mut=3|13.4500	0.15	+
chr1	168014405	168014406	DCAF6|CDS|C2U|mut=4|17.2444	0.1333	+
chr1	168169162	168169163	TIPRL|CDS|C2U|mut=4|55.6667	0.1111	+
chr1	168170294	168170295	TIPRL|3UTR|C2U|mut=4|6.2837	0.1176	+
chr1	168170800	168170801	TIPRL|3UTR|C2U|mut=4|19.0977	0.2105	+
chr1	169267918	169267919	NME7|CDS|C2U|mut=5|5.6786	0.25	-
chr1	169345957	169345958	BLZF1|CDS|C2U|mut=3|13.2054	0.1875	+
chr1	169366553	169366554	CCDC181|CDS|C2U|mut=3|7.6957	0.1304	-
chr1	169388346	169388347	CCDC181|CDS|C2U|mut=7|NA	0.2414	-
chr1	169390977	169390978	CCDC181|CDS|C2U|mut=4|33.8947	0.2105	-
chr1	169391515	169391516	CCDC181|CDS|C2U|mut=6|26.0000	0.2222	-
chr1	169433491	169433492	SLC19A2|3UTR|C2U|mut=3|5.0526	0.1579	-
chr1	169434976	169434977	SLC19A2|3UTR|C2U|mut=4|70.5455	0.1212	-
chr1	169951173	169951174	KIFAP3|CDS|C2U|mut=4|NA	0.129	-
chr1	171509768	171509769	PRRC2C|CDS|C2U|mut=6|13.8496	0.1053	+
chr1	171510980	171510981	PRRC2C|CDS|C2U|mut=10|32.8750	0.2083	+
chr1	171526421	171526422	PRRC2C|CDS|C2U|mut=10|14.8039	0.1961	+
chr1	171527238	171527239	PRRC2C|CDS|C2U|mut=7|22.2690	0.1228	+
chr1	171561470	171561471	PRRC2C|3UTR|C2U|mut=8|10.8875	0.0941	+
chr1	171562484	171562485	PRRC2C|3UTR|C2U|mut=8|25.8590	0.2286	+
chr1	171765931	171765932	EEF1AKNMT|3UTR|C2U|mut=7|127.9167	0.1667	+
chr1	172411104	172411105	PIGC|CDS|C2U|mut=4|13.7143	0.1111	-
chr1	172411340	172411341	PIGC|CDS|C2U|mut=4|86.3810	0.2857	-
chr1	172580416	172580417	SUCO|3UTR|C2U|mut=6|9.0557	0.2069	+
chr1	173457906	173457907	PRDX6|3UTR|C2U|mut=6|6.8296	0.1333	+
chr1	173703191	173703192	KLHL20|CDS|C2U|mut=7|10.1635	0.2692	+
chr1	173754953	173754954	KLHL20|3UTR|C2U|mut=3|NA	0.2308	+
chr1	173769144	173769145	CENPL|3UTR|C2U|mut=3|5.5227	0.15	-
chr1	173769537	173769538	CENPL|3UTR|C2U|mut=3|5.6111	0.1667	-
chr1	173769613	173769614	CENPL|CDS|C2U|mut=8|7.8667	0.2222	-
chr1	173772195	173772196	CENPL|CDS|C2U|mut=2|NA	0.1818	-
chr1	173822655	173822656	DARS2|CDS|C2U|mut=8|30.5591	0.086	+
chr1	173827080	173827081	DARS2|3UTR|C2U|mut=8|5.2542	0.1905	+
chr1	174979258	174979259	CACYBP|3UTR|C2U|mut=15|9.3188	0.1145	+
chr1	174979307	174979308	CACYBP|3UTR|C2U|mut=30|6.3116	0.1765	+
chr1	174979321	174979322	CACYBP|3UTR|C2U|mut=15|3.8590	0.1103	+
chr1	174979358	174979359	CACYBP|3UTR|C2U|mut=10|9.8382	0.1149	+
chr1	174979400	174979401	CACYBP|3UTR|C2U|mut=16|5.3522	0.1416	+
chr1	174979468	174979469	CACYBP|3UTR|C2U|mut=6|16.0896	0.1132	+
chr1	174979570	174979571	CACYBP|3UTR|C2U|mut=8|7.9502	0.1067	+
chr1	174979574	174979575	CACYBP|3UTR|C2U|mut=7|8.4092	0.1045	+
chr1	174979806	174979807	CACYBP|3UTR|C2U|mut=6|17.6760	0.12	+
chr1	178885731	178885732	RALGPS2|3UTR|C2U|mut=4|25.8125	0.25	+
chr1	179012940	179012941	FAM20B|5UTR|C2U|mut=3|NA	0.1304	+
chr1	179044747	179044748	FAM20B|3UTR|C2U|mut=9|11.2444	0.3462	+
chr1	179064512	179064513	TOR3A|3UTR|C2U|mut=19|5.2817	0.2676	+
chr1	179064727	179064728	TOR3A|3UTR|C2U|mut=7|10.8946	0.1944	+
chr1	179064971	179064972	TOR3A|3UTR|C2U|mut=10|11.8969	0.1316	+
chr1	179323013	179323014	SOAT1|3UTR|C2U|mut=3|14.5210	0.1765	+
chr1	179812063	179812064	TOR1AIP2|3UTR|C2U|mut=3|4.2662	0.2727	-
chr1	179814809	179814810	TOR1AIP2|3UTR|C2U|mut=5|NA	0.2	-
chr1	179815295	179815296	TOR1AIP2|CDS|C2U|mut=6|17.5000	0.2143	-
chr1	179887999	179888000	TOR1AIP1|3UTR|C2U|mut=4|3.8353	0.2	+
chr1	179888138	179888139	TOR1AIP1|3UTR|C2U|mut=5|11.9643	0.1786	+
chr1	179888492	179888493	TOR1AIP1|3UTR|C2U|mut=8|12.8254	0.1778	+
chr1	179888770	179888771	TOR1AIP1|3UTR|C2U|mut=3|11.7316	0.1579	+
chr1	180064997	180064998	CEP350|CDS|C2U|mut=3|30.6364	0.2727	+
chr1	180082062	180082063	CEP350|3UTR|C2U|mut=3|12.7609	0.1304	+
chr1	180082491	180082492	CEP350|3UTR|C2U|mut=3|NA	0.2727	+
chr1	180083359	180083360	CEP350|3UTR|C2U|mut=3|41.8333	0.1667	+
chr1	180083376	180083377	CEP350|3UTR|C2U|mut=4|18.5263	0.2105	+
chr1	181059347	181059348	IER5|3UTR|C2U|mut=11|11.5625	0.2	+
chr1	181059477	181059478	IER5|3UTR|C2U|mut=5|10.2904	0.1136	+
chr1	181059540	181059541	IER5|3UTR|C2U|mut=14|8.9216	0.2745	+
chr1	181059610	181059611	IER5|3UTR|C2U|mut=4|6.1467	0.1667	+
chr1	181059756	181059757	IER5|3UTR|C2U|mut=3|6.7828	0.1364	+
chr1	181059795	181059796	IER5|3UTR|C2U|mut=4|6.4643	0.1667	+
chr1	182352333	182352334	GLUL|3UTR|C2U|mut=6|25.8083	0.15	-
chr1	182352373	182352374	GLUL|3UTR|C2U|mut=6|14.2644	0.1034	-
chr1	182352467	182352468	GLUL|3UTR|C2U|mut=16|6.7425	0.1356	-
chr1	182352511	182352512	GLUL|3UTR|C2U|mut=14|12.6827	0.1273	-
chr1	182352515	182352516	GLUL|3UTR|C2U|mut=11|6.3643	0.1078	-
chr1	182352861	182352862	GLUL|3UTR|C2U|mut=13|5.9524	0.25	-
chr1	182354601	182354602	GLUL|CDS|C2U|mut=22|16.9650	0.1122	-
chr1	182829270	182829271	DHX9|CDS|C2U|mut=12|34.1835	0.1101	+
chr1	182835665	182835666	DHX9|CDS|C2U|mut=9|NA	0.0957	+
chr1	182856295	182856296	DHX9|CDS|C2U|mut=19|16.0962	0.0896	+
chr1	182856630	182856631	DHX9|3UTR|C2U|mut=10|9.1125	0.1124	+
chr1	182856687	182856688	DHX9|3UTR|C2U|mut=14|11.1322	0.1138	+
chr1	183521648	183521649	SMG7|3UTR|C2U|mut=3|11.4866	0.1765	+
chr1	183522010	183522011	SMG7|3UTR|C2U|mut=5|4.3886	0.1282	+
chr1	183522787	183522788	SMG7|3UTR|C2U|mut=3|5.9571	0.2143	+
chr1	183595823	183595824	ARPC5|3UTR|C2U|mut=10|10.8424	0.1562	-
chr1	184043162	184043163	TSEN15|3UTR|C2U|mut=9|12.0682	0.2045	+
chr1	184043202	184043203	TSEN15|3UTR|C2U|mut=3|132.0000	0.1579	+
chr1	184660354	184660355	EDEM3|3UTR|C2U|mut=4|12.0972	0.1111	-
chr1	185069456	185069457	RNF2|3UTR|C2U|mut=4|NA	0.2105	+
chr1	185266937	185266938	IVNS1ABP|3UTR|C2U|mut=8|41.1922	0.1569	-
chr1	185266960	185266961	IVNS1ABP|3UTR|C2U|mut=10|14.6770	0.2632	-
chr1	185267016	185267017	IVNS1ABP|3UTR|C2U|mut=3|16.5667	0.15	-
chr1	185269430	185269431	IVNS1ABP|CDS|C2U|mut=11|NA	0.0917	-
chr1	185276713	185276714	IVNS1ABP|CDS|C2U|mut=8|14.3051	0.1356	-
chr1	186300687	186300688	TPR|CDS|C2U|mut=7|NA	0.1014	-
chr1	186306215	186306216	TPR|CDS|C2U|mut=6|NA	0.1111	-
chr1	186360884	186360885	ODR4|CDS|C2U|mut=7|NA	0.2188	+
chr1	186389077	186389078	ODR4|3UTR|C2U|mut=4|10.7333	0.2	+
chr1	186389964	186389965	ODR4|3UTR|C2U|mut=5|7.7350	0.1282	+
chr1	192685459	192685460	MIR4426|ncRNA|C2U|mut=17|122.7986	0.2152	+
chr1	192781161	192781162	RGS2|3UTR|C2U|mut=4|13.9333	0.1667	+
chr1	192781231	192781232	RGS2|3UTR|C2U|mut=3|30.2632	0.1579	+
chr1	192781300	192781301	RGS2|3UTR|C2U|mut=8|23.8750	0.25	+
chr1	192983686	192983687	UCHL5|3UTR|C2U|mut=5|19.2833	0.2	-
chr1	192984283	192984284	UCHL5|3UTR|C2U|mut=5|12.0915	0.2778	-
chr1	192984758	192984759	UCHL5|3UTR|C2U|mut=3|5.1491	0.1364	-
chr1	192993027	192993028	UCHL5|CDS|C2U|mut=10|NA	0.1075	-
chr1	193060018	193060019	RO60|3UTR|C2U|mut=3|6.2045	0.1364	+
chr1	197071886	197071887	ASPM|CDS|C2U|mut=4|14.3333	0.1111	-
chr1	197704913	197704914	DENND1B|CDS|C2U|mut=9|NA	0.6429	-
chr1	198247127	198247128	NEK7|CDS|C2U|mut=3|NA	0.1579	+
chr1	198289912	198289913	NEK7|3UTR|C2U|mut=5|5.9479	0.3333	+
chr1	198290663	198290664	NEK7|3UTR|C2U|mut=3|86.5909	0.1364	+
chr1	198290989	198290990	NEK7|3UTR|C2U|mut=3|13.3036	0.1429	+
chr1	198291051	198291052	NEK7|3UTR|C2U|mut=4|7.7302	0.1429	+
chr1	200374597	200374598	ZNF281|3UTR|C2U|mut=6|11.8543	0.4615	-
chr1	200374722	200374723	ZNF281|3UTR|C2U|mut=7|31.1875	0.25	-
chr1	200375512	200375513	ZNF281|3UTR|C2U|mut=2|14.1400	0.2	-
chr1	200375688	200375689	ZNF281|3UTR|C2U|mut=4|111.2000	0.16	-
chr1	200376151	200376152	ZNF281|CDS|C2U|mut=4|13.4578	0.16	-
chr1	200376336	200376337	ZNF281|CDS|C2U|mut=6|13.8718	0.2308	-
chr1	200377830	200377831	ZNF281|CDS|C2U|mut=3|14.3382	0.1765	-
chr1	200378102	200378103	ZNF281|CDS|C2U|mut=6|120.9474	0.3158	-
chr1	200613601	200613602	DDX59|CDS|C2U|mut=4|13.0222	0.1333	-
chr1	200618305	200618306	DDX59|CDS|C2U|mut=4|NA	0.1429	-
chr1	200633150	200633151	DDX59|CDS|C2U|mut=7|14.2593	0.2593	-
chr1	200635217	200635218	DDX59|CDS|C2U|mut=5|7.9321	0.1389	-
chr1	200635364	200635365	DDX59|CDS|C2U|mut=7|15.5327	0.2059	-
chr1	200817813	200817814	CAMSAP2|CDS|C2U|mut=4|19.8655	0.2353	+
chr1	200818234	200818235	CAMSAP2|CDS|C2U|mut=3|37.7812	0.1875	+
chr1	200829140	200829141	CAMSAP2|3UTR|C2U|mut=3|22.7500	0.25	+
chr1	201104020	201104021	TMEM9|3UTR|C2U|mut=9|6.4054	0.1216	-
chr1	201104193	201104194	TMEM9|3UTR|C2U|mut=18|12.2638	0.0874	-
chr1	201104343	201104344	TMEM9|3UTR|C2U|mut=19|128.7848	0.1258	-
chr1	201104632	201104633	TMEM9|3UTR|C2U|mut=17|5.9207	0.1441	-
chr1	201434860	201434861	PHLDA3|3UTR|C2U|mut=2|203.6364	0.1818	-
chr1	201845532	201845533	IPO9|3UTR|C2U|mut=7|6.1325	0.1556	+
chr1	201847683	201847684	IPO9|3UTR|C2U|mut=3|26.4000	0.3	+
chr1	201934641	201934642	TIMM17A|CDS|C2U|mut=14|NA	0.0848	+
chr1	201938712	201938713	TIMM17A|3UTR|C2U|mut=10|27.3826	0.087	+
chr1	201938751	201938752	TIMM17A|3UTR|C2U|mut=14|9.7406	0.0909	+
chr1	201938836	201938837	TIMM17A|3UTR|C2U|mut=21|8.0942	0.116	+
chr1	201938881	201938882	TIMM17A|3UTR|C2U|mut=10|10.4874	0.084	+
chr1	201938933	201938934	TIMM17A|3UTR|C2U|mut=25|13.9571	0.1506	+
chr1	201939041	201939042	TIMM17A|3UTR|C2U|mut=9|166.6688	0.1125	+
chr1	201939090	201939091	TIMM17A|3UTR|C2U|mut=7|22.6100	0.0933	+
chr1	201939113	201939114	TIMM17A|3UTR|C2U|mut=15|9.4686	0.1899	+
chr1	201939199	201939200	TIMM17A|3UTR|C2U|mut=12|14.0317	0.1481	+
chr1	201939249	201939250	TIMM17A|3UTR|C2U|mut=18|16.3131	0.2687	+
chr1	201939267	201939268	TIMM17A|3UTR|C2U|mut=7|6.5878	0.0946	+
chr1	201939296	201939297	TIMM17A|3UTR|C2U|mut=6|14.1661	0.1071	+
chr1	202103435	202103436	ARL8A|3UTR|C2U|mut=4|19.2754	0.1739	-
chr1	202302165	202302166	UBE2T|CDS|C2U|mut=13|24.0240	0.104	-
chr1	202860416	202860417	KLHL12|3UTR|C2U|mut=4|28.4348	0.1739	-
chr1	202860969	202860970	KLHL12|3UTR|C2U|mut=4|9.1630	0.1111	-
chr1	202887418	202887419	KLHL12|CDS|C2U|mut=6|45.9000	0.12	-
chr1	202894255	202894256	KLHL12|CDS|C2U|mut=5|9.0732	0.122	-
chr1	202910488	202910489	ADIPOR1|3UTR|C2U|mut=11|5.6584	0.11	-
chr1	202992401	202992402	TMEM183A|3UTR|C2U|mut=5|35.6875	0.1	+
chr1	202992901	202992902	TMEM183A|3UTR|C2U|mut=3|34.2273	0.1364	+
chr1	203822264	203822265	ZC3H11A|3UTR|C2U|mut=5|10.5787	0.1613	+
chr1	203839167	203839168	SNRPE|3UTR|C2U|mut=16|4.7976	0.0808	+
chr1	204375249	204375250	PPP1R15B|CDS|C2U|mut=4|190.1333	0.1333	-
chr1	205682648	205682649	NUCKS1|3UTR|C2U|mut=11|5.1484	0.0873	-
chr1	205683302	205683303	NUCKS1|3UTR|C2U|mut=11|7.1851	0.0786	-
chr1	205685016	205685017	NUCKS1|3UTR|C2U|mut=28|6.5242	0.1958	-
chr1	205688760	205688761	NUCKS1|CDS|C2U|mut=34|31.6231	0.1033	-
chr1	205737523	205737524	RAB29|3UTR|C2U|mut=3|31.6667	0.1667	-
chr1	205737625	205737626	RAB29|3UTR|C2U|mut=2|25.4545	0.1818	-
chr1	205738099	205738100	RAB29|3UTR|C2U|mut=3|25.1071	0.2143	-
chr1	205740710	205740711	RAB29|CDS|C2U|mut=4|NA	0.1818	-
chr1	205758506	205758507	SLC41A1|3UTR|C2U|mut=4|30.0615	0.3077	-
chr1	205759600	205759601	SLC41A1|3UTR|C2U|mut=3|150.9000	0.3	-
chr1	205760142	205760143	SLC41A1|3UTR|C2U|mut=3|9.5176	0.2	-
chr1	206767025	206767026	EIF2D|CDS|C2U|mut=8|14.9677	0.129	-
chr1	206784598	206784599	EIF2D|CDS|C2U|mut=7|11.6029	0.1029	-
chr1	206906051	206906052	MAPKAPK2|CDS|C2U|mut=6|7.4622	0.4286	+
chr1	206906284	206906285	MAPKAPK2|3UTR|C2U|mut=3|36.1667	0.25	+
chr1	206906325	206906326	MAPKAPK2|3UTR|C2U|mut=3|4.7905	0.2727	+
chr1	206906494	206906495	MAPKAPK2|3UTR|C2U|mut=9|6.2989	0.3214	+
chr1	206907318	206907319	MAPKAPK2|3UTR|C2U|mut=3|16.5000	0.15	+
chr1	207532950	207532951	CD55|CDS|C2U|mut=7|12.8333	0.0946	+
chr1	207533541	207533542	CD55|3UTR|C2U|mut=6|13.4747	0.1463	+
chr1	207930435	207930436	CD46|CDS|C2U|mut=7|4.6726	0.1061	+
chr1	207968237	207968238	CD46|3UTR|C2U|mut=6|12.9811	0.1132	+
chr1	210014324	210014325	UTP25|CDS|C2U|mut=4|18.5714	0.1429	+
chr1	210015644	210015645	UTP25|CDS|C2U|mut=2|25.4545	0.1818	+
chr1	210024870	210024871	UTP25|3UTR|C2U|mut=4|7.0260	0.1818	+
chr1	210024891	210024892	UTP25|3UTR|C2U|mut=6|20.2143	0.25	+
chr1	211488359	211488360	RCOR3|3UTR|C2U|mut=6|10.0370	0.2222	+
chr1	211489050	211489051	RCOR3|3UTR|C2U|mut=4|32.8333	0.25	+
chr1	212115148	212115149	INTS7|3UTR|C2U|mut=4|9.5960	0.1212	-
chr1	212115230	212115231	INTS7|CDS|C2U|mut=5|16.6957	0.1087	-
chr1	212115340	212115341	INTS7|CDS|C2U|mut=4|5.9088	0.1333	-
chr1	212125977	212125978	INTS7|CDS|C2U|mut=5|NA	0.1786	-
chr1	212151705	212151706	INTS7|CDS|C2U|mut=7|36.3404	0.1489	-
chr1	212156090	212156091	INTS7|CDS|C2U|mut=7|NA	0.2	-
chr1	212180024	212180025	INTS7|CDS|C2U|mut=6|NA	0.1395	-
chr1	212180048	212180049	INTS7|CDS|C2U|mut=5|NA	0.1111	-
chr1	212190288	212190289	INTS7|CDS|C2U|mut=6|NA	0.1818	-
chr1	212224966	212224967	RPL21P28|ncRNA|C2U|mut=5|13.9592	0.1429	-
chr1	212224977	212224978	RPL21P28|ncRNA|C2U|mut=4|12.7048	0.1333	-
chr1	212225052	212225053	RPL21P28|ncRNA|C2U|mut=31|8.3076	0.223	-
chr1	212273903	212273904	DTL|CDS|C2U|mut=8|12.8562	0.087	+
chr1	212274339	212274340	DTL|CDS|C2U|mut=31|14.5578	0.1824	+
chr1	212274382	212274383	DTL|CDS|C2U|mut=11|47.1353	0.1594	+
chr1	212276416	212276417	DTL|3UTR|C2U|mut=8|7.8847	0.0952	+
chr1	212276457	212276458	DTL|3UTR|C2U|mut=18|15.3330	0.2432	+
chr1	212276526	212276527	DTL|3UTR|C2U|mut=9|11.3571	0.1607	+
chr1	212276588	212276589	DTL|3UTR|C2U|mut=11|5.3645	0.1897	+
chr1	212276762	212276763	DTL|3UTR|C2U|mut=7|3.6984	0.1429	+
chr1	212276866	212276867	DTL|3UTR|C2U|mut=5|9.3608	0.1136	+
chr1	212277079	212277080	DTL|3UTR|C2U|mut=11|20.9133	0.1325	+
chr1	212277239	212277240	DTL|3UTR|C2U|mut=7|23.7674	0.1628	+
chr1	212277381	212277382	DTL|3UTR|C2U|mut=6|21.2979	0.1277	+
chr1	212277413	212277414	DTL|3UTR|C2U|mut=9|34.3565	0.1957	+
chr1	212277505	212277506	DTL|3UTR|C2U|mut=6|12.2273	0.2727	+
chr1	212277558	212277559	DTL|3UTR|C2U|mut=9|24.9609	0.1406	+
chr1	212277679	212277680	DTL|3UTR|C2U|mut=7|18.4211	0.1228	+
chr1	212277784	212277785	DTL|3UTR|C2U|mut=10|11.1050	0.1587	+
chr1	212277838	212277839	DTL|3UTR|C2U|mut=14|7.3128	0.2029	+
chr1	212277900	212277901	DTL|3UTR|C2U|mut=7|7.2154	0.1077	+
chr1	212277981	212277982	DTL|3UTR|C2U|mut=8|21.0827	0.1053	+
chr1	212278001	212278002	DTL|3UTR|C2U|mut=9|21.0496	0.1636	+
chr1	212278109	212278110	DTL|3UTR|C2U|mut=6|11.2679	0.1579	+
chr1	212534001	212534002	PPP2R5A|CDS|C2U|mut=5|23.4524	0.3571	+
chr1	212534072	212534073	PPP2R5A|CDS|C2U|mut=3|76.6154	0.2308	+
chr1	212538318	212538319	PACC1|3UTR|C2U|mut=6|8.1250	0.1071	-
chr1	212538350	212538351	PACC1|3UTR|C2U|mut=5|6.3689	0.1111	-
chr1	212538462	212538463	PACC1|3UTR|C2U|mut=6|12.0436	0.1091	-
chr1	212538466	212538467	PACC1|3UTR|C2U|mut=9|10.2823	0.1452	-
chr1	212619371	212619372	NENF|3UTR|C2U|mut=30|21.3089	0.2778	+
chr1	212911334	212911335	NSL1|3UTR|C2U|mut=11|10.0082	0.1803	-
chr1	212911425	212911426	NSL1|3UTR|C2U|mut=5|10.2279	0.1282	-
chr1	212911572	212911573	NSL1|3UTR|C2U|mut=6|15.9165	0.1714	-
chr1	212911753	212911754	NSL1|CDS|C2U|mut=6|6.9365	0.1071	-
chr1	213186636	213186637	ANGEL2|CDS|C2U|mut=5|60.0000	0.2381	-
chr1	214816604	214816605	CENPF|CDS|C2U|mut=6|46.3256	0.1395	+
chr1	214818585	214818586	CENPF|CDS|C2U|mut=8|28.9524	0.0988	+
chr1	214818726	214818727	CENPF|CDS|C2U|mut=6|80.3793	0.1034	+
chr1	214818950	214818951	CENPF|CDS|C2U|mut=11|7.5150	0.1486	+
chr1	214819532	214819533	CENPF|CDS|C2U|mut=7|12.9741	0.1207	+
chr1	214819961	214819962	CENPF|CDS|C2U|mut=8|29.4462	0.0988	+
chr1	214820116	214820117	CENPF|CDS|C2U|mut=9|11.7682	0.1023	+
chr1	214820203	214820204	CENPF|CDS|C2U|mut=7|42.8252	0.1707	+
chr1	214826233	214826234	CENPF|CDS|C2U|mut=7|NA	0.1014	+
chr1	214828694	214828695	CENPF|CDS|C2U|mut=7|NA	0.1273	+
chr1	214830539	214830540	CENPF|CDS|C2U|mut=13|48.0965	0.1413	+
chr1	214837276	214837277	CENPF|3UTR|C2U|mut=17|7.5070	0.2394	+
chr1	215759945	215759946	KCTD3|CDS|C2U|mut=7|NA	0.1489	+
chr1	215794304	215794305	KCTD3|3UTR|C2U|mut=7|42.0955	0.1591	+
chr1	217603957	217603958	GPATCH2|3UTR|C2U|mut=4|22.5833	0.25	-
chr1	218475678	218475679	RRP15|CDS|C2U|mut=6|27.6486	0.1622	+
chr1	218475720	218475721	RRP15|CDS|C2U|mut=9|27.7962	0.1731	+
chr1	218475883	218475884	RRP15|CDS|C2U|mut=5|18.8272	0.1852	+
chr1	218478428	218478429	RRP15|CDS|C2U|mut=9|NA	0.1731	+
chr1	218504396	218504397	RRP15|CDS|C2U|mut=6|30.6182	0.1818	+
chr1	218504428	218504429	RRP15|CDS|C2U|mut=5|37.9054	0.1351	+
chr1	220142138	220142139	EPRS1|3UTR|C2U|mut=17|9.1707	0.1133	-
chr1	220146627	220146628	EPRS1|CDS|C2U|mut=20|108.4916	0.1117	-
chr1	220146673	220146674	EPRS1|CDS|C2U|mut=13|30.2185	0.0861	-
chr1	220152841	220152842	EPRS1|CDS|C2U|mut=22|57.5793	0.1264	-
chr1	220153505	220153506	EPRS1|CDS|C2U|mut=10|32.1961	0.1176	-
chr1	220160525	220160526	EPRS1|CDS|C2U|mut=16|26.2105	0.1053	-
chr1	220195774	220195775	EPRS1|CDS|C2U|mut=12|62.2703	0.1081	-
chr1	220232272	220232273	BPNT1|CDS|C2U|mut=5|41.3298	0.1064	-
chr1	220267743	220267744	IARS2|CDS|C2U|mut=12|9.8046	0.1081	+
chr1	220287720	220287721	IARS2|CDS|C2U|mut=14|7.9411	0.0773	+
chr1	220320990	220320991	IARS2|3UTR|C2U|mut=12|5.2033	0.0851	+
chr1	220321257	220321258	IARS2|3UTR|C2U|mut=8|4.7125	0.1176	+
chr1	220323952	220323953	RAB3GAP2|3UTR|C2U|mut=4|7.1228	0.2222	-
chr1	220324527	220324528	RAB3GAP2|3UTR|C2U|mut=4|5.1688	0.1905	-
chr1	220325011	220325012	RAB3GAP2|CDS|C2U|mut=9|13.7455	0.2727	-
chr1	220986838	220986839	MTARC1|3UTR|C2U|mut=3|61.9038	0.2308	+
chr1	222801406	222801407	MIA3|CDS|C2U|mut=4|10.4028	0.1111	+
chr1	222802268	222802269	MIA3|CDS|C2U|mut=10|42.9437	0.303	+
chr1	222802355	222802356	MIA3|CDS|C2U|mut=9|8.9833	0.1915	+
chr1	222802616	222802617	MIA3|CDS|C2U|mut=5|67.1591	0.2273	+
chr1	222803290	222803291	MIA3|CDS|C2U|mut=4|17.9034	0.1379	+
chr1	222818946	222818947	MIA3|CDS|C2U|mut=9|NA	0.1343	+
chr1	222826369	222826370	MIA3|CDS|C2U|mut=4|NA	0.1212	+
chr1	222838817	222838818	MIA3|CDS|C2U|mut=9|102.7350	0.09	+
chr1	222838999	222839000	MIA3|3UTR|C2U|mut=7|5.9193	0.0933	+
chr1	222839294	222839295	MIA3|3UTR|C2U|mut=4|16.5236	0.16	+
chr1	223967953	223967954	TP53BP2|3UTR|C2U|mut=6|13.5436	0.1395	-
chr1	223967961	223967962	TP53BP2|3UTR|C2U|mut=6|16.2341	0.1304	-
chr1	223968212	223968213	TP53BP2|3UTR|C2U|mut=7|23.6833	0.1167	-
chr1	223976771	223976772	TP53BP2|CDS|C2U|mut=7|14.7109	0.2188	-
chr1	223986063	223986064	TP53BP2|CDS|C2U|mut=10|27.5170	0.2381	-
chr1	224345660	224345661	FBXO28|3UTR|C2U|mut=5|7.4023	0.1724	+
chr1	224345761	224345762	FBXO28|3UTR|C2U|mut=4|10.0000	0.125	+
chr1	224347090	224347091	FBXO28|3UTR|C2U|mut=3|14.8235	0.1765	+
chr1	224348312	224348313	FBXO28|3UTR|C2U|mut=6|11.1397	0.1765	+
chr1	224348613	224348614	FBXO28|3UTR|C2U|mut=6|23.3250	0.15	+
chr1	224348642	224348643	FBXO28|3UTR|C2U|mut=5|9.7206	0.1471	+
chr1	224377372	224377373	DEGS1|CDS|C2U|mut=21|13.2891	0.1909	+
chr1	224377924	224377925	DEGS1|CDS|C2U|mut=8|14.8100	0.092	+
chr1	224377979	224377980	DEGS1|CDS|C2U|mut=11|18.0556	0.1111	+
chr1	224380134	224380135	DEGS1|CDS|C2U|mut=15|12.0593	0.1172	+
chr1	224380509	224380510	DEGS1|3UTR|C2U|mut=13|7.9494	0.197	+
chr1	224380591	224380592	DEGS1|3UTR|C2U|mut=22|7.1614	0.2075	+
chr1	224380813	224380814	DEGS1|3UTR|C2U|mut=9|9.0592	0.2368	+
chr1	224380895	224380896	DEGS1|3UTR|C2U|mut=6|8.5750	0.1875	+
chr1	224475613	224475614	NVL|CDS|C2U|mut=7|13.6084	0.1346	-
chr1	224492828	224492829	NVL|CDS|C2U|mut=7|NA	0.2	-
chr1	224495779	224495780	NVL|CDS|C2U|mut=6|14.2600	0.12	-
chr1	225590543	225590544	LBR|3UTR|C2U|mut=6|9.3728	0.1154	-
chr1	225683421	225683422	ENAH|3UTR|C2U|mut=7|6.2333	0.1458	-
chr1	225685201	225685202	ENAH|3UTR|C2U|mut=6|8.6761	0.0938	-
chr1	225977090	225977091	SRP9|3UTR|C2U|mut=21|5.0001	0.1603	+
chr1	225977257	225977258	SRP9|3UTR|C2U|mut=20|11.8732	0.0709	+
chr1	225977272	225977273	SRP9|3UTR|C2U|mut=24|4.6119	0.0814	+
chr1	225977520	225977521	SRP9|3UTR|C2U|mut=20|13.4774	0.101	+
chr1	225977609	225977610	SRP9|3UTR|C2U|mut=21|9.1101	0.0686	+
chr1	225977774	225977775	SRP9|3UTR|C2U|mut=26|6.0841	0.1036	+
chr1	225977854	225977855	SRP9|3UTR|C2U|mut=23|9.5774	0.1192	+
chr1	225978080	225978081	SRP9|3UTR|C2U|mut=12|5.9194	0.0902	+
chr1	226107659	226107660	PYCR2|3UTR|C2U|mut=6|19.3061	0.1277	-
chr1	226172532	226172533	SDE2|3UTR|C2U|mut=2|12.2667	0.2	-
chr1	226334011	226334012	ACBD3|3UTR|C2U|mut=8|3.7924	0.0899	-
chr1	226334239	226334240	ACBD3|3UTR|C2U|mut=5|8.2775	0.1136	-
chr1	226419853	226419854	LIN9|3UTR|C2U|mut=8|11.9631	0.2581	-
chr1	226420848	226420849	LIN9|CDS|C2U|mut=4|NA	0.1212	-
chr1	226421115	226421116	LIN9|CDS|C2U|mut=9|39.2885	0.1731	-
chr1	226453990	226453991	LIN9|CDS|C2U|mut=4|NA	0.1333	-
chr1	226548801	226548802	PARP1|3UTR|C2U|mut=13|16.5665	0.1032	-
chr1	227174314	227174315	COQ8A|CDS|C2U|mut=11|NA	0.1222	+
chr1	227175181	227175182	COQ8A|3UTR|C2U|mut=3|28.6154	0.2308	+
chr1	227178245	227178246	CDC42BPA|3UTR|C2U|mut=3|21.9141	0.1875	-
chr1	227178590	227178591	CDC42BPA|3UTR|C2U|mut=2|16.9200	0.2	-
chr1	227180903	227180904	CDC42BPA|3UTR|C2U|mut=4|21.7742	0.129	-
chr1	227268646	227268647	CDC42BPA|CDS|C2U|mut=5|NA	0.2273	-
chr1	227505580	227505581	CDC42BPA|5UTR|C2U|mut=6|57.1429	0.2857	-
chr1	227946825	227946826	SNAP47|CDS|C2U|mut=6|19.3294	0.1176	+
chr1	227946928	227946929	SNAP47|CDS|C2U|mut=10|82.1377	0.1087	+
chr1	227946968	227946969	SNAP47|CDS|C2U|mut=9|13.4308	0.1154	+
chr1	227946989	227946990	SNAP47|CDS|C2U|mut=9|13.4868	0.1111	+
chr1	227947028	227947029	SNAP47|CDS|C2U|mut=17|33.6982	0.1635	+
chr1	227968543	227968544	SNAP47|3UTR|C2U|mut=15|18.6629	0.1339	+
chr1	227968706	227968707	SNAP47|3UTR|C2U|mut=8|23.6205	0.1231	+
chr1	227968724	227968725	SNAP47|3UTR|C2U|mut=7|7.6255	0.1892	+
chr1	227968846	227968847	SNAP47|3UTR|C2U|mut=5|22.3333	0.2381	+
chr1	228285756	228285757	ARF1|3UTR|C2U|mut=35|5.4128	0.0986	+
chr1	228285972	228285973	ARF1|3UTR|C2U|mut=47|8.7192	0.1119	+
chr1	228285976	228285977	ARF1|3UTR|C2U|mut=51|10.9529	0.12	+
chr1	228286052	228286053	ARF1|3UTR|C2U|mut=34|10.9815	0.078	+
chr1	228286698	228286699	ARF1|3UTR|C2U|mut=24|10.0534	0.0845	+
chr1	228286725	228286726	ARF1|3UTR|C2U|mut=26|7.6382	0.079	+
chr1	228288677	228288678	C1orf35|3UTR|C2U|mut=13|34.4563	0.1262	-
chr1	228334579	228334580	GUK1|CDS|C2U|mut=15|NA	0.098	+
chr1	228594466	228594467	TRIM11|5UTR|C2U|mut=12|5.7091	0.2182	-
chr1	228645245	228645246	H2AW|CDS|C2U|mut=8|21.2021	0.0941	-
chr1	228879498	228879499	RHOU|3UTR|C2U|mut=2|18.6400	0.2	+
chr1	228881949	228881950	RHOU|3UTR|C2U|mut=4|15.2000	0.2105	+
chr1	229424568	229424569	RAB4A|CDS|C2U|mut=5|NA	0.122	+
chr1	229439691	229439692	RAB4A|3UTR|C2U|mut=14|32.5938	0.2188	+
chr1	229462691	229462692	CCSAP|CDS|C2U|mut=3|NA	0.1667	-
chr1	229586292	229586293	NUP133|CDS|C2U|mut=5|NA	0.1163	-
chr1	229652674	229652675	ABCB10|3UTR|C2U|mut=5|7.7201	0.1515	-
chr1	229729145	229729146	TAF5L|3UTR|C2U|mut=5|23.7037	0.2381	-
chr1	229729402	229729403	TAF5L|3UTR|C2U|mut=3|20.3929	0.2143	-
chr1	229729423	229729424	TAF5L|3UTR|C2U|mut=3|39.0000	0.25	-
chr1	229729963	229729964	TAF5L|3UTR|C2U|mut=4|16.9722	0.1111	-
chr1	229730010	229730011	TAF5L|3UTR|C2U|mut=9|11.1447	0.2368	-
chr1	229730065	229730066	TAF5L|CDS|C2U|mut=4|10.9060	0.2222	-
chr1	229730158	229730159	TAF5L|CDS|C2U|mut=5|15.8466	0.1852	-
chr1	229730421	229730422	TAF5L|CDS|C2U|mut=5|NA	0.1667	-
chr1	229730673	229730674	TAF5L|CDS|C2U|mut=3|21.8824	0.1765	-
chr1	229738021	229738022	TAF5L|CDS|C2U|mut=6|12.8500	0.15	-
chr1	229795219	229795220	URB2|3UTR|C2U|mut=3|16.5545	0.2727	+
chr1	230415741	230415742	GALNT2|3UTR|C2U|mut=5|24.4172	0.1515	+
chr1	230416486	230416487	GALNT2|3UTR|C2U|mut=6|7.5385	0.1	+
chr1	230417304	230417305	GALNT2|3UTR|C2U|mut=7|5.1064	0.0897	+
chr1	230820866	230820867	COG2|CDS|C2U|mut=5|15.1515	0.1515	+
chr1	230829066	230829067	COG2|CDS|C2U|mut=14|147.3684	0.2456	+
chr1	230973825	230973826	C1orf198|3UTR|C2U|mut=5|24.9725	0.1923	-
chr1	231048424	231048425	TTC13|CDS|C2U|mut=5|NA	0.119	-
chr1	231125950	231125951	ARV1|CDS|C2U|mut=16|21.8905	0.2388	+
chr1	231136241	231136242	ARV1|3UTR|C2U|mut=9|27.5250	0.25	+
chr1	231154804	231154805	FAM89A|3UTR|C2U|mut=4|13.3438	0.125	-
chr1	231155056	231155057	FAM89A|3UTR|C2U|mut=5|10.4713	0.1724	-
chr1	231155089	231155090	FAM89A|3UTR|C2U|mut=6|16.0571	0.1714	-
chr1	231155252	231155253	FAM89A|3UTR|C2U|mut=4|13.1688	0.1212	-
chr1	231155311	231155312	FAM89A|3UTR|C2U|mut=6|16.6143	0.2	-
chr1	231155566	231155567	FAM89A|3UTR|C2U|mut=10|29.0996	0.1724	-
chr1	231359840	231359841	C1orf131|3UTR|C2U|mut=10|13.4280	0.1724	-
chr1	231402078	231402079	GNPAT|CDS|C2U|mut=10|4.4444	0.119	+
chr1	231488844	231488845	SPRTN|CDS|C2U|mut=3|NA	0.1875	+
chr1	231500470	231500471	EGLN1|3UTR|C2U|mut=3|45.6111	0.1667	-
chr1	231557025	231557026	EGLN1|CDS|C2U|mut=10|29.0455	0.1818	-
chr1	231701138	231701139	TSNAX|3UTR|C2U|mut=4|8.0238	0.125	+
chr1	231701181	231701182	TSNAX|3UTR|C2U|mut=8|27.3730	0.2162	+
chr1	231701498	231701499	TSNAX|3UTR|C2U|mut=7|6.6306	0.1667	+
chr1	231701591	231701592	TSNAX|3UTR|C2U|mut=7|10.4929	0.1346	+
chr1	232575092	232575093	SIPA1L2|CDS|C2U|mut=2|50.5455	0.1818	-
chr1	232600663	232600664	SIPA1L2|CDS|C2U|mut=5|20.6522	0.2174	-
chr1	233114165	233114166	NTPCR|CDS|C2U|mut=4|10.3182	0.1667	+
chr1	233114251	233114252	NTPCR|3UTR|C2U|mut=5|4.6861	0.1613	+
chr1	233511711	233511712	MAP3K21|CDS|C2U|mut=5|41.5000	0.25	+
chr1	234740414	234740415	IRF2BP2|3UTR|C2U|mut=3|25.7857	0.2143	-
chr1	235272688	235272689	TOMM20|3UTR|C2U|mut=10|7.4801	0.1351	-
chr1	235272900	235272901	TOMM20|3UTR|C2U|mut=16|14.6600	0.086	-
chr1	235273032	235273033	TOMM20|3UTR|C2U|mut=38|7.4077	0.1538	-
chr1	235273123	235273124	TOMM20|3UTR|C2U|mut=21|45.0663	0.116	-
chr1	235273334	235273335	TOMM20|3UTR|C2U|mut=20|35.0594	0.0763	-
chr1	235273670	235273671	TOMM20|3UTR|C2U|mut=42|59.5553	0.166	-
chr1	235345215	235345216	ARID4B|CDS|C2U|mut=7|20.8589	0.2258	-
chr1	235493244	235493245	GGPS1|5UTR|C2U|mut=3|15.8000	0.2	+
chr1	235506015	235506016	GGPS1|CDS|C2U|mut=15|10.4034	0.1471	+
chr1	235506053	235506054	GGPS1|CDS|C2U|mut=8|8.3139	0.1194	+
chr1	235506143	235506144	GGPS1|3UTR|C2U|mut=7|11.1571	0.1	+
chr1	235506250	235506251	GGPS1|3UTR|C2U|mut=10|8.2040	0.1389	+
chr1	235577844	235577845	TBCE|CDS|C2U|mut=5|33.7195	0.122	+
chr1	235602185	235602186	TBCE|CDS|C2U|mut=6|NA	0.1	+
chr1	236140261	236140262	NID1|3UTR|C2U|mut=5|15.8915	0.1562	-
chr1	236648076	236648077	EDARADD|3UTR|C2U|mut=10|NA	0.7143	+
chr1	236746339	236746340	HEATR1|CDS|C2U|mut=5|22.6429	0.1429	-
chr1	241792793	241792794	CHML|3UTR|C2U|mut=6|7.5882	0.1765	-
chr1	242012199	242012200	EXO1|5UTR|C2U|mut=8|8.0068	0.0879	+
chr1	242013834	242013835	EXO1|CDS|C2U|mut=9|25.7053	0.0947	+
chr1	242015630	242015631	EXO1|CDS|C2U|mut=8|NA	0.1905	+
chr1	242015673	242015674	EXO1|CDS|C2U|mut=10|NA	0.2	+
chr1	242023989	242023990	EXO1|CDS|C2U|mut=10|NA	0.102	+
chr1	242030214	242030215	EXO1|CDS|C2U|mut=18|29.3613	0.1161	+
chr1	242035381	242035382	EXO1|CDS|C2U|mut=10|10.6920	0.0877	+
chr1	242035501	242035502	EXO1|CDS|C2U|mut=11|7.7744	0.0982	+
chr1	242035527	242035528	EXO1|CDS|C2U|mut=12|14.9353	0.0863	+
chr1	242042191	242042192	EXO1|CDS|C2U|mut=12|23.2238	0.0839	+
chr1	242042221	242042222	EXO1|CDS|C2U|mut=32|22.3090	0.2302	+
chr1	242042337	242042338	EXO1|CDS|C2U|mut=19|19.1527	0.1597	+
chr1	242042348	242042349	EXO1|CDS|C2U|mut=10|44.6349	0.1429	+
chr1	242048765	242048766	EXO1|CDS|C2U|mut=15|10.0376	0.1128	+
chr1	243288819	243288820	CEP170|3UTR|C2U|mut=7|22.5987	0.1707	-
chr1	243289474	243289475	CEP170|3UTR|C2U|mut=3|13.6350	0.15	-
chr1	243289602	243289603	CEP170|3UTR|C2U|mut=7|6.4481	0.175	-
chr1	243289675	243289676	CEP170|3UTR|C2U|mut=6|6.4560	0.12	-
chr1	243327901	243327902	CEP170|CDS|C2U|mut=8|11.7500	0.2222	-
chr1	243666278	243666279	AKT3|3UTR|C2U|mut=8|9.0466	0.1951	-
chr1	244217648	244217649	ZBTB18|CDS|C2U|mut=2|14.6446	0.1818	+
chr1	244868957	244868958	DESI2|CDS|C2U|mut=11|16.7895	0.1447	+
chr1	244869433	244869434	DESI2|3UTR|C2U|mut=5|47.7604	0.1042	+
chr1	244869518	244869519	DESI2|3UTR|C2U|mut=6|15.3447	0.1277	+
chr1	244869855	244869856	DESI2|3UTR|C2U|mut=4|9.7273	0.1111	+
chr1	244869986	244869987	DESI2|3UTR|C2U|mut=8|26.1381	0.2162	+
chr1	244870143	244870144	DESI2|3UTR|C2U|mut=5|6.1915	0.1389	+
chr1	244870440	244870441	DESI2|3UTR|C2U|mut=4|12.0000	0.1538	+
chr1	244871264	244871265	DESI2|3UTR|C2U|mut=6|8.7891	0.0952	+
chr1	244871630	244871631	DESI2|3UTR|C2U|mut=6|12.1374	0.2143	+
chr1	244872209	244872210	DESI2|3UTR|C2U|mut=9|12.3462	0.4091	+
chr1	245017586	245017587	HNRNPU|3UTR|C2U|mut=14|6.9336	0.1458	-
chr1	246903553	246903554	SCCPDH|CDS|C2U|mut=4|NA	0.125	+
chr1	247013448	247013449	AHCTF1|CDS|C2U|mut=6|21.0366	0.1463	-
chr1	247463378	247463379	ZNF496|3UTR|C2U|mut=4|42.6000	0.4	-
chr1	247463615	247463616	ZNF496|3UTR|C2U|mut=3|57.2727	0.1364	-
chr1	247464039	247464040	ZNF496|CDS|C2U|mut=4|112.9091	0.1818	-
chr1	249105050	249105051	SH3BP5L|3UTR|C2U|mut=3|23.1500	0.3	-
chr1	249142725	249142726	ZNF672|CDS|C2U|mut=4|27.8431	0.2353	+
chr1	249143314	249143315	ZNF672|3UTR|C2U|mut=4|29.2000	0.2667	+
chr10	300116	300117	ZMYND11|3UTR|C2U|mut=3|14.1600	0.2	+
chr10	1058567	1058568	GTPBP4|CDS|C2U|mut=11|36.1680	0.088	+
chr10	1063236	1063237	GTPBP4|3UTR|C2U|mut=13|22.3646	0.1275	+
chr10	1063270	1063271	GTPBP4|3UTR|C2U|mut=17|6.0712	0.1491	+
chr10	3819349	3819350	KLF6|3UTR|C2U|mut=6|22.2857	0.4286	-
chr10	3820495	3820496	KLF6|3UTR|C2U|mut=4|93.0000	0.25	-
chr10	5499129	5499130	NET1|3UTR|C2U|mut=3|10.1579	0.1579	+
chr10	5681243	5681244	ASB13|3UTR|C2U|mut=4|44.3678	0.1379	-
chr10	5681576	5681577	ASB13|3UTR|C2U|mut=3|15.8889	0.25	-
chr10	5772771	5772772	TASOR2|CDS|C2U|mut=2|16.2000	0.2	+
chr10	5788690	5788691	TASOR2|CDS|C2U|mut=5|57.5000	0.122	+
chr10	5788752	5788753	TASOR2|CDS|C2U|mut=5|95.1190	0.119	+
chr10	5788817	5788818	TASOR2|CDS|C2U|mut=6|26.3250	0.1875	+
chr10	5789852	5789853	TASOR2|CDS|C2U|mut=6|6.7013	0.1818	+
chr10	5789994	5789995	TASOR2|CDS|C2U|mut=7|74.0698	0.1628	+
chr10	5790493	5790494	TASOR2|CDS|C2U|mut=6|32.9706	0.1176	+
chr10	5790910	5790911	TASOR2|CDS|C2U|mut=6|9.9199	0.1277	+
chr10	5790996	5790997	TASOR2|CDS|C2U|mut=7|20.6698	0.1321	+
chr10	5791042	5791043	TASOR2|CDS|C2U|mut=9|14.5099	0.1406	+
chr10	5791119	5791120	TASOR2|CDS|C2U|mut=9|NA	0.1385	+
chr10	5791265	5791266	TASOR2|CDS|C2U|mut=11|20.6348	0.234	+
chr10	5791480	5791481	TASOR2|CDS|C2U|mut=12|32.2222	0.1905	+
chr10	5805287	5805288	TASOR2|3UTR|C2U|mut=4|8.5625	0.125	+
chr10	5815842	5815843	GDI2|CDS|C2U|mut=16|NA	0.1702	-
chr10	5827187	5827188	GDI2|CDS|C2U|mut=11|NA	0.0786	-
chr10	5836921	5836922	GDI2|CDS|C2U|mut=16|NA	0.1221	-
chr10	5948299	5948300	FBH1|CDS|C2U|mut=4|17.9248	0.2105	+
chr10	5960395	5960396	FBH1|CDS|C2U|mut=8|NA	0.2759	+
chr10	6139068	6139069	RBM17|CDS|C2U|mut=7|NA	0.1148	+
chr10	6276618	6276619	PFKFB3|3UTR|C2U|mut=4|44.0417	0.1667	+
chr10	6276668	6276669	PFKFB3|3UTR|C2U|mut=4|20.4286	0.1905	+
chr10	6277215	6277216	PFKFB3|3UTR|C2U|mut=2|8.4500	0.2	+
chr10	7201831	7201832	SFMBT2|3UTR|C2U|mut=5|19.7619	0.2381	-
chr10	7841133	7841134	ATP5F1C|CDS|C2U|mut=16|18.0140	0.1119	+
chr10	8007481	8007482	TAF3|CDS|C2U|mut=3|NA	0.2308	+
chr10	8056665	8056666	TAF3|CDS|C2U|mut=4|NA	0.1905	+
chr10	11962546	11962547	UPF2|3UTR|C2U|mut=4|6.3626	0.1538	-
chr10	12163512	12163513	DHTKD1|3UTR|C2U|mut=5|46.8269	0.1923	+
chr10	12163594	12163595	DHTKD1|3UTR|C2U|mut=4|13.3968	0.1905	+
chr10	12207967	12207968	NUDT5|3UTR|C2U|mut=2|21.9697	0.1818	-
chr10	13237165	13237166	MCM10|CDS|C2U|mut=10|9.4165	0.1408	+
chr10	13251323	13251324	MCM10|3UTR|C2U|mut=9|9.1545	0.0891	+
chr10	13251919	13251920	MCM10|3UTR|C2U|mut=6|75.8182	0.1818	+
chr10	13252085	13252086	MCM10|3UTR|C2U|mut=4|3.7959	0.1379	+
chr10	13252119	13252120	MCM10|3UTR|C2U|mut=5|10.0000	0.1389	+
chr10	13252933	13252934	MCM10|3UTR|C2U|mut=5|11.5208	0.2083	+
chr10	13360830	13360831	SEPHS1|3UTR|C2U|mut=3|32.6667	0.1667	-
chr10	13361084	13361085	SEPHS1|3UTR|C2U|mut=3|16.4805	0.1429	-
chr10	14562723	14562724	FAM107B|3UTR|C2U|mut=3|21.7500	0.1875	-
chr10	14884669	14884670	HSPA14|ncRNA|C2U|mut=4|28.1212	0.1212	+
chr10	14885876	14885877	HSPA14|3UTR|C2U|mut=5|29.0000	0.1429	+
chr10	14886735	14886736	HSPA14|3UTR|C2U|mut=2|NA	0.2	+
chr10	14887078	14887079	HSPA14|3UTR|C2U|mut=4|12.1481	0.1905	+
chr10	14890828	14890829	HSPA14|CDS|C2U|mut=5|NA	0.1	+
chr10	14891767	14891768	HSPA14|CDS|C2U|mut=5|NA	0.1087	+
chr10	14944488	14944489	SUV39H2|CDS|C2U|mut=9|13.6500	0.225	+
chr10	14944776	14944777	SUV39H2|3UTR|C2U|mut=5|10.1756	0.2273	+
chr10	15145626	15145627	RPP38|CDS|C2U|mut=6|132.9474	0.1053	+
chr10	15145942	15145943	RPP38|CDS|C2U|mut=6|113.8889	0.2222	+
chr10	15254739	15254740	FAM171A1|3UTR|C2U|mut=3|12.9000	0.15	-
chr10	15254788	15254789	FAM171A1|3UTR|C2U|mut=3|6.5114	0.1364	-
chr10	15255122	15255123	FAM171A1|CDS|C2U|mut=4|191.8571	0.1429	-
chr10	16554673	16554674	PTER|3UTR|C2U|mut=4|43.2000	0.4	+
chr10	17271690	17271691	VIM|CDS|C2U|mut=28|19.8290	0.0791	+
chr10	17757092	17757093	STAM|3UTR|C2U|mut=3|12.9333	0.3	+
chr10	18968102	18968103	ARL5B|3UTR|C2U|mut=3|24.4545	0.1364	+
chr10	18969858	18969859	ARL5B|3UTR|C2U|mut=7|13.6753	0.1429	+
chr10	22022877	22022878	MLLT10|CDS|C2U|mut=4|7.9619	0.1143	+
chr10	22031094	22031095	MLLT10|3UTR|C2U|mut=6|10.3333	0.1429	+
chr10	22609110	22609111	COMMD3|3UTR|C2U|mut=6|40.4571	0.2143	+
chr10	22618220	22618221	COMMD3-BMI1|CDS|C2U|mut=8|NA	0.1356	+
chr10	22618632	22618633	COMMD3-BMI1|3UTR|C2U|mut=6|8.7083	0.1132	+
chr10	22618766	22618767	COMMD3-BMI1|3UTR|C2U|mut=7|31.4885	0.0921	+
chr10	22619884	22619885	COMMD3-BMI1|3UTR|C2U|mut=5|17.1000	0.1	+
chr10	22826051	22826052	PIP4K2A|3UTR|C2U|mut=3|19.4857	0.2	-
chr10	24874025	24874026	ARHGAP21|CDS|C2U|mut=6|28.5918	0.2143	-
chr10	24874856	24874857	ARHGAP21|CDS|C2U|mut=3|NA	0.1579	-
chr10	25313067	25313068	THNSL1|CDS|C2U|mut=4|24.8000	0.3333	+
chr10	26998613	26998614	PDSS1|CDS|C2U|mut=2|NA	0.1818	+
chr10	27035384	27035385	PDSS1|CDS|C2U|mut=3|11.7273	0.1429	+
chr10	27399974	27399975	YME1L1|3UTR|C2U|mut=5|10.7449	0.2778	-
chr10	27400509	27400510	YME1L1|3UTR|C2U|mut=3|16.5510	0.1429	-
chr10	27405216	27405217	YME1L1|CDS|C2U|mut=9|NA	0.0891	-
chr10	27411850	27411851	YME1L1|CDS|C2U|mut=7|NA	0.1129	-
chr10	27423865	27423866	YME1L1|CDS|C2U|mut=12|19.4074	0.1481	-
chr10	27459531	27459532	MASTL|CDS|C2U|mut=4|7.0714	0.125	+
chr10	27459772	27459773	MASTL|CDS|C2U|mut=4|15.6429	0.1429	+
chr10	27459914	27459915	MASTL|CDS|C2U|mut=4|7.8610	0.1176	+
chr10	27470470	27470471	MASTL|CDS|C2U|mut=4|7.3103	0.1379	+
chr10	27827078	27827079	RAB18|3UTR|C2U|mut=6|9.6683	0.1463	+
chr10	27827176	27827177	RAB18|3UTR|C2U|mut=3|31.8158	0.1579	+
chr10	27827663	27827664	RAB18|3UTR|C2U|mut=4|21.6667	0.1429	+
chr10	27827703	27827704	RAB18|3UTR|C2U|mut=8|7.8707	0.2424	+
chr10	28824538	28824539	WAC|CDS|C2U|mut=9|10.8462	0.2308	+
chr10	28908552	28908553	WAC|3UTR|C2U|mut=9|16.0750	0.1125	+
chr10	28908654	28908655	WAC|3UTR|C2U|mut=12|8.3944	0.1121	+
chr10	28908751	28908752	WAC|3UTR|C2U|mut=14|10.4729	0.2414	+
chr10	28908857	28908858	WAC|3UTR|C2U|mut=5|14.4000	0.1	+
chr10	28908947	28908948	WAC|3UTR|C2U|mut=10|42.3077	0.1282	+
chr10	28909225	28909226	WAC|3UTR|C2U|mut=14|10.9704	0.1538	+
chr10	28909261	28909262	WAC|3UTR|C2U|mut=12|10.1374	0.1319	+
chr10	28909386	28909387	WAC|3UTR|C2U|mut=19|11.3853	0.1597	+
chr10	28909781	28909782	WAC|3UTR|C2U|mut=8|24.5714	0.1667	+
chr10	30602350	30602351	MTPAP|3UTR|C2U|mut=3|16.6316	0.1579	-
chr10	30602479	30602480	MTPAP|3UTR|C2U|mut=4|15.8961	0.1905	-
chr10	31812916	31812917	ZEB1|CDS|C2U|mut=6|8.8571	0.2857	+
chr10	31815771	31815772	ZEB1|CDS|C2U|mut=6|20.0000	0.3	+
chr10	31815871	31815872	ZEB1|CDS|C2U|mut=3|8.4000	0.15	+
chr10	31816762	31816763	ZEB1|3UTR|C2U|mut=3|21.6154	0.2308	+
chr10	31817022	31817023	ZEB1|3UTR|C2U|mut=4|5.1180	0.1739	+
chr10	32311136	32311137	KIF5B|CDS|C2U|mut=5|NA	0.1667	-
chr10	32556946	32556947	EPC1|3UTR|C2U|mut=4|NA	0.1212	-
chr10	32557994	32557995	EPC1|CDS|C2U|mut=8|63.2000	0.2667	-
chr10	32580194	32580195	EPC1|CDS|C2U|mut=8|12.8000	0.5333	-
chr10	32594757	32594758	EPC1|CDS|C2U|mut=5|4.6875	0.3125	-
chr10	33190198	33190199	ITGB1|3UTR|C2U|mut=2|22.3000	0.2	-
chr10	43288546	43288547	BMS1|CDS|C2U|mut=5|28.4444	0.1111	+
chr10	43292206	43292207	BMS1|CDS|C2U|mut=7|364.4038	0.1346	+
chr10	43292624	43292625	BMS1|CDS|C2U|mut=8|56.6234	0.1039	+
chr10	43297615	43297616	BMS1|CDS|C2U|mut=12|NA	0.2609	+
chr10	43312809	43312810	BMS1|CDS|C2U|mut=8|53.6410	0.2051	+
chr10	43319202	43319203	BMS1|CDS|C2U|mut=5|50.3000	0.1	+
chr10	43325796	43325797	BMS1|CDS|C2U|mut=11|NA	0.1667	+
chr10	43326776	43326777	BMS1|3UTR|C2U|mut=7|30.5521	0.2917	+
chr10	43326782	43326783	BMS1|3UTR|C2U|mut=4|4.9938	0.1481	+
chr10	43651087	43651088	CSGALNACT2|CDS|C2U|mut=3|22.0962	0.2308	+
chr10	43680111	43680112	CSGALNACT2|3UTR|C2U|mut=3|27.6000	0.2	+
chr10	43881616	43881617	HNRNPF|3UTR|C2U|mut=9|13.7875	0.1636	-
chr10	43881918	43881919	HNRNPF|3UTR|C2U|mut=7|20.2568	0.0959	-
chr10	43882034	43882035	HNRNPF|3UTR|C2U|mut=14|10.1085	0.0886	-
chr10	43882060	43882061	HNRNPF|3UTR|C2U|mut=25|17.0704	0.1381	-
chr10	43882165	43882166	HNRNPF|CDS|C2U|mut=28|24.6988	0.1296	-
chr10	43882534	43882535	HNRNPF|CDS|C2U|mut=44|28.7150	0.2095	-
chr10	43882699	43882700	HNRNPF|CDS|C2U|mut=29|12.0949	0.1003	-
chr10	43882750	43882751	HNRNPF|CDS|C2U|mut=27|35.7327	0.0787	-
chr10	43882877	43882878	HNRNPF|CDS|C2U|mut=24|45.1628	0.1048	-
chr10	43883005	43883006	HNRNPF|CDS|C2U|mut=36|12.4369	0.1401	-
chr10	43883086	43883087	HNRNPF|CDS|C2U|mut=40|17.8366	0.1681	-
chr10	44052965	44052966	ZNF239|CDS|C2U|mut=4|NA	0.3077	-
chr10	44053006	44053007	ZNF239|CDS|C2U|mut=3|30.6429	0.2143	-
chr10	44139455	44139456	ZNF32|3UTR|C2U|mut=5|24.0432	0.2778	-
chr10	44139866	44139867	ZNF32|CDS|C2U|mut=8|16.0973	0.1702	-
chr10	44140036	44140037	ZNF32|CDS|C2U|mut=7|20.7000	0.1667	-
chr10	45498971	45498972	ZNF22|CDS|C2U|mut=6|9.6375	0.125	+
chr10	45499122	45499123	ZNF22|CDS|C2U|mut=6|26.7955	0.1364	+
chr10	45499436	45499437	ZNF22|CDS|C2U|mut=6|57.4167	0.1667	+
chr10	45499507	45499508	ZNF22|3UTR|C2U|mut=5|6.5521	0.2083	+
chr10	45499643	45499644	ZNF22|3UTR|C2U|mut=6|13.9815	0.1667	+
chr10	45499666	45499667	ZNF22|3UTR|C2U|mut=6|7.2273	0.1364	+
chr10	45499745	45499746	ZNF22|3UTR|C2U|mut=5|7.4516	0.1163	+
chr10	45499837	45499838	ZNF22|3UTR|C2U|mut=6|30.6176	0.1765	+
chr10	45500221	45500222	ZNF22|3UTR|C2U|mut=6|41.7097	0.1935	+
chr10	45500339	45500340	ZNF22|3UTR|C2U|mut=3|16.4786	0.15	+
chr10	49654549	49654550	ARHGAP22|CDS|C2U|mut=5|NA	0.1852	-
chr10	51224965	51224966	PARGP1-AGAP4|ncRNA|C2U|mut=2|NA	0.1818	-
chr10	51589362	51589363	NCOA4|3UTR|C2U|mut=5|50.8974	0.3846	+
chr10	51589398	51589399	NCOA4|3UTR|C2U|mut=10|29.9286	0.25	+
chr10	51589453	51589454	NCOA4|3UTR|C2U|mut=12|28.1404	0.2105	+
chr10	51589929	51589930	NCOA4|3UTR|C2U|mut=3|18.4769	0.2	+
chr10	51590108	51590109	NCOA4|3UTR|C2U|mut=7|37.3510	0.1061	+
chr10	51590250	51590251	NCOA4|3UTR|C2U|mut=12|9.6058	0.1875	+
chr10	51590452	51590453	NCOA4|3UTR|C2U|mut=7|12.7244	0.1795	+
chr10	51592134	51592135	TIMM23|3UTR|C2U|mut=5|6.6333	0.1111	-
chr10	51592340	51592341	TIMM23|3UTR|C2U|mut=14|20.8382	0.1918	-
chr10	51769732	51769733	AGAP6|CDS|C2U|mut=7|NA	0.2121	+
chr10	58117347	58117348	ZWINT|3UTR|C2U|mut=7|13.2562	0.0909	-
chr10	58117665	58117666	ZWINT|3UTR|C2U|mut=19|11.0437	0.1187	-
chr10	58117870	58117871	ZWINT|3UTR|C2U|mut=27|12.9586	0.1324	-
chr10	60155097	60155098	TFAM|3UTR|C2U|mut=9|4.0130	0.1636	+
chr10	60155112	60155113	TFAM|3UTR|C2U|mut=6|10.5152	0.1034	+
chr10	60155223	60155224	TFAM|3UTR|C2U|mut=14|7.6781	0.1573	+
chr10	60155332	60155333	TFAM|3UTR|C2U|mut=8|12.4244	0.1127	+
chr10	60155405	60155406	TFAM|3UTR|C2U|mut=6|13.7571	0.1714	+
chr10	60155502	60155503	TFAM|3UTR|C2U|mut=2|36.9333	0.2	+
chr10	60155737	60155738	TFAM|3UTR|C2U|mut=10|6.7438	0.2	+
chr10	60475953	60475954	FAM133CP|ncRNA|C2U|mut=3|NA	0.2308	+
chr10	62551715	62551716	CDK1|CDS|C2U|mut=24|6.8113	0.1132	+
chr10	62554162	62554163	CDK1|3UTR|C2U|mut=10|8.8329	0.2381	+
chr10	62554294	62554295	CDK1|3UTR|C2U|mut=7|15.5556	0.1296	+
chr10	62554339	62554340	CDK1|3UTR|C2U|mut=10|20.8937	0.1449	+
chr10	64566917	64566918	ADO|3UTR|C2U|mut=2|34.3273	0.1818	+
chr10	64893152	64893153	NRBF2|5UTR|C2U|mut=4|5.1000	0.125	+
chr10	64913862	64913863	NRBF2|CDS|C2U|mut=8|8.8889	0.1159	+
chr10	64914017	64914018	NRBF2|3UTR|C2U|mut=4|15.1429	0.1429	+
chr10	64914234	64914235	NRBF2|3UTR|C2U|mut=4|10.2083	0.125	+
chr10	64914618	64914619	NRBF2|3UTR|C2U|mut=4|13.4909	0.1818	+
chr10	64927760	64927761	JMJD1C|3UTR|C2U|mut=3|19.0421	0.1579	-
chr10	69651249	69651250	SIRT1|CDS|C2U|mut=2|NA	0.2	+
chr10	69676908	69676909	SIRT1|3UTR|C2U|mut=4|12.4444	0.1481	+
chr10	70098419	70098420	HNRNPH3|CDS|C2U|mut=10|6.7419	0.0877	+
chr10	70098963	70098964	HNRNPH3|CDS|C2U|mut=15|NA	0.1181	+
chr10	70101910	70101911	HNRNPH3|3UTR|C2U|mut=12|7.8574	0.125	+
chr10	70102388	70102389	HNRNPH3|3UTR|C2U|mut=12|27.4858	0.1364	+
chr10	70102673	70102674	HNRNPH3|3UTR|C2U|mut=9|21.5625	0.1304	+
chr10	70102893	70102894	HNRNPH3|3UTR|C2U|mut=6|10.2103	0.2069	+
chr10	70515235	70515236	CCAR1|CDS|C2U|mut=15|19.6449	0.1705	+
chr10	70515262	70515263	CCAR1|CDS|C2U|mut=6|NA	0.1091	+
chr10	70520842	70520843	CCAR1|CDS|C2U|mut=13|34.2229	0.1566	+
chr10	70532787	70532788	CCAR1|CDS|C2U|mut=8|NA	0.1212	+
chr10	70547978	70547979	CCAR1|CDS|C2U|mut=16|22.6667	0.1301	+
chr10	70549525	70549526	CCAR1|CDS|C2U|mut=11|44.4425	0.1264	+
chr10	70549619	70549620	CCAR1|CDS|C2U|mut=10|31.6522	0.1449	+
chr10	70550983	70550984	CCAR1|CDS|C2U|mut=12|14.4000	0.1558	+
chr10	70666667	70666668	DDX50|CDS|C2U|mut=9|26.8247	0.1169	+
chr10	70666731	70666732	DDX50|CDS|C2U|mut=7|7.3519	0.1296	+
chr10	70670957	70670958	DDX50|CDS|C2U|mut=9|65.1236	0.1011	+
chr10	70694073	70694074	DDX50|CDS|C2U|mut=14|32.2130	0.1296	+
chr10	70694584	70694585	DDX50|CDS|C2U|mut=4|NA	0.1379	+
chr10	70695795	70695796	DDX50|CDS|C2U|mut=5|NA	0.1724	+
chr10	70706441	70706442	DDX50|3UTR|C2U|mut=8|17.1588	0.1	+
chr10	70706466	70706467	DDX50|3UTR|C2U|mut=7|4.0604	0.0946	+
chr10	70719595	70719596	DDX21|CDS|C2U|mut=19|57.6278	0.1652	+
chr10	70719677	70719678	DDX21|CDS|C2U|mut=19|27.4284	0.1118	+
chr10	70731765	70731766	DDX21|CDS|C2U|mut=15|26.1039	0.0974	+
chr10	70742546	70742547	DDX21|CDS|C2U|mut=19|11.5924	0.1124	+
chr10	70742763	70742764	DDX21|3UTR|C2U|mut=7|10.0552	0.1458	+
chr10	70743131	70743132	DDX21|3UTR|C2U|mut=23|24.9997	0.1949	+
chr10	70743294	70743295	DDX21|3UTR|C2U|mut=12|21.6529	0.0992	+
chr10	70743363	70743364	DDX21|3UTR|C2U|mut=8|5.6503	0.086	+
chr10	70743695	70743696	DDX21|3UTR|C2U|mut=26|13.7335	0.1595	+
chr10	70743780	70743781	DDX21|3UTR|C2U|mut=14|10.5983	0.0733	+
chr10	70743919	70743920	DDX21|3UTR|C2U|mut=16|7.3961	0.1633	+
chr10	70744077	70744078	DDX21|3UTR|C2U|mut=14|9.3468	0.0741	+
chr10	70744288	70744289	DDX21|3UTR|C2U|mut=11|15.7286	0.1196	+
chr10	70744324	70744325	DDX21|3UTR|C2U|mut=15|7.5323	0.1071	+
chr10	70744345	70744346	DDX21|3UTR|C2U|mut=9|7.2489	0.0947	+
chr10	70744521	70744522	DDX21|3UTR|C2U|mut=11|14.2438	0.1111	+
chr10	70744531	70744532	DDX21|3UTR|C2U|mut=9|7.3935	0.0796	+
chr10	70744559	70744560	DDX21|3UTR|C2U|mut=8|8.7498	0.092	+
chr10	70744622	70744623	DDX21|3UTR|C2U|mut=14|19.3694	0.2456	+
chr10	70744640	70744641	DDX21|3UTR|C2U|mut=8|9.8627	0.2353	+
chr10	70744676	70744677	DDX21|3UTR|C2U|mut=7|16.3446	0.1296	+
chr10	70744686	70744687	DDX21|3UTR|C2U|mut=7|6.5255	0.1111	+
chr10	70744740	70744741	DDX21|3UTR|C2U|mut=3|28.9796	0.1429	+
chr10	70770739	70770740	KIFBP|CDS|C2U|mut=3|NA	0.1364	+
chr10	70775740	70775741	KIFBP|CDS|C2U|mut=4|18.3556	0.1111	+
chr10	70775871	70775872	KIFBP|CDS|C2U|mut=4|30.4375	0.125	+
chr10	70776131	70776132	KIFBP|CDS|C2U|mut=13|21.1397	0.4483	+
chr10	70776231	70776232	KIFBP|3UTR|C2U|mut=5|11.2247	0.1515	+
chr10	70776286	70776287	KIFBP|3UTR|C2U|mut=2|38.5000	0.1818	+
chr10	70776521	70776522	KIFBP|3UTR|C2U|mut=7|45.6944	0.3889	+
chr10	71910345	71910346	SAR1A|3UTR|C2U|mut=6|6.9389	0.1333	-
chr10	71910497	71910498	SAR1A|3UTR|C2U|mut=5|8.7044	0.1042	-
chr10	71910611	71910612	SAR1A|3UTR|C2U|mut=7|22.1900	0.14	-
chr10	71911478	71911479	SAR1A|3UTR|C2U|mut=6|6.4554	0.1538	-
chr10	71911661	71911662	SAR1A|3UTR|C2U|mut=6|7.7191	0.1538	-
chr10	71962670	71962671	PPA1|3UTR|C2U|mut=13|36.1997	0.1226	-
chr10	71968990	71968991	PPA1|CDS|C2U|mut=14|NA	0.1609	-
chr10	71969388	71969389	PPA1|CDS|C2U|mut=14|12.3812	0.0875	-
chr10	71973270	71973271	PPA1|CDS|C2U|mut=14|NA	0.0828	-
chr10	71973285	71973286	PPA1|CDS|C2U|mut=14|9.5156	0.1094	-
chr10	71977632	71977633	PPA1|CDS|C2U|mut=17|NA	0.1069	-
chr10	72059614	72059615	LRRC20|3UTR|C2U|mut=4|31.3750	0.25	-
chr10	72060479	72060480	LRRC20|3UTR|C2U|mut=3|30.0714	0.1429	-
chr10	72182538	72182539	EIF4EBP2|3UTR|C2U|mut=4|3.9126	0.2105	+
chr10	72183093	72183094	EIF4EBP2|3UTR|C2U|mut=5|5.8256	0.1163	+
chr10	72183405	72183406	EIF4EBP2|3UTR|C2U|mut=6|5.5856	0.125	+
chr10	73576159	73576160	PSAP|3UTR|C2U|mut=8|8.0239	0.0909	-
chr10	73576742	73576743	PSAP|3UTR|C2U|mut=23|3.7773	0.0712	-
chr10	73577107	73577108	PSAP|3UTR|C2U|mut=27|5.5649	0.1031	-
chr10	73577146	73577147	PSAP|3UTR|C2U|mut=24|15.5011	0.1218	-
chr10	73912694	73912695	ASCC1|CDS|C2U|mut=3|NA	0.1364	-
chr10	73993406	73993407	ANAPC16|3UTR|C2U|mut=8|12.5455	0.2667	+
chr10	74034967	74034968	DDIT4|3UTR|C2U|mut=51|12.4291	0.1126	+
chr10	74034988	74034989	DDIT4|3UTR|C2U|mut=39|26.8902	0.0724	+
chr10	74035187	74035188	DDIT4|3UTR|C2U|mut=39|15.8489	0.1024	+
chr10	74035242	74035243	DDIT4|3UTR|C2U|mut=58|17.5409	0.1638	+
chr10	74035594	74035595	DDIT4|3UTR|C2U|mut=59|11.9227	0.145	+
chr10	74035765	74035766	DDIT4|3UTR|C2U|mut=14|28.7601	0.2121	+
chr10	74035770	74035771	DDIT4|3UTR|C2U|mut=7|84.3769	0.1077	+
chr10	74128033	74128034	MICU1|CDS|C2U|mut=6|25.7727	0.1818	-
chr10	74631237	74631238	MCU|CDS|C2U|mut=5|NA	0.1724	+
chr10	74647106	74647107	MCU|3UTR|C2U|mut=6|6.8634	0.375	+
chr10	75002370	75002371	DNAJC9|3UTR|C2U|mut=2|14.3429	0.2	-
chr10	75005899	75005900	DNAJC9|CDS|C2U|mut=3|86.4000	0.15	-
chr10	75009312	75009313	MRPS16|3UTR|C2U|mut=4|4.3153	0.1111	-
chr10	75010397	75010398	MRPS16|3UTR|C2U|mut=6|6.5694	0.1579	-
chr10	75276308	75276309	USP54|CDS|C2U|mut=3|14.2941	0.1765	-
chr10	75531298	75531299	SEC24C|3UTR|C2U|mut=6|13.7038	0.1463	+
chr10	75542952	75542953	CHCHD1|3UTR|C2U|mut=10|23.8988	0.1587	+
chr10	75542968	75542969	CHCHD1|3UTR|C2U|mut=5|13.1592	0.1471	+
chr10	75543011	75543012	CHCHD1|3UTR|C2U|mut=4|11.4327	0.125	+
chr10	75543055	75543056	CHCHD1|3UTR|C2U|mut=5|24.1738	0.1282	+
chr10	75543057	75543058	CHCHD1|3UTR|C2U|mut=5|9.9462	0.1316	+
chr10	75573696	75573697	CAMK2G|3UTR|C2U|mut=4|15.1469	0.1818	-
chr10	75573843	75573844	CAMK2G|3UTR|C2U|mut=3|21.8036	0.2143	-
chr10	75883349	75883350	AP3M1|3UTR|C2U|mut=4|15.0476	0.2222	-
chr10	76468307	76468308	ADK|3UTR|C2U|mut=3|31.3500	0.3	+
chr10	77157695	77157696	ZNF503|3UTR|C2U|mut=4|25.1294	0.1176	-
chr10	77157717	77157718	ZNF503|3UTR|C2U|mut=5|88.2143	0.1429	-
chr10	77157798	77157799	ZNF503|3UTR|C2U|mut=3|33.1842	0.1579	-
chr10	77157872	77157873	ZNF503|3UTR|C2U|mut=5|40.4762	0.1429	-
chr10	77157892	77157893	ZNF503|3UTR|C2U|mut=7|NA	0.1944	-
chr10	77157916	77157917	ZNF503|3UTR|C2U|mut=4|NA	0.1429	-
chr10	77157991	77157992	ZNF503|3UTR|C2U|mut=4|12.3278	0.1111	-
chr10	77158090	77158091	ZNF503|3UTR|C2U|mut=20|44.0143	0.2	-
chr10	77158125	77158126	ZNF503|3UTR|C2U|mut=17|35.1796	0.1156	-
chr10	77158203	77158204	ZNF503|3UTR|C2U|mut=12|82.0414	0.0828	-
chr10	77158259	77158260	ZNF503|3UTR|C2U|mut=10|59.1163	0.1163	-
chr10	77158389	77158390	ZNF503|3UTR|C2U|mut=10|21.5584	0.1299	-
chr10	77158800	77158801	ZNF503|CDS|C2U|mut=10|393.7273	0.0909	-
chr10	77158855	77158856	ZNF503|CDS|C2U|mut=14|178.7480	0.1102	-
chr10	77159562	77159563	ZNF503|CDS|C2U|mut=13|36.0283	0.0828	-
chr10	77161067	77161068	ZNF503|CDS|C2U|mut=8|NA	0.1	-
chr10	79736272	79736273	POLR3A|3UTR|C2U|mut=3|10.4585	0.1304	-
chr10	79737318	79737319	POLR3A|CDS|C2U|mut=4|41.6522	0.1739	-
chr10	79795311	79795312	RPS24|CDS|C2U|mut=177|13.9650	0.0846	+
chr10	79795404	79795405	RPS24|CDS|C2U|mut=96|28.2547	0.1774	+
chr10	81114028	81114029	PPIF|3UTR|C2U|mut=9|7.0160	0.15	+
chr10	81114175	81114176	PPIF|3UTR|C2U|mut=12|16.7124	0.1348	+
chr10	81114275	81114276	PPIF|3UTR|C2U|mut=5|17.5739	0.1	+
chr10	81114387	81114388	PPIF|3UTR|C2U|mut=4|6.2902	0.2222	+
chr10	81114508	81114509	PPIF|3UTR|C2U|mut=4|19.9704	0.1481	+
chr10	81114781	81114782	PPIF|3UTR|C2U|mut=7|8.2961	0.1628	+
chr10	82192042	82192043	PRXL2A|3UTR|C2U|mut=3|15.0682	0.15	+
chr10	85904678	85904679	GHITM|CDS|C2U|mut=28|5.2254	0.1315	+
chr10	85910510	85910511	GHITM|CDS|C2U|mut=12|5.5135	0.1081	+
chr10	85912109	85912110	GHITM|3UTR|C2U|mut=11|6.4913	0.125	+
chr10	85912180	85912181	GHITM|3UTR|C2U|mut=21|5.1813	0.1567	+
chr10	85912405	85912406	GHITM|3UTR|C2U|mut=10|13.6682	0.1818	+
chr10	85912569	85912570	GHITM|3UTR|C2U|mut=6|16.9754	0.12	+
chr10	86274163	86274164	CCSER2|3UTR|C2U|mut=3|42.7500	0.25	+
chr10	88195399	88195400	WAPL|3UTR|C2U|mut=3|13.1429	0.2	-
chr10	88197116	88197117	WAPL|3UTR|C2U|mut=6|12.6625	0.15	-
chr10	88197248	88197249	WAPL|3UTR|C2U|mut=3|27.0667	0.2	-
chr10	88213489	88213490	WAPL|CDS|C2U|mut=5|9.7619	0.119	-
chr10	88259575	88259576	WAPL|CDS|C2U|mut=4|31.2727	0.1818	-
chr10	88259655	88259656	WAPL|CDS|C2U|mut=3|29.7500	0.15	-
chr10	88260111	88260112	WAPL|CDS|C2U|mut=5|135.8824	0.1471	-
chr10	88260123	88260124	WAPL|CDS|C2U|mut=7|9.1412	0.2059	-
chr10	88260146	88260147	WAPL|CDS|C2U|mut=10|14.8967	0.2703	-
chr10	88277405	88277406	WAPL|CDS|C2U|mut=5|15.5333	0.2	-
chr10	88683749	88683750	BMPR1A|3UTR|C2U|mut=3|8.0278	0.1667	+
chr10	88810625	88810626	GLUD1|3UTR|C2U|mut=6|14.3002	0.1935	-
chr10	88911444	88911445	SHLD2|CDS|C2U|mut=3|3.5090	0.1765	+
chr10	88911823	88911824	SHLD2|CDS|C2U|mut=4|45.6429	0.1429	+
chr10	88950436	88950437	SHLD2|CDS|C2U|mut=5|45.9770	0.1724	+
chr10	89272917	89272918	MINPP1|CDS|C2U|mut=2|NA	0.1818	+
chr10	89513156	89513157	ATAD1|3UTR|C2U|mut=5|9.7992	0.1316	-
chr10	89513871	89513872	ATAD1|3UTR|C2U|mut=5|21.9907	0.1389	-
chr10	89514226	89514227	ATAD1|3UTR|C2U|mut=9|14.0522	0.1071	-
chr10	89720740	89720741	PTEN|CDS|C2U|mut=3|157.3636	0.2727	+
chr10	90973754	90973755	LIPA|3UTR|C2U|mut=5|6.0363	0.1136	-
chr10	91497998	91497999	KIF20B|CDS|C2U|mut=6|47.7500	0.25	+
chr10	93624013	93624014	TNKS2|3UTR|C2U|mut=4|3.0943	0.1667	+
chr10	94111384	94111385	MARCHF5|3UTR|C2U|mut=3|27.1786	0.1429	+
chr10	95288378	95288379	CEP55|3UTR|C2U|mut=4|7.8066	0.1143	+
chr10	95720379	95720380	PIPSL|ncRNA|C2U|mut=6|4.8333	0.1667	-
chr10	96093325	96093326	NOC3L|3UTR|C2U|mut=8|40.6261	0.3478	-
chr10	96093881	96093882	NOC3L|3UTR|C2U|mut=6|26.8681	0.2308	-
chr10	96114781	96114782	NOC3L|CDS|C2U|mut=5|NA	0.1042	-
chr10	96997527	96997528	PDLIM1|3UTR|C2U|mut=8|9.1167	0.1739	-
chr10	96997585	96997586	PDLIM1|3UTR|C2U|mut=5|11.8540	0.1429	-
chr10	96997807	96997808	PDLIM1|CDS|C2U|mut=7|29.6000	0.1273	-
chr10	97365743	97365744	ALDH18A1|3UTR|C2U|mut=9|10.2837	0.2308	-
chr10	97365768	97365769	ALDH18A1|3UTR|C2U|mut=7|6.8261	0.1667	-
chr10	97369999	97370000	ALDH18A1|CDS|C2U|mut=10|NA	0.1031	-
chr10	97423855	97423856	TCTN3|CDS|C2U|mut=3|11.2679	0.1429	-
chr10	97423940	97423941	TCTN3|CDS|C2U|mut=4|12.2308	0.1429	-
chr10	97442438	97442439	TCTN3|CDS|C2U|mut=7|NA	0.1373	-
chr10	97819429	97819430	CCNJ|3UTR|C2U|mut=2|NA	0.1818	+
chr10	97819697	97819698	CCNJ|3UTR|C2U|mut=6|7.2059	0.3529	+
chr10	97819925	97819926	CCNJ|3UTR|C2U|mut=2|97.4000	0.2	+
chr10	97920139	97920140	ZNF518A|CDS|C2U|mut=3|21.0000	0.1667	+
chr10	98281204	98281205	TM9SF3|3UTR|C2U|mut=5|7.7781	0.1087	-
chr10	98510382	98510383	RPL13AP5|ncRNA|C2U|mut=235|30.0504	0.178	+
chr10	98510613	98510614	RPL13AP5|ncRNA|C2U|mut=71|22.3938	0.1395	+
chr10	98983619	98983620	ARHGAP19|3UTR|C2U|mut=4|8.5865	0.25	-
chr10	99092958	99092959	FRAT2|3UTR|C2U|mut=7|39.3529	0.2059	-
chr10	99092972	99092973	FRAT2|3UTR|C2U|mut=3|16.3896	0.1429	-
chr10	99093334	99093335	FRAT2|3UTR|C2U|mut=5|53.3523	0.2273	-
chr10	99093543	99093544	FRAT2|3UTR|C2U|mut=9|11.3087	0.3913	-
chr10	99192838	99192839	PGAM1|3UTR|C2U|mut=11|6.6516	0.1486	+
chr10	99192869	99192870	PGAM1|3UTR|C2U|mut=17|14.5564	0.1308	+
chr10	99216848	99216849	ZDHHC16|3UTR|C2U|mut=4|30.7862	0.1379	+
chr10	99520330	99520331	ZFYVE27|3UTR|C2U|mut=4|14.5778	0.2222	+
chr10	99968002	99968003	R3HCC1L|CDS|C2U|mut=7|11.7917	0.2917	+
chr10	99968470	99968471	R3HCC1L|CDS|C2U|mut=6|5.9826	0.1395	+
chr10	99968576	99968577	R3HCC1L|CDS|C2U|mut=5|NA	0.1667	+
chr10	99969039	99969040	R3HCC1L|CDS|C2U|mut=6|15.0517	0.2069	+
chr10	99969169	99969170	R3HCC1L|CDS|C2U|mut=3|12.3500	0.15	+
chr10	99991321	99991322	R3HCC1L|CDS|C2U|mut=9|19.9286	0.3214	+
chr10	100004041	100004042	R3HCC1L|3UTR|C2U|mut=7|12.0556	0.2333	+
chr10	100004073	100004074	R3HCC1L|3UTR|C2U|mut=8|6.9913	0.2667	+
chr10	100004189	100004190	R3HCC1L|3UTR|C2U|mut=14|21.5170	0.3182	+
chr10	101156967	101156968	GOT1|3UTR|C2U|mut=3|10.4585	0.2308	-
chr10	101157128	101157129	GOT1|3UTR|C2U|mut=12|11.8106	0.1967	-
chr10	101157226	101157227	GOT1|3UTR|C2U|mut=8|12.4396	0.1311	-
chr10	101472469	101472470	COX15|3UTR|C2U|mut=3|55.7647	0.1765	-
chr10	101909930	101909931	ERLIN1|3UTR|C2U|mut=4|4.9401	0.1905	-
chr10	101910275	101910276	ERLIN1|3UTR|C2U|mut=3|27.6562	0.25	-
chr10	101910567	101910568	ERLIN1|3UTR|C2U|mut=8|13.3816	0.1159	-
chr10	101910600	101910601	ERLIN1|3UTR|C2U|mut=7|95.2925	0.1321	-
chr10	101910942	101910943	ERLIN1|3UTR|C2U|mut=8|6.4419	0.186	-
chr10	101911083	101911084	ERLIN1|3UTR|C2U|mut=11|8.2253	0.1209	-
chr10	101911433	101911434	ERLIN1|3UTR|C2U|mut=12|11.9408	0.169	-
chr10	101911538	101911539	ERLIN1|3UTR|C2U|mut=10|21.7258	0.1613	-
chr10	101911790	101911791	ERLIN1|3UTR|C2U|mut=11|10.6726	0.1964	-
chr10	101948349	101948350	CHUK|3UTR|C2U|mut=10|12.7178	0.2083	-
chr10	101948673	101948674	CHUK|3UTR|C2U|mut=8|11.3021	0.1702	-
chr10	101949127	101949128	CHUK|3UTR|C2U|mut=4|20.9261	0.1379	-
chr10	101977803	101977804	CHUK|CDS|C2U|mut=14|NA	0.25	-
chr10	101978859	101978860	CHUK|CDS|C2U|mut=7|NA	0.2333	-
chr10	101992432	101992433	CWF19L1|3UTR|C2U|mut=4|17.9697	0.1667	-
chr10	102034492	102034493	BLOC1S2|3UTR|C2U|mut=6|30.8000	0.24	-
chr10	102035033	102035034	BLOC1S2|3UTR|C2U|mut=7|6.5862	0.1207	-
chr10	102121900	102121901	SCD|3UTR|C2U|mut=26|5.8465	0.0959	+
chr10	102123181	102123182	SCD|3UTR|C2U|mut=24|3.7250	0.0845	+
chr10	102684154	102684155	SLF2|CDS|C2U|mut=3|NA	0.1429	+
chr10	102722530	102722531	SLF2|3UTR|C2U|mut=3|13.2941	0.1765	+
chr10	102722799	102722800	SLF2|3UTR|C2U|mut=4|10.6667	0.1905	+
chr10	102746118	102746119	MRPL43|3UTR|C2U|mut=6|8.4167	0.1333	-
chr10	102747608	102747609	TWNK|5UTR|C2U|mut=10|13.1818	0.2778	+
chr10	102747718	102747719	TWNK|5UTR|C2U|mut=3|NA	0.1579	+
chr10	102747805	102747806	TWNK|5UTR|C2U|mut=7|95.0833	0.1458	+
chr10	102748081	102748082	TWNK|CDS|C2U|mut=4|NA	0.1481	+
chr10	102748499	102748500	TWNK|CDS|C2U|mut=4|NA	0.2	+
chr10	102748676	102748677	TWNK|CDS|C2U|mut=3|91.8571	0.1429	+
chr10	102748933	102748934	TWNK|CDS|C2U|mut=10|37.9167	0.2083	+
chr10	102749007	102749008	TWNK|CDS|C2U|mut=4|50.7826	0.1739	+
chr10	102749424	102749425	TWNK|CDS|C2U|mut=4|37.8182	0.1818	+
chr10	102749563	102749564	TWNK|CDS|C2U|mut=5|NA	0.1282	+
chr10	102753077	102753078	TWNK|CDS|C2U|mut=8|37.3984	0.1951	+
chr10	102753193	102753194	TWNK|CDS|C2U|mut=4|NA	0.1538	+
chr10	102753259	102753260	TWNK|CDS|C2U|mut=4|NA	0.1333	+
chr10	102753376	102753377	TWNK|3UTR|C2U|mut=6|14.5854	0.1463	+
chr10	102753487	102753488	TWNK|3UTR|C2U|mut=8|54.4167	0.25	+
chr10	102753691	102753692	TWNK|3UTR|C2U|mut=8|36.9756	0.1951	+
chr10	102753833	102753834	TWNK|3UTR|C2U|mut=4|18.3048	0.1143	+
[truncated: 10,129 more rows]
