# Supplementary material for: Improved Methods for Deamination-Based m6A Detection
Source: Front Cell Dev Biol. 2022 Apr 27;10:888279. doi: 10.3389/fcell.2022.888279 (PMC9092492; doi:10.3389/fcell.2022.888279)
Supplement: Supplementary file 8 [file Table4.XLSX]

## Sheet: APO1-YTH(D422N)-YTH blocking
Chr	C-to-U start	C-to-U end	Annotation	%C-to-U	Strand
chr1	879915	879916	NOC2L|3UTR|C2U|mut=33|7.1743	0.0716	-
chr1	879920	879921	NOC2L|3UTR|C2U|mut=36|3.9075	0.0824	-
chr1	990411	990412	AGRN|3UTR|C2U|mut=6|4.2198	0.2308	+
chr1	1190798	1190799	UBE2J2|CDS|C2U|mut=8|3.0828	0.0879	-
chr1	1192384	1192385	UBE2J2|CDS|C2U|mut=3|21.5000	0.1667	-
chr1	1192438	1192439	UBE2J2|CDS|C2U|mut=13|3.0342	0.1461	-
chr1	1203312	1203313	UBE2J2|CDS|C2U|mut=6|5.4725	0.1154	-
chr1	1228190	1228191	ACAP3|3UTR|C2U|mut=8|NA	0.32	-
chr1	1321343	1321344	CCNL2|3UTR|C2U|mut=8|4.6897	0.2759	-
chr1	1322069	1322070	CCNL2|3UTR|C2U|mut=11|2.4226	0.0982	-
chr1	1322250	1322251	CCNL2|3UTR|C2U|mut=11|2.3329	0.0791	-
chr1	1322458	1322459	CCNL2|3UTR|C2U|mut=20|2.3339	0.0823	-
chr1	1325896	1325897	CCNL2|CDS|C2U|mut=18|3.7508	0.1837	-
chr1	1328160	1328161	CCNL2|CDS|C2U|mut=5|13.6111	0.2778	-
chr1	1336445	1336446	MRPL20-AS1|ncRNA|C2U|mut=12|15.4000	0.2	+
chr1	1337375	1337376	MRPL20|3UTR|C2U|mut=51|2.4580	0.1074	-
chr1	1337618	1337619	MRPL20|CDS|C2U|mut=21|7.1131	0.089	-
chr1	1341223	1341224	MRPL20|CDS|C2U|mut=32|3.1972	0.1107	-
chr1	1421536	1421537	ATAD3B|CDS|C2U|mut=6|36.3158	0.1579	+
chr1	1480306	1480307	SSU72|CDS|C2U|mut=17|3.3553	0.1037	-
chr1	1480348	1480349	SSU72|CDS|C2U|mut=20|5.0081	0.1626	-
chr1	1500190	1500191	SSU72|CDS|C2U|mut=11|4.3387	0.1486	-
chr1	1500226	1500227	SSU72|CDS|C2U|mut=28|5.5963	0.1657	-
chr1	1533566	1533567	FNDC10|3UTR|C2U|mut=5|17.0213	0.1064	-
chr1	1533791	1533792	FNDC10|3UTR|C2U|mut=15|10.0312	0.4688	-
chr1	1593043	1593044	SLC35E2B|3UTR|C2U|mut=5|9.3750	0.3125	-
chr1	1593721	1593722	SLC35E2B|3UTR|C2U|mut=2|NA	0.1818	-
chr1	1647827	1647828	CDK11B|CDS|C2U|mut=14|8.9688	0.175	-
chr1	1683526	1683527	NADK|3UTR|C2U|mut=2|NA	0.2	-
chr1	1684162	1684163	NADK|3UTR|C2U|mut=6|7.5568	0.1622	-
chr1	1716768	1716769	GNB1|3UTR|C2U|mut=14|2.4435	0.0972	-
chr1	1717561	1717562	GNB1|3UTR|C2U|mut=15|2.9565	0.1128	-
chr1	1717853	1717854	GNB1|3UTR|C2U|mut=15|6.5201	0.1282	-
chr1	1717985	1717986	GNB1|3UTR|C2U|mut=17|2.2772	0.1977	-
chr1	1718294	1718295	GNB1|3UTR|C2U|mut=21|4.6519	0.1329	-
chr1	1718404	1718405	GNB1|3UTR|C2U|mut=14|3.4683	0.1728	-
chr1	1718410	1718411	GNB1|3UTR|C2U|mut=9|5.5251	0.1216	-
chr1	1718449	1718450	GNB1|3UTR|C2U|mut=14|4.2810	0.1273	-
chr1	1735930	1735931	GNB1|CDS|C2U|mut=5|9.0625	0.125	-
chr1	2116485	2116486	PRKCZ|3UTR|C2U|mut=9|5.9625	0.15	+
chr1	2334767	2334768	RER1|3UTR|C2U|mut=10|2.5827	0.1695	+
chr1	2335018	2335019	RER1|3UTR|C2U|mut=12|2.9524	0.1429	+
chr1	2335118	2335119	RER1|3UTR|C2U|mut=7|2.6917	0.1	+
chr1	2336862	2336863	PEX10|3UTR|C2U|mut=6|2.2270	0.1277	-
chr1	2440021	2440022	PANK4|3UTR|C2U|mut=4|4.0672	0.2353	-
chr1	2440177	2440178	PANK4|3UTR|C2U|mut=6|7.5469	0.1875	-
chr1	3654094	3654095	TP73-AS1|ncRNA|C2U|mut=9|4.4100	0.225	-
chr1	3746492	3746493	CEP104|CDS|C2U|mut=9|23.9143	0.2571	-
chr1	3801468	3801469	DFFB|3UTR|C2U|mut=3|15.4737	0.1579	+
chr1	3805888	3805889	C1orf174|3UTR|C2U|mut=6|2.7774	0.0968	-
chr1	3806541	3806542	C1orf174|CDS|C2U|mut=3|4.2101	0.1765	-
chr1	3806544	3806545	C1orf174|CDS|C2U|mut=3|3.3333	0.1765	-
chr1	3806547	3806548	C1orf174|CDS|C2U|mut=3|3.9524	0.1429	-
chr1	6245751	6245752	RPL22|3UTR|C2U|mut=12|3.8077	0.1154	-
chr1	6246190	6246191	RPL22|3UTR|C2U|mut=7|5.0833	0.1458	-
chr1	6246236	6246237	RPL22|3UTR|C2U|mut=5|3.4074	0.1667	-
chr1	6246305	6246306	RPL22|3UTR|C2U|mut=17|3.8587	0.2698	-
chr1	6246336	6246337	RPL22|3UTR|C2U|mut=15|1.8251	0.0888	-
chr1	6246438	6246439	RPL22|3UTR|C2U|mut=10|3.8798	0.1639	-
chr1	6246504	6246505	RPL22|3UTR|C2U|mut=9|12.2727	0.2727	-
chr1	6281377	6281378	ICMT|3UTR|C2U|mut=7|4.9269	0.1077	-
chr1	6283678	6283679	ICMT|3UTR|C2U|mut=19|1.9863	0.1387	-
chr1	6283716	6283717	ICMT|3UTR|C2U|mut=8|3.9238	0.1067	-
chr1	6283939	6283940	ICMT|3UTR|C2U|mut=14|3.8866	0.0897	-
chr1	6284495	6284496	ICMT|3UTR|C2U|mut=21|4.3579	0.2	-
chr1	6284638	6284639	ICMT|3UTR|C2U|mut=5|2.3596	0.1316	-
chr1	6285251	6285252	ICMT|CDS|C2U|mut=7|4.0018	0.1129	-
chr1	6285278	6285279	ICMT|CDS|C2U|mut=12|5.0316	0.2105	-
chr1	6307807	6307808	GPR153|3UTR|C2U|mut=11|14.0938	0.6875	-
chr1	6581771	6581772	NOL9|3UTR|C2U|mut=5|3.8338	0.102	-
chr1	6592701	6592702	NOL9|CDS|C2U|mut=5|9.4737	0.2632	-
chr1	6652325	6652326	KLHL21|3UTR|C2U|mut=7|14.2593	0.3889	-
chr1	6683616	6683617	PHF13|3UTR|C2U|mut=4|3.2917	0.1667	+
chr1	6693113	6693114	THAP3|CDS|C2U|mut=6|10.5490	0.1176	+
chr1	6693361	6693362	THAP3|3UTR|C2U|mut=5|2.7083	0.1042	+
chr1	6694426	6694427	DNAJC11|3UTR|C2U|mut=14|2.6838	0.1022	-
chr1	6695171	6695172	DNAJC11|3UTR|C2U|mut=11|3.8015	0.1528	-
chr1	6695732	6695733	DNAJC11|3UTR|C2U|mut=6|2.1261	0.1176	-
chr1	6740997	6740998	DNAJC11|CDS|C2U|mut=4|6.4935	0.1818	-
chr1	6885164	6885165	CAMTA1|CDS|C2U|mut=12|4.0054	0.087	+
chr1	6931864	6931865	CAMTA1|3UTR|C2U|mut=59|3.8633	0.1329	+
chr1	6931886	6931887	CAMTA1|3UTR|C2U|mut=30|1.8115	0.0739	+
chr1	6947944	6947945	CAMTA1|3UTR|C2U|mut=12|11.6143	0.2143	+
chr1	7840548	7840549	VAMP3|3UTR|C2U|mut=7|6.0029	0.1628	+
chr1	7840958	7840959	VAMP3|3UTR|C2U|mut=10|3.0536	0.101	+
chr1	7841200	7841201	VAMP3|3UTR|C2U|mut=8|10.2154	0.1231	+
chr1	7841215	7841216	VAMP3|3UTR|C2U|mut=17|3.7319	0.1405	+
chr1	7841449	7841450	VAMP3|3UTR|C2U|mut=9|2.1192	0.1047	+
chr1	8412489	8412490	RERE|3UTR|C2U|mut=8|4.9524	0.2857	-
chr1	8412559	8412560	RERE|3UTR|C2U|mut=10|2.6420	0.2273	-
chr1	8412824	8412825	RERE|3UTR|C2U|mut=12|3.8814	0.2264	-
chr1	8921442	8921443	ENO1|CDS|C2U|mut=153|22.4907	0.072	-
chr1	8928083	8928084	ENO1|CDS|C2U|mut=46|3.0027	0.1247	-
chr1	8931977	8931978	ENO1|CDS|C2U|mut=47|1.7392	0.0712	-
chr1	9642546	9642547	SLC25A33|CDS|C2U|mut=5|2.3737	0.1515	+
chr1	9642592	9642593	SLC25A33|3UTR|C2U|mut=11|2.0429	0.1571	+
chr1	9642798	9642799	SLC25A33|3UTR|C2U|mut=8|3.9365	0.1905	+
chr1	9664458	9664459	TMEM201|3UTR|C2U|mut=7|3.0625	0.2188	+
chr1	9674709	9674710	TMEM201|3UTR|C2U|mut=5|12.3077	0.1282	+
chr1	9740938	9740939	PIK3CD-AS2|ncRNA|C2U|mut=6|2.3226	0.1935	-
chr1	9789290	9789291	CLSTN1|3UTR|C2U|mut=13|3.1646	0.104	-
chr1	9789949	9789950	CLSTN1|3UTR|C2U|mut=8|2.4923	0.0899	-
chr1	9790134	9790135	CLSTN1|3UTR|C2U|mut=14|3.7317	0.1707	-
chr1	9790211	9790212	CLSTN1|3UTR|C2U|mut=10|2.7766	0.1064	-
chr1	9990455	9990456	LZIC|CDS|C2U|mut=7|6.3488	0.1628	-
chr1	9996610	9996611	LZIC|CDS|C2U|mut=6|3.6000	0.2143	-
chr1	9996651	9996652	LZIC|CDS|C2U|mut=5|3.8438	0.1562	-
chr1	10240218	10240219	UBE4B|3UTR|C2U|mut=6|4.6667	0.0952	+
chr1	10240406	10240407	UBE4B|3UTR|C2U|mut=9|3.0899	0.1452	+
chr1	10240503	10240504	UBE4B|3UTR|C2U|mut=10|1.9712	0.1562	+
chr1	10366035	10366036	KIF1B|3UTR|C2U|mut=5|3.7619	0.2381	+
chr1	10366270	10366271	KIF1B|3UTR|C2U|mut=4|3.1333	0.1333	+
chr1	10468174	10468175	PGD|CDS|C2U|mut=7|22.2895	0.1842	+
chr1	10478928	10478929	PGD|CDS|C2U|mut=15|4.1810	0.0862	+
chr1	10479927	10479928	PGD|3UTR|C2U|mut=49|2.3293	0.1667	+
chr1	10480133	10480134	PGD|3UTR|C2U|mut=20|3.1351	0.0823	+
chr1	10480197	10480198	PGD|3UTR|C2U|mut=9|4.3654	0.1731	+
chr1	10491330	10491331	CENPS-CORT|5UTR|C2U|mut=6|39.5385	0.1538	+
chr1	10502338	10502339	CENPS-CORT|CDS|C2U|mut=6|12.8571	0.2143	+
chr1	10502689	10502690	CENPS|3UTR|C2U|mut=7|2.2379	0.1273	+
chr1	10502775	10502776	CENPS|3UTR|C2U|mut=9|4.0455	0.2045	+
chr1	10516960	10516961	DFFA|3UTR|C2U|mut=18|2.6356	0.1475	-
chr1	10517035	10517036	DFFA|3UTR|C2U|mut=13|2.3136	0.134	-
chr1	10517096	10517097	DFFA|3UTR|C2U|mut=6|4.0133	0.12	-
chr1	10517134	10517135	DFFA|3UTR|C2U|mut=11|2.3917	0.1209	-
chr1	10517145	10517146	DFFA|3UTR|C2U|mut=20|12.8276	0.2299	-
chr1	10519369	10519370	DFFA|3UTR|C2U|mut=9|2.9309	0.1184	-
chr1	10521325	10521326	DFFA|3UTR|C2U|mut=17|2.8592	0.0994	-
chr1	10521471	10521472	DFFA|3UTR|C2U|mut=18|5.0809	0.0957	-
chr1	10521697	10521698	DFFA|CDS|C2U|mut=29|8.8702	0.1518	-
chr1	10522593	10522594	DFFA|3UTR|C2U|mut=8|2.5493	0.1127	-
chr1	10522864	10522865	DFFA|3UTR|C2U|mut=5|3.4216	0.098	-
chr1	10529312	10529313	DFFA|CDS|C2U|mut=22|5.2415	0.1117	-
chr1	11073819	11073820	TARDBP|CDS|C2U|mut=5|4.8571	0.102	+
chr1	11078808	11078809	TARDBP|CDS|C2U|mut=9|2.7008	0.1579	+
chr1	11082581	11082582	TARDBP|CDS|C2U|mut=16|13.3123	0.126	+
chr1	11083191	11083192	TARDBP|3UTR|C2U|mut=19|3.1991	0.1545	+
chr1	11083598	11083599	TARDBP|3UTR|C2U|mut=40|3.2489	0.1639	+
chr1	11083697	11083698	TARDBP|3UTR|C2U|mut=16|2.8497	0.0769	+
chr1	11084225	11084226	TARDBP|3UTR|C2U|mut=4|3.6364	0.1212	+
chr1	11085234	11085235	TARDBP|3UTR|C2U|mut=14|3.4373	0.209	+
chr1	11085239	11085240	TARDBP|3UTR|C2U|mut=11|3.0982	0.1429	+
chr1	11085243	11085244	TARDBP|3UTR|C2U|mut=16|2.6150	0.2192	+
chr1	11116102	11116103	SRM|CDS|C2U|mut=19|12.8602	0.088	-
chr1	11129708	11129709	EXOSC10|CDS|C2U|mut=12|6.9572	0.0876	-
chr1	11132183	11132184	EXOSC10|CDS|C2U|mut=12|7.6216	0.1622	-
chr1	11139815	11139816	EXOSC10|CDS|C2U|mut=12|14.4000	0.1558	-
chr1	11141255	11141256	EXOSC10|CDS|C2U|mut=9|4.2095	0.2195	-
chr1	11142782	11142783	EXOSC10|CDS|C2U|mut=7|3.4950	0.1489	-
chr1	11147549	11147550	EXOSC10|CDS|C2U|mut=7|4.0000	0.1556	-
chr1	11147944	11147945	EXOSC10|CDS|C2U|mut=8|3.9161	0.2424	-
chr1	11151137	11151138	EXOSC10|CDS|C2U|mut=10|4.2105	0.2632	-
chr1	11151166	11151167	EXOSC10|CDS|C2U|mut=6|6.4000	0.1091	-
chr1	11151621	11151622	EXOSC10|CDS|C2U|mut=6|11.6957	0.1304	-
chr1	11166649	11166650	MTOR|3UTR|C2U|mut=12|1.9235	0.1765	-
chr1	11166686	11166687	MTOR|3UTR|C2U|mut=10|1.6718	0.1316	-
chr1	11167089	11167090	MTOR|3UTR|C2U|mut=8|3.6543	0.0988	-
chr1	11167471	11167472	MTOR|3UTR|C2U|mut=9|2.5756	0.2195	-
chr1	11168273	11168274	MTOR|CDS|C2U|mut=10|2.8893	0.2439	-
chr1	11902898	11902899	CLCN6|3UTR|C2U|mut=3|3.9375	0.1875	+
chr1	12034906	12034907	PLOD1|3UTR|C2U|mut=10|7.8853	0.1075	+
chr1	12064129	12064130	MFN2|CDS|C2U|mut=4|17.8667	0.2667	+
chr1	12072863	12072864	MFN2|3UTR|C2U|mut=8|3.7590	0.0964	+
chr1	12570216	12570217	VPS13D|3UTR|C2U|mut=4|4.1212	0.3636	+
chr1	12628364	12628365	DHRS3|3UTR|C2U|mut=4|38.6087	0.1739	-
chr1	12628372	12628373	DHRS3|CDS|C2U|mut=5|13.8690	0.1786	-
chr1	13942572	13942573	PDPN|3UTR|C2U|mut=7|5.4630	0.1667	+
chr1	13944365	13944366	PDPN|3UTR|C2U|mut=3|11.2500	0.15	+
chr1	14108134	14108135	PRDM2|CDS|C2U|mut=3|12.8571	0.2143	+
chr1	14108236	14108237	PRDM2|CDS|C2U|mut=3|9.7500	0.25	+
chr1	14108318	14108319	PRDM2|CDS|C2U|mut=4|12.3333	0.1667	+
chr1	14108369	14108370	PRDM2|CDS|C2U|mut=5|9.5833	0.4167	+
chr1	14113850	14113851	PRDM2|3UTR|C2U|mut=5|2.4074	0.2778	+
chr1	15756508	15756509	EFHD2|3UTR|C2U|mut=17|2.4479	0.1771	+
chr1	15818864	15818865	CASP9|3UTR|C2U|mut=3|5.7500	0.1875	-
chr1	15819008	15819009	CASP9|3UTR|C2U|mut=3|NA	0.2143	-
chr1	15896893	15896894	DNAJC16|3UTR|C2U|mut=3|3.0000	0.1667	+
chr1	15897164	15897165	DNAJC16|3UTR|C2U|mut=6|4.3765	0.3529	+
chr1	15897220	15897221	DNAJC16|3UTR|C2U|mut=7|5.3103	0.2414	+
chr1	15988198	15988199	RSC1A1|CDS|C2U|mut=3|5.4545	0.1364	+
chr1	15992720	15992721	DDI2|3UTR|C2U|mut=2|5.5000	0.2	+
chr1	15993246	15993247	DDI2|3UTR|C2U|mut=6|3.7917	0.25	+
chr1	15995517	15995518	DDI2|3UTR|C2U|mut=4|4.5333	0.4	+
chr1	16060776	16060777	PLEKHM2|3UTR|C2U|mut=8|10.9841	0.1905	+
chr1	16111515	16111516	FBLIM1|3UTR|C2U|mut=2|5.0667	0.2	+
chr1	16237649	16237650	SPEN|CDS|C2U|mut=8|2.1253	0.1905	+
chr1	16255117	16255118	SPEN|CDS|C2U|mut=7|3.0503	0.1094	+
chr1	16255204	16255205	SPEN|CDS|C2U|mut=10|9.0417	0.1667	+
chr1	16255247	16255248	SPEN|CDS|C2U|mut=7|4.9200	0.14	+
chr1	16255251	16255252	SPEN|CDS|C2U|mut=6|4.1849	0.1176	+
chr1	16255354	16255355	SPEN|CDS|C2U|mut=6|28.3000	0.1	+
chr1	16255499	16255500	SPEN|CDS|C2U|mut=9|4.6623	0.1169	+
chr1	16255903	16255904	SPEN|CDS|C2U|mut=19|10.1874	0.2468	+
chr1	16256104	16256105	SPEN|CDS|C2U|mut=18|4.9265	0.1765	+
chr1	16256130	16256131	SPEN|CDS|C2U|mut=12|3.3559	0.1017	+
chr1	16256161	16256162	SPEN|CDS|C2U|mut=9|6.0893	0.1429	+
chr1	16256220	16256221	SPEN|CDS|C2U|mut=20|3.6630	0.2198	+
chr1	16256374	16256375	SPEN|CDS|C2U|mut=20|22.0805	0.1342	+
chr1	16256631	16256632	SPEN|CDS|C2U|mut=10|2.1620	0.1149	+
chr1	16256743	16256744	SPEN|CDS|C2U|mut=38|4.5151	0.2043	+
chr1	16256883	16256884	SPEN|CDS|C2U|mut=20|2.6205	0.1212	+
chr1	16256896	16256897	SPEN|CDS|C2U|mut=21|2.9003	0.1135	+
chr1	16256964	16256965	SPEN|CDS|C2U|mut=24|4.8944	0.1159	+
chr1	16256973	16256974	SPEN|CDS|C2U|mut=21|1.9091	0.1061	+
chr1	16257021	16257022	SPEN|CDS|C2U|mut=19|1.7082	0.0788	+
chr1	16257050	16257051	SPEN|CDS|C2U|mut=39|2.5899	0.2484	+
chr1	16257063	16257064	SPEN|CDS|C2U|mut=16|3.5776	0.0994	+
chr1	16257162	16257163	SPEN|CDS|C2U|mut=28|4.1574	0.1256	+
chr1	16257165	16257166	SPEN|CDS|C2U|mut=23|2.1113	0.1065	+
chr1	16257186	16257187	SPEN|CDS|C2U|mut=42|1.7283	0.2485	+
chr1	16257276	16257277	SPEN|CDS|C2U|mut=19|1.7853	0.1016	+
chr1	16257346	16257347	SPEN|CDS|C2U|mut=26|2.7547	0.113	+
chr1	16257396	16257397	SPEN|CDS|C2U|mut=39|2.5166	0.2364	+
chr1	16257996	16257997	SPEN|CDS|C2U|mut=4|7.8974	0.3077	+
chr1	16258288	16258289	SPEN|CDS|C2U|mut=3|44.4545	0.2727	+
chr1	16258523	16258524	SPEN|CDS|C2U|mut=8|NA	0.1951	+
chr1	16268625	16268626	ZBTB17|CDS|C2U|mut=3|10.5000	0.1364	-
chr1	16269643	16269644	ZBTB17|CDS|C2U|mut=4|10.9474	0.2105	-
chr1	16451271	16451272	EPHA2|3UTR|C2U|mut=5|6.9643	0.119	-
chr1	16451585	16451586	EPHA2|3UTR|C2U|mut=8|23.6923	0.3077	-
chr1	16641839	16641840	FBXO42|CDS|C2U|mut=4|18.0000	0.2222	-
chr1	16721981	16721982	SZRD1|3UTR|C2U|mut=14|7.2727	0.1273	+
chr1	16722016	16722017	SZRD1|3UTR|C2U|mut=9|5.9224	0.1034	+
chr1	16722339	16722340	SZRD1|3UTR|C2U|mut=18|4.3897	0.25	+
chr1	16722343	16722344	SZRD1|3UTR|C2U|mut=13|3.8354	0.1884	+
chr1	16722491	16722492	SZRD1|3UTR|C2U|mut=13|4.8712	0.1383	+
chr1	16722604	16722605	SZRD1|3UTR|C2U|mut=20|3.5523	0.3125	+
chr1	16722615	16722616	SZRD1|3UTR|C2U|mut=12|3.9872	0.1667	+
chr1	16722738	16722739	SZRD1|3UTR|C2U|mut=10|8.9466	0.1299	+
chr1	16722837	16722838	SZRD1|3UTR|C2U|mut=5|5.0500	0.1	+
chr1	16722893	16722894	SZRD1|3UTR|C2U|mut=5|6.6858	0.1724	+
chr1	16723481	16723482	SZRD1|3UTR|C2U|mut=8|3.5476	0.1111	+
chr1	16723551	16723552	SZRD1|3UTR|C2U|mut=28|3.9980	0.2642	+
chr1	16786440	16786441	NECAP2|3UTR|C2U|mut=7|3.1779	0.1045	+
chr1	16889120	16889121	NBPF1|3UTR|C2U|mut=8|8.1053	0.2105	-
chr1	16889930	16889931	NBPF1|3UTR|C2U|mut=6|10.0000	0.3333	-
chr1	16890262	16890263	NBPF1|3UTR|C2U|mut=3|NA	0.1579	-
chr1	16891364	16891365	NBPF1|CDS|C2U|mut=6|4.0596	0.1277	-
chr1	16945244	16945245	CROCCP2|ncRNA|C2U|mut=14|1.8863	0.1102	-
chr1	17345358	17345359	SDHB|3UTR|C2U|mut=31|1.5632	0.0723	-
chr1	17349123	17349124	SDHB|CDS|C2U|mut=48|6.0375	0.3221	-
chr1	17349192	17349193	SDHB|CDS|C2U|mut=36|2.8640	0.1121	-
chr1	17355163	17355164	SDHB|CDS|C2U|mut=50|3.7157	0.1779	-
chr1	17355205	17355206	SDHB|CDS|C2U|mut=14|3.9182	0.0843	-
chr1	17359588	17359589	SDHB|CDS|C2U|mut=42|3.3196	0.2121	-
chr1	17371305	17371306	SDHB|CDS|C2U|mut=28|4.5875	0.0969	-
chr1	17733287	17733288	RCC2|3UTR|C2U|mut=10|2.8542	0.1042	-
chr1	17733882	17733883	RCC2|3UTR|C2U|mut=15|3.8430	0.0904	-
chr1	17735637	17735638	RCC2|CDS|C2U|mut=8|50.8387	0.2581	-
chr1	19451094	19451095	UBR4|CDS|C2U|mut=10|8.9565	0.2174	-
chr1	19453032	19453033	UBR4|CDS|C2U|mut=6|11.6379	0.1034	-
chr1	19545387	19545388	EMC1|3UTR|C2U|mut=8|4.6667	0.3333	-
chr1	19545579	19545580	EMC1|3UTR|C2U|mut=13|4.8467	0.1585	-
chr1	19545791	19545792	EMC1|3UTR|C2U|mut=10|8.1071	0.1429	-
chr1	19559492	19559493	EMC1|CDS|C2U|mut=3|22.7143	0.2143	-
chr1	19559565	19559566	EMC1|CDS|C2U|mut=3|NA	0.1304	-
chr1	19582458	19582459	MRTO4|CDS|C2U|mut=5|12.1786	0.1429	+
chr1	19585428	19585429	MRTO4|3UTR|C2U|mut=23|5.9347	0.107	+
chr1	19585435	19585436	MRTO4|3UTR|C2U|mut=23|9.6131	0.1133	+
chr1	19655447	19655448	SLC66A1|3UTR|C2U|mut=8|45.7143	0.2286	+
chr1	19665639	19665640	CAPZB|3UTR|C2U|mut=19|3.6063	0.1	-
chr1	20238594	20238595	OTUD3|3UTR|C2U|mut=4|4.1250	0.1667	+
chr1	20977582	20977583	PINK1|3UTR|C2U|mut=8|8.7742	0.129	+
chr1	20977701	20977702	PINK1|3UTR|C2U|mut=9|11.0172	0.1552	+
chr1	20977738	20977739	PINK1|3UTR|C2U|mut=8|20.8302	0.1509	+
chr1	20979401	20979402	DDOST|CDS|C2U|mut=30|2.9821	0.0743	-
chr1	20982201	20982202	DDOST|CDS|C2U|mut=25|5.1338	0.1196	-
chr1	20987404	20987405	DDOST|CDS|C2U|mut=17|2.7111	0.0983	-
chr1	21069332	21069333	HP1BP3|3UTR|C2U|mut=12|3.1592	0.1081	-
chr1	21081020	21081021	HP1BP3|3UTR|C2U|mut=5|3.9881	0.3571	-
chr1	21083730	21083731	HP1BP3|CDS|C2U|mut=3|13.7647	0.1765	-
chr1	21133039	21133040	EIF4G3|3UTR|C2U|mut=5|4.2857	0.3333	-
chr1	21133171	21133172	EIF4G3|3UTR|C2U|mut=5|5.1250	0.125	-
chr1	21133424	21133425	EIF4G3|3UTR|C2U|mut=8|3.3846	0.2222	-
chr1	21133487	21133488	EIF4G3|3UTR|C2U|mut=7|2.8519	0.1556	-
chr1	21133538	21133539	EIF4G3|3UTR|C2U|mut=20|5.3012	0.241	-
chr1	21133787	21133788	EIF4G3|3UTR|C2U|mut=10|2.8333	0.0926	-
chr1	21137303	21137304	EIF4G3|CDS|C2U|mut=8|4.8344	0.2581	-
chr1	21143943	21143944	EIF4G3|CDS|C2U|mut=9|3.4167	0.125	-
chr1	21143970	21143971	EIF4G3|CDS|C2U|mut=8|3.3492	0.1356	-
chr1	21151637	21151638	EIF4G3|CDS|C2U|mut=8|4.2796	0.129	-
chr1	21155734	21155735	EIF4G3|CDS|C2U|mut=6|2.7783	0.2069	-
chr1	21175963	21175964	EIF4G3|CDS|C2U|mut=7|5.9231	0.2692	-
chr1	21191089	21191090	EIF4G3|CDS|C2U|mut=10|9.5417	0.2083	-
chr1	21191174	21191175	EIF4G3|CDS|C2U|mut=7|2.8864	0.1556	-
chr1	21205836	21205837	EIF4G3|CDS|C2U|mut=4|12.8571	0.2857	-
chr1	21205931	21205932	EIF4G3|CDS|C2U|mut=4|3.6857	0.2	-
chr1	21205952	21205953	EIF4G3|CDS|C2U|mut=3|NA	0.2	-
chr1	21226340	21226341	EIF4G3|CDS|C2U|mut=4|19.5000	0.25	-
chr1	22005854	22005855	USP48|3UTR|C2U|mut=4|3.9167	0.1667	-
chr1	22021629	22021630	USP48|CDS|C2U|mut=6|4.2656	0.1875	-
chr1	22047567	22047568	USP48|CDS|C2U|mut=12|3.9276	0.1579	-
chr1	22056238	22056239	USP48|CDS|C2U|mut=17|3.9898	0.3469	-
chr1	22074685	22074686	USP48|CDS|C2U|mut=9|4.2899	0.2432	-
chr1	22074722	22074723	USP48|CDS|C2U|mut=9|2.3944	0.1268	-
chr1	22079086	22079087	USP48|CDS|C2U|mut=11|2.8202	0.2245	-
chr1	22083072	22083073	USP48|CDS|C2U|mut=6|4.6277	0.1277	-
chr1	22404960	22404961	CDC42|5UTR|C2U|mut=6|3.5981	0.1224	+
chr1	22413195	22413196	CDC42|CDS|C2U|mut=22|2.2482	0.1164	+
chr1	22413257	22413258	CDC42|CDS|C2U|mut=15|4.8213	0.0943	+
chr1	22413272	22413273	CDC42|CDS|C2U|mut=10|8.3489	0.0935	+
chr1	22413294	22413295	CDC42|CDS|C2U|mut=12|11.0054	0.1304	+
chr1	22413316	22413317	CDC42|CDS|C2U|mut=22|3.7350	0.2222	+
chr1	22417943	22417944	CDC42|CDS|C2U|mut=13|3.4924	0.115	+
chr1	22418078	22418079	CDC42|3UTR|C2U|mut=31|2.3859	0.1366	+
chr1	22418574	22418575	CDC42|3UTR|C2U|mut=21|2.5718	0.0824	+
chr1	22419023	22419024	CDC42|3UTR|C2U|mut=70|3.8605	0.2456	+
chr1	22419119	22419120	CDC42|3UTR|C2U|mut=22|2.2484	0.0789	+
chr1	22856665	22856666	ZBTB40|3UTR|C2U|mut=5|20.3333	0.3333	+
chr1	23240581	23240582	EPHB2|3UTR|C2U|mut=5|5.4444	0.3333	+
chr1	23380290	23380291	KDM1A|CDS|C2U|mut=5|4.4792	0.3125	+
chr1	23382486	23382487	KDM1A|CDS|C2U|mut=6|5.5781	0.1875	+
chr1	23395590	23395591	KDM1A|CDS|C2U|mut=6|6.2553	0.1277	+
chr1	23398638	23398639	KDM1A|CDS|C2U|mut=5|3.9118	0.1471	+
chr1	23399808	23399809	KDM1A|CDS|C2U|mut=7|8.3548	0.2258	+
chr1	23399812	23399813	KDM1A|CDS|C2U|mut=8|6.1926	0.1481	+
chr1	23407999	23408000	KDM1A|CDS|C2U|mut=45|6.3802	0.4167	+
chr1	23408801	23408802	KDM1A|CDS|C2U|mut=18|9.9764	0.1353	+
chr1	23420091	23420092	LUZP1|CDS|C2U|mut=7|4.0833	0.2121	-
chr1	23420244	23420245	LUZP1|CDS|C2U|mut=7|2.7164	0.1045	-
chr1	23420311	23420312	LUZP1|CDS|C2U|mut=18|5.4306	0.2338	-
chr1	23420517	23420518	LUZP1|CDS|C2U|mut=5|3.5106	0.1064	-
chr1	23636196	23636197	HNRNPR|3UTR|C2U|mut=4|3.1667	0.25	-
chr1	23645073	23645074	HNRNPR|CDS|C2U|mut=52|1.7346	0.1413	-
chr1	23648089	23648090	HNRNPR|CDS|C2U|mut=42|3.2079	0.1296	-
chr1	23660078	23660079	HNRNPR|CDS|C2U|mut=24|2.0574	0.0988	-
chr1	23664319	23664320	HNRNPR|CDS|C2U|mut=10|4.1071	0.1042	-
chr1	23667427	23667428	HNRNPR|CDS|C2U|mut=10|5.8818	0.1163	-
chr1	23833751	23833752	E2F2|3UTR|C2U|mut=8|NA	0.3333	-
chr1	23884488	23884489	ID3|3UTR|C2U|mut=33|3.0547	0.1719	-
chr1	23884618	23884619	ID3|3UTR|C2U|mut=30|7.1050	0.1176	-
chr1	24019192	24019193	RPL11|CDS|C2U|mut=69|8.9444	0.0617	+
chr1	24021178	24021179	RPL11|CDS|C2U|mut=271|6.7906	0.2383	+
chr1	24021218	24021219	RPL11|CDS|C2U|mut=230|3.2062	0.1203	+
chr1	24022353	24022354	RPL11|CDS|C2U|mut=203|5.8583	0.0897	+
chr1	24078111	24078112	ELOA|CDS|C2U|mut=14|14.5459	0.1284	+
chr1	24082382	24082383	ELOA|CDS|C2U|mut=7|6.7565	0.1522	+
chr1	24086025	24086026	ELOA|CDS|C2U|mut=6|5.2083	0.1667	+
chr1	24086057	24086058	ELOA|CDS|C2U|mut=8|3.6389	0.125	+
chr1	24086342	24086343	ELOA|3UTR|C2U|mut=10|2.0853	0.1613	+
chr1	24087458	24087459	ELOA|3UTR|C2U|mut=5|10.8929	0.1786	+
chr1	24087580	24087581	ELOA|3UTR|C2U|mut=4|2.8800	0.16	+
chr1	24087650	24087651	ELOA|3UTR|C2U|mut=4|6.4000	0.2667	+
chr1	24113915	24113916	PITHD1|3UTR|C2U|mut=6|10.2581	0.1935	+
chr1	24114265	24114266	PITHD1|3UTR|C2U|mut=10|3.6768	0.101	+
chr1	24128997	24128998	HMGCL|CDS|C2U|mut=5|22.9839	0.1613	-
chr1	24143206	24143207	HMGCL|CDS|C2U|mut=4|4.7059	0.1176	-
chr1	24144034	24144035	HMGCL|CDS|C2U|mut=6|9.0000	0.2857	-
chr1	24172579	24172580	FUCA1|CDS|C2U|mut=4|9.3913	0.1739	-
chr1	24175262	24175263	FUCA1|CDS|C2U|mut=6|4.4967	0.1176	-
chr1	24180918	24180919	FUCA1|CDS|C2U|mut=8|2.4907	0.1481	-
chr1	24297207	24297208	SRSF10|3UTR|C2U|mut=4|3.7000	0.4	-
chr1	24867097	24867098	RCAN3|3UTR|C2U|mut=5|5.3571	0.3571	+
chr1	24972522	24972523	SRRM1|CDS|C2U|mut=19|2.8190	0.1118	+
chr1	24973203	24973204	SRRM1|CDS|C2U|mut=56|2.3583	0.0802	+
chr1	24975383	24975384	SRRM1|CDS|C2U|mut=76|1.8290	0.1203	+
chr1	24975490	24975491	SRRM1|CDS|C2U|mut=39|2.5455	0.1046	+
chr1	24978973	24978974	SRRM1|CDS|C2U|mut=10|15.5914	0.1075	+
chr1	24979462	24979463	SRRM1|CDS|C2U|mut=9|7.1463	0.1023	+
chr1	24997923	24997924	SRRM1|CDS|C2U|mut=7|5.1042	0.0972	+
chr1	24998961	24998962	SRRM1|3UTR|C2U|mut=4|3.0690	0.1379	+
chr1	24999351	24999352	SRRM1|3UTR|C2U|mut=19|1.8813	0.1	+
chr1	25549331	25549332	SYF2|3UTR|C2U|mut=9|4.9548	0.1915	-
chr1	25549785	25549786	SYF2|CDS|C2U|mut=12|4.0818	0.1091	-
chr1	25555562	25555563	SYF2|CDS|C2U|mut=15|3.4120	0.1807	-
chr1	25568938	25568939	RSRP1|3UTR|C2U|mut=16|3.5086	0.16	-
chr1	25687344	25687345	TMEM50A|3UTR|C2U|mut=25|2.5930	0.0833	+
chr1	25688302	25688303	TMEM50A|3UTR|C2U|mut=13|2.5848	0.1605	+
chr1	25688455	25688456	TMEM50A|3UTR|C2U|mut=9|2.5658	0.0874	+
chr1	25688458	25688459	TMEM50A|3UTR|C2U|mut=14|2.0588	0.1373	+
chr1	25688689	25688690	TMEM50A|3UTR|C2U|mut=10|2.1524	0.1136	+
chr1	25688748	25688749	TMEM50A|3UTR|C2U|mut=11|2.9140	0.1183	+
chr1	25812136	25812137	MACO1|CDS|C2U|mut=3|7.6071	0.2143	+
chr1	25812206	25812207	MACO1|CDS|C2U|mut=4|NA	0.2222	+
chr1	25894760	25894761	LDLRAP1|3UTR|C2U|mut=4|13.8667	0.1333	+
chr1	26143181	26143182	SELENON|3UTR|C2U|mut=4|7.8667	0.2	+
chr1	26143231	26143232	SELENON|3UTR|C2U|mut=5|3.5776	0.1724	+
chr1	26159283	26159284	MTFR1L|3UTR|C2U|mut=12|2.5547	0.1519	+
chr1	26160573	26160574	AUNIP|3UTR|C2U|mut=4|2.9841	0.1905	-
chr1	26161717	26161718	AUNIP|CDS|C2U|mut=7|3.5000	0.1944	-
chr1	26161908	26161909	AUNIP|CDS|C2U|mut=7|6.5270	0.1892	-
chr1	26226878	26226879	STMN1|3UTR|C2U|mut=22|3.5413	0.2075	-
chr1	26226940	26226941	STMN1|3UTR|C2U|mut=14|3.8730	0.1102	-
chr1	26227046	26227047	STMN1|3UTR|C2U|mut=22|8.2009	0.2472	-
chr1	26227454	26227455	STMN1|3UTR|C2U|mut=84|1.4780	0.078	-
chr1	26227488	26227489	STMN1|3UTR|C2U|mut=115|6.0335	0.1026	-
chr1	26227509	26227510	STMN1|CDS|C2U|mut=107|1.9026	0.0962	-
chr1	26227519	26227520	STMN1|CDS|C2U|mut=94|2.3205	0.0897	-
chr1	26227524	26227525	STMN1|CDS|C2U|mut=76|2.1883	0.0717	-
chr1	26227548	26227549	STMN1|CDS|C2U|mut=71|6.3862	0.1025	-
chr1	26228054	26228055	STMN1|CDS|C2U|mut=106|4.2223	0.1061	-
chr1	26228058	26228059	STMN1|CDS|C2U|mut=84|5.6521	0.0836	-
chr1	26228083	26228084	STMN1|CDS|C2U|mut=87|4.5728	0.0944	-
chr1	26497252	26497253	ZNF593|3UTR|C2U|mut=16|8.2042	0.0721	+
chr1	26581841	26581842	CEP85|CDS|C2U|mut=7|12.0430	0.2258	+
chr1	26586184	26586185	CEP85|CDS|C2U|mut=4|3.0782	0.1481	+
chr1	26607696	26607697	SH3BGRL3|3UTR|C2U|mut=14|12.1250	0.1111	+
chr1	26607700	26607701	SH3BGRL3|3UTR|C2U|mut=10|6.2359	0.0826	+
chr1	26607803	26607804	SH3BGRL3|3UTR|C2U|mut=12|8.4712	0.0769	+
chr1	26648455	26648456	CRYBG2|3UTR|C2U|mut=2|NA	0.1818	-
chr1	26784355	26784356	DHDDS|CDS|C2U|mut=3|29.4000	0.3	+
chr1	26801778	26801779	HMGN2|3UTR|C2U|mut=148|1.7923	0.1395	+
chr1	26801917	26801918	HMGN2|3UTR|C2U|mut=140|3.9031	0.1889	+
chr1	26801923	26801924	HMGN2|3UTR|C2U|mut=96|2.6555	0.1224	+
chr1	26801967	26801968	HMGN2|3UTR|C2U|mut=163|4.6289	0.0902	+
chr1	26802015	26802016	HMGN2|3UTR|C2U|mut=237|3.6898	0.1276	+
chr1	26802036	26802037	HMGN2|3UTR|C2U|mut=127|2.5006	0.0688	+
chr1	26802916	26802917	HMGN2|3UTR|C2U|mut=4|2.6374	0.1538	+
chr1	27106859	27106860	ARID1A|CDS|C2U|mut=6|5.4098	0.0984	+
chr1	27107065	27107066	ARID1A|CDS|C2U|mut=5|NA	0.1087	+
chr1	27107304	27107305	ARID1A|3UTR|C2U|mut=11|4.2370	0.1833	+
chr1	27107308	27107309	ARID1A|3UTR|C2U|mut=14|2.6102	0.2373	+
chr1	27107885	27107886	ARID1A|3UTR|C2U|mut=6|3.0148	0.2069	+
chr1	27108038	27108039	ARID1A|3UTR|C2U|mut=4|4.5625	0.125	+
chr1	27108475	27108476	ARID1A|3UTR|C2U|mut=10|2.4156	0.1818	+
chr1	27217557	27217558	GPATCH3|CDS|C2U|mut=5|10.4630	0.1852	-
chr1	27250620	27250621	NUDC|CDS|C2U|mut=30|4.7686	0.131	+
chr1	27269185	27269186	NUDC|CDS|C2U|mut=70|10.1374	0.2448	+
chr1	27272080	27272081	NUDC|CDS|C2U|mut=37|4.6487	0.1138	+
chr1	27272147	27272148	NUDC|CDS|C2U|mut=35|6.2684	0.097	+
chr1	27272151	27272152	NUDC|CDS|C2U|mut=30|4.6398	0.0893	+
chr1	27425855	27425856	SLC9A1|3UTR|C2U|mut=4|4.6000	0.2	-
chr1	27648786	27648787	TMEM222|CDS|C2U|mut=5|7.8621	0.1724	+
chr1	27730770	27730771	WASF2|3UTR|C2U|mut=7|2.2199	0.1296	-
chr1	27730817	27730818	WASF2|3UTR|C2U|mut=4|6.2308	0.1538	-
chr1	27730912	27730913	WASF2|3UTR|C2U|mut=26|3.5153	0.243	-
chr1	27731124	27731125	WASF2|3UTR|C2U|mut=8|4.4923	0.1026	-
chr1	27731229	27731230	WASF2|3UTR|C2U|mut=25|8.2860	0.3788	-
chr1	27732036	27732037	WASF2|3UTR|C2U|mut=4|3.3143	0.2857	-
chr1	27733040	27733041	WASF2|3UTR|C2U|mut=6|8.6667	0.1176	-
chr1	27733380	27733381	WASF2|3UTR|C2U|mut=3|5.7826	0.1304	-
chr1	27744903	27744904	WASF2|CDS|C2U|mut=9|16.5000	0.18	-
chr1	28088840	28088841	FAM76A|3UTR|C2U|mut=4|5.6000	0.2667	+
chr1	28089505	28089506	FAM76A|3UTR|C2U|mut=8|3.8400	0.32	+
chr1	28128212	28128213	STX12|CDS|C2U|mut=4|9.2549	0.2353	+
chr1	28148906	28148907	STX12|3UTR|C2U|mut=8|9.8000	0.2	+
chr1	28148910	28148911	STX12|3UTR|C2U|mut=5|5.8333	0.125	+
chr1	28148969	28148970	STX12|3UTR|C2U|mut=7|4.2083	0.3333	+
chr1	28149557	28149558	STX12|3UTR|C2U|mut=8|3.2284	0.1951	+
chr1	28150182	28150183	STX12|3UTR|C2U|mut=11|2.4742	0.234	+
chr1	28165268	28165269	PPP1R8|CDS|C2U|mut=12|7.3793	0.4138	+
chr1	28176811	28176812	PPP1R8|CDS|C2U|mut=9|2.4445	0.1607	+
chr1	28176888	28176889	PPP1R8|CDS|C2U|mut=8|4.1179	0.1633	+
chr1	28177026	28177027	PPP1R8|3UTR|C2U|mut=7|4.4000	0.1429	+
chr1	28177088	28177089	PPP1R8|3UTR|C2U|mut=8|4.0182	0.1455	+
chr1	28177743	28177744	PPP1R8|3UTR|C2U|mut=20|3.4769	0.1786	+
chr1	28177898	28177899	PPP1R8|3UTR|C2U|mut=13|4.8490	0.104	+
chr1	28178025	28178026	PPP1R8|3UTR|C2U|mut=3|5.1875	0.1875	+
chr1	28218193	28218194	RPA2|3UTR|C2U|mut=35|4.1886	0.0833	-
chr1	28218468	28218469	RPA2|3UTR|C2U|mut=54|4.1690	0.1818	-
chr1	28218672	28218673	RPA2|CDS|C2U|mut=35|3.7308	0.122	-
chr1	28218700	28218701	RPA2|CDS|C2U|mut=87|7.1811	0.3118	-
chr1	28220544	28220545	RPA2|CDS|C2U|mut=15|6.5769	0.1154	-
chr1	28233478	28233479	RPA2|CDS|C2U|mut=14|5.3308	0.0828	-
chr1	28233483	28233484	RPA2|CDS|C2U|mut=28|9.5963	0.1564	-
chr1	28233527	28233528	RPA2|CDS|C2U|mut=12|23.4706	0.1176	-
chr1	28285249	28285250	SMPDL3B|CDS|C2U|mut=13|10.7915	0.3514	+
chr1	28285584	28285585	SMPDL3B|3UTR|C2U|mut=4|6.7368	0.2105	+
chr1	28297022	28297023	EYA3|3UTR|C2U|mut=16|3.2286	0.2286	-
chr1	28297040	28297041	EYA3|3UTR|C2U|mut=9|6.4493	0.1452	-
chr1	28297043	28297044	EYA3|3UTR|C2U|mut=10|5.3667	0.1667	-
chr1	28297482	28297483	EYA3|3UTR|C2U|mut=17|2.3573	0.2237	-
chr1	28297512	28297513	EYA3|3UTR|C2U|mut=11|5.3281	0.1719	-
chr1	28297698	28297699	EYA3|3UTR|C2U|mut=9|5.2154	0.1385	-
chr1	28297717	28297718	EYA3|3UTR|C2U|mut=11|4.5700	0.2391	-
chr1	28337469	28337470	EYA3|CDS|C2U|mut=3|6.0000	0.2308	-
chr1	28527367	28527368	DNAJC8|3UTR|C2U|mut=31|4.2706	0.0646	-
chr1	28527376	28527377	DNAJC8|3UTR|C2U|mut=85|3.4960	0.1347	-
chr1	28527404	28527405	DNAJC8|3UTR|C2U|mut=55|4.6918	0.0868	-
chr1	28527439	28527440	DNAJC8|3UTR|C2U|mut=48|3.0039	0.0672	-
chr1	28527479	28527480	DNAJC8|3UTR|C2U|mut=53|3.0173	0.0875	-
chr1	28527668	28527669	DNAJC8|3UTR|C2U|mut=87|2.9256	0.1537	-
chr1	28527845	28527846	DNAJC8|CDS|C2U|mut=70|2.5081	0.1966	-
chr1	28531826	28531827	DNAJC8|CDS|C2U|mut=21|3.4728	0.0705	-
chr1	28531834	28531835	DNAJC8|CDS|C2U|mut=23|2.8101	0.1065	-
chr1	28534905	28534906	DNAJC8|CDS|C2U|mut=17|5.3041	0.1018	-
chr1	28536569	28536570	DNAJC8|CDS|C2U|mut=13|4.4768	0.0897	-
chr1	28537124	28537125	DNAJC8|CDS|C2U|mut=29|5.2267	0.3372	-
chr1	28555476	28555477	DNAJC8|CDS|C2U|mut=40|5.3322	0.0789	-
chr1	28563554	28563555	ATP5IF1|3UTR|C2U|mut=9|8.2449	0.1429	+
chr1	28563634	28563635	ATP5IF1|3UTR|C2U|mut=6|4.3810	0.1429	+
chr1	28563839	28563840	ATP5IF1|3UTR|C2U|mut=10|3.9810	0.1429	+
chr1	28563876	28563877	ATP5IF1|3UTR|C2U|mut=10|2.8592	0.1695	+
chr1	28564272	28564273	ATP5IF1|CDS|C2U|mut=11|4.0674	0.1803	+
chr1	28564366	28564367	ATP5IF1|CDS|C2U|mut=50|6.4085	0.0795	+
chr1	28564384	28564385	ATP5IF1|CDS|C2U|mut=124|10.1174	0.1001	+
chr1	28607891	28607892	SESN2|3UTR|C2U|mut=23|2.0882	0.2255	+
chr1	28608586	28608587	SESN2|3UTR|C2U|mut=10|9.1092	0.1149	+
chr1	28661012	28661013	MED18|CDS|C2U|mut=4|5.5357	0.2857	+
chr1	28661201	28661202	MED18|CDS|C2U|mut=7|8.5690	0.2414	+
chr1	28661327	28661328	MED18|CDS|C2U|mut=4|16.5333	0.1333	+
chr1	28800194	28800195	PHACTR4|CDS|C2U|mut=4|5.2083	0.1667	+
chr1	28823253	28823254	PHACTR4|3UTR|C2U|mut=3|15.6316	0.1579	+
chr1	28826385	28826386	PHACTR4|3UTR|C2U|mut=3|3.4444	0.1667	+
chr1	28835378	28835379	RCC1|5UTR|C2U|mut=47|5.2282	0.376	+
chr1	28835422	28835423	SNHG3|ncRNA|C2U|mut=22|2.5290	0.1419	+
chr1	28835453	28835454	SNHG3|ncRNA|C2U|mut=33|2.4110	0.264	+
chr1	28835593	28835594	SNHG3|ncRNA|C2U|mut=17|2.5415	0.0711	+
chr1	28835890	28835891	SNHG3|ncRNA|C2U|mut=15|1.8724	0.0843	+
chr1	28837233	28837234	SNHG3|ncRNA|C2U|mut=4|3.6364	0.1212	+
chr1	28864780	28864781	RCC1|3UTR|C2U|mut=37|4.6805	0.1331	+
chr1	28865107	28865108	RCC1|3UTR|C2U|mut=31|4.4906	0.0831	+
chr1	28865293	28865294	RCC1|3UTR|C2U|mut=26|2.2574	0.0693	+
chr1	28865297	28865298	RCC1|3UTR|C2U|mut=35|2.8495	0.0964	+
chr1	28865302	28865303	RCC1|3UTR|C2U|mut=32|2.8667	0.0889	+
chr1	28891253	28891254	TRNAU1AP|CDS|C2U|mut=6|4.5469	0.125	+
chr1	28893836	28893837	TRNAU1AP|CDS|C2U|mut=10|4.5777	0.2703	+
chr1	28904114	28904115	TRNAU1AP|CDS|C2U|mut=14|8.7080	0.1239	+
chr1	28904161	28904162	TRNAU1AP|3UTR|C2U|mut=13|2.0462	0.1092	+
chr1	28904256	28904257	TRNAU1AP|3UTR|C2U|mut=6|7.6875	0.1875	+
chr1	28905095	28905096	SNHG12|ncRNA|C2U|mut=15|3.7586	0.1724	-
chr1	28907094	28907095	SNHG12|ncRNA|C2U|mut=4|8.6667	0.1667	-
chr1	28929903	28929904	TAF12|3UTR|C2U|mut=11|4.4623	0.1038	-
chr1	28930049	28930050	TAF12|CDS|C2U|mut=12|5.5657	0.1212	-
chr1	28939829	28939830	TAF12|CDS|C2U|mut=11|10.0748	0.1028	-
chr1	28944515	28944516	TAF12|CDS|C2U|mut=9|4.5606	0.1698	-
chr1	29069171	29069172	YTHDF2|CDS|C2U|mut=22|2.5186	0.1507	+
chr1	29069192	29069193	YTHDF2|CDS|C2U|mut=18|3.4045	0.1314	+
chr1	29069621	29069622	YTHDF2|CDS|C2U|mut=14|4.5573	0.0979	+
chr1	29070098	29070099	YTHDF2|CDS|C2U|mut=74|3.5033	0.3122	+
chr1	29095491	29095492	YTHDF2|3UTR|C2U|mut=8|7.0000	0.125	+
chr1	29095574	29095575	YTHDF2|3UTR|C2U|mut=15|1.9147	0.0833	+
chr1	29095617	29095618	YTHDF2|3UTR|C2U|mut=14|5.2021	0.2373	+
chr1	29095629	29095630	YTHDF2|3UTR|C2U|mut=16|2.1333	0.2712	+
chr1	29314143	29314144	EPB41|CDS|C2U|mut=9|3.3678	0.1111	+
chr1	29314148	29314149	EPB41|CDS|C2U|mut=9|6.0160	0.1169	+
chr1	29314192	29314193	EPB41|CDS|C2U|mut=9|3.6254	0.1034	+
chr1	29314374	29314375	EPB41|CDS|C2U|mut=7|8.3250	0.1	+
chr1	29319898	29319899	EPB41|CDS|C2U|mut=11|3.2847	0.3438	+
chr1	29319956	29319957	EPB41|CDS|C2U|mut=4|8.6316	0.2105	+
chr1	29344892	29344893	EPB41|CDS|C2U|mut=6|2.8966	0.2069	+
chr1	29359681	29359682	EPB41|CDS|C2U|mut=5|3.4583	0.125	+
chr1	29444322	29444323	EPB41|3UTR|C2U|mut=4|4.9524	0.2667	+
chr1	29444417	29444418	EPB41|3UTR|C2U|mut=5|7.9167	0.25	+
chr1	29444960	29444961	EPB41|3UTR|C2U|mut=5|11.8182	0.1515	+
chr1	29445193	29445194	EPB41|3UTR|C2U|mut=7|2.7106	0.1489	+
chr1	29445836	29445837	EPB41|3UTR|C2U|mut=15|5.9709	0.1456	+
chr1	29446216	29446217	EPB41|3UTR|C2U|mut=20|3.9261	0.1399	+
chr1	29446392	29446393	EPB41|3UTR|C2U|mut=16|2.6033	0.1135	+
chr1	29474301	29474302	SRSF4|3UTR|C2U|mut=16|2.7517	0.1553	-
chr1	29474598	29474599	SRSF4|3UTR|C2U|mut=32|1.9784	0.0917	-
chr1	29475563	29475564	SRSF4|CDS|C2U|mut=25|5.2284	0.1263	-
chr1	29481370	29481371	SRSF4|CDS|C2U|mut=14|2.1153	0.1102	-
chr1	29481393	29481394	SRSF4|CDS|C2U|mut=25|4.1898	0.3289	-
chr1	31342672	31342673	SDC3|3UTR|C2U|mut=8|6.2687	0.1194	-
chr1	31404363	31404364	PUM1|3UTR|C2U|mut=3|5.4643	0.2143	-
chr1	31404724	31404725	PUM1|3UTR|C2U|mut=13|2.8814	0.1688	-
chr1	31405706	31405707	PUM1|3UTR|C2U|mut=6|2.5556	0.1429	-
chr1	31406096	31406097	PUM1|CDS|C2U|mut=36|3.9343	0.1905	-
chr1	31409600	31409601	PUM1|CDS|C2U|mut=12|4.7051	0.1026	-
chr1	31437570	31437571	PUM1|CDS|C2U|mut=5|33.5714	0.1786	-
chr1	31467956	31467957	PUM1|CDS|C2U|mut=2|11.1818	0.1818	-
chr1	31532167	31532168	PUM1|CDS|C2U|mut=9|4.7668	0.0928	-
chr1	31532297	31532298	PUM1|CDS|C2U|mut=10|9.0038	0.1149	-
chr1	31732741	31732742	SNRNP40|3UTR|C2U|mut=49|3.3228	0.1216	-
chr1	31742013	31742014	SNRNP40|CDS|C2U|mut=12|7.0952	0.1905	-
chr1	31754232	31754233	SNRNP40|CDS|C2U|mut=4|7.2000	0.3333	-
chr1	31754265	31754266	SNRNP40|CDS|C2U|mut=15|4.6608	0.1685	-
chr1	31821714	31821715	ZCCHC17|CDS|C2U|mut=18|5.6772	0.1192	+
chr1	31836925	31836926	ZCCHC17|CDS|C2U|mut=21|11.9835	0.1927	+
chr1	31837626	31837627	ZCCHC17|3UTR|C2U|mut=17|4.3341	0.1868	+
chr1	31837654	31837655	ZCCHC17|3UTR|C2U|mut=11|14.6012	0.131	+
chr1	31837667	31837668	ZCCHC17|3UTR|C2U|mut=20|5.4437	0.2273	+
chr1	32372246	32372247	PTP4A2|3UTR|C2U|mut=22|2.4532	0.1583	-
chr1	32372438	32372439	PTP4A2|3UTR|C2U|mut=14|1.8202	0.1359	-
chr1	32372514	32372515	PTP4A2|3UTR|C2U|mut=17|2.1712	0.191	-
chr1	32372659	32372660	PTP4A2|3UTR|C2U|mut=11|2.0220	0.1068	-
chr1	32372940	32372941	PTP4A2|3UTR|C2U|mut=9|2.4167	0.25	-
chr1	32373064	32373065	PTP4A2|3UTR|C2U|mut=9|4.7542	0.2093	-
chr1	32373337	32373338	PTP4A2|3UTR|C2U|mut=7|1.8494	0.1556	-
chr1	32374109	32374110	PTP4A2|3UTR|C2U|mut=19|2.2390	0.1138	-
chr1	32374146	32374147	PTP4A2|3UTR|C2U|mut=15|2.0092	0.075	-
chr1	32384610	32384611	PTP4A2|CDS|C2U|mut=14|3.2160	0.1111	-
chr1	32384660	32384661	PTP4A2|CDS|C2U|mut=40|3.5434	0.2469	-
chr1	32384798	32384799	PTP4A2|5UTR|C2U|mut=11|3.4153	0.0887	-
chr1	32384816	32384817	PTP4A2|5UTR|C2U|mut=19|3.0231	0.1557	-
chr1	32385112	32385113	PTP4A2|5UTR|C2U|mut=16|2.7277	0.1404	-
chr1	32385120	32385121	PTP4A2|5UTR|C2U|mut=11|1.7317	0.1009	-
chr1	32385134	32385135	PTP4A2|5UTR|C2U|mut=15|3.7635	0.1261	-
chr1	32385202	32385203	PTP4A2|5UTR|C2U|mut=19|2.5654	0.1234	-
chr1	32495981	32495982	KHDRBS1|CDS|C2U|mut=10|3.4865	0.1351	+
chr1	32504176	32504177	KHDRBS1|CDS|C2U|mut=12|2.6860	0.1395	+
chr1	32505133	32505134	KHDRBS1|CDS|C2U|mut=14|3.9118	0.1373	+
chr1	32505140	32505141	KHDRBS1|CDS|C2U|mut=11|3.0774	0.1048	+
chr1	32508721	32508722	KHDRBS1|3UTR|C2U|mut=19|1.7273	0.0909	+
chr1	32508727	32508728	KHDRBS1|3UTR|C2U|mut=14|2.8835	0.1102	+
chr1	32508957	32508958	KHDRBS1|3UTR|C2U|mut=28|5.2249	0.134	+
chr1	32509280	32509281	KHDRBS1|3UTR|C2U|mut=14|2.1479	0.0881	+
chr1	32541365	32541366	TMEM39B|CDS|C2U|mut=4|9.8800	0.16	+
chr1	32568370	32568371	TMEM39B|3UTR|C2U|mut=8|2.3456	0.125	+
chr1	32636673	32636674	KPNA6|3UTR|C2U|mut=8|5.0133	0.32	+
chr1	32637365	32637366	KPNA6|3UTR|C2U|mut=4|23.8710	0.129	+
chr1	32637713	32637714	KPNA6|3UTR|C2U|mut=9|2.6737	0.2045	+
chr1	32638038	32638039	KPNA6|3UTR|C2U|mut=6|2.3043	0.1304	+
chr1	32640189	32640190	KPNA6|3UTR|C2U|mut=4|12.9474	0.2105	+
chr1	32640257	32640258	KPNA6|3UTR|C2U|mut=5|14.7826	0.2174	+
chr1	32640436	32640437	KPNA6|3UTR|C2U|mut=8|2.9240	0.2105	+
chr1	32641786	32641787	KPNA6|3UTR|C2U|mut=8|5.8566	0.1509	+
chr1	32641948	32641949	KPNA6|3UTR|C2U|mut=20|1.4385	0.1835	+
chr1	32641955	32641956	KPNA6|3UTR|C2U|mut=10|2.9717	0.0943	+
chr1	32641990	32641991	KPNA6|3UTR|C2U|mut=13|4.3804	0.2826	+
chr1	32641994	32641995	KPNA6|3UTR|C2U|mut=9|2.4487	0.1154	+
chr1	32662077	32662078	TXLNA|3UTR|C2U|mut=11|5.4452	0.094	+
chr1	32662271	32662272	TXLNA|3UTR|C2U|mut=23|4.4522	0.2212	+
chr1	32662449	32662450	TXLNA|3UTR|C2U|mut=16|6.3509	0.1882	+
chr1	32663102	32663103	TXLNA|3UTR|C2U|mut=20|3.0045	0.1205	+
chr1	32663825	32663826	TXLNA|3UTR|C2U|mut=20|3.1621	0.0948	+
chr1	32673744	32673745	IQCC|3UTR|C2U|mut=6|NA	0.1818	+
chr1	32682099	32682100	TMEM234|CDS|C2U|mut=6|6.1286	0.15	-
chr1	32692040	32692041	EIF3I|CDS|C2U|mut=135|9.1677	0.3075	+
chr1	32694146	32694147	EIF3I|CDS|C2U|mut=55|10.5122	0.0952	+
chr1	32768284	32768285	HDAC1|CDS|C2U|mut=38|3.9810	0.2065	+
chr1	32792553	32792554	HDAC1|CDS|C2U|mut=8|3.2571	0.092	+
chr1	32793163	32793164	HDAC1|CDS|C2U|mut=17|4.2840	0.136	+
chr1	32793225	32793226	HDAC1|CDS|C2U|mut=29|6.9547	0.1189	+
chr1	32797384	32797385	HDAC1|CDS|C2U|mut=13|4.4657	0.0897	+
chr1	32797387	32797388	HDAC1|CDS|C2U|mut=22|11.2212	0.1229	+
chr1	32797393	32797394	HDAC1|CDS|C2U|mut=9|4.1881	0.0891	+
chr1	32798772	32798773	HDAC1|3UTR|C2U|mut=54|1.8454	0.1021	+
chr1	32798858	32798859	HDAC1|3UTR|C2U|mut=76|4.7360	0.1136	+
chr1	32798918	32798919	HDAC1|3UTR|C2U|mut=67|3.4114	0.1267	+
chr1	32798922	32798923	HDAC1|3UTR|C2U|mut=56|5.1119	0.1022	+
chr1	32799038	32799039	HDAC1|3UTR|C2U|mut=44|2.1242	0.0777	+
chr1	32799103	32799104	HDAC1|3UTR|C2U|mut=49|4.5400	0.0966	+
chr1	32799508	32799509	MARCKSL1|3UTR|C2U|mut=58|2.9475	0.148	-
chr1	32799554	32799555	MARCKSL1|3UTR|C2U|mut=150|3.3580	0.2171	-
chr1	32799589	32799590	MARCKSL1|3UTR|C2U|mut=70|2.8656	0.0858	-
chr1	32799644	32799645	MARCKSL1|3UTR|C2U|mut=73|1.6227	0.0735	-
chr1	32799661	32799662	MARCKSL1|3UTR|C2U|mut=171|6.2376	0.2014	-
chr1	32800629	32800630	MARCKSL1|CDS|C2U|mut=37|7.7502	0.0761	-
chr1	32830767	32830768	BSDC1|3UTR|C2U|mut=4|11.1818	0.1818	-
chr1	32830961	32830962	BSDC1|3UTR|C2U|mut=12|1.7333	0.1	-
chr1	32833793	32833794	BSDC1|3UTR|C2U|mut=21|5.9453	0.2165	-
chr1	32852430	32852431	BSDC1|CDS|C2U|mut=6|2.5769	0.1538	-
chr1	33058576	33058577	ZBTB8A|CDS|C2U|mut=3|14.7500	0.25	+
chr1	33086712	33086713	ZBTB8OS|3UTR|C2U|mut=4|4.8571	0.2222	-
chr1	33087459	33087460	ZBTB8OS|3UTR|C2U|mut=6|4.4017	0.1395	-
chr1	33087468	33087469	ZBTB8OS|CDS|C2U|mut=18|2.9426	0.3	-
chr1	33099601	33099602	ZBTB8OS|CDS|C2U|mut=15|5.1136	0.1515	-
chr1	33117578	33117579	RBBP4|CDS|C2U|mut=18|3.1690	0.1268	+
chr1	33117634	33117635	RBBP4|CDS|C2U|mut=6|2.3345	0.1091	+
chr1	33134364	33134365	RBBP4|CDS|C2U|mut=9|2.1684	0.0947	+
chr1	33134900	33134901	RBBP4|CDS|C2U|mut=34|3.4116	0.1491	+
chr1	33145986	33145987	RBBP4|3UTR|C2U|mut=35|1.7004	0.0983	+
chr1	33146211	33146212	RBBP4|3UTR|C2U|mut=42|3.2240	0.1438	+
chr1	33146406	33146407	RBBP4|3UTR|C2U|mut=4|3.3103	0.1379	+
chr1	33146696	33146697	RBBP4|3UTR|C2U|mut=5|6.7969	0.1562	+
chr1	33147852	33147853	RBBP4|3UTR|C2U|mut=10|3.7108	0.122	+
chr1	33150776	33150777	RBBP4|3UTR|C2U|mut=9|4.5000	0.45	+
chr1	33151719	33151720	RBBP4|3UTR|C2U|mut=14|2.0126	0.209	+
chr1	33241159	33241160	YARS1|3UTR|C2U|mut=31|4.4398	0.067	-
chr1	33241486	33241487	YARS1|3UTR|C2U|mut=32|7.2745	0.0751	-
chr1	33295601	33295602	S100PBP|CDS|C2U|mut=5|5.8456	0.2941	+
chr1	33323099	33323100	S100PBP|3UTR|C2U|mut=3|NA	0.2727	+
chr1	33323401	33323402	S100PBP|3UTR|C2U|mut=5|7.1875	0.4167	+
chr1	33324220	33324221	S100PBP|3UTR|C2U|mut=10|5.2885	0.3846	+
chr1	33473759	33473760	AK2|3UTR|C2U|mut=4|4.5714	0.1143	-
chr1	33473938	33473939	AK2|3UTR|C2U|mut=3|16.4211	0.1579	-
chr1	33474732	33474733	AK2|3UTR|C2U|mut=27|5.5243	0.1688	-
chr1	33474824	33474825	AK2|3UTR|C2U|mut=27|3.5650	0.1677	-
chr1	33475266	33475267	AK2|3UTR|C2U|mut=16|1.7801	0.1455	-
chr1	33475572	33475573	AK2|3UTR|C2U|mut=8|2.3368	0.1081	-
chr1	33475576	33475577	AK2|3UTR|C2U|mut=16|3.0947	0.2	-
chr1	33475707	33475708	AK2|3UTR|C2U|mut=21|1.6501	0.0817	-
chr1	33475894	33475895	AK2|3UTR|C2U|mut=43|3.5767	0.115	-
chr1	33476049	33476050	AK2|3UTR|C2U|mut=22|1.8850	0.0961	-
chr1	33476164	33476165	AK2|3UTR|C2U|mut=38|1.8201	0.131	-
chr1	33476196	33476197	AK2|3UTR|C2U|mut=23|4.1500	0.0987	-
chr1	33476285	33476286	AK2|3UTR|C2U|mut=30|2.4745	0.0904	-
chr1	33476663	33476664	AK2|3UTR|C2U|mut=14|4.6667	0.7778	-
chr1	33478719	33478720	AK2|3UTR|C2U|mut=48|2.7589	0.127	-
chr1	33766066	33766067	ZNF362|3UTR|C2U|mut=8|3.9487	0.2051	+
chr1	33789851	33789852	PHC2|3UTR|C2U|mut=12|11.2340	0.2553	-
chr1	35320740	35320741	SMIM12|3UTR|C2U|mut=14|3.7030	0.14	-
chr1	35559620	35559621	ZMYM1|CDS|C2U|mut=6|16.0286	0.1714	+
chr1	35579893	35579894	ZMYM1|CDS|C2U|mut=4|7.8667	0.4	+
chr1	35642042	35642043	SFPQ|ncRNA|C2U|mut=10|2.0370	0.0926	-
chr1	35654646	35654647	SFPQ|CDS|C2U|mut=34|9.6667	0.2222	-
chr1	35654865	35654866	SFPQ|CDS|C2U|mut=19|3.2585	0.0826	-
chr1	35654879	35654880	SFPQ|CDS|C2U|mut=24|4.7212	0.1106	-
chr1	35656126	35656127	SFPQ|CDS|C2U|mut=22|7.5154	0.117	-
chr1	35656559	35656560	SFPQ|CDS|C2U|mut=20|3.7146	0.1316	-
chr1	35657012	35657013	SFPQ|CDS|C2U|mut=20|2.4604	0.1835	-
chr1	35824576	35824577	ZMYM4|CDS|C2U|mut=6|4.0435	0.2609	+
chr1	35824703	35824704	ZMYM4|CDS|C2U|mut=3|4.5000	0.1765	+
chr1	35885845	35885846	ZMYM4|3UTR|C2U|mut=5|2.8365	0.1923	+
chr1	35886869	35886870	ZMYM4|3UTR|C2U|mut=8|2.6732	0.1951	+
chr1	35917287	35917288	KIAA0319L|CDS|C2U|mut=4|3.1800	0.2	-
chr1	35936514	35936515	KIAA0319L|CDS|C2U|mut=2|6.3030	0.1818	-
chr1	35944683	35944684	KIAA0319L|CDS|C2U|mut=2|7.6667	0.2	-
chr1	36032145	36032146	NCDN|3UTR|C2U|mut=10|6.1111	0.119	+
chr1	36067608	36067609	PSMB2|3UTR|C2U|mut=11|3.6197	0.1549	-
chr1	36068432	36068433	PSMB2|3UTR|C2U|mut=5|12.5000	0.2174	-
chr1	36068493	36068494	PSMB2|3UTR|C2U|mut=6|3.5152	0.1818	-
chr1	36068628	36068629	PSMB2|3UTR|C2U|mut=8|5.0250	0.125	-
chr1	36068656	36068657	PSMB2|3UTR|C2U|mut=10|1.7647	0.1471	-
chr1	36068921	36068922	PSMB2|CDS|C2U|mut=67|2.5934	0.1089	-
chr1	36074878	36074879	PSMB2|CDS|C2U|mut=113|7.7025	0.3005	-
chr1	36074937	36074938	PSMB2|CDS|C2U|mut=74|2.7611	0.1324	-
chr1	36074991	36074992	PSMB2|CDS|C2U|mut=19|4.1437	0.096	-
chr1	36101968	36101969	PSMB2|CDS|C2U|mut=36|2.1126	0.1017	-
chr1	36205027	36205028	CLSPN|CDS|C2U|mut=4|10.0000	0.4	-
chr1	36217059	36217060	CLSPN|CDS|C2U|mut=11|3.1750	0.1	-
chr1	36217077	36217078	CLSPN|CDS|C2U|mut=7|3.9683	0.0986	-
chr1	36219467	36219468	CLSPN|CDS|C2U|mut=5|7.6333	0.1	-
chr1	36226032	36226033	CLSPN|CDS|C2U|mut=9|7.4309	0.1184	-
chr1	36226210	36226211	CLSPN|CDS|C2U|mut=9|13.7778	0.1667	-
chr1	36226284	36226285	CLSPN|CDS|C2U|mut=9|5.3590	0.2308	-
chr1	36226418	36226419	CLSPN|CDS|C2U|mut=6|7.0154	0.1538	-
chr1	36226474	36226475	CLSPN|CDS|C2U|mut=4|2.8000	0.1667	-
chr1	36227628	36227629	CLSPN|CDS|C2U|mut=4|4.3590	0.1538	-
chr1	36228865	36228866	CLSPN|CDS|C2U|mut=10|6.5340	0.1639	-
chr1	36230007	36230008	CLSPN|CDS|C2U|mut=22|2.3185	0.1202	-
chr1	36230202	36230203	CLSPN|CDS|C2U|mut=20|1.5826	0.0735	-
chr1	36230212	36230213	CLSPN|CDS|C2U|mut=16|3.1115	0.0727	-
chr1	36235568	36235569	CLSPN|5UTR|C2U|mut=4|5.9394	0.1212	-
chr1	36385889	36385890	AGO1|3UTR|C2U|mut=7|NA	0.3182	+
chr1	36389340	36389341	AGO1|3UTR|C2U|mut=2|13.6000	0.2	+
chr1	36389485	36389486	AGO1|3UTR|C2U|mut=5|2.3188	0.2174	+
chr1	36394880	36394881	AGO1|3UTR|C2U|mut=11|5.3187	0.4231	+
chr1	36394933	36394934	AGO1|3UTR|C2U|mut=4|10.3529	0.2353	+
chr1	36558842	36558843	ADPRS|CDS|C2U|mut=12|14.7614	0.2727	+
chr1	36602251	36602252	TRAPPC3|3UTR|C2U|mut=13|10.5373	0.0942	-
chr1	36602604	36602605	TRAPPC3|3UTR|C2U|mut=17|3.0792	0.1083	-
chr1	36602827	36602828	TRAPPC3|CDS|C2U|mut=18|6.4737	0.0938	-
chr1	36603456	36603457	TRAPPC3|CDS|C2U|mut=17|3.1837	0.1097	-
chr1	36605710	36605711	TRAPPC3|CDS|C2U|mut=23|10.7195	0.1769	-
chr1	36645937	36645938	MAP7D1|3UTR|C2U|mut=10|9.8010	0.1493	+
chr1	36752007	36752008	THRAP3|CDS|C2U|mut=16|2.1956	0.0958	+
chr1	36752019	36752020	THRAP3|CDS|C2U|mut=33|3.7822	0.1535	+
chr1	36752061	36752062	THRAP3|CDS|C2U|mut=17|1.9931	0.0977	+
chr1	36752100	36752101	THRAP3|CDS|C2U|mut=27|4.3945	0.1222	+
chr1	36752148	36752149	THRAP3|CDS|C2U|mut=17|3.7228	0.0776	+
chr1	36754680	36754681	THRAP3|CDS|C2U|mut=9|2.6429	0.1429	+
chr1	36754870	36754871	THRAP3|CDS|C2U|mut=5|7.8947	0.2632	+
chr1	36754999	36755000	THRAP3|CDS|C2U|mut=5|7.5357	0.1786	+
chr1	36757104	36757105	THRAP3|CDS|C2U|mut=5|6.4000	0.2	+
chr1	36758264	36758265	THRAP3|CDS|C2U|mut=6|5.9224	0.2069	+
chr1	36766636	36766637	THRAP3|CDS|C2U|mut=6|6.5604	0.2308	+
chr1	36769631	36769632	THRAP3|3UTR|C2U|mut=6|NA	0.1538	+
chr1	36770112	36770113	THRAP3|3UTR|C2U|mut=25|3.3013	0.1748	+
chr1	36770152	36770153	THRAP3|3UTR|C2U|mut=16|4.1439	0.1151	+
chr1	36770630	36770631	THRAP3|3UTR|C2U|mut=11|1.8537	0.1028	+
chr1	36805322	36805323	STK40|3UTR|C2U|mut=6|2.3977	0.1622	-
chr1	36859139	36859140	LSM10|3UTR|C2U|mut=16|5.7315	0.124	-
chr1	36921433	36921434	MRPS15|CDS|C2U|mut=35|5.0762	0.1054	-
chr1	36923531	36923532	MRPS15|CDS|C2U|mut=9|3.0379	0.1364	-
chr1	37979114	37979115	MEAF6|CDS|C2U|mut=7|3.5538	0.1556	-
chr1	38032493	38032494	GNL2|CDS|C2U|mut=9|5.3272	0.1324	-
chr1	38032503	38032504	GNL2|CDS|C2U|mut=7|4.4286	0.1429	-
chr1	38032521	38032522	GNL2|CDS|C2U|mut=10|3.4492	0.098	-
chr1	38032542	38032543	GNL2|CDS|C2U|mut=17|4.8999	0.1318	-
chr1	38033311	38033312	GNL2|CDS|C2U|mut=11|3.0605	0.0887	-
chr1	38033317	38033318	GNL2|CDS|C2U|mut=13|3.6579	0.0897	-
chr1	38034543	38034544	GNL2|CDS|C2U|mut=27|1.8631	0.157	-
chr1	38040369	38040370	GNL2|CDS|C2U|mut=15|2.5521	0.1376	-
chr1	38049499	38049500	GNL2|CDS|C2U|mut=8|2.5302	0.186	-
chr1	38053023	38053024	GNL2|CDS|C2U|mut=10|5.2900	0.1299	-
chr1	38147587	38147588	C1orf109|3UTR|C2U|mut=8|8.0952	0.1429	-
chr1	38148403	38148404	C1orf109|3UTR|C2U|mut=6|2.5000	0.1132	-
chr1	38148532	38148533	C1orf109|3UTR|C2U|mut=6|4.2667	0.12	-
chr1	38164610	38164611	CDCA8|CDS|C2U|mut=6|8.4483	0.2069	+
chr1	38166169	38166170	CDCA8|CDS|C2U|mut=5|8.4524	0.2778	+
chr1	38174040	38174041	CDCA8|3UTR|C2U|mut=6|10.3385	0.1538	+
chr1	38174052	38174053	CDCA8|3UTR|C2U|mut=5|3.5833	0.125	+
chr1	38174789	38174790	CDCA8|3UTR|C2U|mut=9|3.5518	0.1286	+
chr1	38174894	38174895	CDCA8|3UTR|C2U|mut=9|4.4505	0.1169	+
chr1	38266340	38266341	MANEAL|3UTR|C2U|mut=7|5.5525	0.1186	+
chr1	38266730	38266731	MANEAL|3UTR|C2U|mut=11|5.8143	0.1571	+
chr1	38422908	38422909	SF3A3|3UTR|C2U|mut=9|2.5865	0.0968	-
chr1	38422984	38422985	SF3A3|3UTR|C2U|mut=7|5.4342	0.0921	-
chr1	38423355	38423356	SF3A3|3UTR|C2U|mut=10|6.9693	0.0935	-
chr1	38423387	38423388	SF3A3|3UTR|C2U|mut=11|4.9587	0.1048	-
chr1	38423638	38423639	SF3A3|3UTR|C2U|mut=13|2.7234	0.0903	-
chr1	38423865	38423866	SF3A3|CDS|C2U|mut=27|5.4059	0.1421	-
chr1	38423871	38423872	SF3A3|CDS|C2U|mut=15|2.5506	0.0794	-
chr1	38423891	38423892	SF3A3|CDS|C2U|mut=20|2.4749	0.1124	-
chr1	38425797	38425798	SF3A3|CDS|C2U|mut=6|2.9082	0.2143	-
chr1	38433738	38433739	SF3A3|CDS|C2U|mut=13|7.5362	0.1884	-
chr1	38435091	38435092	SF3A3|CDS|C2U|mut=14|13.0598	0.1197	-
chr1	38435357	38435358	SF3A3|CDS|C2U|mut=15|4.0675	0.0794	-
chr1	38442603	38442604	SF3A3|CDS|C2U|mut=9|3.5344	0.1268	-
chr1	38453285	38453286	SF3A3|CDS|C2U|mut=15|2.7593	0.1064	-
chr1	38483425	38483426	UTP11|CDS|C2U|mut=17|2.9696	0.2152	+
chr1	38484160	38484161	UTP11|CDS|C2U|mut=22|6.7037	0.1667	+
chr1	38484209	38484210	UTP11|CDS|C2U|mut=18|2.4142	0.1065	+
chr1	38484742	38484743	UTP11|CDS|C2U|mut=9|3.8967	0.0978	+
chr1	38484976	38484977	UTP11|CDS|C2U|mut=17|2.9928	0.0742	+
chr1	38485005	38485006	UTP11|CDS|C2U|mut=25|5.9049	0.0906	+
chr1	38488410	38488411	UTP11|CDS|C2U|mut=33|2.4034	0.1347	+
chr1	38489358	38489359	UTP11|3UTR|C2U|mut=32|3.2250	0.1778	+
chr1	38489732	38489733	UTP11|3UTR|C2U|mut=4|2.9219	0.125	+
chr1	39303910	39303911	RRAGC|3UTR|C2U|mut=5|3.0625	0.3125	-
chr1	39304136	39304137	RRAGC|3UTR|C2U|mut=3|6.7500	0.25	-
chr1	39311663	39311664	RRAGC|CDS|C2U|mut=5|5.0000	0.2941	-
chr1	39466722	39466723	AKIRIN1|CDS|C2U|mut=9|2.5714	0.1636	+
chr1	39469967	39469968	AKIRIN1|3UTR|C2U|mut=7|6.7153	0.1186	+
chr1	39470416	39470417	AKIRIN1|3UTR|C2U|mut=22|6.1628	0.2558	+
chr1	39470528	39470529	AKIRIN1|3UTR|C2U|mut=12|5.2987	0.1212	+
chr1	39471470	39471471	AKIRIN1|3UTR|C2U|mut=13|2.6778	0.0915	+
chr1	39471645	39471646	AKIRIN1|3UTR|C2U|mut=4|4.6061	0.3636	+
chr1	39920664	39920665	MACF1|CDS|C2U|mut=4|21.3333	0.1333	+
chr1	39951710	39951711	MACF1|3UTR|C2U|mut=10|2.1399	0.1235	+
chr1	39952168	39952169	MACF1|3UTR|C2U|mut=3|5.4783	0.1304	+
chr1	39952321	39952322	MACF1|3UTR|C2U|mut=12|4.1860	0.2791	+
chr1	39952471	39952472	MACF1|3UTR|C2U|mut=7|2.1905	0.1111	+
chr1	39952483	39952484	MACF1|3UTR|C2U|mut=5|2.5514	0.1852	+
chr1	39952587	39952588	MACF1|3UTR|C2U|mut=5|3.4286	0.1429	+
chr1	40026716	40026717	PABPC4|3UTR|C2U|mut=28|2.3008	0.1172	-
chr1	40026743	40026744	PABPC4|3UTR|C2U|mut=45|2.5305	0.1899	-
chr1	40026758	40026759	PABPC4|3UTR|C2U|mut=18|2.4046	0.0933	-
chr1	40034517	40034518	PABPC4|CDS|C2U|mut=7|2.1431	0.1014	-
chr1	40036952	40036953	PABPC4|CDS|C2U|mut=8|4.4615	0.1231	-
chr1	40038151	40038152	PABPC4|CDS|C2U|mut=4|25.1250	0.125	-
chr1	40205897	40205898	PPIE|CDS|C2U|mut=8|6.9091	0.1	+
chr1	40208908	40208909	PPIE|CDS|C2U|mut=9|2.1454	0.0978	+
chr1	40209537	40209538	PPIE|CDS|C2U|mut=11|4.5997	0.0859	+
chr1	40211096	40211097	PPIE|CDS|C2U|mut=13|5.5707	0.085	+
chr1	40219359	40219360	PPIE|3UTR|C2U|mut=5|2.8030	0.1136	+
chr1	40307552	40307553	TRIT1|CDS|C2U|mut=4|6.4211	0.2105	-
chr1	40312924	40312925	TRIT1|CDS|C2U|mut=6|3.4200	0.24	-
chr1	40525095	40525096	CAP1|CDS|C2U|mut=7|6.3239	0.1061	+
chr1	40525769	40525770	CAP1|CDS|C2U|mut=8|2.7373	0.1081	+
chr1	40535391	40535392	CAP1|CDS|C2U|mut=8|5.2800	0.2667	+
chr1	40537188	40537189	CAP1|CDS|C2U|mut=32|10.8869	0.185	+
chr1	40537265	40537266	CAP1|3UTR|C2U|mut=14|2.2708	0.0966	+
chr1	40537524	40537525	CAP1|3UTR|C2U|mut=18|3.7466	0.0818	+
chr1	40537559	40537560	CAP1|3UTR|C2U|mut=21|2.7070	0.0968	+
chr1	40537671	40537672	CAP1|3UTR|C2U|mut=28|1.6964	0.1176	+
chr1	40538591	40538592	PPT1|3UTR|C2U|mut=19|1.7095	0.0693	-
chr1	40538605	40538606	PPT1|3UTR|C2U|mut=45|2.3986	0.1074	-
chr1	40538610	40538611	PPT1|3UTR|C2U|mut=21|2.0110	0.0789	-
chr1	40538671	40538672	PPT1|3UTR|C2U|mut=51|2.4935	0.1861	-
chr1	40538675	40538676	PPT1|3UTR|C2U|mut=27|2.3221	0.0879	-
chr1	40538706	40538707	PPT1|3UTR|C2U|mut=28|6.9724	0.0816	-
chr1	40538855	40538856	PPT1|3UTR|C2U|mut=43|2.7364	0.1303	-
chr1	40539182	40539183	PPT1|3UTR|C2U|mut=35|3.3190	0.2349	-
chr1	40539410	40539411	PPT1|3UTR|C2U|mut=23|2.6964	0.1198	-
chr1	40539417	40539418	PPT1|3UTR|C2U|mut=13|1.8576	0.076	-
chr1	40539499	40539500	PPT1|3UTR|C2U|mut=40|5.2712	0.1527	-
chr1	40539606	40539607	PPT1|3UTR|C2U|mut=17|1.9192	0.0939	-
chr1	40539626	40539627	PPT1|3UTR|C2U|mut=24|2.2463	0.1182	-
chr1	40539670	40539671	PPT1|3UTR|C2U|mut=24|4.4594	0.1008	-
chr1	40539828	40539829	PPT1|CDS|C2U|mut=23|13.1084	0.1769	-
chr1	40557797	40557798	PPT1|CDS|C2U|mut=14|8.6420	0.0864	-
chr1	40557800	40557801	PPT1|CDS|C2U|mut=21|11.1097	0.1355	-
chr1	40656483	40656484	RLF|CDS|C2U|mut=5|NA	0.2941	+
chr1	40705895	40705896	RLF|CDS|C2U|mut=3|10.1250	0.1875	+
chr1	40726600	40726601	ZMPSTE24|CDS|C2U|mut=9|3.2440	0.1011	+
chr1	40733496	40733497	ZMPSTE24|CDS|C2U|mut=10|3.5152	0.1124	+
chr1	40888428	40888429	SMAP2|3UTR|C2U|mut=3|3.5132	0.1579	+
chr1	40888722	40888723	SMAP2|3UTR|C2U|mut=6|5.5897	0.1538	+
chr1	40961835	40961836	ZFP69|3UTR|C2U|mut=3|8.4545	0.2727	+
chr1	41086595	41086596	RIMS3|3UTR|C2U|mut=5|7.8846	0.3846	-
chr1	41156467	41156468	NFYC-AS1|ncRNA|C2U|mut=2|NA	0.1818	-
chr1	41236777	41236778	NFYC|3UTR|C2U|mut=10|3.0632	0.2174	+
chr1	41237065	41237066	NFYC|3UTR|C2U|mut=9|3.5148	0.1731	+
chr1	41449093	41449094	CTPS1|CDS|C2U|mut=8|10.0000	0.1538	+
chr1	41450580	41450581	CTPS1|CDS|C2U|mut=12|3.8470	0.1739	+
chr1	41450622	41450623	CTPS1|CDS|C2U|mut=7|5.1027	0.1296	+
chr1	41450629	41450630	CTPS1|CDS|C2U|mut=8|8.4667	0.2	+
chr1	41461675	41461676	CTPS1|CDS|C2U|mut=16|2.3263	0.1758	+
chr1	41461680	41461681	CTPS1|CDS|C2U|mut=9|6.3608	0.1139	+
chr1	41475871	41475872	CTPS1|CDS|C2U|mut=39|5.4000	0.3	+
chr1	41477401	41477402	CTPS1|3UTR|C2U|mut=21|1.6189	0.1207	+
chr1	41478058	41478059	CTPS1|3UTR|C2U|mut=33|3.3907	0.1535	+
chr1	41493217	41493218	SCMH1|3UTR|C2U|mut=10|32.2807	0.1754	-
chr1	41514496	41514497	SCMH1|CDS|C2U|mut=5|9.4444	0.3333	-
chr1	41540987	41540988	SCMH1|CDS|C2U|mut=3|NA	0.1667	-
chr1	42642681	42642682	FOXJ3|3UTR|C2U|mut=5|3.2222	0.1111	-
chr1	42925365	42925366	PPCS|CDS|C2U|mut=13|5.3220	0.2203	+
chr1	42925450	42925451	PPCS|CDS|C2U|mut=12|3.0111	0.1667	+
chr1	42925653	42925654	PPCS|3UTR|C2U|mut=15|2.9524	0.3333	+
chr1	42925683	42925684	PPCS|3UTR|C2U|mut=4|5.7250	0.125	+
chr1	43142401	43142402	PPIH|3UTR|C2U|mut=10|4.3113	0.1515	+
chr1	43162507	43162508	YBX1|CDS|C2U|mut=37|3.8079	0.1542	+
chr1	43166562	43166563	YBX1|CDS|C2U|mut=50|3.7540	0.0858	+
chr1	43167701	43167702	YBX1|3UTR|C2U|mut=173|4.1256	0.1368	+
chr1	43167927	43167928	YBX1|3UTR|C2U|mut=95|2.2987	0.1498	+
chr1	43212193	43212194	P3H1|3UTR|C2U|mut=17|22.4552	0.1269	-
chr1	43221265	43221266	P3H1|CDS|C2U|mut=7|5.8722	0.2333	-
chr1	43223519	43223520	P3H1|CDS|C2U|mut=5|3.4848	0.1515	-
chr1	43240924	43240925	C1orf50|CDS|C2U|mut=7|4.2404	0.2692	+
chr1	43241057	43241058	C1orf50|CDS|C2U|mut=6|NA	0.1875	+
chr1	43317573	43317574	ZNF691|3UTR|C2U|mut=8|9.7263	0.2105	+
chr1	43392361	43392362	SLC2A1|3UTR|C2U|mut=15|3.0375	0.1071	-
chr1	43392545	43392546	SLC2A1|3UTR|C2U|mut=25|4.4872	0.2137	-
chr1	43392762	43392763	SLC2A1|CDS|C2U|mut=13|5.2940	0.1566	-
chr1	43630001	43630002	EBNA1BP2|3UTR|C2U|mut=11|2.0952	0.0873	-
chr1	43630069	43630070	EBNA1BP2|3UTR|C2U|mut=29|1.7910	0.0948	-
chr1	43630125	43630126	EBNA1BP2|CDS|C2U|mut=21|3.8422	0.0933	-
chr1	43630144	43630145	EBNA1BP2|CDS|C2U|mut=10|13.9744	0.1099	-
chr1	43630359	43630360	EBNA1BP2|CDS|C2U|mut=31|2.2502	0.0697	-
chr1	43630403	43630404	EBNA1BP2|CDS|C2U|mut=41|5.1892	0.107	-
chr1	43630459	43630460	EBNA1BP2|CDS|C2U|mut=14|5.5761	0.0778	-
chr1	43829679	43829680	ELOVL1|CDS|C2U|mut=10|5.3714	0.1429	-
chr1	43829748	43829749	ELOVL1|CDS|C2U|mut=14|2.2819	0.2059	-
chr1	43830634	43830635	ELOVL1|CDS|C2U|mut=9|18.7560	0.18	-
chr1	43849808	43849809	MED8|3UTR|C2U|mut=5|3.7778	0.25	-
chr1	43850265	43850266	MED8|3UTR|C2U|mut=3|5.1053	0.1579	-
chr1	43850551	43850552	MED8|3UTR|C2U|mut=6|4.5839	0.1154	-
chr1	44069605	44069606	PTPRF|CDS|C2U|mut=6|36.8571	0.4286	+
chr1	44086594	44086595	PTPRF|CDS|C2U|mut=6|6.0739	0.1034	+
chr1	44087748	44087749	PTPRF|3UTR|C2U|mut=15|4.9225	0.1163	+
chr1	44088180	44088181	PTPRF|3UTR|C2U|mut=25|7.5987	0.1445	+
chr1	44088517	44088518	PTPRF|3UTR|C2U|mut=41|10.3641	0.2662	+
chr1	44088972	44088973	PTPRF|3UTR|C2U|mut=21|2.5439	0.1654	+
chr1	44438709	44438710	DPH2|3UTR|C2U|mut=19|8.6264	0.2184	+
chr1	44438904	44438905	DPH2|3UTR|C2U|mut=10|9.0073	0.1695	+
chr1	44456171	44456172	B4GALT2|3UTR|C2U|mut=8|NA	0.1778	+
chr1	44804951	44804952	ERI3|CDS|C2U|mut=5|3.8739	0.1351	-
chr1	45116783	45116784	RNF220|3UTR|C2U|mut=5|6.2121	0.1515	+
chr1	45116787	45116788	RNF220|3UTR|C2U|mut=5|4.3704	0.1667	+
chr1	45116823	45116824	RNF220|3UTR|C2U|mut=12|11.3036	0.2143	+
chr1	45219450	45219451	KIF2C|CDS|C2U|mut=3|10.3684	0.1579	+
chr1	45221867	45221868	KIF2C|CDS|C2U|mut=6|7.2632	0.3158	+
chr1	45232821	45232822	KIF2C|CDS|C2U|mut=13|16.0895	0.1605	+
chr1	45232851	45232852	KIF2C|3UTR|C2U|mut=13|7.5263	0.1711	+
chr1	45233396	45233397	KIF2C|3UTR|C2U|mut=4|11.8750	0.125	+
chr1	45243357	45243358	RPS8|CDS|C2U|mut=173|5.0338	0.0755	+
chr1	45243388	45243389	RPS8|CDS|C2U|mut=464|4.7268	0.176	+
chr1	45243697	45243698	RPS8|CDS|C2U|mut=69|4.0813	0.067	+
chr1	45243704	45243705	RPS8|CDS|C2U|mut=120|3.4560	0.091	+
chr1	45244270	45244271	RPS8|CDS|C2U|mut=106|1.4316	0.1532	+
chr1	45345588	45345589	EIF2B3|CDS|C2U|mut=17|4.0204	0.156	-
chr1	45347331	45347332	EIF2B3|CDS|C2U|mut=24|7.4483	0.3038	-
chr1	45407274	45407275	EIF2B3|CDS|C2U|mut=14|10.8118	0.1157	-
chr1	45444037	45444038	EIF2B3|CDS|C2U|mut=24|3.6919	0.3429	-
chr1	45468773	45468774	HECTD3|3UTR|C2U|mut=4|4.1333	0.2667	-
chr1	45481200	45481201	UROD|3UTR|C2U|mut=15|7.5854	0.0915	+
chr1	45976189	45976190	MMACHC|3UTR|C2U|mut=4|4.8205	0.3077	+
chr1	45976908	45976909	PRDX1|3UTR|C2U|mut=234|2.3162	0.2095	-
chr1	45976915	45976916	PRDX1|3UTR|C2U|mut=130|2.8625	0.1138	-
chr1	45976953	45976954	PRDX1|3UTR|C2U|mut=424|3.0965	0.319	-
chr1	45980191	45980192	PRDX1|CDS|C2U|mut=26|5.7992	0.107	-
chr1	45980225	45980226	PRDX1|CDS|C2U|mut=190|6.9910	0.1777	-
chr1	45980254	45980255	PRDX1|CDS|C2U|mut=77|3.0567	0.0641	-
chr1	45980624	45980625	PRDX1|CDS|C2U|mut=292|3.5651	0.276	-
chr1	45981380	45981381	PRDX1|CDS|C2U|mut=121|6.4593	0.1085	-
chr1	45981444	45981445	PRDX1|CDS|C2U|mut=133|3.6686	0.1769	-
chr1	45984616	45984617	PRDX1|CDS|C2U|mut=16|2.9206	0.1088	-
chr1	45984673	45984674	PRDX1|CDS|C2U|mut=81|3.4374	0.078	-
chr1	46034867	46034868	AKR1A1|CDS|C2U|mut=29|3.9717	0.2397	+
chr1	46073061	46073062	NASP|CDS|C2U|mut=10|4.5000	0.1613	+
chr1	46073107	46073108	NASP|CDS|C2U|mut=7|3.5723	0.1591	+
chr1	46073187	46073188	NASP|CDS|C2U|mut=6|2.3000	0.1333	+
chr1	46073762	46073763	NASP|CDS|C2U|mut=8|3.4575	0.1053	+
chr1	46073787	46073788	NASP|CDS|C2U|mut=24|2.5342	0.3117	+
chr1	46073944	46073945	NASP|CDS|C2U|mut=9|12.9444	0.1667	+
chr1	46080013	46080014	NASP|CDS|C2U|mut=10|5.9028	0.0926	+
chr1	46081044	46081045	NASP|CDS|C2U|mut=33|5.3285	0.1162	+
chr1	46081053	46081054	NASP|CDS|C2U|mut=35|2.7620	0.1167	+
chr1	46083202	46083203	NASP|CDS|C2U|mut=36|4.2541	0.0843	+
chr1	46093188	46093189	GPBP1L1|3UTR|C2U|mut=13|1.9838	0.1884	-
chr1	46093208	46093209	GPBP1L1|3UTR|C2U|mut=8|2.9205	0.0909	-
chr1	46093615	46093616	GPBP1L1|3UTR|C2U|mut=17|4.3733	0.1809	-
chr1	46093942	46093943	GPBP1L1|CDS|C2U|mut=11|3.4073	0.1341	-
chr1	46120912	46120913	GPBP1L1|CDS|C2U|mut=6|12.2581	0.1935	-
chr1	46126182	46126183	GPBP1L1|5UTR|C2U|mut=4|4.9841	0.2222	-
chr1	46156722	46156723	TMEM69|5UTR|C2U|mut=7|2.4640	0.14	+
chr1	46159108	46159109	TMEM69|CDS|C2U|mut=14|2.8490	0.2745	+
chr1	46159730	46159731	TMEM69|3UTR|C2U|mut=8|2.8588	0.1013	+
chr1	46165506	46165507	IPP|3UTR|C2U|mut=6|5.7333	0.4	-
chr1	46501338	46501339	MAST2|CDS|C2U|mut=4|3.7412	0.1176	+
chr1	46506050	46506051	P3R3URF-PIK3R3|3UTR|C2U|mut=9|3.7350	0.45	-
chr1	46506136	46506137	P3R3URF-PIK3R3|3UTR|C2U|mut=13|4.1600	0.52	-
chr1	46543219	46543220	P3R3URF-PIK3R3|CDS|C2U|mut=2|14.9091	0.1818	-
chr1	46654466	46654467	POMGNT1|CDS|C2U|mut=10|37.2059	0.1471	-
chr1	46654472	46654473	POMGNT1|CDS|C2U|mut=10|6.0360	0.1351	-
chr1	46654815	46654816	POMGNT1|3UTR|C2U|mut=6|3.9828	0.1034	-
chr1	46655552	46655553	POMGNT1|CDS|C2U|mut=3|5.9474	0.1579	-
chr1	46738386	46738387	RAD54L|CDS|C2U|mut=10|6.8391	0.1724	+
chr1	46739350	46739351	RAD54L|CDS|C2U|mut=8|4.3989	0.1481	+
chr1	46775963	46775964	UQCRH|CDS|C2U|mut=52|5.7625	0.1232	+
chr1	46782246	46782247	UQCRH|CDS|C2U|mut=31|3.3294	0.074	+
chr1	46829079	46829080	NSUN4|3UTR|C2U|mut=3|12.0000	0.3	+
chr1	47059854	47059855	MKNK1|5UTR|C2U|mut=4|3.6633	0.1212	-
chr1	47100789	47100790	ATPAF1|3UTR|C2U|mut=6|5.0800	0.12	-
chr1	47101165	47101166	ATPAF1|3UTR|C2U|mut=11|3.1761	0.1549	-
chr1	47101542	47101543	ATPAF1|CDS|C2U|mut=8|NA	0.16	-
chr1	47108921	47108922	ATPAF1|CDS|C2U|mut=10|2.8667	0.2	-
chr1	47123817	47123818	ATPAF1|CDS|C2U|mut=5|NA	0.1923	-
chr1	47141034	47141035	EFCAB14|3UTR|C2U|mut=4|9.2632	0.2105	-
chr1	47141128	47141129	EFCAB14|3UTR|C2U|mut=3|13.6667	0.1667	-
chr1	47173648	47173649	EFCAB14|CDS|C2U|mut=2|6.9333	0.2	-
chr1	47184277	47184278	EFCAB14|5UTR|C2U|mut=7|22.7500	0.5	-
chr1	47716806	47716807	STIL|CDS|C2U|mut=3|9.0000	0.15	-
chr1	47735491	47735492	STIL|CDS|C2U|mut=3|17.1818	0.2727	-
chr1	47842812	47842813	CMPK1|3UTR|C2U|mut=6|3.1531	0.1224	+
chr1	47843912	47843913	CMPK1|3UTR|C2U|mut=6|3.8000	0.1429	+
chr1	47844224	47844225	CMPK1|3UTR|C2U|mut=6|11.3793	0.1034	+
chr1	51436003	51436004	CDKN2C|5UTR|C2U|mut=6|38.5263	0.3158	+
chr1	51436129	51436130	CDKN2C|CDS|C2U|mut=4|14.2857	0.1143	+
chr1	51440065	51440066	CDKN2C|3UTR|C2U|mut=17|4.9744	0.2656	+
chr1	51440124	51440125	CDKN2C|3UTR|C2U|mut=7|7.2090	0.1045	+
chr1	51738179	51738180	RNF11|3UTR|C2U|mut=9|2.3548	0.2195	+
chr1	51738489	51738490	RNF11|3UTR|C2U|mut=6|2.2857	0.1333	+
chr1	51820950	51820951	EPS15|3UTR|C2U|mut=7|4.1562	0.2188	-
chr1	51821160	51821161	EPS15|3UTR|C2U|mut=5|2.7536	0.2174	-
chr1	51821446	51821447	EPS15|3UTR|C2U|mut=6|7.0000	0.1875	-
chr1	52242560	52242561	OSBPL9|CDS|C2U|mut=4|2.7429	0.1905	+
chr1	52248279	52248280	OSBPL9|CDS|C2U|mut=4|9.3333	0.1111	+
chr1	52253063	52253064	OSBPL9|CDS|C2U|mut=8|3.2615	0.1538	+
chr1	52253077	52253078	OSBPL9|CDS|C2U|mut=7|2.5628	0.1148	+
chr1	52253106	52253107	OSBPL9|CDS|C2U|mut=14|6.2292	0.25	+
chr1	52253602	52253603	OSBPL9|3UTR|C2U|mut=12|1.8029	0.1263	+
chr1	52253663	52253664	OSBPL9|3UTR|C2U|mut=13|3.2322	0.1529	+
chr1	52257267	52257268	NRDC|CDS|C2U|mut=6|2.2079	0.1622	-
chr1	52266284	52266285	NRDC|CDS|C2U|mut=4|2.8444	0.1333	-
chr1	52282023	52282024	NRDC|CDS|C2U|mut=5|4.2892	0.2941	-
chr1	52485880	52485881	TXNDC12|3UTR|C2U|mut=17|1.5653	0.0977	-
chr1	52485926	52485927	TXNDC12|3UTR|C2U|mut=27|2.1919	0.1189	-
chr1	52486170	52486171	TXNDC12|3UTR|C2U|mut=26|2.7557	0.1193	-
chr1	52486173	52486174	TXNDC12|3UTR|C2U|mut=25|1.9829	0.1142	-
chr1	52486211	52486212	TXNDC12|3UTR|C2U|mut=28|1.8140	0.1279	-
chr1	52486232	52486233	TXNDC12|3UTR|C2U|mut=16|1.9916	0.0734	-
chr1	52486331	52486332	TXNDC12|3UTR|C2U|mut=50|3.2010	0.2101	-
chr1	52486365	52486366	TXNDC12|3UTR|C2U|mut=30|4.1711	0.1176	-
chr1	52486603	52486604	TXNDC12|CDS|C2U|mut=16|1.9318	0.0777	-
chr1	52486647	52486648	TXNDC12|CDS|C2U|mut=17|3.1764	0.1126	-
chr1	52497994	52497995	KTI12|3UTR|C2U|mut=8|3.1383	0.1633	-
chr1	52498067	52498068	KTI12|3UTR|C2U|mut=7|32.9512	0.1707	-
chr1	52498404	52498405	KTI12|CDS|C2U|mut=6|3.5473	0.1622	-
chr1	52498412	52498413	KTI12|CDS|C2U|mut=4|4.4444	0.1481	-
chr1	52499187	52499188	KTI12|CDS|C2U|mut=4|14.6087	0.1739	-
chr1	52552426	52552427	BTF3L4|CDS|C2U|mut=9|3.8221	0.1731	+
chr1	52552501	52552502	BTF3L4|3UTR|C2U|mut=20|3.5448	0.2198	+
chr1	52552510	52552511	BTF3L4|3UTR|C2U|mut=11|2.1941	0.117	+
chr1	52553081	52553082	BTF3L4|3UTR|C2U|mut=7|3.2115	0.2258	+
chr1	52553830	52553831	BTF3L4|3UTR|C2U|mut=7|4.9000	0.2333	+
chr1	52818237	52818238	CC2D1B|3UTR|C2U|mut=4|9.5000	0.25	-
chr1	52818244	52818245	CC2D1B|3UTR|C2U|mut=4|8.1905	0.1905	-
chr1	52818746	52818747	CC2D1B|3UTR|C2U|mut=5|9.2857	0.2381	-
chr1	52863395	52863396	ORC1|CDS|C2U|mut=4|12.4615	0.3077	-
chr1	52870394	52870395	PRPF38A|5UTR|C2U|mut=10|4.7294	0.1515	+
chr1	52870500	52870501	PRPF38A|CDS|C2U|mut=11|6.7013	0.1447	+
chr1	52871412	52871413	PRPF38A|CDS|C2U|mut=7|2.6276	0.1321	+
chr1	52871464	52871465	PRPF38A|CDS|C2U|mut=6|4.1951	0.1463	+
chr1	52882544	52882545	PRPF38A|3UTR|C2U|mut=35|2.1217	0.3333	+
chr1	52882626	52882627	PRPF38A|3UTR|C2U|mut=19|2.4073	0.1638	+
chr1	52882732	52882733	PRPF38A|3UTR|C2U|mut=13|2.9233	0.3095	+
chr1	52883437	52883438	PRPF38A|3UTR|C2U|mut=8|2.9565	0.1739	+
chr1	52883656	52883657	PRPF38A|3UTR|C2U|mut=8|2.0315	0.0964	+
chr1	52911980	52911981	TUT4|CDS|C2U|mut=4|4.1714	0.2857	-
chr1	52975344	52975345	TUT4|CDS|C2U|mut=11|4.8664	0.3548	-
chr1	52991302	52991303	TUT4|CDS|C2U|mut=4|7.4133	0.1333	-
chr1	52992009	52992010	TUT4|5UTR|C2U|mut=8|4.2740	0.1096	-
chr1	52992025	52992026	TUT4|5UTR|C2U|mut=7|4.1854	0.1458	-
chr1	53152581	53152582	COA7|3UTR|C2U|mut=4|13.6667	0.1333	-
chr1	53152884	53152885	COA7|3UTR|C2U|mut=5|15.9167	0.1667	-
chr1	53152926	53152927	COA7|3UTR|C2U|mut=5|3.6957	0.2174	-
chr1	53153401	53153402	COA7|CDS|C2U|mut=9|5.6059	0.1525	-
chr1	53290537	53290538	ZYG11B|3UTR|C2U|mut=5|2.5962	0.3846	+
chr1	53292671	53292672	ZYG11B|3UTR|C2U|mut=4|5.0588	0.2353	+
chr1	53292674	53292675	ZYG11B|3UTR|C2U|mut=8|5.2222	0.1667	+
chr1	53359963	53359964	ZYG11A|3UTR|C2U|mut=6|3.3931	0.2069	+
chr1	53513563	53513564	SCP2|CDS|C2U|mut=8|4.1119	0.1026	+
chr1	53513586	53513587	SCP2|CDS|C2U|mut=11|9.5776	0.1897	+
chr1	53516901	53516902	SCP2|3UTR|C2U|mut=23|2.6288	0.1055	+
chr1	53680243	53680244	CZIB|3UTR|C2U|mut=9|6.0000	0.1047	-
chr1	53692697	53692698	MAGOH|3UTR|C2U|mut=13|2.0545	0.0788	-
chr1	53699273	53699274	MAGOH|CDS|C2U|mut=19|6.0202	0.1496	-
chr1	53699276	53699277	MAGOH|CDS|C2U|mut=20|4.8845	0.1242	-
chr1	53699293	53699294	MAGOH|CDS|C2U|mut=12|3.9468	0.1101	-
chr1	53711650	53711651	LRP8|3UTR|C2U|mut=7|3.8267	0.2333	-
chr1	54231938	54231939	NDC1|3UTR|C2U|mut=28|6.5072	0.2617	-
chr1	54232744	54232745	NDC1|3UTR|C2U|mut=5|3.5893	0.125	-
chr1	54252873	54252874	NDC1|CDS|C2U|mut=9|2.1960	0.18	-
chr1	54262413	54262414	NDC1|CDS|C2U|mut=13|3.4396	0.325	-
chr1	54262464	54262465	NDC1|CDS|C2U|mut=7|6.6930	0.3684	-
chr1	54317642	54317643	YIPF1|3UTR|C2U|mut=18|8.8571	0.5	-
chr1	54348873	54348874	YIPF1|CDS|C2U|mut=3|23.3571	0.2143	-
chr1	54387290	54387291	HSPB11|3UTR|C2U|mut=20|2.7944	0.0935	-
chr1	54395750	54395751	HSPB11|CDS|C2U|mut=22|2.7186	0.0995	-
chr1	54395806	54395807	HSPB11|CDS|C2U|mut=8|5.1360	0.0964	-
chr1	54428054	54428055	LRRC42|CDS|C2U|mut=6|32.6000	0.2	+
chr1	54433526	54433527	LRRC42|CDS|C2U|mut=16|5.2667	0.2667	+
chr1	54497376	54497377	TMEM59|3UTR|C2U|mut=7|2.1786	0.125	-
chr1	54497802	54497803	TMEM59|3UTR|C2U|mut=29|2.5293	0.1133	-
chr1	54497938	54497939	TMEM59|CDS|C2U|mut=44|2.6531	0.1406	-
chr1	54509066	54509067	TMEM59|CDS|C2U|mut=30|2.5427	0.2655	-
chr1	54509088	54509089	TMEM59|CDS|C2U|mut=40|3.3730	0.201	-
chr1	54512970	54512971	TMEM59|CDS|C2U|mut=36|3.1998	0.2093	-
chr1	54635670	54635671	CYB5RL|3UTR|C2U|mut=4|5.3913	0.1739	-
chr1	54675735	54675736	MRPL37|CDS|C2U|mut=39|3.0900	0.1074	+
chr1	54681897	54681898	MRPL37|CDS|C2U|mut=36|4.1348	0.0679	+
chr1	54683878	54683879	MRPL37|CDS|C2U|mut=46|2.6280	0.0844	+
chr1	54684028	54684029	MRPL37|3UTR|C2U|mut=22|4.5000	0.0815	+
chr1	54690865	54690866	MRPL37|CDS|C2U|mut=5|3.1522	0.2174	+
chr1	54691374	54691375	SSBP3|3UTR|C2U|mut=8|3.6491	0.1404	-
chr1	54691545	54691546	SSBP3|3UTR|C2U|mut=4|5.8133	0.2667	-
chr1	54692552	54692553	SSBP3|3UTR|C2U|mut=26|2.6627	0.3133	-
chr1	54692580	54692581	SSBP3|3UTR|C2U|mut=12|1.8246	0.1333	-
chr1	54692585	54692586	SSBP3|3UTR|C2U|mut=25|1.9739	0.2688	-
chr1	54692785	54692786	SSBP3|3UTR|C2U|mut=7|5.2414	0.2414	-
chr1	55186865	55186866	TTC4|CDS|C2U|mut=11|5.0686	0.2292	+
chr1	55207517	55207518	TTC4|3UTR|C2U|mut=22|4.1990	0.1864	+
chr1	55207545	55207546	TTC4|3UTR|C2U|mut=14|2.8336	0.112	+
chr1	55207818	55207819	TTC4|3UTR|C2U|mut=14|2.0899	0.1007	+
chr1	55207886	55207887	TTC4|3UTR|C2U|mut=15|2.0919	0.1128	+
chr1	55224280	55224281	PARS2|CDS|C2U|mut=4|15.9048	0.2857	-
chr1	55315653	55315654	DHCR24|3UTR|C2U|mut=35|3.1155	0.0972	-
chr1	55315827	55315828	DHCR24|3UTR|C2U|mut=25|7.3720	0.0674	-
chr1	55316719	55316720	DHCR24|3UTR|C2U|mut=15|2.8618	0.0987	-
chr1	55317781	55317782	DHCR24|3UTR|C2U|mut=7|13.5270	0.0946	-
chr1	55317879	55317880	DHCR24|3UTR|C2U|mut=10|81.7442	0.1163	-
chr1	55319195	55319196	DHCR24|CDS|C2U|mut=8|6.4883	0.1127	-
chr1	55532671	55532672	USP24|3UTR|C2U|mut=12|4.5600	0.4	-
chr1	55532900	55532901	USP24|3UTR|C2U|mut=4|19.8261	0.1739	-
chr1	57178786	57178787	PRKAA2|3UTR|C2U|mut=7|3.0833	0.3333	+
chr1	57180027	57180028	PRKAA2|3UTR|C2U|mut=6|2.0893	0.2143	+
chr1	58946667	58946668	OMA1|CDS|C2U|mut=10|3.7705	0.1639	-
chr1	58971808	58971809	OMA1|CDS|C2U|mut=7|16.7067	0.0933	-
chr1	58999674	58999675	OMA1|CDS|C2U|mut=10|5.3968	0.2857	-
chr1	59120453	59120454	MYSM1|3UTR|C2U|mut=10|4.2295	0.1639	-
chr1	59121818	59121819	MYSM1|3UTR|C2U|mut=4|7.2308	0.1538	-
chr1	59147800	59147801	MYSM1|CDS|C2U|mut=4|3.4694	0.2857	-
chr1	59148191	59148192	MYSM1|CDS|C2U|mut=9|7.0875	0.5625	-
chr1	59246858	59246859	JUN|3UTR|C2U|mut=15|1.7278	0.1596	-
chr1	59247429	59247430	JUN|3UTR|C2U|mut=29|2.5309	0.2	-
chr1	59247450	59247451	JUN|3UTR|C2U|mut=24|3.0431	0.1371	-
chr1	59247498	59247499	JUN|3UTR|C2U|mut=44|8.0000	0.1667	-
chr1	59247595	59247596	JUN|3UTR|C2U|mut=41|2.2842	0.1633	-
chr1	59247637	59247638	JUN|3UTR|C2U|mut=37|4.8854	0.1581	-
chr1	59247664	59247665	JUN|3UTR|C2U|mut=32|5.1845	0.1488	-
chr1	59247674	59247675	JUN|3UTR|C2U|mut=34|5.6180	0.165	-
chr1	59247687	59247688	JUN|3UTR|C2U|mut=32|3.1318	0.1608	-
chr1	59247701	59247702	JUN|3UTR|C2U|mut=16|6.5606	0.0812	-
chr1	59248722	59248723	JUN|CDS|C2U|mut=24|4.8987	0.1008	-
chr1	59248752	59248753	JUN|5UTR|C2U|mut=18|2.9289	0.0814	-
chr1	60314791	60314792	HOOK1|CDS|C2U|mut=7|5.3529	0.2059	+
chr1	60325875	60325876	HOOK1|CDS|C2U|mut=4|4.5385	0.1538	+
chr1	60338531	60338532	HOOK1|CDS|C2U|mut=14|15.4000	0.35	+
chr1	61921140	61921141	NFIA|3UTR|C2U|mut=3|NA	0.2727	+
chr1	61921479	61921480	NFIA|3UTR|C2U|mut=4|14.6154	0.3077	+
chr1	61921615	61921616	NFIA|3UTR|C2U|mut=5|5.8081	0.1515	+
chr1	61921808	61921809	NFIA|3UTR|C2U|mut=9|2.0208	0.2432	+
chr1	61922302	61922303	NFIA|3UTR|C2U|mut=5|4.4886	0.2273	+
chr1	61922381	61922382	NFIA|3UTR|C2U|mut=5|4.3333	0.5	+
chr1	61923520	61923521	NFIA|3UTR|C2U|mut=7|6.5800	0.28	+
chr1	61927942	61927943	NFIA|3UTR|C2U|mut=6|12.0000	0.2143	+
chr1	62189427	62189428	TM2D1|CDS|C2U|mut=9|3.9985	0.2903	-
chr1	62232114	62232115	PATJ|CDS|C2U|mut=3|7.6250	0.25	+
chr1	62905506	62905507	USP1|5UTR|C2U|mut=18|3.9864	0.1125	+
chr1	62905600	62905601	USP1|CDS|C2U|mut=15|2.3120	0.1128	+
chr1	62905604	62905605	USP1|CDS|C2U|mut=47|3.2778	0.1767	+
chr1	62905635	62905636	USP1|CDS|C2U|mut=32|2.0025	0.124	+
chr1	62910480	62910481	USP1|CDS|C2U|mut=22|3.5650	0.1606	+
chr1	62910935	62910936	USP1|CDS|C2U|mut=12|2.7353	0.1875	+
chr1	62915966	62915967	USP1|CDS|C2U|mut=8|2.2537	0.1039	+
chr1	62916141	62916142	USP1|CDS|C2U|mut=9|2.1313	0.1216	+
chr1	62916684	62916685	USP1|3UTR|C2U|mut=12|2.4636	0.0795	+
chr1	62921082	62921083	DOCK7|3UTR|C2U|mut=11|3.2962	0.1507	-
chr1	62923258	62923259	DOCK7|CDS|C2U|mut=14|12.1935	0.4516	-
chr1	62939695	62939696	DOCK7|CDS|C2U|mut=10|12.5714	0.2857	-
chr1	62940986	62940987	DOCK7|CDS|C2U|mut=5|3.3796	0.2778	-
chr1	63282454	63282455	ATG4C|CDS|C2U|mut=6|3.2027	0.1622	+
chr1	63307187	63307188	ATG4C|CDS|C2U|mut=6|3.8600	0.24	+
chr1	63906738	63906739	ITGB3BP|CDS|C2U|mut=15|2.4299	0.0882	-
chr1	63955824	63955825	ITGB3BP|CDS|C2U|mut=16|2.2517	0.0784	-
chr1	63955830	63955831	ITGB3BP|CDS|C2U|mut=21|3.9780	0.0986	-
chr1	64036738	64036739	EFCAB7|CDS|C2U|mut=4|3.2667	0.2667	+
chr1	64038253	64038254	EFCAB7|3UTR|C2U|mut=3|12.4615	0.2308	+
chr1	64095730	64095731	PGM1|CDS|C2U|mut=4|4.9538	0.1538	+
chr1	64104427	64104428	PGM1|CDS|C2U|mut=10|5.9368	0.1639	+
chr1	64117447	64117448	PGM1|CDS|C2U|mut=19|13.1452	0.2468	+
chr1	64125416	64125417	PGM1|3UTR|C2U|mut=21|2.8935	0.2308	+
chr1	64125455	64125456	PGM1|3UTR|C2U|mut=10|4.3229	0.1042	+
chr1	64125505	64125506	PGM1|3UTR|C2U|mut=13|13.9123	0.114	+
chr1	65157412	65157413	CACHD1|3UTR|C2U|mut=4|9.6522	0.1739	+
chr1	65158114	65158115	CACHD1|3UTR|C2U|mut=11|2.0985	0.22	+
chr1	65158266	65158267	CACHD1|3UTR|C2U|mut=11|2.2500	0.2	+
chr1	65297119	65297120	RAVER2|3UTR|C2U|mut=6|4.8333	0.2222	+
chr1	65297467	65297468	RAVER2|3UTR|C2U|mut=6|2.8670	0.2069	+
chr1	65297803	65297804	RAVER2|3UTR|C2U|mut=7|2.5000	0.2333	+
chr1	65298473	65298474	RAVER2|3UTR|C2U|mut=10|2.9318	0.1818	+
chr1	65298575	65298576	RAVER2|3UTR|C2U|mut=7|5.7361	0.1296	+
chr1	65299214	65299215	JAK1|3UTR|C2U|mut=12|2.9926	0.1622	-
chr1	65299891	65299892	JAK1|3UTR|C2U|mut=10|8.5000	0.2857	-
chr1	65300191	65300192	JAK1|3UTR|C2U|mut=7|3.6389	0.3333	-
chr1	65300230	65300231	JAK1|3UTR|C2U|mut=8|2.9444	0.3333	-
chr1	65304186	65304187	JAK1|CDS|C2U|mut=2|14.2000	0.2	-
chr1	65332620	65332621	JAK1|CDS|C2U|mut=6|2.0698	0.1395	-
chr1	65332782	65332783	JAK1|CDS|C2U|mut=14|8.3137	0.2745	-
chr1	65692513	65692514	AK4|3UTR|C2U|mut=17|3.2828	0.425	+
chr1	65694548	65694549	AK4|3UTR|C2U|mut=2|NA	0.1818	+
chr1	65696749	65696750	AK4|3UTR|C2U|mut=5|2.8472	0.2778	+
chr1	65697201	65697202	AK4|3UTR|C2U|mut=7|NA	0.1795	+
chr1	65898048	65898049	LEPROT|3UTR|C2U|mut=6|4.1697	0.1333	+
chr1	65899190	65899191	LEPROT|3UTR|C2U|mut=3|8.7500	0.25	+
chr1	65901400	65901401	LEPROT|3UTR|C2U|mut=4|3.2143	0.1429	+
chr1	66099595	66099596	LEPR|3UTR|C2U|mut=2|NA	0.1818	+
chr1	67411906	67411907	MIER1|CDS|C2U|mut=10|4.3482	0.0943	+
chr1	67423765	67423766	MIER1|CDS|C2U|mut=7|4.3562	0.0959	+
chr1	67447532	67447533	MIER1|CDS|C2U|mut=3|6.4565	0.1304	+
chr1	67466120	67466121	SLC35D1|3UTR|C2U|mut=5|8.0882	0.2941	-
chr1	67466423	67466424	SLC35D1|3UTR|C2U|mut=4|NA	0.1176	-
chr1	67874188	67874189	SERBP1|3UTR|C2U|mut=15|3.0821	0.1145	-
chr1	67874607	67874608	SERBP1|3UTR|C2U|mut=15|3.8534	0.283	-
chr1	67874941	67874942	SERBP1|3UTR|C2U|mut=4|17.2571	0.1143	-
chr1	67875554	67875555	SERBP1|3UTR|C2U|mut=6|2.3947	0.1579	-
chr1	67877041	67877042	SERBP1|3UTR|C2U|mut=53|2.3095	0.1271	-
chr1	67877087	67877088	SERBP1|3UTR|C2U|mut=39|1.8671	0.0798	-
chr1	67877573	67877574	SERBP1|3UTR|C2U|mut=40|1.9772	0.1055	-
chr1	67877853	67877854	SERBP1|3UTR|C2U|mut=75|3.6777	0.1596	-
chr1	67878707	67878708	SERBP1|3UTR|C2U|mut=69|1.7020	0.0805	-
chr1	67878809	67878810	SERBP1|3UTR|C2U|mut=199|4.1924	0.2389	-
chr1	67878873	67878874	SERBP1|3UTR|C2U|mut=137|4.0493	0.0969	-
chr1	67880901	67880902	SERBP1|CDS|C2U|mut=159|6.7030	0.1074	-
chr1	67880963	67880964	SERBP1|CDS|C2U|mut=40|1.9574	0.0686	-
chr1	67889936	67889937	SERBP1|CDS|C2U|mut=15|1.7542	0.1007	-
chr1	67890623	67890624	SERBP1|CDS|C2U|mut=4|1.9259	0.1481	-
chr1	67891932	67891933	SERBP1|CDS|C2U|mut=34|3.4940	0.0997	-
chr1	67891935	67891936	SERBP1|CDS|C2U|mut=50|4.2192	0.1639	-
chr1	67891959	67891960	SERBP1|CDS|C2U|mut=6|23.8302	0.1132	-
chr1	67895713	67895714	SERBP1|CDS|C2U|mut=52|5.1903	0.13	-
chr1	68153622	68153623	GADD45A|3UTR|C2U|mut=11|3.8724	0.1122	+
chr1	68168857	68168858	GNG12|3UTR|C2U|mut=4|4.3810	0.2857	-
chr1	68170400	68170401	GNG12|3UTR|C2U|mut=9|3.4684	0.4091	-
chr1	68171179	68171180	GNG12|CDS|C2U|mut=5|3.2754	0.1613	-
chr1	68564177	68564178	WLS|3UTR|C2U|mut=6|3.0000	0.3529	-
chr1	68591636	68591637	WLS|3UTR|C2U|mut=19|2.2861	0.1293	-
chr1	68613836	68613837	WLS|CDS|C2U|mut=6|3.4442	0.1714	-
chr1	68613843	68613844	WLS|CDS|C2U|mut=5|2.9672	0.1389	-
chr1	68614256	68614257	WLS|CDS|C2U|mut=4|3.6600	0.16	-
chr1	68615966	68615967	WLS|CDS|C2U|mut=14|3.8117	0.1069	-
chr1	68944866	68944867	DEPDC1|CDS|C2U|mut=13|3.1515	0.2407	-
chr1	68948308	68948309	DEPDC1|CDS|C2U|mut=3|3.1579	0.1579	-
chr1	68948397	68948398	DEPDC1|CDS|C2U|mut=4|11.1667	0.1667	-
chr1	68960323	68960324	DEPDC1|CDS|C2U|mut=5|2.6200	0.2	-
chr1	70610656	70610657	LRRC40|3UTR|C2U|mut=9|1.7571	0.1071	-
chr1	70614213	70614214	LRRC40|CDS|C2U|mut=8|3.7904	0.1509	-
chr1	70694161	70694162	SRSF11|CDS|C2U|mut=45|3.4164	0.0905	+
chr1	70694187	70694188	SRSF11|CDS|C2U|mut=52|3.1578	0.1092	+
chr1	70694206	70694207	SRSF11|CDS|C2U|mut=32|2.4653	0.0769	+
chr1	70705181	70705182	SRSF11|CDS|C2U|mut=26|2.4282	0.1204	+
chr1	70712518	70712519	SRSF11|CDS|C2U|mut=15|2.6220	0.122	+
chr1	70712531	70712532	SRSF11|CDS|C2U|mut=14|3.2568	0.0737	+
chr1	70712570	70712571	SRSF11|CDS|C2U|mut=15|2.5693	0.1119	+
chr1	70715647	70715648	SRSF11|CDS|C2U|mut=13|6.3818	0.0844	+
chr1	70716112	70716113	SRSF11|CDS|C2U|mut=19|3.8180	0.1124	+
chr1	70717308	70717309	SRSF11|3UTR|C2U|mut=37|3.3105	0.1754	+
chr1	70717474	70717475	SRSF11|3UTR|C2U|mut=28|2.6911	0.0921	+
chr1	70727048	70727049	ANKRD13C|3UTR|C2U|mut=6|4.5677	0.1935	-
chr1	70728394	70728395	ANKRD13C|3UTR|C2U|mut=7|7.1522	0.3043	-
chr1	70833433	70833434	HHLA3|3UTR|C2U|mut=6|8.0400	0.12	+
chr1	70833440	70833441	HHLA3|3UTR|C2U|mut=7|3.9395	0.1628	+
chr1	70890014	70890015	CTH|CDS|C2U|mut=5|2.7764	0.1923	+
chr1	70897822	70897823	CTH|CDS|C2U|mut=6|2.9416	0.1364	+
chr1	70904381	70904382	CTH|CDS|C2U|mut=4|6.8667	0.3333	+
chr1	70904430	70904431	CTH|CDS|C2U|mut=8|4.9220	0.1356	+
chr1	71531416	71531417	ZRANB2|CDS|C2U|mut=13|5.2054	0.0992	-
chr1	71532483	71532484	ZRANB2|CDS|C2U|mut=42|3.0761	0.2132	-
chr1	71544193	71544194	ZRANB2|CDS|C2U|mut=59|2.4348	0.0926	-
chr1	74648253	74648254	LRRIQ3|CDS|C2U|mut=7|5.6583	0.5833	-
chr1	74665415	74665416	FPGT-TNNI3K|CDS|C2U|mut=4|4.7200	0.2	+
chr1	74672648	74672649	FPGT|3UTR|C2U|mut=3|5.0455	0.1364	+
chr1	75199008	75199009	TYW3|CDS|C2U|mut=6|3.6032	0.1429	+
chr1	75229685	75229686	TYW3|CDS|C2U|mut=8|21.8378	0.2162	+
chr1	75229734	75229735	TYW3|CDS|C2U|mut=7|4.0333	0.2333	+
chr1	75231122	75231123	TYW3|3UTR|C2U|mut=8|7.1704	0.1778	+
chr1	75231686	75231687	TYW3|3UTR|C2U|mut=8|36.6667	0.6667	+
chr1	75232089	75232090	TYW3|3UTR|C2U|mut=4|3.2267	0.2667	+
chr1	75670689	75670690	SLC44A5|3UTR|C2U|mut=5|2.8125	0.5	-
chr1	76254895	76254896	RABGGTB|CDS|C2U|mut=11|3.8985	0.275	+
chr1	76257204	76257205	RABGGTB|CDS|C2U|mut=8|3.2561	0.0842	+
chr1	77557171	77557172	PIGK|3UTR|C2U|mut=6|5.1086	0.1714	-
chr1	77620172	77620173	PIGK|CDS|C2U|mut=15|3.4048	0.1807	-
chr1	77672382	77672383	PIGK|CDS|C2U|mut=14|3.6876	0.2121	-
chr1	78030550	78030551	ZZZ3|3UTR|C2U|mut=8|4.8966	0.1379	-
chr1	78030737	78030738	ZZZ3|3UTR|C2U|mut=7|2.8194	0.175	-
chr1	78097928	78097929	ZZZ3|CDS|C2U|mut=2|5.3000	0.2	-
chr1	78162336	78162337	USP33|3UTR|C2U|mut=9|1.9987	0.1636	-
chr1	78163128	78163129	USP33|CDS|C2U|mut=3|3.1200	0.2	-
chr1	78180403	78180404	USP33|CDS|C2U|mut=11|2.8659	0.1341	-
chr1	78183701	78183702	USP33|CDS|C2U|mut=7|2.6809	0.1489	-
chr1	78189098	78189099	USP33|CDS|C2U|mut=4|6.3922	0.1176	-
chr1	78191418	78191419	USP33|CDS|C2U|mut=3|3.8786	0.2143	-
chr1	78194277	78194278	USP33|CDS|C2U|mut=6|2.7522	0.0938	-
chr1	78196330	78196331	USP33|CDS|C2U|mut=4|5.6970	0.1212	-
chr1	78343715	78343716	MIGA1|3UTR|C2U|mut=5|4.3333	0.1852	+
chr1	78344752	78344753	MIGA1|3UTR|C2U|mut=6|2.4750	0.1875	+
chr1	78401596	78401597	NEXN|CDS|C2U|mut=3|11.4375	0.1875	+
chr1	78409820	78409821	FUBP1|ncRNA|C2U|mut=26|2.2786	0.1757	-
chr1	78414904	78414905	FUBP1|CDS|C2U|mut=35|3.2368	0.2381	-
chr1	78422322	78422323	FUBP1|CDS|C2U|mut=13|3.1930	0.114	-
chr1	78428487	78428488	FUBP1|CDS|C2U|mut=10|3.0009	0.2564	-
chr1	78429287	78429288	FUBP1|CDS|C2U|mut=7|4.5071	0.1321	-
chr1	78429340	78429341	FUBP1|CDS|C2U|mut=9|9.6522	0.1304	-
chr1	78430593	78430594	FUBP1|CDS|C2U|mut=15|4.1483	0.1471	-
chr1	78430605	78430606	FUBP1|CDS|C2U|mut=15|5.6671	0.122	-
chr1	78444601	78444602	FUBP1|CDS|C2U|mut=8|9.3256	0.186	-
chr1	78481744	78481745	DNAJB4|CDS|C2U|mut=3|6.9231	0.2308	+
chr1	82456928	82456929	ADGRL2|3UTR|C2U|mut=5|3.9302	0.1163	+
chr1	82456935	82456936	ADGRL2|3UTR|C2U|mut=4|6.0370	0.1481	+
chr1	82457112	82457113	ADGRL2|3UTR|C2U|mut=7|2.0217	0.1522	+
chr1	82457121	82457122	ADGRL2|3UTR|C2U|mut=6|3.8385	0.1304	+
chr1	84418001	84418002	TTLL7|5UTR|C2U|mut=9|3.9740	0.8182	-
chr1	84946662	84946663	RPF1|CDS|C2U|mut=5|5.4701	0.1282	+
chr1	84955359	84955360	RPF1|CDS|C2U|mut=10|2.7785	0.0847	+
chr1	84956120	84956121	RPF1|CDS|C2U|mut=8|2.4269	0.1	+
chr1	84961645	84961646	RPF1|CDS|C2U|mut=19|2.3646	0.1138	+
chr1	84961966	84961967	RPF1|CDS|C2U|mut=25|2.3461	0.1337	+
chr1	84964127	84964128	GNG5|3UTR|C2U|mut=57|3.4425	0.1566	-
chr1	84967596	84967597	GNG5|CDS|C2U|mut=45|7.5246	0.1257	-
chr1	85020759	85020760	CTBS|CDS|C2U|mut=4|9.4035	0.2105	-
chr1	85111093	85111094	SSX2IP|3UTR|C2U|mut=2|9.2000	0.2	-
chr1	85112041	85112042	SSX2IP|3UTR|C2U|mut=5|3.8571	0.1429	-
chr1	85113020	85113021	SSX2IP|3UTR|C2U|mut=5|2.6042	0.1389	-
chr1	85113124	85113125	SSX2IP|CDS|C2U|mut=6|2.6591	0.1818	-
chr1	85131860	85131861	SSX2IP|CDS|C2U|mut=6|2.4714	0.1714	-
chr1	85718300	85718301	C1orf52|3UTR|C2U|mut=24|4.9091	0.1875	-
chr1	85785189	85785190	DDAH1|3UTR|C2U|mut=3|8.3333	0.25	-
chr1	86048225	86048226	CCN1|CDS|C2U|mut=3|18.4615	0.2308	+
chr1	86118947	86118948	ZNHIT6|3UTR|C2U|mut=6|2.3891	0.1091	-
chr1	86119210	86119211	ZNHIT6|3UTR|C2U|mut=8|5.5510	0.1633	-
chr1	86820356	86820357	ODF2L|CDS|C2U|mut=4|6.7143	0.2857	-
chr1	86841963	86841964	ODF2L|CDS|C2U|mut=4|5.7917	0.1667	-
chr1	86841974	86841975	ODF2L|CDS|C2U|mut=5|6.7130	0.1852	-
chr1	87190007	87190008	SH3GLB1|CDS|C2U|mut=5|26.8182	0.4545	+
chr1	87190052	87190053	SH3GLB1|CDS|C2U|mut=8|3.9867	0.186	+
chr1	87190077	87190078	SH3GLB1|CDS|C2U|mut=3|12.1579	0.1579	+
chr1	87200306	87200307	SH3GLB1|CDS|C2U|mut=5|12.8846	0.3846	+
chr1	87213436	87213437	SH3GLB1|3UTR|C2U|mut=4|NA	0.1379	+
chr1	87328767	87328768	SELENOF|3UTR|C2U|mut=36|1.3887	0.0876	-
chr1	87328848	87328849	SELENOF|3UTR|C2U|mut=24|1.9706	0.087	-
chr1	87328921	87328922	SELENOF|3UTR|C2U|mut=26|1.6084	0.0732	-
chr1	87329164	87329165	SELENOF|CDS|C2U|mut=61|2.9719	0.1459	-
chr1	87329198	87329199	SELENOF|CDS|C2U|mut=75|2.1332	0.2246	-
chr1	87329224	87329225	SELENOF|CDS|C2U|mut=51|3.8957	0.1375	-
chr1	87369037	87369038	SELENOF|CDS|C2U|mut=48|3.2645	0.1412	-
chr1	87574425	87574426	HS2ST1|3UTR|C2U|mut=2|6.9000	0.2	+
chr1	87574585	87574586	HS2ST1|3UTR|C2U|mut=5|2.7273	0.2273	+
chr1	87574931	87574932	HS2ST1|3UTR|C2U|mut=4|3.6883	0.3636	+
chr1	87794674	87794675	LMO4|5UTR|C2U|mut=3|4.5455	0.2727	+
chr1	87805255	87805256	LMO4|CDS|C2U|mut=11|18.6476	0.3143	+
chr1	87810940	87810941	LMO4|3UTR|C2U|mut=13|1.7862	0.1354	+
chr1	89206726	89206727	PKN2|CDS|C2U|mut=29|3.7903	0.1495	+
chr1	89206870	89206871	PKN2|CDS|C2U|mut=6|3.9539	0.0968	+
chr1	89206907	89206908	PKN2|CDS|C2U|mut=4|3.7486	0.16	+
chr1	89273027	89273028	PKN2|CDS|C2U|mut=5|5.5714	0.3571	+
chr1	89318792	89318793	GTF2B|3UTR|C2U|mut=13|4.6450	0.2453	-
chr1	89318880	89318881	GTF2B|3UTR|C2U|mut=19|4.1431	0.3167	-
chr1	89318909	89318910	GTF2B|CDS|C2U|mut=7|3.6705	0.125	-
chr1	89401692	89401693	KYAT3|3UTR|C2U|mut=8|3.2810	0.1176	-
chr1	89401829	89401830	KYAT3|3UTR|C2U|mut=9|2.2788	0.125	-
chr1	89408730	89408731	KYAT3|CDS|C2U|mut=12|3.6890	0.3158	-
chr1	89418788	89418789	KYAT3|CDS|C2U|mut=7|6.0773	0.3182	-
chr1	89446887	89446888	RBMXL1|3UTR|C2U|mut=3|10.8462	0.2308	-
chr1	89448534	89448535	RBMXL1|CDS|C2U|mut=5|6.3750	0.125	-
chr1	89448855	89448856	RBMXL1|CDS|C2U|mut=25|4.2277	0.1592	-
chr1	89449305	89449306	RBMXL1|CDS|C2U|mut=8|3.8571	0.0952	-
chr1	90470704	90470705	ZNF326|CDS|C2U|mut=6|3.4588	0.1176	+
chr1	90472991	90472992	ZNF326|CDS|C2U|mut=11|3.4434	0.0821	+
chr1	90473260	90473261	ZNF326|CDS|C2U|mut=18|5.7598	0.0938	+
chr1	90473279	90473280	ZNF326|CDS|C2U|mut=16|3.5332	0.1509	+
chr1	90475693	90475694	ZNF326|CDS|C2U|mut=38|2.7419	0.2346	+
chr1	90484271	90484272	ZNF326|CDS|C2U|mut=4|9.0794	0.1905	+
chr1	90498567	90498568	ZNF326|3UTR|C2U|mut=9|4.2000	0.75	+
chr1	90498659	90498660	ZNF326|3UTR|C2U|mut=4|5.4902	0.2353	+
chr1	90498898	90498899	ZNF326|3UTR|C2U|mut=6|2.8235	0.1765	+
chr1	91248636	91248637	LINC02609|ncRNA|C2U|mut=3|10.0000	0.1667	-
chr1	91405213	91405214	ZNF644|CDS|C2U|mut=4|5.1333	0.1333	-
chr1	91405303	91405304	ZNF644|CDS|C2U|mut=5|12.8906	0.1562	-
chr1	91406464	91406465	ZNF644|CDS|C2U|mut=9|2.6731	0.1154	-
chr1	91406692	91406693	ZNF644|CDS|C2U|mut=8|2.0757	0.1081	-
chr1	91990104	91990105	CDC7|3UTR|C2U|mut=13|2.5662	0.1857	+
chr1	91990431	91990432	CDC7|3UTR|C2U|mut=5|3.3590	0.1282	+
chr1	91990567	91990568	CDC7|3UTR|C2U|mut=7|5.4234	0.0946	+
chr1	92146874	92146875	TGFBR3|3UTR|C2U|mut=2|10.0000	0.2	-
chr1	92148263	92148264	TGFBR3|3UTR|C2U|mut=5|4.4091	0.2273	-
chr1	92177919	92177920	TGFBR3|CDS|C2U|mut=5|15.2083	0.4167	-
chr1	92737103	92737104	GLMN|CDS|C2U|mut=6|19.8214	0.2143	-
chr1	92767102	92767103	RPAP2|CDS|C2U|mut=6|2.6279	0.1395	+
chr1	92789061	92789062	RPAP2|CDS|C2U|mut=9|2.9363	0.18	+
chr1	92789594	92789595	RPAP2|CDS|C2U|mut=7|3.2444	0.1556	+
chr1	92789612	92789613	RPAP2|CDS|C2U|mut=8|2.0301	0.2105	+
chr1	92789695	92789696	RPAP2|CDS|C2U|mut=9|6.8727	0.2045	+
chr1	92789843	92789844	RPAP2|CDS|C2U|mut=6|10.3256	0.1395	+
chr1	92852974	92852975	RPAP2|3UTR|C2U|mut=3|9.5000	0.25	+
chr1	92853131	92853132	RPAP2|3UTR|C2U|mut=4|4.0000	0.3636	+
chr1	92853553	92853554	RPAP2|3UTR|C2U|mut=4|2.2316	0.2105	+
chr1	92974323	92974324	EVI5|3UTR|C2U|mut=3|7.6364	0.1364	-
chr1	92974629	92974630	EVI5|3UTR|C2U|mut=5|2.4167	0.5	-
chr1	93299130	93299131	RPL5|CDS|C2U|mut=99|2.4340	0.0772	+
chr1	93301769	93301770	RPL5|CDS|C2U|mut=224|4.1448	0.2093	+
chr1	93301879	93301880	RPL5|CDS|C2U|mut=97|2.0132	0.0626	+
chr1	93303148	93303149	RPL5|CDS|C2U|mut=91|4.5011	0.0698	+
chr1	93308639	93308640	DIPK1A|3UTR|C2U|mut=6|4.9600	0.2	-
chr1	93308684	93308685	DIPK1A|3UTR|C2U|mut=6|5.4000	0.3	-
chr1	93309110	93309111	DIPK1A|CDS|C2U|mut=3|5.7895	0.1579	-
chr1	93309263	93309264	DIPK1A|CDS|C2U|mut=6|6.5500	0.25	-
chr1	93544907	93544908	MTF2|5UTR|C2U|mut=8|4.9436	0.1026	+
chr1	93575889	93575890	MTF2|CDS|C2U|mut=21|6.8466	0.2165	+
chr1	93584926	93584927	MTF2|CDS|C2U|mut=8|2.1075	0.129	+
chr1	93586188	93586189	MTF2|CDS|C2U|mut=10|2.8003	0.1493	+
chr1	93602330	93602331	MTF2|CDS|C2U|mut=6|3.1824	0.1132	+
chr1	93602434	93602435	MTF2|CDS|C2U|mut=12|3.3261	0.1304	+
chr1	93603714	93603715	MTF2|3UTR|C2U|mut=14|5.2111	0.2333	+
chr1	93618108	93618109	TMED5|3UTR|C2U|mut=8|2.5708	0.1569	-
chr1	93645694	93645695	TMED5|CDS|C2U|mut=9|5.9157	0.1084	-
chr1	93672792	93672793	CCDC18|CDS|C2U|mut=4|8.6000	0.2	+
chr1	93672892	93672893	CCDC18|CDS|C2U|mut=5|6.3889	0.2083	+
chr1	93682220	93682221	CCDC18|CDS|C2U|mut=4|2.5850	0.1905	+
chr1	93687207	93687208	CCDC18|CDS|C2U|mut=4|10.3158	0.2105	+
chr1	93687217	93687218	CCDC18|CDS|C2U|mut=8|4.4286	0.2286	+
chr1	93705322	93705323	CCDC18|CDS|C2U|mut=5|3.5294	0.2941	+
chr1	93711685	93711686	CCDC18|CDS|C2U|mut=4|2.2857	0.1905	+
chr1	93730401	93730402	CCDC18|CDS|C2U|mut=4|7.2000	0.1333	+
chr1	93804004	93804005	CCDC18-AS1|ncRNA|C2U|mut=6|2.7529	0.1765	-
chr1	93804336	93804337	CCDC18-AS1|ncRNA|C2U|mut=7|3.0970	0.2333	-
chr1	93804814	93804815	CCDC18-AS1|ncRNA|C2U|mut=5|20.9091	0.4545	-
chr1	93812222	93812223	DR1|CDS|C2U|mut=6|4.7760	0.12	+
chr1	93819604	93819605	DR1|CDS|C2U|mut=4|3.2333	0.1667	+
chr1	93826492	93826493	DR1|3UTR|C2U|mut=6|3.6053	0.1579	+
chr1	94019907	94019908	FNBP1L|3UTR|C2U|mut=4|4.5000	0.25	+
chr1	94336330	94336331	DNTTIP2|CDS|C2U|mut=7|3.2630	0.1458	-
chr1	94337725	94337726	DNTTIP2|CDS|C2U|mut=9|1.8613	0.1098	-
chr1	94337733	94337734	DNTTIP2|CDS|C2U|mut=23|5.9202	0.3108	-
chr1	94342009	94342010	DNTTIP2|CDS|C2U|mut=20|4.4301	0.0717	-
chr1	94342056	94342057	DNTTIP2|CDS|C2U|mut=13|1.9872	0.0751	-
chr1	94342136	94342137	DNTTIP2|CDS|C2U|mut=36|2.9775	0.1401	-
chr1	94342214	94342215	DNTTIP2|CDS|C2U|mut=25|3.0212	0.1244	-
chr1	94342251	94342252	DNTTIP2|CDS|C2U|mut=20|2.4505	0.0851	-
chr1	94342257	94342258	DNTTIP2|CDS|C2U|mut=20|1.4685	0.0803	-
chr1	94342356	94342357	DNTTIP2|CDS|C2U|mut=21|2.5127	0.0843	-
chr1	94342359	94342360	DNTTIP2|CDS|C2U|mut=49|3.9571	0.2068	-
chr1	94342393	94342394	DNTTIP2|CDS|C2U|mut=19|2.8188	0.0892	-
chr1	94342399	94342400	DNTTIP2|CDS|C2U|mut=26|1.7903	0.107	-
chr1	94342570	94342571	DNTTIP2|CDS|C2U|mut=16|4.4615	0.0821	-
chr1	94342610	94342611	DNTTIP2|CDS|C2U|mut=31|4.0891	0.1216	-
chr1	94342615	94342616	DNTTIP2|CDS|C2U|mut=24|2.6555	0.0909	-
chr1	94342759	94342760	DNTTIP2|CDS|C2U|mut=21|3.4645	0.0968	-
chr1	94342763	94342764	DNTTIP2|CDS|C2U|mut=29|2.1902	0.1415	-
chr1	94342808	94342809	DNTTIP2|CDS|C2U|mut=29|3.7316	0.145	-
chr1	94342849	94342850	DNTTIP2|CDS|C2U|mut=20|2.2283	0.1087	-
chr1	94342891	94342892	DNTTIP2|CDS|C2U|mut=24|1.5909	0.1127	-
chr1	94342914	94342915	DNTTIP2|CDS|C2U|mut=21|2.1144	0.1061	-
chr1	94343011	94343012	DNTTIP2|CDS|C2U|mut=14|5.0326	0.0892	-
chr1	94343098	94343099	DNTTIP2|CDS|C2U|mut=16|3.0973	0.0762	-
chr1	94343278	94343279	DNTTIP2|CDS|C2U|mut=15|2.9435	0.0802	-
chr1	94354540	94354541	GCLM|3UTR|C2U|mut=7|2.3967	0.3043	-
chr1	94362209	94362210	GCLM|CDS|C2U|mut=5|5.5357	0.1786	-
chr1	94982636	94982637	ABCD3|CDS|C2U|mut=3|3.8571	0.1429	+
chr1	95363424	95363425	CNN3|CDS|C2U|mut=25|3.5491	0.089	-
chr1	95363562	95363563	CNN3|CDS|C2U|mut=25|4.2361	0.1042	-
chr1	95363606	95363607	CNN3|CDS|C2U|mut=35|4.1354	0.2273	-
chr1	95364986	95364987	CNN3|CDS|C2U|mut=47|3.0561	0.2108	-
chr1	95367796	95367797	CNN3|CDS|C2U|mut=12|4.1404	0.1333	-
chr1	95448432	95448433	ALG14|3UTR|C2U|mut=6|2.2562	0.1364	-
chr1	95448437	95448438	ALG14|3UTR|C2U|mut=7|3.2394	0.1489	-
chr1	95448616	95448617	ALG14|3UTR|C2U|mut=12|2.7302	0.1905	-
chr1	95712712	95712713	RWDD3|3UTR|C2U|mut=11|12.0312	0.1719	+
chr1	99156675	99156676	SNX7|CDS|C2U|mut=4|6.4000	0.2	+
chr1	99226029	99226030	SNX7|3UTR|C2U|mut=4|2.8889	0.3333	+
chr1	100316604	100316605	AGL|CDS|C2U|mut=3|10.9636	0.2727	+
chr1	100327187	100327188	AGL|CDS|C2U|mut=5|8.2667	0.2	+
chr1	100379164	100379165	AGL|CDS|C2U|mut=6|10.0800	0.24	+
chr1	100379254	100379255	AGL|CDS|C2U|mut=3|4.0000	0.2	+
chr1	100388520	100388521	AGL|3UTR|C2U|mut=5|3.3200	0.2	+
chr1	100492098	100492099	SLC35A3|3UTR|C2U|mut=4|2.3467	0.2667	+
chr1	100524262	100524263	MFSD14A|CDS|C2U|mut=3|9.3571	0.2143	+
chr1	100542764	100542765	MFSD14A|CDS|C2U|mut=5|5.1014	0.1351	+
chr1	100546155	100546156	MFSD14A|CDS|C2U|mut=16|3.3561	0.1951	+
chr1	100547931	100547932	MFSD14A|3UTR|C2U|mut=10|1.8186	0.1124	+
chr1	100548049	100548050	MFSD14A|3UTR|C2U|mut=11|2.5463	0.1964	+
chr1	100549542	100549543	SASS6|3UTR|C2U|mut=6|4.4938	0.2222	-
chr1	100549775	100549776	SASS6|3UTR|C2U|mut=4|2.8571	0.16	-
chr1	100576005	100576006	SASS6|CDS|C2U|mut=2|7.0000	0.2	-
chr1	100602593	100602594	TRMT13|CDS|C2U|mut=3|8.4167	0.1667	+
chr1	100606027	100606028	TRMT13|CDS|C2U|mut=7|2.4728	0.1522	+
chr1	100609696	100609697	TRMT13|CDS|C2U|mut=8|4.3273	0.1818	+
chr1	100613764	100613765	TRMT13|CDS|C2U|mut=3|NA	0.2143	+
chr1	100615760	100615761	TRMT13|3UTR|C2U|mut=5|6.7308	0.1923	+
chr1	100653347	100653348	DBT|3UTR|C2U|mut=3|6.6000	0.15	-
chr1	100660318	100660319	DBT|3UTR|C2U|mut=4|3.2727	0.3636	-
chr1	100736176	100736177	RTCA|CDS|C2U|mut=8|3.7976	0.0952	+
chr1	100750842	100750843	RTCA|CDS|C2U|mut=12|4.5692	0.1538	+
chr1	101338896	101338897	EXTL2|3UTR|C2U|mut=3|10.7727	0.1364	-
chr1	101343084	101343085	EXTL2|CDS|C2U|mut=6|3.8328	0.2609	-
chr1	101377703	101377704	SLC30A7|CDS|C2U|mut=6|6.3333	0.4	+
chr1	101431360	101431361	SLC30A7|CDS|C2U|mut=6|8.4231	0.4615	+
chr1	101441516	101441517	SLC30A7|3UTR|C2U|mut=5|4.3704	0.1852	+
chr1	101467098	101467099	DPH5|CDS|C2U|mut=6|3.8009	0.2308	-
chr1	101490926	101490927	DPH5|CDS|C2U|mut=7|5.0658	0.1228	-
chr1	101552663	101552664	LOC102606465|ncRNA|C2U|mut=8|7.6267	0.2667	+
chr1	104068401	104068402	RNPC3|5UTR|C2U|mut=12|5.1282	0.3077	+
chr1	104068653	104068654	RNPC3|5UTR|C2U|mut=7|3.7849	0.1628	+
chr1	104068826	104068827	RNPC3|CDS|C2U|mut=10|5.3197	0.082	+
chr1	104084014	104084015	RNPC3|CDS|C2U|mut=5|10.3030	0.2273	+
chr1	104097318	104097319	AMY2B|5UTR|C2U|mut=15|2.7431	0.4167	+
chr1	107601004	107601005	PRMT6|3UTR|C2U|mut=9|5.7973	0.1216	+
chr1	108679358	108679359	SLC25A24|CDS|C2U|mut=3|5.6471	0.1765	-
chr1	109238968	109238969	PRPF38B|CDS|C2U|mut=5|2.4510	0.1471	+
chr1	109241227	109241228	PRPF38B|CDS|C2U|mut=7|2.7563	0.1458	+
chr1	109241262	109241263	PRPF38B|CDS|C2U|mut=31|2.8697	0.2246	+
chr1	109241375	109241376	PRPF38B|CDS|C2U|mut=25|2.4369	0.1147	+
chr1	109241876	109241877	PRPF38B|CDS|C2U|mut=15|2.2370	0.1087	+
chr1	109242440	109242441	PRPF38B|CDS|C2U|mut=20|3.5158	0.2105	+
chr1	109242528	109242529	PRPF38B|CDS|C2U|mut=8|8.6053	0.1053	+
chr1	109243480	109243481	PRPF38B|3UTR|C2U|mut=8|1.8374	0.1231	+
chr1	109244095	109244096	PRPF38B|3UTR|C2U|mut=7|4.5379	0.2414	+
chr1	109315336	109315337	STXBP3|CDS|C2U|mut=9|17.7429	0.2571	+
chr1	109321976	109321977	STXBP3|CDS|C2U|mut=9|3.8182	0.2727	+
chr1	109321980	109321981	STXBP3|CDS|C2U|mut=4|3.8615	0.1212	+
chr1	109465079	109465080	GPSM2|CDS|C2U|mut=11|3.8385	0.4583	+
chr1	109465142	109465143	GPSM2|CDS|C2U|mut=4|NA	0.2	+
chr1	109475036	109475037	CLCC1|3UTR|C2U|mut=7|6.3690	0.0986	-
chr1	109477270	109477271	CLCC1|3UTR|C2U|mut=5|9.3750	0.125	-
chr1	109492975	109492976	CLCC1|CDS|C2U|mut=5|3.2071	0.1136	-
chr1	109639301	109639302	TMEM167B|3UTR|C2U|mut=7|6.2222	0.2593	+
chr1	109757401	109757402	SARS1|ncRNA|C2U|mut=5|7.5000	0.25	+
chr1	109780461	109780462	SARS1|CDS|C2U|mut=68|11.6344	0.1858	+
chr1	109780705	109780706	SARS1|3UTR|C2U|mut=23|5.2601	0.0749	+
chr1	109818047	109818048	CELSR2|3UTR|C2U|mut=4|4.3922	0.1176	+
chr1	109822518	109822519	PSRC1|3UTR|C2U|mut=12|5.8065	0.129	-
chr1	109822750	109822751	PSRC1|CDS|C2U|mut=7|NA	0.1667	-
chr1	109822762	109822763	PSRC1|CDS|C2U|mut=3|13.4286	0.1429	-
chr1	109824355	109824356	PSRC1|CDS|C2U|mut=9|17.3641	0.1957	-
chr1	109852417	109852418	SORT1|3UTR|C2U|mut=15|4.2009	0.2419	-
chr1	109852676	109852677	SORT1|3UTR|C2U|mut=9|2.1000	0.125	-
chr1	109852828	109852829	SORT1|3UTR|C2U|mut=13|10.0566	0.2453	-
chr1	109852917	109852918	SORT1|3UTR|C2U|mut=6|6.8654	0.1154	-
chr1	109853150	109853151	SORT1|3UTR|C2U|mut=9|4.0500	0.3462	-
chr1	109853608	109853609	SORT1|3UTR|C2U|mut=4|4.5432	0.1481	-
chr1	109944660	109944661	PSMA5|CDS|C2U|mut=57|2.5305	0.1293	-
chr1	109954780	109954781	PSMA5|CDS|C2U|mut=28|12.2060	0.2044	-
chr1	109955720	109955721	PSMA5|CDS|C2U|mut=24|7.1162	0.1967	-
chr1	110034167	110034168	ATXN7L2|CDS|C2U|mut=3|7.1842	0.1579	+
chr1	110129414	110129415	GNAI3|CDS|C2U|mut=18|4.5439	0.2535	+
chr1	110134773	110134774	GNAI3|CDS|C2U|mut=14|3.4039	0.1647	+
chr1	110134995	110134996	GNAI3|3UTR|C2U|mut=7|3.0091	0.1	+
chr1	110135382	110135383	GNAI3|3UTR|C2U|mut=11|2.4107	0.131	+
chr1	110172043	110172044	AMPD2|CDS|C2U|mut=4|28.9524	0.1905	+
chr1	110173620	110173621	AMPD2|CDS|C2U|mut=11|34.5213	0.234	+
chr1	110279731	110279732	GSTM3|CDS|C2U|mut=45|26.4830	0.1915	-
chr1	110280778	110280779	GSTM3|CDS|C2U|mut=20|2.7292	0.1235	-
chr1	110561040	110561041	AHCYL1|CDS|C2U|mut=5|7.3864	0.1136	+
chr1	110563416	110563417	AHCYL1|CDS|C2U|mut=8|4.0517	0.1379	+
chr1	110564612	110564613	AHCYL1|3UTR|C2U|mut=36|2.6460	0.3429	+
chr1	110564643	110564644	AHCYL1|3UTR|C2U|mut=13|2.7173	0.1262	+
chr1	110565513	110565514	AHCYL1|3UTR|C2U|mut=14|4.5902	0.2295	+
chr1	110565723	110565724	AHCYL1|3UTR|C2U|mut=16|2.7426	0.125	+
chr1	110565809	110565810	AHCYL1|3UTR|C2U|mut=10|4.5813	0.1724	+
chr1	110565813	110565814	AHCYL1|3UTR|C2U|mut=9|3.4828	0.1552	+
chr1	110565952	110565953	AHCYL1|3UTR|C2U|mut=8|5.2000	0.0952	+
chr1	110587689	110587690	STRIP1|CDS|C2U|mut=5|13.4211	0.2632	+
chr1	110883587	110883588	RBM15|CDS|C2U|mut=5|6.4286	0.3571	+
chr1	110884142	110884143	RBM15|CDS|C2U|mut=10|3.3584	0.4762	+
chr1	110888209	110888210	RBM15|CDS|C2U|mut=5|5.7143	0.2632	+
chr1	110944107	110944108	LAMTOR5|3UTR|C2U|mut=34|2.4549	0.0723	-
chr1	111492691	111492692	LRIF1|CDS|C2U|mut=7|5.7325	0.2593	-
chr1	111661445	111661446	DRAM2|CDS|C2U|mut=7|3.5365	0.4375	-
chr1	111662521	111662522	DRAM2|CDS|C2U|mut=8|5.5417	0.25	-
chr1	111690471	111690472	CEPT1|CDS|C2U|mut=10|6.9932	0.2703	+
chr1	111725538	111725539	CEPT1|CDS|C2U|mut=5|2.7000	0.2	+
chr1	111726954	111726955	CEPT1|3UTR|C2U|mut=11|3.6667	0.234	+
chr1	111727079	111727080	CEPT1|3UTR|C2U|mut=7|6.8852	0.1148	+
chr1	111727418	111727419	CEPT1|3UTR|C2U|mut=17|5.9663	0.2656	+
chr1	111983281	111983282	WDR77|3UTR|C2U|mut=31|3.0698	0.1065	-
chr1	111983525	111983526	WDR77|3UTR|C2U|mut=34|2.0228	0.1498	-
chr1	111983837	111983838	WDR77|3UTR|C2U|mut=79|8.8727	0.25	-
chr1	111998849	111998850	ATP5PB|CDS|C2U|mut=14|1.8178	0.1707	+
chr1	111999296	111999297	ATP5PB|CDS|C2U|mut=37|2.4344	0.0764	+
chr1	112308452	112308453	DDX20|CDS|C2U|mut=5|6.2368	0.1316	+
chr1	112308722	112308723	DDX20|CDS|C2U|mut=5|16.1458	0.1042	+
chr1	112309137	112309138	DDX20|CDS|C2U|mut=4|3.0074	0.1333	+
chr1	112309157	112309158	DDX20|CDS|C2U|mut=12|2.8235	0.2449	+
chr1	112309207	112309208	DDX20|CDS|C2U|mut=8|4.8039	0.1176	+
chr1	112309514	112309515	DDX20|CDS|C2U|mut=9|1.9097	0.125	+
chr1	113126674	113126675	ST7L|CDS|C2U|mut=4|6.3492	0.1905	-
chr1	113213230	113213231	CAPZA1|3UTR|C2U|mut=33|2.3365	0.0786	+
chr1	113213388	113213389	CAPZA1|3UTR|C2U|mut=25|2.4475	0.0714	+
chr1	113213775	113213776	CAPZA1|3UTR|C2U|mut=57|2.1387	0.1275	+
chr1	113240636	113240637	MOV10|CDS|C2U|mut=3|NA	0.2	+
chr1	113243287	113243288	MOV10|3UTR|C2U|mut=14|3.1070	0.1591	+
chr1	113456761	113456762	SLC16A1|CDS|C2U|mut=42|5.6832	0.28	-
chr1	113460260	113460261	SLC16A1|CDS|C2U|mut=21|1.8068	0.0837	-
chr1	113460300	113460301	SLC16A1|CDS|C2U|mut=24|4.0388	0.0988	-
chr1	113460309	113460310	SLC16A1|CDS|C2U|mut=55|3.5184	0.2489	-
chr1	113460438	113460439	SLC16A1|CDS|C2U|mut=27|2.5810	0.1144	-
chr1	113460582	113460583	SLC16A1|CDS|C2U|mut=23|3.5314	0.1018	-
chr1	113464638	113464639	SLC16A1|CDS|C2U|mut=11|2.6565	0.1	-
chr1	114228387	114228388	MAGI3|3UTR|C2U|mut=3|5.7500	0.25	+
chr1	114438516	114438517	AP4B1|CDS|C2U|mut=6|2.6087	0.2609	-
chr1	114450712	114450713	DCLRE1B|CDS|C2U|mut=2|14.0000	0.2	+
chr1	114454834	114454835	DCLRE1B|3UTR|C2U|mut=6|4.0727	0.1818	+
chr1	114455751	114455752	DCLRE1B|3UTR|C2U|mut=3|NA	0.1667	+
chr1	114455819	114455820	DCLRE1B|3UTR|C2U|mut=5|9.2500	0.25	+
chr1	114456073	114456074	DCLRE1B|3UTR|C2U|mut=8|15.6667	0.3333	+
chr1	114456295	114456296	DCLRE1B|3UTR|C2U|mut=5|3.7987	0.2273	+
chr1	114456397	114456398	DCLRE1B|3UTR|C2U|mut=7|3.5000	0.2121	+
chr1	114519627	114519628	HIPK1|3UTR|C2U|mut=5|NA	0.1613	+
chr1	114949689	114949690	TRIM33|CDS|C2U|mut=3|7.0500	0.15	-
chr1	115110337	115110338	BCAS2|3UTR|C2U|mut=23|5.8616	0.213	-
chr1	115110674	115110675	BCAS2|3UTR|C2U|mut=20|1.6264	0.0781	-
chr1	115110695	115110696	BCAS2|3UTR|C2U|mut=22|3.4657	0.0731	-
chr1	115110777	115110778	BCAS2|CDS|C2U|mut=26|3.3263	0.1036	-
chr1	115118332	115118333	BCAS2|CDS|C2U|mut=51|3.5662	0.2267	-
chr1	115250528	115250529	NRAS|3UTR|C2U|mut=3|14.4545	0.2727	-
chr1	115252268	115252269	NRAS|CDS|C2U|mut=4|2.7901	0.2222	-
chr1	115258776	115258777	NRAS|CDS|C2U|mut=5|6.1458	0.4167	-
chr1	115259941	115259942	CSDE1|3UTR|C2U|mut=12|2.0787	0.0938	-
chr1	115259946	115259947	CSDE1|3UTR|C2U|mut=26|2.4751	0.1268	-
chr1	115260027	115260028	CSDE1|3UTR|C2U|mut=35|1.5434	0.0763	-
chr1	115260033	115260034	CSDE1|3UTR|C2U|mut=42|2.2819	0.0911	-
chr1	115260043	115260044	CSDE1|3UTR|C2U|mut=18|2.6985	0.0698	-
chr1	115260511	115260512	CSDE1|3UTR|C2U|mut=47|1.7464	0.0888	-
chr1	115260792	115260793	CSDE1|CDS|C2U|mut=66|2.0085	0.1364	-
chr1	115266538	115266539	CSDE1|CDS|C2U|mut=23|7.7547	0.0777	-
chr1	115267878	115267879	CSDE1|CDS|C2U|mut=25|3.6582	0.0706	-
chr1	115268867	115268868	CSDE1|CDS|C2U|mut=26|1.9810	0.0903	-
chr1	115268957	115268958	CSDE1|CDS|C2U|mut=26|3.2030	0.0737	-
chr1	115268970	115268971	CSDE1|CDS|C2U|mut=24|1.7917	0.0923	-
chr1	115268986	115268987	CSDE1|CDS|C2U|mut=20|2.9326	0.129	-
chr1	115269661	115269662	CSDE1|CDS|C2U|mut=21|2.1818	0.0909	-
chr1	115269665	115269666	CSDE1|CDS|C2U|mut=22|2.5557	0.0995	-
chr1	115276615	115276616	CSDE1|CDS|C2U|mut=5|2.8009	0.1389	-
chr1	115280618	115280619	CSDE1|CDS|C2U|mut=10|3.6842	0.0833	-
chr1	115280660	115280661	CSDE1|CDS|C2U|mut=18|3.2739	0.1714	-
chr1	115282414	115282415	CSDE1|CDS|C2U|mut=14|1.8018	0.0787	-
chr1	115282474	115282475	CSDE1|CDS|C2U|mut=15|2.7883	0.1293	-
chr1	115282481	115282482	CSDE1|CDS|C2U|mut=10|4.0976	0.1136	-
chr1	115292521	115292522	CSDE1|5UTR|C2U|mut=13|1.7844	0.1	-
chr1	115292806	115292807	CSDE1|5UTR|C2U|mut=9|7.7656	0.1406	-
chr1	115312806	115312807	SIKE1|3UTR|C2U|mut=6|12.3750	0.25	-
chr1	115316626	115316627	SIKE1|3UTR|C2U|mut=9|3.8406	0.1304	-
chr1	115321839	115321840	SIKE1|CDS|C2U|mut=16|5.3307	0.1584	-
chr1	115321863	115321864	SIKE1|CDS|C2U|mut=12|3.8079	0.1165	-
chr1	115322749	115322750	SIKE1|CDS|C2U|mut=6|3.9683	0.1429	-
chr1	116236008	116236009	VANGL1|3UTR|C2U|mut=4|2.3158	0.2105	+
chr1	116932992	116932993	ATP1A1|CDS|C2U|mut=19|3.4833	0.1073	+
chr1	116936292	116936293	ATP1A1|CDS|C2U|mut=25|11.7453	0.1179	+
chr1	116937786	116937787	ATP1A1|CDS|C2U|mut=14|2.6447	0.0761	+
chr1	116937792	116937793	ATP1A1|CDS|C2U|mut=34|11.9950	0.1838	+
chr1	116940551	116940552	ATP1A1|CDS|C2U|mut=24|8.8188	0.0839	+
chr1	116941280	116941281	ATP1A1|CDS|C2U|mut=39|6.6685	0.1413	+
chr1	116941396	116941397	ATP1A1|CDS|C2U|mut=19|4.0944	0.1484	+
chr1	116941570	116941571	ATP1A1|CDS|C2U|mut=14|6.7179	0.1197	+
chr1	116941606	116941607	ATP1A1|CDS|C2U|mut=34|1.8973	0.0892	+
chr1	116942082	116942083	ATP1A1|CDS|C2U|mut=62|4.7904	0.1586	+
chr1	116942118	116942119	ATP1A1|CDS|C2U|mut=53|6.6570	0.123	+
chr1	116942122	116942123	ATP1A1|CDS|C2U|mut=38|7.6702	0.0918	+
chr1	116947202	116947203	ATP1A1|3UTR|C2U|mut=96|4.7916	0.1053	+
chr1	116947278	116947279	ATP1A1|3UTR|C2U|mut=102|3.5889	0.1306	+
chr1	116947325	116947326	ATP1A1|3UTR|C2U|mut=103|3.0558	0.163	+
chr1	117057385	117057386	CD58|3UTR|C2U|mut=5|13.9286	0.1786	-
chr1	117087014	117087015	CD58|CDS|C2U|mut=8|1.9778	0.1778	-
chr1	117117363	117117364	IGSF3|3UTR|C2U|mut=5|4.4949	0.1515	-
chr1	117530716	117530717	PTGFRN|3UTR|C2U|mut=6|2.7714	0.2	+
chr1	117530856	117530857	PTGFRN|3UTR|C2U|mut=6|12.7059	0.3529	+
chr1	117531210	117531211	PTGFRN|3UTR|C2U|mut=5|16.5517	0.1724	+
chr1	117532589	117532590	PTGFRN|3UTR|C2U|mut=8|4.2365	0.1379	+
chr1	117532687	117532688	PTGFRN|3UTR|C2U|mut=12|2.0188	0.169	+
chr1	117532740	117532741	PTGFRN|3UTR|C2U|mut=13|2.8104	0.1585	+
chr1	117618161	117618162	TTF2|CDS|C2U|mut=6|5.2063	0.0952	+
chr1	117624479	117624480	TTF2|CDS|C2U|mut=4|8.3590	0.1538	+
chr1	117644208	117644209	TTF2|3UTR|C2U|mut=9|3.3200	0.36	+
chr1	117649967	117649968	TTF2|3UTR|C2U|mut=3|NA	0.2727	+
chr1	117910735	117910736	MAN1A2|5UTR|C2U|mut=6|2.5786	0.1429	+
chr1	117910803	117910804	MAN1A2|5UTR|C2U|mut=10|2.0313	0.1266	+
chr1	117910809	117910810	MAN1A2|CDS|C2U|mut=16|2.0067	0.2222	+
chr1	117944920	117944921	MAN1A2|CDS|C2U|mut=20|2.5522	0.1818	+
chr1	117944963	117944964	MAN1A2|CDS|C2U|mut=12|7.4563	0.1165	+
chr1	117945032	117945033	MAN1A2|CDS|C2U|mut=3|5.3824	0.1765	+
chr1	118412893	118412894	GDAP2|3UTR|C2U|mut=5|8.9286	0.3571	-
chr1	118476050	118476051	WDR3|CDS|C2U|mut=22|2.9691	0.2366	+
chr1	118483820	118483821	WDR3|CDS|C2U|mut=7|3.5088	0.1061	+
chr1	118495234	118495235	WDR3|CDS|C2U|mut=8|5.9138	0.1379	+
chr1	118499748	118499749	WDR3|CDS|C2U|mut=10|3.1719	0.1087	+
chr1	119575917	119575918	WARS2|CDS|C2U|mut=11|9.3923	0.2115	-
chr1	120286637	120286638	PHGDH|CDS|C2U|mut=56|10.3688	0.1075	+
chr1	120454832	120454833	NOTCH2|3UTR|C2U|mut=23|5.7745	0.1631	-
chr1	120456383	120456384	NOTCH2|3UTR|C2U|mut=4|6.0000	0.2105	-
chr1	120456388	120456389	NOTCH2|3UTR|C2U|mut=3|5.5455	0.2727	-
chr1	120457505	120457506	NOTCH2|3UTR|C2U|mut=3|3.5833	0.25	-
chr1	120854839	120854840	FAM72B|3UTR|C2U|mut=5|NA	0.3125	+
chr1	121133398	121133399	SRGAP2C|3UTR|C2U|mut=11|2.6772	0.4074	+
chr1	144923727	144923728	PDE4DIP|CDS|C2U|mut=3|16.6364	0.2727	-
chr1	145109629	145109630	SEC22B|CDS|C2U|mut=4|3.8519	0.1481	+
chr1	145116481	145116482	SEC22B|3UTR|C2U|mut=19|1.8916	0.1118	+
chr1	145282032	145282033	NOTCH2NLB|3UTR|C2U|mut=4|6.7273	0.3636	+
chr1	145323666	145323667	NBPF10|CDS|C2U|mut=7|4.0250	0.2333	+
chr1	145441601	145441602	TXNIP|3UTR|C2U|mut=4|11.2222	0.1111	+
chr1	145441647	145441648	TXNIP|3UTR|C2U|mut=4|4.0000	0.1538	+
chr1	145442075	145442076	TXNIP|3UTR|C2U|mut=4|2.6667	0.1429	+
chr1	145442217	145442218	TXNIP|3UTR|C2U|mut=4|4.8000	0.3636	+
chr1	145456350	145456351	POLR3GL|3UTR|C2U|mut=13|5.0987	0.1857	-
chr1	145456374	145456375	POLR3GL|3UTR|C2U|mut=9|2.3615	0.1184	-
chr1	145501397	145501398	LIX1L|3UTR|C2U|mut=7|2.1351	0.1373	+
chr1	145507674	145507675	RBM8A|CDS|C2U|mut=7|7.0729	0.2188	+
chr1	145508029	145508030	RBM8A|CDS|C2U|mut=19|4.7837	0.0918	+
chr1	145508532	145508533	RBM8A|CDS|C2U|mut=100|4.4924	0.155	+
chr1	145508541	145508542	RBM8A|CDS|C2U|mut=74|1.9470	0.1109	+
chr1	145508571	145508572	RBM8A|CDS|C2U|mut=106|4.5465	0.171	+
chr1	145508589	145508590	RBM8A|CDS|C2U|mut=26|1.4453	0.0675	+
chr1	145508597	145508598	RBM8A|CDS|C2U|mut=22|3.1290	0.0849	+
chr1	145508940	145508941	RBM8A|CDS|C2U|mut=32|2.9542	0.1435	+
chr1	145509279	145509280	RBM8A|3UTR|C2U|mut=25|2.8816	0.0779	+
chr1	145509290	145509291	RBM8A|3UTR|C2U|mut=31|1.5666	0.069	+
chr1	145510758	145510759	RBM8A|3UTR|C2U|mut=9|14.0656	0.1475	+
chr1	145510901	145510902	RBM8A|3UTR|C2U|mut=12|4.3455	0.2727	+
chr1	145511206	145511207	RBM8A|3UTR|C2U|mut=9|2.0777	0.1915	+
chr1	145513293	145513294	RBM8A|3UTR|C2U|mut=5|2.9412	0.2941	+
chr1	145522907	145522908	PEX11B|CDS|C2U|mut=6|5.1214	0.2143	+
chr1	145523384	145523385	PEX11B|3UTR|C2U|mut=5|2.9830	0.1562	+
chr1	145585657	145585658	PIAS3|3UTR|C2U|mut=3|13.2750	0.15	+
chr1	145586088	145586089	PIAS3|3UTR|C2U|mut=7|2.6195	0.1628	+
chr1	145586126	145586127	PIAS3|3UTR|C2U|mut=6|4.7436	0.1538	+
chr1	145592694	145592695	POLR3C|CDS|C2U|mut=6|2.4423	0.125	-
chr1	145601810	145601811	POLR3C|CDS|C2U|mut=9|5.9625	0.2812	-
chr1	145608245	145608246	POLR3C|CDS|C2U|mut=6|6.2660	0.2069	-
chr1	145608598	145608599	POLR3C|CDS|C2U|mut=6|8.0903	0.1935	-
chr1	145663274	145663275	RNF115|CDS|C2U|mut=5|14.4737	0.1316	+
chr1	146626771	146626772	PRKAB2|3UTR|C2U|mut=4|4.8000	0.2857	-
chr1	146628140	146628141	PRKAB2|3UTR|C2U|mut=5|2.7273	0.1515	-
chr1	146650113	146650114	PDIA3P1|ncRNA|C2U|mut=24|2.2805	0.0795	+
chr1	146650374	146650375	PDIA3P1|ncRNA|C2U|mut=31|2.3003	0.0931	+
chr1	146650522	146650523	PDIA3P1|ncRNA|C2U|mut=32|2.2162	0.0668	+
chr1	146650622	146650623	PDIA3P1|ncRNA|C2U|mut=39|3.5257	0.0777	+
chr1	146650680	146650681	PDIA3P1|ncRNA|C2U|mut=48|5.7060	0.1021	+
chr1	146651067	146651068	PDIA3P1|ncRNA|C2U|mut=32|3.9042	0.0739	+
chr1	146726610	146726611	CHD1L|CDS|C2U|mut=4|5.0417	0.1667	+
chr1	146739119	146739120	CHD1L|CDS|C2U|mut=4|6.5778	0.1481	+
chr1	146740479	146740480	CHD1L|CDS|C2U|mut=11|9.7396	0.3056	+
chr1	146744192	146744193	CHD1L|ncRNA|C2U|mut=4|3.4286	0.1905	+
chr1	146747071	146747072	CHD1L|CDS|C2U|mut=8|3.8057	0.2286	+
chr1	146747089	146747090	CHD1L|CDS|C2U|mut=5|3.6667	0.1429	+
chr1	146756081	146756082	CHD1L|CDS|C2U|mut=11|3.4375	0.2292	+
chr1	146757087	146757088	CHD1L|CDS|C2U|mut=9|10.1778	0.1111	+
chr1	146766155	146766156	CHD1L|CDS|C2U|mut=21|2.0701	0.1795	+
chr1	147119223	147119224	ACP6|CDS|C2U|mut=6|3.9487	0.1538	-
chr1	147120180	147120181	ACP6|CDS|C2U|mut=5|9.8276	0.1724	-
chr1	147126362	147126363	ACP6|CDS|C2U|mut=5|19.4444	0.1852	-
chr1	148591271	148591272	NBPF15|CDS|C2U|mut=4|5.7097	0.129	+
chr1	149291315	149291316	LINC02591|ncRNA|C2U|mut=6|3.5625	0.375	+
chr1	149872284	149872285	BOLA1|3UTR|C2U|mut=18|3.4699	0.2169	+
chr1	149898393	149898394	SF3B4|CDS|C2U|mut=43|5.6644	0.3308	-
chr1	149898562	149898563	SF3B4|CDS|C2U|mut=28|2.9535	0.2333	-
chr1	149910048	149910049	OTUD7B|3UTR|C2U|mut=4|27.3333	0.3333	-
chr1	149913215	149913216	OTUD7B|3UTR|C2U|mut=3|9.5294	0.1765	-
chr1	150064064	150064065	VPS45|CDS|C2U|mut=6|4.6080	0.24	+
chr1	150128303	150128304	PLEKHO1|CDS|C2U|mut=3|17.3571	0.2143	+
chr1	150131171	150131172	PLEKHO1|CDS|C2U|mut=6|15.7273	0.2727	+
chr1	150191805	150191806	ANP32E|3UTR|C2U|mut=22|2.0697	0.0786	-
chr1	150201516	150201517	ANP32E|CDS|C2U|mut=19|2.6536	0.0704	-
chr1	150201531	150201532	ANP32E|CDS|C2U|mut=19|1.8684	0.0809	-
chr1	150201540	150201541	ANP32E|CDS|C2U|mut=15|2.2020	0.0898	-
chr1	150202938	150202939	ANP32E|CDS|C2U|mut=38|6.4253	0.1792	-
chr1	150204122	150204123	ANP32E|CDS|C2U|mut=8|5.6257	0.1053	-
chr1	150204158	150204159	ANP32E|CDS|C2U|mut=24|5.4073	0.0866	-
chr1	150237823	150237824	APH1A|3UTR|C2U|mut=10|3.0087	0.2326	-
chr1	150238224	150238225	APH1A|3UTR|C2U|mut=16|3.8285	0.1006	-
chr1	150238274	150238275	APH1A|3UTR|C2U|mut=18|3.8480	0.1053	-
chr1	150238616	150238617	APH1A|3UTR|C2U|mut=9|9.5870	0.0978	-
chr1	150238920	150238921	APH1A|CDS|C2U|mut=19|5.6341	0.2533	-
chr1	150266593	150266594	MRPS21|5UTR|C2U|mut=34|8.7558	0.1172	+
chr1	150266622	150266623	MRPS21|5UTR|C2U|mut=35|3.1771	0.1228	+
chr1	150280616	150280617	MRPS21|CDS|C2U|mut=86|3.8409	0.0853	+
chr1	150280763	150280764	MRPS21|3UTR|C2U|mut=36|3.7599	0.1118	+
chr1	150280856	150280857	MRPS21|3UTR|C2U|mut=5|5.2273	0.1515	+
chr1	150297452	150297453	PRPF3|CDS|C2U|mut=5|NA	0.1316	+
chr1	150300835	150300836	PRPF3|CDS|C2U|mut=6|11.1290	0.1935	+
chr1	150305482	150305483	PRPF3|CDS|C2U|mut=6|NA	0.1765	+
chr1	150307588	150307589	PRPF3|CDS|C2U|mut=8|6.3333	0.25	+
chr1	150310702	150310703	PRPF3|CDS|C2U|mut=6|5.3143	0.1333	+
chr1	150315834	150315835	PRPF3|CDS|C2U|mut=11|5.1950	0.3143	+
chr1	150315879	150315880	PRPF3|CDS|C2U|mut=12|4.3052	0.2143	+
chr1	150318946	150318947	PRPF3|CDS|C2U|mut=5|8.7903	0.1613	+
chr1	150390126	150390127	RPRD2|CDS|C2U|mut=4|5.5439	0.2105	+
chr1	150445683	150445684	RPRD2|CDS|C2U|mut=6|12.0000	0.15	+
chr1	150479428	150479429	TARS2|CDS|C2U|mut=8|7.2762	0.0889	+
chr1	150547270	150547271	MCL1|3UTR|C2U|mut=24|4.0755	0.2264	-
chr1	150549021	150549022	MCL1|3UTR|C2U|mut=3|4.9800	0.15	-
chr1	150549050	150549051	MCL1|3UTR|C2U|mut=6|4.1868	0.2308	-
chr1	150549433	150549434	MCL1|3UTR|C2U|mut=4|3.5034	0.1379	-
chr1	150549702	150549703	MCL1|3UTR|C2U|mut=7|10.8500	0.2333	-
chr1	150594086	150594087	ENSA|3UTR|C2U|mut=4|6.5263	0.2105	-
chr1	150594355	150594356	ENSA|3UTR|C2U|mut=12|16.8000	0.8	-
chr1	150594630	150594631	ENSA|3UTR|C2U|mut=35|6.5553	0.1733	-
chr1	150594657	150594658	ENSA|3UTR|C2U|mut=60|3.2767	0.1302	-
chr1	150594978	150594979	ENSA|3UTR|C2U|mut=45|1.9635	0.0784	-
chr1	150594987	150594988	ENSA|3UTR|C2U|mut=47|3.7950	0.0822	-
chr1	150595091	150595092	ENSA|3UTR|C2U|mut=61|3.4739	0.1393	-
chr1	150597831	150597832	ENSA|3UTR|C2U|mut=3|4.7143	0.1429	-
chr1	150598203	150598204	ENSA|CDS|C2U|mut=13|5.1057	0.0778	-
chr1	150601933	150601934	ENSA|CDS|C2U|mut=28|8.0667	0.0693	-
chr1	150619203	150619204	GOLPH3L|3UTR|C2U|mut=6|2.3636	0.1818	-
chr1	150620926	150620927	GOLPH3L|CDS|C2U|mut=7|5.3083	0.4667	-
chr1	150783985	150783986	ARNT|3UTR|C2U|mut=8|24.5714	0.5714	-
chr1	150917436	150917437	SETDB1|CDS|C2U|mut=6|23.7000	0.3	+
chr1	150933132	150933133	SETDB1|CDS|C2U|mut=6|9.8182	0.5455	+
chr1	150938123	150938124	CERS2|3UTR|C2U|mut=20|7.4472	0.177	-
chr1	150938576	150938577	CERS2|3UTR|C2U|mut=21|11.8105	0.3559	-
chr1	150938626	150938627	CERS2|CDS|C2U|mut=6|32.6667	0.0952	-
chr1	150938740	150938741	CERS2|CDS|C2U|mut=5|13.2857	0.1429	-
chr1	150939250	150939251	CERS2|CDS|C2U|mut=3|6.2000	0.15	-
chr1	150939920	150939921	CERS2|CDS|C2U|mut=8|10.7090	0.2963	-
chr1	151006471	151006472	PRUNE1|CDS|C2U|mut=6|7.4595	0.1622	+
chr1	151006576	151006577	PRUNE1|CDS|C2U|mut=7|42.3043	0.3043	+
chr1	151007413	151007414	PRUNE1|3UTR|C2U|mut=5|5.2000	0.1	+
chr1	151007478	151007479	PRUNE1|3UTR|C2U|mut=10|5.0535	0.2941	+
chr1	151007924	151007925	PRUNE1|3UTR|C2U|mut=6|2.0727	0.1333	+
chr1	151021135	151021136	C1orf56|CDS|C2U|mut=3|12.1154	0.2308	+
chr1	151023679	151023680	CDC42SE1|3UTR|C2U|mut=14|4.3325	0.1037	-
chr1	151040768	151040769	MLLT11|3UTR|C2U|mut=9|2.3077	0.2	+
chr1	151156840	151156841	VPS72|CDS|C2U|mut=12|3.9135	0.0774	-
chr1	151156885	151156886	VPS72|CDS|C2U|mut=15|9.2744	0.0932	-
chr1	151205123	151205124	PIP5K1A|CDS|C2U|mut=5|7.7419	0.1613	+
chr1	151209102	151209103	PIP5K1A|CDS|C2U|mut=5|3.4387	0.2174	+
chr1	151214721	151214722	PIP5K1A|CDS|C2U|mut=5|8.6161	0.3125	+
chr1	151220646	151220647	PIP5K1A|3UTR|C2U|mut=10|4.5584	0.1429	+
chr1	151220711	151220712	PIP5K1A|3UTR|C2U|mut=8|2.9818	0.0889	+
chr1	151220741	151220742	PIP5K1A|3UTR|C2U|mut=7|2.7031	0.125	+
chr1	151220745	151220746	PIP5K1A|3UTR|C2U|mut=16|2.7815	0.2857	+
chr1	151220933	151220934	PIP5K1A|3UTR|C2U|mut=10|2.4284	0.137	+
chr1	151234669	151234670	PSMD4|CDS|C2U|mut=51|4.8163	0.25	+
chr1	151237688	151237689	PSMD4|CDS|C2U|mut=33|4.9441	0.1964	+
chr1	151238039	151238040	PSMD4|CDS|C2U|mut=26|6.9878	0.0858	+
chr1	151238810	151238811	PSMD4|CDS|C2U|mut=25|5.3569	0.0865	+
chr1	151263705	151263706	ZNF687|3UTR|C2U|mut=6|3.2816	0.1224	+
chr1	151265075	151265076	PI4KB|3UTR|C2U|mut=12|12.4779	0.1062	-
chr1	151313563	151313564	RFX5|3UTR|C2U|mut=18|2.3507	0.2903	-
chr1	151313576	151313577	RFX5|3UTR|C2U|mut=8|2.0159	0.1111	-
chr1	151313866	151313867	RFX5|3UTR|C2U|mut=6|3.0073	0.1017	-
chr1	151314730	151314731	RFX5|CDS|C2U|mut=5|4.4022	0.1087	-
chr1	151374376	151374377	PSMB4|3UTR|C2U|mut=61|4.9266	0.1961	+
chr1	151375524	151375525	POGZ|3UTR|C2U|mut=12|3.8935	0.1538	-
chr1	151375528	151375529	POGZ|3UTR|C2U|mut=14|2.0085	0.1609	-
chr1	151375598	151375599	POGZ|3UTR|C2U|mut=14|2.4170	0.2258	-
chr1	151375803	151375804	POGZ|3UTR|C2U|mut=13|2.9649	0.2281	-
chr1	151375823	151375824	POGZ|3UTR|C2U|mut=8|6.5137	0.1311	-
chr1	151375857	151375858	POGZ|3UTR|C2U|mut=8|3.7333	0.1333	-
chr1	151376108	151376109	POGZ|3UTR|C2U|mut=15|3.3078	0.283	-
chr1	151376516	151376517	POGZ|3UTR|C2U|mut=9|2.0299	0.1957	-
chr1	151378265	151378266	POGZ|CDS|C2U|mut=10|6.4167	0.3333	-
chr1	151378485	151378486	POGZ|CDS|C2U|mut=7|12.7931	0.2414	-
chr1	151402121	151402122	POGZ|CDS|C2U|mut=2|13.0000	0.2	-
chr1	151555799	151555800	TUFT1|3UTR|C2U|mut=5|2.7451	0.2941	+
chr1	151641077	151641078	SNX27|CDS|C2U|mut=6|8.5500	0.3	+
chr1	151666847	151666848	SNX27|CDS|C2U|mut=5|NA	0.1351	+
chr1	151666959	151666960	SNX27|3UTR|C2U|mut=5|NA	0.2381	+
chr1	151668557	151668558	SNX27|3UTR|C2U|mut=3|7.5000	0.2727	+
chr1	151668562	151668563	SNX27|3UTR|C2U|mut=6|3.5072	0.2609	+
chr1	151668794	151668795	SNX27|3UTR|C2U|mut=7|3.3367	0.35	+
chr1	151669617	151669618	SNX27|3UTR|C2U|mut=3|9.2143	0.2143	+
chr1	151669674	151669675	SNX27|3UTR|C2U|mut=7|10.5556	0.3333	+
chr1	151669993	151669994	SNX27|3UTR|C2U|mut=7|8.4500	0.2	+
chr1	151670249	151670250	SNX27|3UTR|C2U|mut=6|5.4583	0.1667	+
chr1	151670616	151670617	SNX27|3UTR|C2U|mut=7|12.5903	0.1944	+
chr1	151732170	151732171	MRPL9|3UTR|C2U|mut=18|2.0613	0.0968	-
chr1	151732262	151732263	MRPL9|3UTR|C2U|mut=27|9.2261	0.1144	-
chr1	151732272	151732273	MRPL9|3UTR|C2U|mut=23|3.8898	0.1031	-
chr1	151732278	151732279	MRPL9|3UTR|C2U|mut=29|3.6511	0.1278	-
chr1	151732352	151732353	MRPL9|3UTR|C2U|mut=26|2.1731	0.0977	-
chr1	151732405	151732406	MRPL9|3UTR|C2U|mut=33|1.9371	0.1587	-
chr1	151732612	151732613	MRPL9|CDS|C2U|mut=20|3.9687	0.0885	-
chr1	151733980	151733981	MRPL9|CDS|C2U|mut=13|7.2652	0.0922	-
chr1	151734919	151734920	MRPL9|CDS|C2U|mut=15|3.1684	0.0877	-
chr1	151747907	151747908	TDRKH|CDS|C2U|mut=4|9.3333	0.2857	-
chr1	151748618	151748619	TDRKH|CDS|C2U|mut=3|21.1875	0.1875	-
chr1	151867502	151867503	THEM4|CDS|C2U|mut=10|3.1721	0.2703	-
chr1	151955489	151955490	S100A10|3UTR|C2U|mut=48|2.2376	0.1805	-
chr1	151955500	151955501	S100A10|3UTR|C2U|mut=28|2.8854	0.1045	-
chr1	151955529	151955530	S100A10|3UTR|C2U|mut=43|5.1314	0.1648	-
chr1	152006169	152006170	S100A11|CDS|C2U|mut=10|4.5180	0.099	-
chr1	153606563	153606564	CHTOP|5UTR|C2U|mut=5|5.3734	0.1136	+
chr1	153617648	153617649	CHTOP|CDS|C2U|mut=40|1.8961	0.1212	+
chr1	153617722	153617723	CHTOP|CDS|C2U|mut=29|5.0170	0.0771	+
chr1	153617799	153617800	CHTOP|3UTR|C2U|mut=51|4.9537	0.1393	+
chr1	153618007	153618008	CHTOP|3UTR|C2U|mut=14|2.7210	0.1795	+
chr1	153618101	153618102	CHTOP|3UTR|C2U|mut=8|2.9538	0.0941	+
chr1	153633838	153633839	SNAPIN|3UTR|C2U|mut=23|4.5532	0.1494	+
chr1	153633871	153633872	SNAPIN|3UTR|C2U|mut=11|7.5971	0.0791	+
chr1	153633879	153633880	SNAPIN|3UTR|C2U|mut=20|5.7581	0.1562	+
chr1	153634157	153634158	SNAPIN|3UTR|C2U|mut=13|1.7840	0.0813	+
chr1	153634621	153634622	ILF2|3UTR|C2U|mut=116|2.0471	0.1208	-
chr1	153634651	153634652	ILF2|3UTR|C2U|mut=93|1.3544	0.0868	-
chr1	153634793	153634794	ILF2|3UTR|C2U|mut=106|1.4646	0.0829	-
chr1	153635731	153635732	ILF2|CDS|C2U|mut=94|4.8063	0.4196	-
chr1	153636908	153636909	ILF2|CDS|C2U|mut=147|10.2053	0.2964	-
chr1	153637787	153637788	ILF2|CDS|C2U|mut=27|6.8304	0.0818	-
chr1	153637792	153637793	ILF2|CDS|C2U|mut=26|8.3958	0.0925	-
chr1	153637796	153637797	ILF2|CDS|C2U|mut=20|7.8133	0.1081	-
chr1	153640530	153640531	ILF2|CDS|C2U|mut=54|3.4710	0.2288	-
chr1	153779160	153779161	GATAD2B|3UTR|C2U|mut=7|2.5325	0.1707	-
chr1	153785775	153785776	GATAD2B|CDS|C2U|mut=6|24.4444	0.2222	-
chr1	153902808	153902809	DENND4B|CDS|C2U|mut=17|2.8846	0.3953	-
chr1	153931628	153931629	SLC39A1|3UTR|C2U|mut=14|1.8610	0.0761	-
chr1	153931632	153931633	SLC39A1|3UTR|C2U|mut=17|2.7135	0.0817	-
chr1	153931659	153931660	SLC39A1|3UTR|C2U|mut=18|6.6867	0.0723	-
chr1	153931766	153931767	SLC39A1|3UTR|C2U|mut=30|4.8582	0.1042	-
chr1	153931990	153931991	SLC39A1|3UTR|C2U|mut=21|6.6274	0.0798	-
chr1	153932303	153932304	SLC39A1|3UTR|C2U|mut=17|3.7362	0.0881	-
chr1	153932415	153932416	SLC39A1|3UTR|C2U|mut=18|11.0544	0.0952	-
chr1	153947107	153947108	JTB|3UTR|C2U|mut=141|6.2077	0.255	-
chr1	153954598	153954599	RAB13|CDS|C2U|mut=15|5.1674	0.0781	-
chr1	153954607	153954608	RAB13|CDS|C2U|mut=33|7.9933	0.1833	-
chr1	153954622	153954623	RAB13|CDS|C2U|mut=13|9.6155	0.1215	-
chr1	154128875	154128876	TPM3|3UTR|C2U|mut=11|1.7500	0.1667	-
chr1	154128897	154128898	TPM3|3UTR|C2U|mut=25|2.3600	0.2	-
chr1	154129135	154129136	TPM3|3UTR|C2U|mut=57|1.5666	0.0915	-
chr1	154129274	154129275	TPM3|3UTR|C2U|mut=33|2.9448	0.0924	-
chr1	154129541	154129542	TPM3|3UTR|C2U|mut=51|2.1129	0.1067	-
chr1	154129547	154129548	TPM3|3UTR|C2U|mut=40|2.9497	0.0842	-
chr1	154129550	154129551	TPM3|3UTR|C2U|mut=41|2.8294	0.0911	-
chr1	154129553	154129554	TPM3|3UTR|C2U|mut=30|2.3707	0.0664	-
chr1	154129786	154129787	TPM3|3UTR|C2U|mut=39|2.7736	0.0861	-
chr1	154130129	154130130	TPM3|CDS|C2U|mut=29|8.6252	0.0898	-
chr1	154130191	154130192	TPM3|CDS|C2U|mut=5|8.1183	0.1613	-
chr1	154142892	154142893	TPM3|CDS|C2U|mut=9|3.1230	0.1475	-
chr1	154145421	154145422	TPM3|CDS|C2U|mut=6|4.1912	0.1176	-
chr1	154145609	154145610	TPM3|CDS|C2U|mut=25|3.9894	0.1276	-
chr1	154145624	154145625	TPM3|CDS|C2U|mut=23|3.4768	0.1353	-
chr1	154179236	154179237	C1orf43|3UTR|C2U|mut=27|1.8398	0.1406	-
chr1	154179377	154179378	C1orf43|3UTR|C2U|mut=33|1.9536	0.0973	-
chr1	154179472	154179473	C1orf43|3UTR|C2U|mut=26|3.1467	0.0758	-
chr1	154179927	154179928	C1orf43|CDS|C2U|mut=16|2.3273	0.0727	-
chr1	154179996	154179997	C1orf43|CDS|C2U|mut=18|5.2744	0.0804	-
chr1	154180025	154180026	C1orf43|CDS|C2U|mut=17|3.4246	0.0702	-
chr1	154184724	154184725	C1orf43|3UTR|C2U|mut=8|2.4789	0.1127	-
chr1	154197606	154197607	UBAP2L|CDS|C2U|mut=5|15.8929	0.4167	+
chr1	154223718	154223719	UBAP2L|CDS|C2U|mut=6|9.7627	0.1017	+
chr1	154227717	154227718	UBAP2L|CDS|C2U|mut=11|5.6196	0.2292	+
chr1	154235614	154235615	UBAP2L|CDS|C2U|mut=17|5.5676	0.1532	+
chr1	154241285	154241286	UBAP2L|CDS|C2U|mut=7|10.8565	0.0972	+
chr1	154243410	154243411	UBAP2L|3UTR|C2U|mut=7|8.0862	0.2414	+
chr1	154247931	154247932	HAX1|CDS|C2U|mut=16|6.9359	0.0769	+
chr1	154522706	154522707	UBE2Q1|3UTR|C2U|mut=17|4.1739	0.3696	-
chr1	154522736	154522737	UBE2Q1|3UTR|C2U|mut=8|4.2667	0.0889	-
chr1	154522740	154522741	UBE2Q1|3UTR|C2U|mut=12|3.4343	0.1212	-
chr1	154522756	154522757	UBE2Q1|3UTR|C2U|mut=12|3.8607	0.1008	-
chr1	154522919	154522920	UBE2Q1|CDS|C2U|mut=3|5.9474	0.1579	-
chr1	154554595	154554596	ADAR|3UTR|C2U|mut=15|1.6026	0.119	-
chr1	154554860	154554861	ADAR|3UTR|C2U|mut=16|2.0888	0.1429	-
chr1	154555461	154555462	ADAR|3UTR|C2U|mut=17|3.6579	0.1954	-
chr1	154555472	154555473	ADAR|3UTR|C2U|mut=22|5.8897	0.2683	-
chr1	154555784	154555785	ADAR|3UTR|C2U|mut=11|4.1592	0.1642	-
chr1	154555857	154555858	ADAR|3UTR|C2U|mut=6|6.1967	0.0984	-
chr1	154555940	154555941	ADAR|3UTR|C2U|mut=9|4.2500	0.1429	-
chr1	154556166	154556167	ADAR|3UTR|C2U|mut=5|2.6728	0.122	-
chr1	154556318	154556319	ADAR|3UTR|C2U|mut=13|5.2232	0.3095	-
chr1	154556492	154556493	ADAR|3UTR|C2U|mut=6|30.3529	0.1176	-
chr1	154556871	154556872	ADAR|3UTR|C2U|mut=6|5.9310	0.2069	-
chr1	154556890	154556891	ADAR|3UTR|C2U|mut=4|3.7714	0.1143	-
chr1	154557267	154557268	ADAR|3UTR|C2U|mut=10|3.7500	0.625	-
chr1	154573608	154573609	ADAR|CDS|C2U|mut=7|11.2982	0.3684	-
chr1	154573743	154573744	ADAR|CDS|C2U|mut=6|2.4156	0.1714	-
chr1	154574046	154574047	ADAR|CDS|C2U|mut=12|4.7083	0.375	-
chr1	154574050	154574051	ADAR|CDS|C2U|mut=5|2.5792	0.1471	-
chr1	154574109	154574110	ADAR|CDS|C2U|mut=7|6.6435	0.3889	-
chr1	154574271	154574272	ADAR|CDS|C2U|mut=7|9.7368	0.3684	-
chr1	154947262	154947263	CKS1B|CDS|C2U|mut=6|2.3674	0.0984	+
chr1	154956098	154956099	FLAD1|5UTR|C2U|mut=6|9.5200	0.24	+
chr1	154956141	154956142	FLAD1|5UTR|C2U|mut=7|9.5521	0.2917	+
chr1	154961191	154961192	FLAD1|CDS|C2U|mut=14|7.3939	0.1014	+
chr1	155041827	155041828	EFNA4|3UTR|C2U|mut=5|NA	0.1923	+
chr1	155041985	155041986	EFNA4|3UTR|C2U|mut=5|6.4286	0.3571	+
chr1	155059642	155059643	EFNA3|3UTR|C2U|mut=6|18.1875	0.1875	+
chr1	155059670	155059671	EFNA3|3UTR|C2U|mut=4|16.4615	0.1538	+
chr1	155059674	155059675	EFNA3|3UTR|C2U|mut=4|8.4000	0.16	+
chr1	155059963	155059964	EFNA3|3UTR|C2U|mut=7|3.4352	0.2593	+
chr1	155106948	155106949	EFNA1|3UTR|C2U|mut=10|106.5217	0.4348	+
chr1	155110729	155110730	SLC50A1|CDS|C2U|mut=14|5.4744	0.1077	+
chr1	155110735	155110736	SLC50A1|CDS|C2U|mut=32|6.0056	0.256	+
chr1	155110808	155110809	SLC50A1|3UTR|C2U|mut=15|13.6857	0.1	+
chr1	155110876	155110877	SLC50A1|3UTR|C2U|mut=18|2.8690	0.1154	+
chr1	155110893	155110894	SLC50A1|3UTR|C2U|mut=19|4.5435	0.118	+
chr1	155141914	155141915	KRTCAP2|CDS|C2U|mut=18|4.8094	0.0703	-
chr1	155182195	155182196	MTX1|CDS|C2U|mut=8|8.3563	0.092	+
chr1	155182204	155182205	MTX1|CDS|C2U|mut=11|5.2507	0.0902	+
chr1	155208397	155208398	GBA|CDS|C2U|mut=2|NA	0.2	-
chr1	155225930	155225931	SCAMP3|3UTR|C2U|mut=19|3.6651	0.0731	-
chr1	155231474	155231475	SCAMP3|CDS|C2U|mut=7|3.5455	0.0909	-
chr1	155233007	155233008	CLK2|CDS|C2U|mut=57|2.5727	0.2984	-
chr1	155236589	155236590	CLK2|CDS|C2U|mut=6|4.3800	0.15	-
chr1	155237852	155237853	CLK2|CDS|C2U|mut=3|5.1818	0.1364	-
chr1	155288672	155288673	FDPS|CDS|C2U|mut=20|4.1237	0.1274	+
chr1	155290297	155290298	FDPS|CDS|C2U|mut=36|3.5226	0.0655	+
chr1	155300461	155300462	RUSC1|3UTR|C2U|mut=10|3.5587	0.0893	+
chr1	155300502	155300503	RUSC1|3UTR|C2U|mut=18|2.0705	0.1343	+
chr1	155449819	155449820	ASH1L|CDS|C2U|mut=7|21.4118	0.4118	-
chr1	155450067	155450068	ASH1L|CDS|C2U|mut=3|NA	0.25	-
chr1	155450073	155450074	ASH1L|CDS|C2U|mut=4|9.8889	0.3333	-
chr1	155450206	155450207	ASH1L|CDS|C2U|mut=3|9.5000	0.2	-
chr1	155450371	155450372	ASH1L|CDS|C2U|mut=3|5.5500	0.3	-
chr1	155450824	155450825	ASH1L|CDS|C2U|mut=11|3.1446	0.1325	-
chr1	155450939	155450940	ASH1L|CDS|C2U|mut=7|2.8917	0.0897	-
chr1	155451148	155451149	ASH1L|CDS|C2U|mut=12|4.8077	0.1538	-
chr1	155451269	155451270	ASH1L|CDS|C2U|mut=11|5.1324	0.1618	-
chr1	155451331	155451332	ASH1L|CDS|C2U|mut=20|8.8624	0.2381	-
chr1	155490924	155490925	ASH1L|CDS|C2U|mut=6|4.7576	0.3333	-
chr1	155533137	155533138	ASH1L-AS1|ncRNA|C2U|mut=9|11.0893	0.3214	+
chr1	155533371	155533372	ASH1L-AS1|ncRNA|C2U|mut=4|3.8800	0.16	+
chr1	155584701	155584702	MSTO1|3UTR|C2U|mut=5|3.2812	0.1562	+
chr1	155695243	155695244	DAP3|CDS|C2U|mut=9|2.0901	0.0857	+
chr1	155695784	155695785	DAP3|CDS|C2U|mut=10|2.1114	0.1538	+
chr1	155706831	155706832	DAP3|CDS|C2U|mut=23|3.2205	0.217	+
chr1	155707990	155707991	DAP3|CDS|C2U|mut=23|3.2538	0.0846	+
[truncated: 23,098 more rows]
