# Supplementary material for: Improved Methods for Deamination-Based m6A Detection
Source: Front Cell Dev Biol. 2022 Apr 27;10:888279. doi: 10.3389/fcell.2022.888279 (PMC9092492; doi:10.3389/fcell.2022.888279)
Supplement: Supplementary file 9 [file Table1.XLSX]

## Sheet: APO1-YTH(D422N)
Chr	C-to-U start	C-to-U end	Annotation	%C-to-U	Strand
chr1	1190309	1190310	UBE2J2|3UTR|C2U|mut=4|7.6876	0.1143	-
chr1	1190407	1190408	UBE2J2|3UTR|C2U|mut=6|14.2028	0.1463	-
chr1	1190778	1190779	UBE2J2|CDS|C2U|mut=4|18.9762	0.1429	-
chr1	1192438	1192439	UBE2J2|CDS|C2U|mut=8|NA	0.1818	-
chr1	1336445	1336446	MRPL20-AS1|ncRNA|C2U|mut=3|28.3895	0.1579	+
chr1	1337430	1337431	MRPL20|3UTR|C2U|mut=17|6.4434	0.1735	-
chr1	1684162	1684163	NADK|3UTR|C2U|mut=3|10.3242	0.1429	-
chr1	1717522	1717523	GNB1|3UTR|C2U|mut=8|14.2370	0.1509	-
chr1	1717985	1717986	GNB1|3UTR|C2U|mut=9|12.0239	0.1579	-
chr1	2335018	2335019	RER1|3UTR|C2U|mut=6|13.6454	0.1277	+
chr1	2335137	2335138	RER1|3UTR|C2U|mut=9|14.4244	0.2903	+
chr1	2440127	2440128	PANK4|3UTR|C2U|mut=3|29.9423	0.2308	-
chr1	3547558	3547559	WRAP73|CDS|C2U|mut=6|18.9630	0.2222	-
chr1	3806472	3806473	C1orf174|3UTR|C2U|mut=6|7.9085	0.2222	-
chr1	6245551	6245552	RPL22|3UTR|C2U|mut=6|7.6641	0.1111	-
chr1	6282157	6282158	ICMT|3UTR|C2U|mut=5|6.5498	0.1923	-
chr1	6282507	6282508	ICMT|3UTR|C2U|mut=5|7.6100	0.1389	-
chr1	6283574	6283575	ICMT|3UTR|C2U|mut=3|9.4674	0.1304	-
chr1	6283939	6283940	ICMT|3UTR|C2U|mut=21|27.1445	0.1892	-
chr1	6284047	6284048	ICMT|3UTR|C2U|mut=17|14.0744	0.1977	-
chr1	6284495	6284496	ICMT|3UTR|C2U|mut=12|10.9064	0.1111	-
chr1	6284683	6284684	ICMT|3UTR|C2U|mut=6|4.7770	0.1364	-
chr1	6285138	6285139	ICMT|CDS|C2U|mut=14|5.9837	0.1186	-
chr1	6285278	6285279	ICMT|CDS|C2U|mut=9|11.5818	0.0909	-
chr1	6324654	6324655	ACOT7|3UTR|C2U|mut=7|32.6403	0.1186	-
chr1	6693113	6693114	THAP3|CDS|C2U|mut=15|41.0417	0.2778	+
chr1	6693273	6693274	THAP3|3UTR|C2U|mut=8|24.0645	0.129	+
chr1	6693361	6693362	THAP3|3UTR|C2U|mut=10|18.2609	0.2174	+
chr1	6693570	6693571	THAP3|3UTR|C2U|mut=3|8.1300	0.15	+
chr1	6695652	6695653	DNAJC11|3UTR|C2U|mut=4|7.5000	0.1176	-
chr1	7827225	7827226	CAMTA1|3UTR|C2U|mut=3|NA	0.2308	+
chr1	7839843	7839844	VAMP3|3UTR|C2U|mut=7|27.0789	0.0921	+
chr1	7840427	7840428	VAMP3|3UTR|C2U|mut=8|18.9429	0.2	+
chr1	9642592	9642593	SLC25A33|3UTR|C2U|mut=4|5.4583	0.2	+
chr1	10240544	10240545	UBE4B|3UTR|C2U|mut=3|10.7591	0.1364	+
chr1	10367831	10367832	KIF1B|3UTR|C2U|mut=5|11.1429	0.3571	+
chr1	10493957	10493958	CENPS-CORT|CDS|C2U|mut=7|NA	0.2121	+
chr1	10516688	10516689	DFFA|3UTR|C2U|mut=5|15.3438	0.2083	-
chr1	11082856	11082857	TARDBP|3UTR|C2U|mut=12|6.2695	0.1101	+
chr1	11346088	11346089	UBIAD1|CDS|C2U|mut=4|NA	0.1667	+
chr1	11810179	11810180	AGTRAP|CDS|C2U|mut=7|15.7703	0.1628	+
chr1	11902375	11902376	CLCN6|3UTR|C2U|mut=3|25.3269	0.2308	+
chr1	11983097	11983098	KIAA2013|CDS|C2U|mut=6|157.0588	0.1765	-
chr1	12035435	12035436	PLOD1|3UTR|C2U|mut=6|18.3577	0.1463	+
chr1	12071850	12071851	MFN2|3UTR|C2U|mut=4|165.7778	0.1481	+
chr1	12072702	12072703	MFN2|3UTR|C2U|mut=8|12.5518	0.2286	+
chr1	12072777	12072778	MFN2|3UTR|C2U|mut=5|4.0972	0.119	+
chr1	16254722	16254723	SPEN|CDS|C2U|mut=3|18.5437	0.15	+
chr1	16264102	16264103	SPEN|CDS|C2U|mut=8|15.0667	0.1333	+
chr1	16266024	16266025	SPEN|3UTR|C2U|mut=11|19.9467	0.1222	+
chr1	16266290	16266291	SPEN|3UTR|C2U|mut=7|24.5221	0.1029	+
chr1	16266626	16266627	SPEN|3UTR|C2U|mut=4|9.0222	0.1333	+
chr1	16722343	16722344	SZRD1|3UTR|C2U|mut=10|5.3565	0.1064	+
chr1	16722604	16722605	SZRD1|3UTR|C2U|mut=7|6.6920	0.1094	+
chr1	16722889	16722890	SZRD1|3UTR|C2U|mut=17|14.5098	0.191	+
chr1	17349192	17349193	SDHB|CDS|C2U|mut=9|NA	0.1139	-
chr1	17359588	17359589	SDHB|CDS|C2U|mut=8|NA	0.0851	-
chr1	19585320	19585321	MRTO4|CDS|C2U|mut=7|25.5794	0.1111	+
chr1	19934999	19935000	RPS14P3|ncRNA|C2U|mut=29|NA	0.9062	+
chr1	21191174	21191175	EIF4G3|CDS|C2U|mut=4|NA	0.2	-
chr1	22050430	22050431	USP48|CDS|C2U|mut=6|54.5625	0.1875	-
chr1	22418117	22418118	CDC42|3UTR|C2U|mut=8|5.2837	0.0851	+
chr1	23407999	23408000	KDM1A|CDS|C2U|mut=11|27.9901	0.1089	+
chr1	23636512	23636513	HNRNPR|3UTR|C2U|mut=6|17.6537	0.1395	-
chr1	23636864	23636865	HNRNPR|3UTR|C2U|mut=11|41.9605	0.117	-
chr1	23637743	23637744	HNRNPR|CDS|C2U|mut=14|9.0823	0.0886	-
chr1	23645073	23645074	HNRNPR|CDS|C2U|mut=20|17.9429	0.1515	-
chr1	23648058	23648059	HNRNPR|CDS|C2U|mut=9|NA	0.0989	-
chr1	24022319	24022320	RPL11|CDS|C2U|mut=123|10.2840	0.0985	+
chr1	24069988	24069989	ELOA|CDS|C2U|mut=3|NA	0.1304	+
chr1	24114205	24114206	PITHD1|3UTR|C2U|mut=5|5.8107	0.119	+
chr1	24140723	24140724	HMGCL|CDS|C2U|mut=4|NA	0.1143	-
chr1	24180918	24180919	FUCA1|CDS|C2U|mut=4|NA	0.1429	-
chr1	25167807	25167808	CLIC4|3UTR|C2U|mut=10|7.5940	0.1724	+
chr1	25168342	25168343	CLIC4|3UTR|C2U|mut=5|3.3527	0.1515	+
chr1	25168383	25168384	CLIC4|3UTR|C2U|mut=5|31.4535	0.1163	+
chr1	25170609	25170610	CLIC4|3UTR|C2U|mut=4|6.7862	0.1333	+
chr1	25549785	25549786	SYF2|CDS|C2U|mut=6|8.4158	0.1034	-
chr1	25818009	25818010	MACO1|CDS|C2U|mut=7|38.6944	0.1944	+
chr1	26227488	26227489	STMN1|3UTR|C2U|mut=39|13.7665	0.1003	-
chr1	26450982	26450983	PDIK1L|3UTR|C2U|mut=2|15.9000	0.2	+
chr1	26451561	26451562	PDIK1L|3UTR|C2U|mut=3|10.6091	0.1364	+
chr1	26497252	26497253	ZNF593|3UTR|C2U|mut=19|424.1807	0.2289	+
chr1	26605064	26605065	CEP85|3UTR|C2U|mut=8|6.4965	0.1702	+
chr1	26797282	26797283	DHDDS|3UTR|C2U|mut=3|8.1562	0.25	+
chr1	26802377	26802378	HMGN2|3UTR|C2U|mut=7|13.3982	0.1373	+
chr1	27180653	27180654	ZDHHC18|3UTR|C2U|mut=3|4.5115	0.1304	+
chr1	27204095	27204096	GPN2|3UTR|C2U|mut=2|17.1364	0.1818	-
chr1	27730912	27730913	WASF2|3UTR|C2U|mut=3|10.4690	0.2308	-
chr1	28149947	28149948	STX12|3UTR|C2U|mut=4|28.9206	0.1905	+
chr1	28150182	28150183	STX12|3UTR|C2U|mut=3|19.5102	0.1429	+
chr1	28150197	28150198	STX12|3UTR|C2U|mut=4|18.1084	0.1379	+
chr1	28150356	28150357	STX12|3UTR|C2U|mut=7|22.4839	0.2258	+
chr1	28157363	28157364	PPP1R8|CDS|C2U|mut=13|NA	0.1182	+
chr1	28165268	28165269	PPP1R8|CDS|C2U|mut=13|6.5169	0.1182	+
chr1	28176811	28176812	PPP1R8|CDS|C2U|mut=15|63.9407	0.1271	+
chr1	28177026	28177027	PPP1R8|3UTR|C2U|mut=8|10.5333	0.2	+
chr1	28177455	28177456	PPP1R8|3UTR|C2U|mut=18|21.0561	0.1682	+
chr1	28177562	28177563	PPP1R8|3UTR|C2U|mut=11|18.3590	0.1774	+
chr1	28177880	28177881	PPP1R8|3UTR|C2U|mut=12|24.8126	0.1224	+
chr1	28218468	28218469	RPA2|3UTR|C2U|mut=30|9.3803	0.1485	-
chr1	28282237	28282238	SMPDL3B|CDS|C2U|mut=3|NA	0.1765	+
chr1	28607371	28607372	SESN2|3UTR|C2U|mut=33|10.6912	0.2661	+
chr1	28607712	28607713	SESN2|3UTR|C2U|mut=20|28.1235	0.4444	+
chr1	28608671	28608672	SESN2|3UTR|C2U|mut=11|5.4075	0.131	+
chr1	28661012	28661013	MED18|CDS|C2U|mut=5|36.6667	0.1282	+
chr1	28823120	28823121	PHACTR4|3UTR|C2U|mut=6|23.7632	0.3158	+
chr1	28826334	28826335	PHACTR4|3UTR|C2U|mut=8|15.7879	0.2424	+
chr1	28904114	28904115	TRNAU1AP|CDS|C2U|mut=4|13.2000	0.1333	+
chr1	28929738	28929739	TAF12|3UTR|C2U|mut=4|7.7500	0.125	-
chr1	28929766	28929767	TAF12|3UTR|C2U|mut=4|5.3131	0.1818	-
chr1	29042186	29042187	GMEB1|3UTR|C2U|mut=3|5.0250	0.3	+
chr1	29069305	29069306	YTHDF2|CDS|C2U|mut=5|4.6078	0.1042	+
chr1	29069621	29069622	YTHDF2|CDS|C2U|mut=9|6.3060	0.0968	+
chr1	29069993	29069994	YTHDF2|CDS|C2U|mut=4680|15.6961	0.1701	+
chr1	29070006	29070007	YTHDF2|CDS|C2U|mut=1723|14.9193	0.0668	+
chr1	29070098	29070099	YTHDF2|CDS|C2U|mut=7286|5.9679	0.2523	+
chr1	29070167	29070168	YTHDF2|CDS|C2U|mut=1569|4.4444	0.0807	+
chr1	29070309	29070310	YTHDF2|CDS|C2U|mut=2136|4.1548	0.0867	+
chr1	29070315	29070316	YTHDF2|CDS|C2U|mut=1439|3.4219	0.0607	+
chr1	29070332	29070333	YTHDF2|CDS|C2U|mut=1203|3.6113	0.0594	+
chr1	29070352	29070353	YTHDF2|CDS|C2U|mut=790|5.5198	0.057	+
chr1	29070356	29070357	YTHDF2|CDS|C2U|mut=654|4.3039	0.0538	+
chr1	29070449	29070450	YTHDF2|CDS|C2U|mut=883|3.0209	0.0602	+
chr1	29070468	29070469	YTHDF2|CDS|C2U|mut=1129|11.5207	0.0861	+
chr1	29095565	29095566	YTHDF2|3UTR|C2U|mut=10|10.5470	0.1538	+
chr1	29095584	29095585	YTHDF2|3UTR|C2U|mut=7|15.3322	0.1892	+
chr1	29095667	29095668	YTHDF2|3UTR|C2U|mut=8|11.6484	0.0879	+
chr1	29095927	29095928	YTHDF2|3UTR|C2U|mut=8|8.8545	0.1379	+
chr1	29096177	29096178	YTHDF2|3UTR|C2U|mut=11|11.0246	0.1294	+
chr1	29319898	29319899	EPB41|CDS|C2U|mut=4|NA	0.1111	+
chr1	29474470	29474471	SRSF4|3UTR|C2U|mut=12|18.8735	0.1143	-
chr1	31837488	31837489	ZCCHC17|3UTR|C2U|mut=6|4.9231	0.1154	+
chr1	32095750	32095751	PEF1|3UTR|C2U|mut=14|6.0988	0.1429	-
chr1	32374428	32374429	PTP4A2|3UTR|C2U|mut=15|11.4189	0.1429	-
chr1	32508763	32508764	KHDRBS1|3UTR|C2U|mut=11|9.7203	0.1341	+
chr1	32692040	32692041	EIF3I|CDS|C2U|mut=35|NA	0.1174	+
chr1	33145294	33145295	RBBP4|CDS|C2U|mut=13|41.5711	0.0867	+
chr1	33241295	33241296	YARS1|3UTR|C2U|mut=17|8.6235	0.1298	-
chr1	33241415	33241416	YARS1|3UTR|C2U|mut=26|19.8387	0.1048	-
chr1	33245817	33245818	YARS1|CDS|C2U|mut=21|24.7079	0.0747	-
chr1	33323401	33323402	S100PBP|3UTR|C2U|mut=3|13.9895	0.1579	+
chr1	33323840	33323841	S100PBP|3UTR|C2U|mut=3|13.8611	0.1667	+
chr1	33402775	33402776	RNF19B|CDS|C2U|mut=3|56.4474	0.1579	-
chr1	33475472	33475473	AK2|3UTR|C2U|mut=7|4.2827	0.1346	-
chr1	33765023	33765024	ZNF362|3UTR|C2U|mut=3|13.4167	0.1667	+
chr1	35885280	35885281	ZMYM4|3UTR|C2U|mut=3|7.2857	0.1304	+
chr1	35885558	35885559	ZMYM4|3UTR|C2U|mut=5|18.0405	0.1351	+
chr1	35899282	35899283	KIAA0319L|3UTR|C2U|mut=3|11.7463	0.1875	-
chr1	35913875	35913876	KIAA0319L|CDS|C2U|mut=5|78.5294	0.2941	-
chr1	35916079	35916080	KIAA0319L|CDS|C2U|mut=3|NA	0.1364	-
chr1	36184364	36184365	C1orf216|5UTR|C2U|mut=2|34.8000	0.2	-
chr1	36559244	36559245	ADPRS|3UTR|C2U|mut=6|34.9643	0.2143	+
chr1	36769631	36769632	THRAP3|3UTR|C2U|mut=14|7.4801	0.1167	+
chr1	36859139	36859140	LSM10|3UTR|C2U|mut=6|9.2190	0.1333	-
chr1	36859233	36859234	LSM10|3UTR|C2U|mut=9|11.1735	0.1837	-
chr1	38034483	38034484	GNL2|CDS|C2U|mut=14|40.7673	0.1321	-
chr1	38040009	38040010	GNL2|CDS|C2U|mut=19|NA	0.1218	-
chr1	38147910	38147911	C1orf109|3UTR|C2U|mut=5|14.0686	0.2941	-
chr1	38260306	38260307	MANEAL|CDS|C2U|mut=4|50.7059	0.2353	+
chr1	38265678	38265679	MANEAL|CDS|C2U|mut=4|23.9821	0.1429	+
chr1	38265762	38265763	MANEAL|CDS|C2U|mut=6|5.4253	0.1304	+
chr1	38266340	38266341	MANEAL|3UTR|C2U|mut=4|10.3247	0.1429	+
chr1	38266730	38266731	MANEAL|3UTR|C2U|mut=4|26.8333	0.1667	+
chr1	38269482	38269483	YRDC|3UTR|C2U|mut=6|21.2086	0.1765	-
chr1	38422908	38422909	SF3A3|3UTR|C2U|mut=9|16.9714	0.2143	-
chr1	39304620	39304621	RRAGC|3UTR|C2U|mut=5|28.8542	0.2083	-
chr1	39329790	39329791	MYCBP|3UTR|C2U|mut=7|5.3586	0.1707	-
chr1	39330029	39330030	MYCBP|3UTR|C2U|mut=5|8.7037	0.2083	-
chr1	39470279	39470280	AKIRIN1|3UTR|C2U|mut=7|7.8982	0.1148	+
chr1	39470320	39470321	AKIRIN1|3UTR|C2U|mut=18|9.7735	0.2169	+
chr1	39470779	39470780	AKIRIN1|3UTR|C2U|mut=6|8.1905	0.1333	+
chr1	39471380	39471381	AKIRIN1|3UTR|C2U|mut=6|20.3438	0.1875	+
chr1	40538468	40538469	PPT1|3UTR|C2U|mut=10|6.2382	0.2326	-
chr1	40538855	40538856	PPT1|3UTR|C2U|mut=18|9.6730	0.1023	-
chr1	40701959	40701960	RLF|CDS|C2U|mut=5|16.2500	0.1562	+
chr1	40702573	40702574	RLF|CDS|C2U|mut=9|21.8000	0.3	+
chr1	40702674	40702675	RLF|CDS|C2U|mut=3|14.9143	0.3	+
chr1	40703223	40703224	RLF|CDS|C2U|mut=7|6.8866	0.2917	+
chr1	40703482	40703483	RLF|CDS|C2U|mut=5|5.8459	0.1316	+
chr1	40704860	40704861	RLF|CDS|C2U|mut=4|12.4000	0.1176	+
chr1	40705979	40705980	RLF|CDS|C2U|mut=8|10.5164	0.16	+
chr1	41236469	41236470	NFYC|CDS|C2U|mut=8|3.4957	0.1739	+
chr1	41475871	41475872	CTPS1|CDS|C2U|mut=9|NA	0.1071	+
chr1	42875697	42875698	RIMKLA|CDS|C2U|mut=2|NA	0.1818	+
chr1	43166470	43166471	YBX1|CDS|C2U|mut=32|23.5633	0.129	+
chr1	43166562	43166563	YBX1|CDS|C2U|mut=51|19.9422	0.0912	+
chr1	43166618	43166619	YBX1|CDS|C2U|mut=40|37.9319	0.0686	+
chr1	43167701	43167702	YBX1|3UTR|C2U|mut=153|28.2150	0.2195	+
chr1	43850265	43850266	MED8|3UTR|C2U|mut=3|11.4667	0.2	-
chr1	44154655	44154656	KDM4A|CDS|C2U|mut=5|16.8333	0.1111	+
chr1	44435726	44435727	DPH2|5UTR|C2U|mut=9|15.0000	0.3214	+
chr1	45242390	45242391	RPS8|CDS|C2U|mut=160|NA	0.0879	+
chr1	45242417	45242418	RPS8|CDS|C2U|mut=104|76.2082	0.0731	+
chr1	45243388	45243389	RPS8|CDS|C2U|mut=200|9.6914	0.0845	+
chr1	45244270	45244271	RPS8|CDS|C2U|mut=62|16.3846	0.1053	+
chr1	45347331	45347332	EIF2B3|CDS|C2U|mut=4|NA	0.1176	-
chr1	45805935	45805936	TOE1|CDS|C2U|mut=3|23.3182	0.1364	+
chr1	45807727	45807728	TOE1|CDS|C2U|mut=5|NA	0.1613	+
chr1	45808861	45808862	TOE1|CDS|C2U|mut=5|18.1933	0.2941	+
chr1	45809006	45809007	TOE1|CDS|C2U|mut=4|22.3939	0.1818	+
chr1	45976908	45976909	PRDX1|3UTR|C2U|mut=45|4.7523	0.1389	-
chr1	46034867	46034868	AKR1A1|CDS|C2U|mut=9|NA	0.1216	+
chr1	46073787	46073788	NASP|CDS|C2U|mut=9|127.2500	0.1	+
chr1	46775963	46775964	UQCRH|CDS|C2U|mut=32|21.0852	0.1306	+
chr1	47108921	47108922	ATPAF1|CDS|C2U|mut=6|1.4667	0.1333	-
chr1	47717057	47717058	STIL|CDS|C2U|mut=8|4.9361	0.1633	-
chr1	47765716	47765717	STIL|CDS|C2U|mut=3|NA	0.25	-
chr1	52253681	52253682	OSBPL9|3UTR|C2U|mut=4|40.3765	0.1176	+
chr1	52306026	52306027	NRDC|CDS|C2U|mut=15|34.3750	0.1515	-
chr1	52871412	52871413	PRPF38A|CDS|C2U|mut=6|NA	0.1053	+
chr1	52882544	52882545	PRPF38A|3UTR|C2U|mut=5|10.7442	0.1163	+
chr1	52883340	52883341	PRPF38A|3UTR|C2U|mut=6|10.4183	0.1111	+
chr1	52883399	52883400	PRPF38A|3UTR|C2U|mut=5|19.6491	0.1316	+
chr1	52940975	52940976	TUT4|CDS|C2U|mut=4|34.1728	0.1481	-
chr1	53151606	53151607	COA7|3UTR|C2U|mut=6|11.1400	0.2	-
chr1	53152891	53152892	COA7|3UTR|C2U|mut=5|10.1923	0.1923	-
chr1	53153697	53153698	COA7|CDS|C2U|mut=6|7.7773	0.1071	-
chr1	53676737	53676738	CPT2|CDS|C2U|mut=3|16.3333	0.1765	+
chr1	54497886	54497887	TMEM59|CDS|C2U|mut=25|39.4720	0.2119	-
chr1	54684028	54684029	MRPL37|3UTR|C2U|mut=15|39.8972	0.1899	+
chr1	55188393	55188394	TTC4|CDS|C2U|mut=8|NA	0.092	+
chr1	55207471	55207472	TTC4|3UTR|C2U|mut=8|27.3194	0.1111	+
chr1	55207517	55207518	TTC4|3UTR|C2U|mut=7|9.9357	0.1458	+
chr1	55207545	55207546	TTC4|3UTR|C2U|mut=10|15.5523	0.1282	+
chr1	55207818	55207819	TTC4|3UTR|C2U|mut=8|29.2987	0.1455	+
chr1	55223601	55223602	PARS2|CDS|C2U|mut=5|26.3158	0.2632	-
chr1	55316719	55316720	DHCR24|3UTR|C2U|mut=8|6.3186	0.0952	-
chr1	57178786	57178787	PRKAA2|3UTR|C2U|mut=3|57.7895	0.1579	+
chr1	59002376	59002377	OMA1|CDS|C2U|mut=7|11.9583	0.25	-
chr1	59246858	59246859	JUN|3UTR|C2U|mut=8|13.5971	0.1905	-
chr1	59247237	59247238	JUN|3UTR|C2U|mut=6|11.4719	0.1071	-
chr1	59247450	59247451	JUN|3UTR|C2U|mut=39|7.6625	0.0995	-
chr1	59247498	59247499	JUN|3UTR|C2U|mut=45|13.3395	0.1772	-
chr1	59247595	59247596	JUN|3UTR|C2U|mut=137|7.7866	0.4582	-
chr1	59247687	59247688	JUN|3UTR|C2U|mut=12|32.6258	0.0774	-
chr1	59248004	59248005	JUN|CDS|C2U|mut=23|13.7953	0.1144	-
chr1	60341438	60341439	HOOK1|3UTR|C2U|mut=7|14.6364	0.1591	+
chr1	62905513	62905514	USP1|5UTR|C2U|mut=6|NA	0.1333	+
chr1	62905600	62905601	USP1|CDS|C2U|mut=9|8.4857	0.1286	+
chr1	62910672	62910673	USP1|CDS|C2U|mut=12|9.1795	0.0882	+
chr1	62910687	62910688	USP1|CDS|C2U|mut=11|19.6286	0.1	+
chr1	62910887	62910888	USP1|CDS|C2U|mut=21|10.0719	0.1654	+
chr1	62910935	62910936	USP1|CDS|C2U|mut=9|11.6308	0.0865	+
chr1	62913101	62913102	USP1|CDS|C2U|mut=23|15.3771	0.1314	+
chr1	62914280	62914281	USP1|CDS|C2U|mut=29|6.5509	0.2071	+
chr1	62916008	62916009	USP1|CDS|C2U|mut=10|15.8356	0.1136	+
chr1	62916012	62916013	USP1|CDS|C2U|mut=17|10.3778	0.1371	+
chr1	62916141	62916142	USP1|CDS|C2U|mut=21|12.7535	0.1123	+
chr1	62916270	62916271	USP1|CDS|C2U|mut=21|10.5874	0.1257	+
chr1	62916307	62916308	USP1|CDS|C2U|mut=19|10.6613	0.099	+
chr1	62916339	62916340	USP1|CDS|C2U|mut=17|9.8714	0.0833	+
chr1	62916401	62916402	USP1|CDS|C2U|mut=11|12.4063	0.0932	+
chr1	62916486	62916487	USP1|CDS|C2U|mut=18|6.6719	0.0989	+
chr1	62917280	62917281	USP1|3UTR|C2U|mut=9|8.2429	0.1268	+
chr1	62917360	62917361	USP1|3UTR|C2U|mut=7|26.5750	0.1	+
chr1	63282395	63282396	ATG4C|CDS|C2U|mut=5|6.6977	0.1163	+
chr1	64022873	64022874	EFCAB7|CDS|C2U|mut=5|NA	0.1852	+
chr1	65243711	65243712	RAVER2|CDS|C2U|mut=3|28.7250	0.3	+
chr1	65297419	65297420	RAVER2|3UTR|C2U|mut=3|13.5167	0.15	+
chr1	65299757	65299758	JAK1|3UTR|C2U|mut=3|18.2778	0.1667	-
chr1	67452277	67452278	MIER1|3UTR|C2U|mut=5|7.7652	0.1136	+
chr1	67877781	67877782	SERBP1|3UTR|C2U|mut=19|14.8216	0.0754	-
chr1	67878114	67878115	SERBP1|3UTR|C2U|mut=10|7.5409	0.0847	-
chr1	67878809	67878810	SERBP1|3UTR|C2U|mut=48|7.1854	0.1188	-
chr1	68153622	68153623	GADD45A|3UTR|C2U|mut=15|15.5382	0.2055	+
chr1	68591539	68591540	WLS|3UTR|C2U|mut=10|12.5603	0.1493	-
chr1	68591856	68591857	WLS|3UTR|C2U|mut=9|12.1941	0.0989	-
chr1	68940364	68940365	DEPDC1|3UTR|C2U|mut=5|8.0484	0.1613	-
chr1	68941382	68941383	DEPDC1|3UTR|C2U|mut=10|12.0755	0.1887	-
chr1	68941469	68941470	DEPDC1|3UTR|C2U|mut=17|11.0109	0.2125	-
chr1	68941863	68941864	DEPDC1|3UTR|C2U|mut=5|6.2107	0.1136	-
chr1	70618130	70618131	LRRC40|CDS|C2U|mut=3|10.6154	0.2308	-
chr1	70890014	70890015	CTH|CDS|C2U|mut=7|NA	0.1321	+
chr1	74670501	74670502	FPGT|CDS|C2U|mut=4|14.3571	0.25	+
chr1	75199008	75199009	TYW3|CDS|C2U|mut=6|11.9625	0.1875	+
chr1	75231394	75231395	TYW3|3UTR|C2U|mut=4|24.9000	0.2	+
chr1	76210220	76210221	DLSTP1|ncRNA|C2U|mut=17|3.2211	0.8947	-
chr1	76254895	76254896	RABGGTB|CDS|C2U|mut=65|11.7501	0.1609	+
chr1	76254915	76254916	RABGGTB|CDS|C2U|mut=30|13.6218	0.0777	+
chr1	76255002	76255003	RABGGTB|CDS|C2U|mut=32|23.9598	0.0804	+
chr1	76255671	76255672	RABGGTB|CDS|C2U|mut=58|52.6718	0.2775	+
chr1	76255882	76255883	RABGGTB|ncRNA|C2U|mut=22|11.9858	0.1038	+
chr1	76256979	76256980	RABGGTB|CDS|C2U|mut=9|NA	0.0947	+
chr1	76257204	76257205	RABGGTB|CDS|C2U|mut=45|23.9468	0.0998	+
chr1	76257210	76257211	RABGGTB|CDS|C2U|mut=67|17.8739	0.145	+
chr1	76257952	76257953	RABGGTB|CDS|C2U|mut=49|NA	0.1099	+
chr1	76259825	76259826	RABGGTB|CDS|C2U|mut=40|59.8919	0.1081	+
chr1	76259849	76259850	RABGGTB|CDS|C2U|mut=35|10.7844	0.079	+
chr1	76260379	76260380	RABGGTB|3UTR|C2U|mut=25|7.2885	0.1309	+
chr1	78030383	78030384	ZZZ3|3UTR|C2U|mut=4|11.7160	0.2222	-
chr1	78030977	78030978	ZZZ3|3UTR|C2U|mut=7|10.9452	0.2593	-
chr1	78031052	78031053	ZZZ3|3UTR|C2U|mut=8|9.2088	0.0952	-
chr1	78031351	78031352	ZZZ3|CDS|C2U|mut=10|32.5000	0.1316	-
chr1	78047696	78047697	ZZZ3|CDS|C2U|mut=8|NA	0.2162	-
chr1	78099063	78099064	ZZZ3|5UTR|C2U|mut=2|NA	0.2	-
chr1	78162006	78162007	USP33|3UTR|C2U|mut=5|15.0104	0.1562	-
chr1	78481835	78481836	DNAJB4|CDS|C2U|mut=7|28.0000	0.1591	+
chr1	78482068	78482069	DNAJB4|3UTR|C2U|mut=6|6.4255	0.1277	+
chr1	82456549	82456550	ADGRL2|CDS|C2U|mut=5|16.7895	0.2632	+
chr1	82456762	82456763	ADGRL2|CDS|C2U|mut=7|9.6736	0.1944	+
chr1	84956070	84956071	RPF1|CDS|C2U|mut=9|54.5373	0.1343	+
chr1	85031586	85031587	CTBS|CDS|C2U|mut=3|38.8333	0.1667	-
chr1	85135520	85135521	SSX2IP|CDS|C2U|mut=4|55.1579	0.2105	-
chr1	85278591	85278592	LPAR3|3UTR|C2U|mut=4|56.5714	0.1905	-
chr1	86173740	86173741	ZNHIT6|CDS|C2U|mut=4|10.1129	0.129	-
chr1	87328572	87328573	SELENOF|3UTR|C2U|mut=19|18.3838	0.1667	-
chr1	87328815	87328816	SELENOF|3UTR|C2U|mut=11|13.6116	0.1122	-
chr1	87328974	87328975	SELENOF|3UTR|C2U|mut=29|16.4265	0.1032	-
chr1	87329198	87329199	SELENOF|CDS|C2U|mut=25|7.4767	0.1429	-
chr1	89447377	89447378	RBMXL1|3UTR|C2U|mut=3|11.2286	0.3	-
chr1	90399962	90399963	LRRC8D|CDS|C2U|mut=4|6.4952	0.2667	+
chr1	90400211	90400212	LRRC8D|CDS|C2U|mut=5|12.2059	0.2941	+
chr1	90484292	90484293	ZNF326|CDS|C2U|mut=5|NA	0.122	+
chr1	91381983	91381984	ZNF644|3UTR|C2U|mut=4|13.4127	0.1111	-
chr1	91382197	91382198	ZNF644|3UTR|C2U|mut=4|7.2323	0.1212	-
chr1	91403262	91403263	ZNF644|CDS|C2U|mut=5|7.1136	0.1136	-
chr1	91404435	91404436	ZNF644|CDS|C2U|mut=5|5.6888	0.102	-
chr1	91404497	91404498	ZNF644|CDS|C2U|mut=7|12.5897	0.3333	-
chr1	91404531	91404532	ZNF644|CDS|C2U|mut=4|7.6615	0.1538	-
chr1	91404762	91404763	ZNF644|CDS|C2U|mut=3|7.9261	0.1364	-
chr1	91405023	91405024	ZNF644|CDS|C2U|mut=7|15.3678	0.2414	-
chr1	91405303	91405304	ZNF644|CDS|C2U|mut=4|15.0606	0.1818	-
chr1	91405487	91405488	ZNF644|CDS|C2U|mut=3|11.6500	0.15	-
chr1	91405861	91405862	ZNF644|CDS|C2U|mut=8|24.5455	0.2424	-
chr1	91406757	91406758	ZNF644|CDS|C2U|mut=3|6.9429	0.1429	-
chr1	91406775	91406776	ZNF644|CDS|C2U|mut=3|NA	0.1579	-
chr1	91990184	91990185	CDC7|3UTR|C2U|mut=6|52.6765	0.1176	+
chr1	91990323	91990324	CDC7|3UTR|C2U|mut=6|24.1579	0.1579	+
chr1	91990355	91990356	CDC7|3UTR|C2U|mut=5|7.4531	0.125	+
chr1	91990952	91990953	CDC7|3UTR|C2U|mut=19|17.3481	0.2184	+
chr1	91990977	91990978	CDC7|3UTR|C2U|mut=15|17.9845	0.1163	+
chr1	92737187	92737188	GLMN|CDS|C2U|mut=5|NA	0.3333	-
chr1	92789709	92789710	RPAP2|CDS|C2U|mut=5|83.1250	0.2083	+
chr1	93300423	93300424	RPL5|CDS|C2U|mut=94|12.4254	0.0879	+
chr1	93301769	93301770	RPL5|CDS|C2U|mut=74|17.3042	0.1101	+
chr1	93301879	93301880	RPL5|CDS|C2U|mut=96|3.1506	0.1159	+
chr1	93308308	93308309	DIPK1A|3UTR|C2U|mut=3|13.6071	0.2143	-
chr1	93575889	93575890	MTF2|CDS|C2U|mut=6|20.7895	0.1053	+
chr1	93603365	93603366	MTF2|3UTR|C2U|mut=5|6.0465	0.1163	+
chr1	93603611	93603612	MTF2|3UTR|C2U|mut=5|9.6667	0.2083	+
chr1	93603644	93603645	MTF2|3UTR|C2U|mut=4|11.5556	0.1212	+
chr1	93604042	93604043	MTF2|3UTR|C2U|mut=7|19.3900	0.35	+
chr1	93619998	93619999	TMED5|3UTR|C2U|mut=8|4.4562	0.1081	-
chr1	93704939	93704940	CCDC18|CDS|C2U|mut=5|NA	0.1667	+
chr1	93826112	93826113	DR1|CDS|C2U|mut=9|18.1724	0.1034	+
chr1	94337733	94337734	DNTTIP2|CDS|C2U|mut=8|37.5862	0.1379	-
chr1	94341882	94341883	DNTTIP2|CDS|C2U|mut=12|58.7711	0.1446	-
chr1	94342251	94342252	DNTTIP2|CDS|C2U|mut=12|19.8000	0.087	-
chr1	94342324	94342325	DNTTIP2|CDS|C2U|mut=18|37.6941	0.2118	-
chr1	94342975	94342976	DNTTIP2|CDS|C2U|mut=9|13.4895	0.1475	-
chr1	94983065	94983066	ABCD3|3UTR|C2U|mut=4|9.9310	0.1379	+
chr1	94983294	94983295	ABCD3|3UTR|C2U|mut=4|14.2473	0.129	+
chr1	95362667	95362668	CNN3|3UTR|C2U|mut=4|14.2857	0.1429	-
chr1	95363342	95363343	CNN3|CDS|C2U|mut=17|14.3927	0.1532	-
chr1	97280092	97280093	PTBP2|3UTR|C2U|mut=4|14.4000	0.1333	+
chr1	100548165	100548166	MFSD14A|3UTR|C2U|mut=3|13.2143	0.1429	+
chr1	100750842	100750843	RTCA|CDS|C2U|mut=4|NA	0.1379	+
chr1	100756996	100756997	RTCA|CDS|C2U|mut=6|110.3226	0.1935	+
chr1	100757043	100757044	RTCA|CDS|C2U|mut=5|11.7639	0.1724	+
chr1	101441803	101441804	SLC30A7|3UTR|C2U|mut=4|NA	0.2353	+
chr1	101455961	101455962	DPH5|3UTR|C2U|mut=9|20.0985	0.2195	-
chr1	109780620	109780621	SARS1|3UTR|C2U|mut=16|17.0468	0.087	+
chr1	109780705	109780706	SARS1|3UTR|C2U|mut=10|23.8026	0.1053	+
chr1	109955720	109955721	PSMA5|CDS|C2U|mut=15|NA	0.123	-
chr1	110135113	110135114	GNAI3|3UTR|C2U|mut=9|11.9670	0.1837	+
chr1	110135731	110135732	GNAI3|3UTR|C2U|mut=5|18.4615	0.2381	+
chr1	110564612	110564613	AHCYL1|3UTR|C2U|mut=3|14.9636	0.2	+
chr1	111490177	111490178	LRIF1|3UTR|C2U|mut=7|15.5357	0.25	-
chr1	111490226	111490227	LRIF1|3UTR|C2U|mut=3|10.7941	0.1765	-
chr1	111490695	111490696	LRIF1|CDS|C2U|mut=12|18.0000	0.375	-
chr1	111490989	111490990	LRIF1|CDS|C2U|mut=4|20.0000	0.1176	-
chr1	111492691	111492692	LRIF1|CDS|C2U|mut=7|3.8909	0.2	-
chr1	111727258	111727259	CEPT1|3UTR|C2U|mut=10|8.3974	0.1316	+
chr1	111983525	111983526	WDR77|3UTR|C2U|mut=8|5.6532	0.125	-
chr1	112003765	112003766	ATP5PB|3UTR|C2U|mut=12|12.5822	0.1132	+
chr1	112247048	112247049	RAP1A|CDS|C2U|mut=8|NA	0.1039	+
chr1	112302146	112302147	DDX20|CDS|C2U|mut=5|6.0465	0.1163	+
chr1	112303358	112303359	DDX20|CDS|C2U|mut=5|NA	0.1471	+
chr1	112308518	112308519	DDX20|CDS|C2U|mut=10|11.6420	0.1923	+
chr1	112309157	112309158	DDX20|CDS|C2U|mut=9|18.8750	0.1111	+
chr1	112309590	112309591	DDX20|3UTR|C2U|mut=5|5.7474	0.1136	+
chr1	112309764	112309765	DDX20|3UTR|C2U|mut=4|6.5338	0.1081	+
chr1	112309833	112309834	DDX20|3UTR|C2U|mut=4|28.8462	0.3077	+
chr1	112998858	112998859	CTTNBP2NL|CDS|C2U|mut=5|23.6500	0.2	+
chr1	112999105	112999106	CTTNBP2NL|CDS|C2U|mut=3|19.1591	0.1364	+
chr1	113002251	113002252	CTTNBP2NL|3UTR|C2U|mut=3|NA	0.1765	+
chr1	113212800	113212801	CAPZA1|3UTR|C2U|mut=10|6.3551	0.1	+
chr1	113213533	113213534	CAPZA1|3UTR|C2U|mut=8|11.1829	0.1481	+
chr1	113466457	113466458	AKR7A2P1|ncRNA|C2U|mut=20|NA	0.8	+
chr1	114454314	114454315	DCLRE1B|CDS|C2U|mut=10|17.0027	0.3448	+
chr1	114455819	114455820	DCLRE1B|3UTR|C2U|mut=3|14.7353	0.1765	+
chr1	114455891	114455892	DCLRE1B|3UTR|C2U|mut=4|NA	0.1176	+
chr1	115110507	115110508	BCAS2|3UTR|C2U|mut=11|4.7051	0.25	-
chr1	115110583	115110584	BCAS2|3UTR|C2U|mut=9|6.0641	0.1429	-
chr1	115247314	115247315	NRAS|3UTR|C2U|mut=6|17.2588	0.2	-
chr1	115250289	115250290	NRAS|3UTR|C2U|mut=3|5.3828	0.1364	-
chr1	115260464	115260465	CSDE1|3UTR|C2U|mut=28|10.8058	0.1011	-
chr1	115260570	115260571	CSDE1|3UTR|C2U|mut=28|12.2647	0.1102	-
chr1	115269678	115269679	CSDE1|CDS|C2U|mut=20|NA	0.0826	-
chr1	115275404	115275405	CSDE1|CDS|C2U|mut=18|64.3966	0.0887	-
chr1	115276405	115276406	CSDE1|CDS|C2U|mut=22|11.9862	0.0759	-
chr1	115276663	115276664	CSDE1|CDS|C2U|mut=39|6.6121	0.1345	-
chr1	115282414	115282415	CSDE1|CDS|C2U|mut=14|16.1758	0.0892	-
chr1	116941606	116941607	ATP1A1|CDS|C2U|mut=23|11.3562	0.0719	+
chr1	116947202	116947203	ATP1A1|3UTR|C2U|mut=38|4.3192	0.1095	+
chr1	116947278	116947279	ATP1A1|3UTR|C2U|mut=15|12.3781	0.1442	+
chr1	117945032	117945033	MAN1A2|CDS|C2U|mut=5|21.1905	0.1786	+
chr1	118462999	118463000	GDAP2|5UTR|C2U|mut=3|NA	0.2727	-
chr1	118502065	118502066	WDR3|CDS|C2U|mut=5|13.4388	0.1429	+
chr1	119575474	119575475	WARS2|3UTR|C2U|mut=4|9.8545	0.1333	-
chr1	120456725	120456726	NOTCH2|3UTR|C2U|mut=6|29.2364	0.2727	-
chr1	144909903	144909904	PDE4DIP|CDS|C2U|mut=5|NA	0.2381	-
chr1	145440992	145440993	TXNIP|CDS|C2U|mut=21|7.1469	0.1469	+
chr1	145441774	145441775	TXNIP|3UTR|C2U|mut=8|8.3742	0.129	+
chr1	145442217	145442218	TXNIP|3UTR|C2U|mut=10|15.4211	0.1053	+
chr1	145456374	145456375	POLR3GL|3UTR|C2U|mut=4|12.9659	0.125	-
chr1	145509290	145509291	RBM8A|3UTR|C2U|mut=5|17.3485	0.1515	+
chr1	145510901	145510902	RBM8A|3UTR|C2U|mut=5|9.6382	0.1163	+
chr1	146627930	146627931	PRKAB2|3UTR|C2U|mut=8|16.1873	0.1739	-
chr1	146650434	146650435	PDIA3P1|ncRNA|C2U|mut=21|NA	0.0938	+
chr1	146650441	146650442	PDIA3P1|ncRNA|C2U|mut=11|180.8348	0.0973	+
chr1	149898393	149898394	SF3B4|CDS|C2U|mut=8|9.2379	0.1778	-
chr1	149914763	149914764	OTUD7B|3UTR|C2U|mut=2|NA	0.2	-
chr1	150053509	150053510	VPS45|CDS|C2U|mut=3|NA	0.1765	+
chr1	150131472	150131473	PLEKHO1|CDS|C2U|mut=6|13.5086	0.1714	+
chr1	150190805	150190806	ANP32E|3UTR|C2U|mut=3|69.3750	0.3	-
chr1	150238274	150238275	APH1A|3UTR|C2U|mut=8|11.3191	0.0851	-
chr1	150238920	150238921	APH1A|CDS|C2U|mut=16|19.4110	0.1231	-
chr1	150266530	150266531	MRPS21|5UTR|C2U|mut=11|10.3659	0.0894	+
chr1	150266622	150266623	MRPS21|5UTR|C2U|mut=15|14.6933	0.1111	+
chr1	150305566	150305567	PRPF3|CDS|C2U|mut=5|29.4886	0.1136	+
chr1	150445683	150445684	RPRD2|CDS|C2U|mut=5|6.1589	0.1562	+
chr1	150548961	150548962	MCL1|3UTR|C2U|mut=5|21.9681	0.1064	-
chr1	150594635	150594636	ENSA|3UTR|C2U|mut=7|5.0256	0.0897	-
chr1	150594978	150594979	ENSA|3UTR|C2U|mut=15|5.1119	0.1531	-
chr1	150595091	150595092	ENSA|3UTR|C2U|mut=15|7.5685	0.2679	-
chr1	150620008	150620009	GOLPH3L|3UTR|C2U|mut=8|5.4269	0.2105	-
chr1	150782813	150782814	ARNT|3UTR|C2U|mut=3|7.1930	0.1579	-
chr1	150923483	150923484	SETDB1|CDS|C2U|mut=3|NA	0.1304	+
chr1	151024041	151024042	CDC42SE1|3UTR|C2U|mut=8|15.0417	0.3333	-
chr1	151024760	151024761	CDC42SE1|3UTR|C2U|mut=4|18.6032	0.1111	-
chr1	151156840	151156841	VPS72|CDS|C2U|mut=7|31.7222	0.1111	-
chr1	151220948	151220949	PIP5K1A|3UTR|C2U|mut=10|7.8448	0.1724	+
chr1	151237891	151237892	PSMD4|CDS|C2U|mut=8|94.4000	0.1143	+
chr1	151238039	151238040	PSMD4|CDS|C2U|mut=14|24.7335	0.0773	+
chr1	151259806	151259807	ZNF687|CDS|C2U|mut=4|18.4800	0.2	+
chr1	151260125	151260126	ZNF687|CDS|C2U|mut=7|22.7500	0.35	+
chr1	151264685	151264686	PI4KB|3UTR|C2U|mut=5|29.7266	0.1562	-
chr1	151315326	151315327	RFX5|CDS|C2U|mut=6|51.1707	0.1463	-
chr1	151955489	151955490	S100A10|3UTR|C2U|mut=4|9.3079	0.1481	-
chr1	153618047	153618048	CHTOP|3UTR|C2U|mut=4|15.6852	0.1111	+
chr1	153634651	153634652	ILF2|3UTR|C2U|mut=38|7.7652	0.1	-
chr1	153635731	153635732	ILF2|CDS|C2U|mut=29|NA	0.1261	-
chr1	153923810	153923811	CRTC2|CDS|C2U|mut=5|8.9375	0.125	-
chr1	153932415	153932416	SLC39A1|3UTR|C2U|mut=14|14.2839	0.1129	-
chr1	153947107	153947108	JTB|3UTR|C2U|mut=10|9.6772	0.1	-
chr1	153954298	153954299	RAB13|3UTR|C2U|mut=5|14.5426	0.1064	-
chr1	153955236	153955237	RAB13|CDS|C2U|mut=9|NA	0.1169	-
chr1	154128875	154128876	TPM3|3UTR|C2U|mut=5|55.0000	0.3333	-
chr1	154129089	154129090	TPM3|3UTR|C2U|mut=9|11.8379	0.1111	-
chr1	154179284	154179285	C1orf43|3UTR|C2U|mut=28|5.6846	0.1176	-
chr1	154179472	154179473	C1orf43|3UTR|C2U|mut=33|14.7609	0.1082	-
chr1	154179718	154179719	C1orf43|3UTR|C2U|mut=32|4.9654	0.1176	-
chr1	154179927	154179928	C1orf43|CDS|C2U|mut=43|5.6308	0.1165	-
chr1	154180025	154180026	C1orf43|CDS|C2U|mut=43|10.4110	0.1108	-
chr1	154235786	154235787	UBAP2L|3UTR|C2U|mut=7|12.5755	0.1429	+
chr1	154522600	154522601	UBE2Q1|3UTR|C2U|mut=6|4.9434	0.1132	-
chr1	154522617	154522618	UBE2Q1|3UTR|C2U|mut=6|17.8000	0.1176	-
chr1	154556029	154556030	ADAR|3UTR|C2U|mut=6|9.8704	0.1017	-
chr1	154557267	154557268	ADAR|3UTR|C2U|mut=12|14.5259	0.1967	-
chr1	154935875	154935876	SHC1|3UTR|C2U|mut=6|25.8519	0.2222	-
chr1	154947262	154947263	CKS1B|CDS|C2U|mut=6|4.4302	0.1395	+
chr1	154961191	154961192	FLAD1|CDS|C2U|mut=8|45.6615	0.1231	+
chr1	154961235	154961236	FLAD1|CDS|C2U|mut=10|26.8750	0.1471	+
chr1	155110876	155110877	SLC50A1|3UTR|C2U|mut=6|13.4069	0.1034	+
chr1	155112411	155112412	DPM3|3UTR|C2U|mut=12|7.4789	0.1034	-
chr1	155217211	155217212	FAM189B|3UTR|C2U|mut=5|30.9459	0.1351	-
chr1	155226055	155226056	SCAMP3|3UTR|C2U|mut=7|8.8804	0.1014	-
chr1	155307320	155307321	ASH1L|3UTR|C2U|mut=4|11.1304	0.1739	-
chr1	155707990	155707991	DAP3|CDS|C2U|mut=14|6.5843	0.0733	+
chr1	155736186	155736187	GON4L|CDS|C2U|mut=2|23.0909	0.1818	-
chr1	155869160	155869161	RIT1|3UTR|C2U|mut=5|5.7292	0.25	-
chr1	155978985	155978986	SSR2|3UTR|C2U|mut=27|4.9328	0.0928	-
chr1	155979033	155979034	SSR2|3UTR|C2U|mut=16|22.9471	0.0741	-
chr1	156005753	156005754	UBQLN4|3UTR|C2U|mut=9|19.4599	0.3913	-
chr1	156005918	156005919	UBQLN4|3UTR|C2U|mut=7|33.0231	0.1944	-
chr1	156180374	156180375	SLC25A44|3UTR|C2U|mut=4|25.8889	0.1667	+
chr1	156180700	156180701	SLC25A44|3UTR|C2U|mut=4|9.7778	0.1905	+
chr1	156219488	156219489	SMG5|3UTR|C2U|mut=7|20.3610	0.1077	-
chr1	156235854	156235855	SMG5|CDS|C2U|mut=18|31.5051	0.144	-
chr1	156246991	156246992	SMG5|CDS|C2U|mut=8|12.9846	0.1538	-
chr1	156247793	156247794	SMG5|CDS|C2U|mut=7|NA	0.1667	-
chr1	156262529	156262530	GLMP|3UTR|C2U|mut=4|6.3896	0.1818	-
chr1	156264183	156264184	GLMP|CDS|C2U|mut=3|NA	0.2	-
chr1	156278826	156278827	CCT3|3UTR|C2U|mut=20|5.3002	0.107	-
chr1	156290656	156290657	CCT3|CDS|C2U|mut=43|27.8357	0.1276	-
chr1	156564381	156564382	GPATCH4|3UTR|C2U|mut=4|56.9091	0.3636	-
chr1	156564546	156564547	GPATCH4|3UTR|C2U|mut=10|13.0398	0.1042	-
chr1	156564795	156564796	GPATCH4|3UTR|C2U|mut=17|18.0162	0.1076	-
chr1	156564972	156564973	GPATCH4|3UTR|C2U|mut=15|109.8182	0.0909	-
chr1	156565305	156565306	GPATCH4|CDS|C2U|mut=11|27.8750	0.1111	-
chr1	156565378	156565379	GPATCH4|CDS|C2U|mut=15|280.9722	0.1389	-
chr1	156566207	156566208	GPATCH4|CDS|C2U|mut=11|NA	0.1294	-
chr1	156691955	156691956	ISG20L2|3UTR|C2U|mut=10|13.5119	0.1429	-
chr1	156693143	156693144	ISG20L2|CDS|C2U|mut=11|15.8917	0.1183	-
chr1	156694005	156694006	ISG20L2|CDS|C2U|mut=21|31.0855	0.2763	-
chr1	156694041	156694042	ISG20L2|CDS|C2U|mut=9|24.3145	0.1452	-
chr1	156694086	156694087	ISG20L2|CDS|C2U|mut=10|28.8462	0.1923	-
chr1	156696764	156696765	ISG20L2|CDS|C2U|mut=11|52.1382	0.1341	-
chr1	156696805	156696806	ISG20L2|CDS|C2U|mut=8|7.8397	0.1311	-
chr1	156711974	156711975	HDGF|3UTR|C2U|mut=4|8.7536	0.1739	-
chr1	156712207	156712208	HDGF|3UTR|C2U|mut=13|6.3075	0.1057	-
chr1	156712378	156712379	HDGF|3UTR|C2U|mut=11|10.9099	0.1692	-
chr1	156712526	156712527	HDGF|3UTR|C2U|mut=16|10.1202	0.0825	-
chr1	156764568	156764569	PRCC|CDS|C2U|mut=10|NA	0.1923	+
chr1	160183659	160183660	PEA15|3UTR|C2U|mut=6|5.1641	0.1333	+
chr1	160184160	160184161	PEA15|3UTR|C2U|mut=4|72.4731	0.129	+
chr1	160184901	160184902	PEA15|3UTR|C2U|mut=7|6.0864	0.2188	+
chr1	160185044	160185045	PEA15|3UTR|C2U|mut=3|5.6374	0.1429	+
chr1	160248462	160248463	PEX19|3UTR|C2U|mut=8|42.2667	0.2	-
chr1	160251912	160251913	PEX19|CDS|C2U|mut=4|35.7647	0.1176	-
chr1	160259748	160259749	COPA|3UTR|C2U|mut=8|4.2533	0.1053	-
chr1	161141673	161141674	B4GALT3|CDS|C2U|mut=8|12.3922	0.086	-
chr1	161141819	161141820	B4GALT3|CDS|C2U|mut=8|24.7356	0.092	-
chr1	161142071	161142072	B4GALT3|CDS|C2U|mut=8|NA	0.1067	-
chr1	161495929	161495930	HSPA6|CDS|C2U|mut=3|53.8750	0.25	+
chr1	161496169	161496170	HSPA6|CDS|C2U|mut=4|6.5116	0.2222	+
chr1	161789554	161789555	ATF6|CDS|C2U|mut=5|46.4634	0.122	+
chr1	162551173	162551174	UAP1|CDS|C2U|mut=8|9.3284	0.1194	+
chr1	162558566	162558567	UAP1|CDS|C2U|mut=7|NA	0.1842	+
chr1	162569319	162569320	UAP1|3UTR|C2U|mut=5|13.9362	0.1064	+
chr1	165631737	165631738	ALDH9A1|3UTR|C2U|mut=6|16.3705	0.1224	-
chr1	166819074	166819075	POGK|CDS|C2U|mut=9|NA	0.2093	+
chr1	166819288	166819289	POGK|CDS|C2U|mut=10|24.2283	0.2326	+
chr1	166822677	166822678	POGK|3UTR|C2U|mut=4|18.7917	0.125	+
chr1	166823556	166823557	POGK|3UTR|C2U|mut=4|10.0327	0.1143	+
chr1	166826128	166826129	TADA1|3UTR|C2U|mut=7|5.6547	0.1094	-
chr1	166826494	166826495	TADA1|3UTR|C2U|mut=8|11.1163	0.1569	-
chr1	167758341	167758342	MPZL1|3UTR|C2U|mut=3|13.4500	0.15	+
chr1	168014405	168014406	DCAF6|CDS|C2U|mut=4|17.2444	0.1333	+
chr1	168170294	168170295	TIPRL|3UTR|C2U|mut=4|6.2837	0.1176	+
chr1	169267918	169267919	NME7|CDS|C2U|mut=5|5.6786	0.25	-
chr1	169366553	169366554	CCDC181|CDS|C2U|mut=3|7.6957	0.1304	-
chr1	169388346	169388347	CCDC181|CDS|C2U|mut=7|NA	0.2414	-
chr1	169391515	169391516	CCDC181|CDS|C2U|mut=6|26.0000	0.2222	-
chr1	169434976	169434977	SLC19A2|3UTR|C2U|mut=4|70.5455	0.1212	-
chr1	169951173	169951174	KIFAP3|CDS|C2U|mut=4|NA	0.129	-
chr1	171509768	171509769	PRRC2C|CDS|C2U|mut=6|13.8496	0.1053	+
chr1	171526421	171526422	PRRC2C|CDS|C2U|mut=10|14.8039	0.1961	+
chr1	171527238	171527239	PRRC2C|CDS|C2U|mut=7|22.2690	0.1228	+
chr1	171561470	171561471	PRRC2C|3UTR|C2U|mut=8|10.8875	0.0941	+
chr1	171765931	171765932	EEF1AKNMT|3UTR|C2U|mut=7|127.9167	0.1667	+
chr1	172411104	172411105	PIGC|CDS|C2U|mut=4|13.7143	0.1111	-
chr1	173769537	173769538	CENPL|3UTR|C2U|mut=3|5.6111	0.1667	-
chr1	173769613	173769614	CENPL|CDS|C2U|mut=8|7.8667	0.2222	-
chr1	174979307	174979308	CACYBP|3UTR|C2U|mut=30|6.3116	0.1765	+
chr1	174979574	174979575	CACYBP|3UTR|C2U|mut=7|8.4092	0.1045	+
chr1	174979806	174979807	CACYBP|3UTR|C2U|mut=6|17.6760	0.12	+
chr1	178885731	178885732	RALGPS2|3UTR|C2U|mut=4|25.8125	0.25	+
chr1	179064727	179064728	TOR3A|3UTR|C2U|mut=7|10.8946	0.1944	+
chr1	179323013	179323014	SOAT1|3UTR|C2U|mut=3|14.5210	0.1765	+
chr1	179812063	179812064	TOR1AIP2|3UTR|C2U|mut=3|4.2662	0.2727	-
chr1	179814809	179814810	TOR1AIP2|3UTR|C2U|mut=5|NA	0.2	-
chr1	179815295	179815296	TOR1AIP2|CDS|C2U|mut=6|17.5000	0.2143	-
chr1	179887999	179888000	TOR1AIP1|3UTR|C2U|mut=4|3.8353	0.2	+
chr1	179888492	179888493	TOR1AIP1|3UTR|C2U|mut=8|12.8254	0.1778	+
chr1	180082062	180082063	CEP350|3UTR|C2U|mut=3|12.7609	0.1304	+
chr1	181059347	181059348	IER5|3UTR|C2U|mut=11|11.5625	0.2	+
chr1	181059795	181059796	IER5|3UTR|C2U|mut=4|6.4643	0.1667	+
chr1	182352511	182352512	GLUL|3UTR|C2U|mut=14|12.6827	0.1273	-
chr1	182352861	182352862	GLUL|3UTR|C2U|mut=13|5.9524	0.25	-
chr1	182354601	182354602	GLUL|CDS|C2U|mut=22|16.9650	0.1122	-
chr1	182829270	182829271	DHX9|CDS|C2U|mut=12|34.1835	0.1101	+
chr1	183521648	183521649	SMG7|3UTR|C2U|mut=3|11.4866	0.1765	+
chr1	183522787	183522788	SMG7|3UTR|C2U|mut=3|5.9571	0.2143	+
chr1	184043162	184043163	TSEN15|3UTR|C2U|mut=9|12.0682	0.2045	+
chr1	184043202	184043203	TSEN15|3UTR|C2U|mut=3|132.0000	0.1579	+
chr1	185069456	185069457	RNF2|3UTR|C2U|mut=4|NA	0.2105	+
chr1	185269430	185269431	IVNS1ABP|CDS|C2U|mut=11|NA	0.0917	-
chr1	185276713	185276714	IVNS1ABP|CDS|C2U|mut=8|14.3051	0.1356	-
chr1	186306215	186306216	TPR|CDS|C2U|mut=6|NA	0.1111	-
chr1	186360884	186360885	ODR4|CDS|C2U|mut=7|NA	0.2188	+
chr1	186389077	186389078	ODR4|3UTR|C2U|mut=4|10.7333	0.2	+
chr1	192781231	192781232	RGS2|3UTR|C2U|mut=3|30.2632	0.1579	+
chr1	192781300	192781301	RGS2|3UTR|C2U|mut=8|23.8750	0.25	+
chr1	192983686	192983687	UCHL5|3UTR|C2U|mut=5|19.2833	0.2	-
chr1	192984283	192984284	UCHL5|3UTR|C2U|mut=5|12.0915	0.2778	-
chr1	192993027	192993028	UCHL5|CDS|C2U|mut=10|NA	0.1075	-
chr1	197071886	197071887	ASPM|CDS|C2U|mut=4|14.3333	0.1111	-
chr1	198247127	198247128	NEK7|CDS|C2U|mut=3|NA	0.1579	+
chr1	198289912	198289913	NEK7|3UTR|C2U|mut=5|5.9479	0.3333	+
chr1	198290663	198290664	NEK7|3UTR|C2U|mut=3|86.5909	0.1364	+
chr1	198290989	198290990	NEK7|3UTR|C2U|mut=3|13.3036	0.1429	+
chr1	198291051	198291052	NEK7|3UTR|C2U|mut=4|7.7302	0.1429	+
chr1	200374597	200374598	ZNF281|3UTR|C2U|mut=6|11.8543	0.4615	-
chr1	200377830	200377831	ZNF281|CDS|C2U|mut=3|14.3382	0.1765	-
chr1	200618305	200618306	DDX59|CDS|C2U|mut=4|NA	0.1429	-
chr1	200633150	200633151	DDX59|CDS|C2U|mut=7|14.2593	0.2593	-
chr1	200635217	200635218	DDX59|CDS|C2U|mut=5|7.9321	0.1389	-
chr1	200817813	200817814	CAMSAP2|CDS|C2U|mut=4|19.8655	0.2353	+
chr1	200818234	200818235	CAMSAP2|CDS|C2U|mut=3|37.7812	0.1875	+
chr1	200829140	200829141	CAMSAP2|3UTR|C2U|mut=3|22.7500	0.25	+
chr1	201847683	201847684	IPO9|3UTR|C2U|mut=3|26.4000	0.3	+
chr1	201934641	201934642	TIMM17A|CDS|C2U|mut=14|NA	0.0848	+
chr1	201938712	201938713	TIMM17A|3UTR|C2U|mut=10|27.3826	0.087	+
chr1	201938836	201938837	TIMM17A|3UTR|C2U|mut=21|8.0942	0.116	+
chr1	201939041	201939042	TIMM17A|3UTR|C2U|mut=9|166.6688	0.1125	+
chr1	201939090	201939091	TIMM17A|3UTR|C2U|mut=7|22.6100	0.0933	+
chr1	202103435	202103436	ARL8A|3UTR|C2U|mut=4|19.2754	0.1739	-
chr1	202302165	202302166	UBE2T|CDS|C2U|mut=13|24.0240	0.104	-
chr1	202860969	202860970	KLHL12|3UTR|C2U|mut=4|9.1630	0.1111	-
chr1	202887418	202887419	KLHL12|CDS|C2U|mut=6|45.9000	0.12	-
chr1	202894255	202894256	KLHL12|CDS|C2U|mut=5|9.0732	0.122	-
chr1	202910488	202910489	ADIPOR1|3UTR|C2U|mut=11|5.6584	0.11	-
chr1	202992901	202992902	TMEM183A|3UTR|C2U|mut=3|34.2273	0.1364	+
chr1	203822264	203822265	ZC3H11A|3UTR|C2U|mut=5|10.5787	0.1613	+
chr1	205688760	205688761	NUCKS1|CDS|C2U|mut=34|31.6231	0.1033	-
chr1	205737523	205737524	RAB29|3UTR|C2U|mut=3|31.6667	0.1667	-
chr1	205740710	205740711	RAB29|CDS|C2U|mut=4|NA	0.1818	-
chr1	205758506	205758507	SLC41A1|3UTR|C2U|mut=4|30.0615	0.3077	-
chr1	205760142	205760143	SLC41A1|3UTR|C2U|mut=3|9.5176	0.2	-
chr1	206767025	206767026	EIF2D|CDS|C2U|mut=8|14.9677	0.129	-
chr1	206784598	206784599	EIF2D|CDS|C2U|mut=7|11.6029	0.1029	-
chr1	206906325	206906326	MAPKAPK2|3UTR|C2U|mut=3|4.7905	0.2727	+
chr1	206906494	206906495	MAPKAPK2|3UTR|C2U|mut=9|6.2989	0.3214	+
chr1	206907318	206907319	MAPKAPK2|3UTR|C2U|mut=3|16.5000	0.15	+
chr1	207532950	207532951	CD55|CDS|C2U|mut=7|12.8333	0.0946	+
chr1	207533541	207533542	CD55|3UTR|C2U|mut=6|13.4747	0.1463	+
chr1	207930435	207930436	CD46|CDS|C2U|mut=7|4.6726	0.1061	+
chr1	207968237	207968238	CD46|3UTR|C2U|mut=6|12.9811	0.1132	+
chr1	210014324	210014325	UTP25|CDS|C2U|mut=4|18.5714	0.1429	+
chr1	210015644	210015645	UTP25|CDS|C2U|mut=2|25.4545	0.1818	+
chr1	212151705	212151706	INTS7|CDS|C2U|mut=7|36.3404	0.1489	-
chr1	212180048	212180049	INTS7|CDS|C2U|mut=5|NA	0.1111	-
chr1	212224966	212224967	RPL21P28|ncRNA|C2U|mut=5|13.9592	0.1429	-
chr1	212274339	212274340	DTL|CDS|C2U|mut=31|14.5578	0.1824	+
chr1	212274382	212274383	DTL|CDS|C2U|mut=11|47.1353	0.1594	+
chr1	212276416	212276417	DTL|3UTR|C2U|mut=8|7.8847	0.0952	+
chr1	212276588	212276589	DTL|3UTR|C2U|mut=11|5.3645	0.1897	+
chr1	212277239	212277240	DTL|3UTR|C2U|mut=7|23.7674	0.1628	+
chr1	212277381	212277382	DTL|3UTR|C2U|mut=6|21.2979	0.1277	+
chr1	212277413	212277414	DTL|3UTR|C2U|mut=9|34.3565	0.1957	+
chr1	212277558	212277559	DTL|3UTR|C2U|mut=9|24.9609	0.1406	+
chr1	212277679	212277680	DTL|3UTR|C2U|mut=7|18.4211	0.1228	+
chr1	212277784	212277785	DTL|3UTR|C2U|mut=10|11.1050	0.1587	+
chr1	212277838	212277839	DTL|3UTR|C2U|mut=14|7.3128	0.2029	+
chr1	212278109	212278110	DTL|3UTR|C2U|mut=6|11.2679	0.1579	+
chr1	212534001	212534002	PPP2R5A|CDS|C2U|mut=5|23.4524	0.3571	+
chr1	212538318	212538319	PACC1|3UTR|C2U|mut=6|8.1250	0.1071	-
chr1	212911425	212911426	NSL1|3UTR|C2U|mut=5|10.2279	0.1282	-
chr1	214818585	214818586	CENPF|CDS|C2U|mut=8|28.9524	0.0988	+
chr1	214818726	214818727	CENPF|CDS|C2U|mut=6|80.3793	0.1034	+
chr1	214818950	214818951	CENPF|CDS|C2U|mut=11|7.5150	0.1486	+
chr1	214819961	214819962	CENPF|CDS|C2U|mut=8|29.4462	0.0988	+
chr1	215759945	215759946	KCTD3|CDS|C2U|mut=7|NA	0.1489	+
chr1	215794304	215794305	KCTD3|3UTR|C2U|mut=7|42.0955	0.1591	+
chr1	217603957	217603958	GPATCH2|3UTR|C2U|mut=4|22.5833	0.25	-
chr1	218475678	218475679	RRP15|CDS|C2U|mut=6|27.6486	0.1622	+
chr1	218475720	218475721	RRP15|CDS|C2U|mut=9|27.7962	0.1731	+
chr1	218475883	218475884	RRP15|CDS|C2U|mut=5|18.8272	0.1852	+
chr1	218478428	218478429	RRP15|CDS|C2U|mut=9|NA	0.1731	+
chr1	218504396	218504397	RRP15|CDS|C2U|mut=6|30.6182	0.1818	+
chr1	220142138	220142139	EPRS1|3UTR|C2U|mut=17|9.1707	0.1133	-
chr1	220146627	220146628	EPRS1|CDS|C2U|mut=20|108.4916	0.1117	-
chr1	220146673	220146674	EPRS1|CDS|C2U|mut=13|30.2185	0.0861	-
chr1	220152841	220152842	EPRS1|CDS|C2U|mut=22|57.5793	0.1264	-
chr1	220153505	220153506	EPRS1|CDS|C2U|mut=10|32.1961	0.1176	-
chr1	220195774	220195775	EPRS1|CDS|C2U|mut=12|62.2703	0.1081	-
chr1	220232272	220232273	BPNT1|CDS|C2U|mut=5|41.3298	0.1064	-
chr1	220267743	220267744	IARS2|CDS|C2U|mut=12|9.8046	0.1081	+
chr1	220287720	220287721	IARS2|CDS|C2U|mut=14|7.9411	0.0773	+
chr1	220321257	220321258	IARS2|3UTR|C2U|mut=8|4.7125	0.1176	+
chr1	220325011	220325012	RAB3GAP2|CDS|C2U|mut=9|13.7455	0.2727	-
chr1	222801406	222801407	MIA3|CDS|C2U|mut=4|10.4028	0.1111	+
chr1	222802268	222802269	MIA3|CDS|C2U|mut=10|42.9437	0.303	+
chr1	222802355	222802356	MIA3|CDS|C2U|mut=9|8.9833	0.1915	+
chr1	222802616	222802617	MIA3|CDS|C2U|mut=5|67.1591	0.2273	+
chr1	222818946	222818947	MIA3|CDS|C2U|mut=9|NA	0.1343	+
chr1	222826369	222826370	MIA3|CDS|C2U|mut=4|NA	0.1212	+
chr1	222839294	222839295	MIA3|3UTR|C2U|mut=4|16.5236	0.16	+
chr1	223967961	223967962	TP53BP2|3UTR|C2U|mut=6|16.2341	0.1304	-
chr1	223976771	223976772	TP53BP2|CDS|C2U|mut=7|14.7109	0.2188	-
chr1	224348642	224348643	FBXO28|3UTR|C2U|mut=5|9.7206	0.1471	+
chr1	224377979	224377980	DEGS1|CDS|C2U|mut=11|18.0556	0.1111	+
chr1	224475613	224475614	NVL|CDS|C2U|mut=7|13.6084	0.1346	-
chr1	224492828	224492829	NVL|CDS|C2U|mut=7|NA	0.2	-
chr1	224495779	224495780	NVL|CDS|C2U|mut=6|14.2600	0.12	-
chr1	225977272	225977273	SRP9|3UTR|C2U|mut=24|4.6119	0.0814	+
chr1	225977520	225977521	SRP9|3UTR|C2U|mut=20|13.4774	0.101	+
chr1	225977609	225977610	SRP9|3UTR|C2U|mut=21|9.1101	0.0686	+
chr1	225977854	225977855	SRP9|3UTR|C2U|mut=23|9.5774	0.1192	+
chr1	225978080	225978081	SRP9|3UTR|C2U|mut=12|5.9194	0.0902	+
chr1	226107659	226107660	PYCR2|3UTR|C2U|mut=6|19.3061	0.1277	-
chr1	226172532	226172533	SDE2|3UTR|C2U|mut=2|12.2667	0.2	-
chr1	226334011	226334012	ACBD3|3UTR|C2U|mut=8|3.7924	0.0899	-
chr1	226419853	226419854	LIN9|3UTR|C2U|mut=8|11.9631	0.2581	-
chr1	226421115	226421116	LIN9|CDS|C2U|mut=9|39.2885	0.1731	-
chr1	226453990	226453991	LIN9|CDS|C2U|mut=4|NA	0.1333	-
chr1	227178245	227178246	CDC42BPA|3UTR|C2U|mut=3|21.9141	0.1875	-
chr1	227268646	227268647	CDC42BPA|CDS|C2U|mut=5|NA	0.2273	-
chr1	227505580	227505581	CDC42BPA|5UTR|C2U|mut=6|57.1429	0.2857	-
chr1	227946968	227946969	SNAP47|CDS|C2U|mut=9|13.4308	0.1154	+
chr1	227947028	227947029	SNAP47|CDS|C2U|mut=17|33.6982	0.1635	+
chr1	227968706	227968707	SNAP47|3UTR|C2U|mut=8|23.6205	0.1231	+
chr1	227968846	227968847	SNAP47|3UTR|C2U|mut=5|22.3333	0.2381	+
chr1	228285972	228285973	ARF1|3UTR|C2U|mut=47|8.7192	0.1119	+
chr1	228288677	228288678	C1orf35|3UTR|C2U|mut=13|34.4563	0.1262	-
chr1	228334579	228334580	GUK1|CDS|C2U|mut=15|NA	0.098	+
chr1	228645245	228645246	H2AW|CDS|C2U|mut=8|21.2021	0.0941	-
chr1	228879498	228879499	RHOU|3UTR|C2U|mut=2|18.6400	0.2	+
chr1	228881949	228881950	RHOU|3UTR|C2U|mut=4|15.2000	0.2105	+
chr1	229462691	229462692	CCSAP|CDS|C2U|mut=3|NA	0.1667	-
chr1	229586292	229586293	NUP133|CDS|C2U|mut=5|NA	0.1163	-
chr1	229652674	229652675	ABCB10|3UTR|C2U|mut=5|7.7201	0.1515	-
chr1	229729145	229729146	TAF5L|3UTR|C2U|mut=5|23.7037	0.2381	-
chr1	229729423	229729424	TAF5L|3UTR|C2U|mut=3|39.0000	0.25	-
chr1	229730010	229730011	TAF5L|3UTR|C2U|mut=9|11.1447	0.2368	-
chr1	230415741	230415742	GALNT2|3UTR|C2U|mut=5|24.4172	0.1515	+
chr1	230416486	230416487	GALNT2|3UTR|C2U|mut=6|7.5385	0.1	+
chr1	230417304	230417305	GALNT2|3UTR|C2U|mut=7|5.1064	0.0897	+
chr1	230820866	230820867	COG2|CDS|C2U|mut=5|15.1515	0.1515	+
chr1	230829066	230829067	COG2|CDS|C2U|mut=14|147.3684	0.2456	+
chr1	231125950	231125951	ARV1|CDS|C2U|mut=16|21.8905	0.2388	+
chr1	231136241	231136242	ARV1|3UTR|C2U|mut=9|27.5250	0.25	+
chr1	231359840	231359841	C1orf131|3UTR|C2U|mut=10|13.4280	0.1724	-
chr1	231500470	231500471	EGLN1|3UTR|C2U|mut=3|45.6111	0.1667	-
chr1	231557025	231557026	EGLN1|CDS|C2U|mut=10|29.0455	0.1818	-
chr1	231701138	231701139	TSNAX|3UTR|C2U|mut=4|8.0238	0.125	+
chr1	231701591	231701592	TSNAX|3UTR|C2U|mut=7|10.4929	0.1346	+
chr1	232575092	232575093	SIPA1L2|CDS|C2U|mut=2|50.5455	0.1818	-
chr1	233114251	233114252	NTPCR|3UTR|C2U|mut=5|4.6861	0.1613	+
chr1	233511711	233511712	MAP3K21|CDS|C2U|mut=5|41.5000	0.25	+
chr1	235272688	235272689	TOMM20|3UTR|C2U|mut=10|7.4801	0.1351	-
chr1	235273670	235273671	TOMM20|3UTR|C2U|mut=42|59.5553	0.166	-
chr1	235345215	235345216	ARID4B|CDS|C2U|mut=7|20.8589	0.2258	-
chr1	235493244	235493245	GGPS1|5UTR|C2U|mut=3|15.8000	0.2	+
chr1	235577844	235577845	TBCE|CDS|C2U|mut=5|33.7195	0.122	+
chr1	235602185	235602186	TBCE|CDS|C2U|mut=6|NA	0.1	+
chr1	242035501	242035502	EXO1|CDS|C2U|mut=11|7.7744	0.0982	+
chr1	242042191	242042192	EXO1|CDS|C2U|mut=12|23.2238	0.0839	+
chr1	242042221	242042222	EXO1|CDS|C2U|mut=32|22.3090	0.2302	+
chr1	243288819	243288820	CEP170|3UTR|C2U|mut=7|22.5987	0.1707	-
chr1	243289602	243289603	CEP170|3UTR|C2U|mut=7|6.4481	0.175	-
chr1	243327901	243327902	CEP170|CDS|C2U|mut=8|11.7500	0.2222	-
chr1	243666278	243666279	AKT3|3UTR|C2U|mut=8|9.0466	0.1951	-
chr1	244217648	244217649	ZBTB18|CDS|C2U|mut=2|14.6446	0.1818	+
chr1	244869855	244869856	DESI2|3UTR|C2U|mut=4|9.7273	0.1111	+
chr1	244869986	244869987	DESI2|3UTR|C2U|mut=8|26.1381	0.2162	+
chr1	244870440	244870441	DESI2|3UTR|C2U|mut=4|12.0000	0.1538	+
chr1	244871264	244871265	DESI2|3UTR|C2U|mut=6|8.7891	0.0952	+
chr1	246903553	246903554	SCCPDH|CDS|C2U|mut=4|NA	0.125	+
chr1	247013448	247013449	AHCTF1|CDS|C2U|mut=6|21.0366	0.1463	-
chr1	247464039	247464040	ZNF496|CDS|C2U|mut=4|112.9091	0.1818	-
chr1	249143314	249143315	ZNF672|3UTR|C2U|mut=4|29.2000	0.2667	+
chr10	300116	300117	ZMYND11|3UTR|C2U|mut=3|14.1600	0.2	+
chr10	1063270	1063271	GTPBP4|3UTR|C2U|mut=17|6.0712	0.1491	+
chr10	3819349	3819350	KLF6|3UTR|C2U|mut=6|22.2857	0.4286	-
chr10	3820495	3820496	KLF6|3UTR|C2U|mut=4|93.0000	0.25	-
chr10	5681243	5681244	ASB13|3UTR|C2U|mut=4|44.3678	0.1379	-
chr10	5681576	5681577	ASB13|3UTR|C2U|mut=3|15.8889	0.25	-
chr10	5788817	5788818	TASOR2|CDS|C2U|mut=6|26.3250	0.1875	+
chr10	5789852	5789853	TASOR2|CDS|C2U|mut=6|6.7013	0.1818	+
chr10	5789994	5789995	TASOR2|CDS|C2U|mut=7|74.0698	0.1628	+
chr10	5790910	5790911	TASOR2|CDS|C2U|mut=6|9.9199	0.1277	+
chr10	5790996	5790997	TASOR2|CDS|C2U|mut=7|20.6698	0.1321	+
chr10	5791265	5791266	TASOR2|CDS|C2U|mut=11|20.6348	0.234	+
chr10	5836921	5836922	GDI2|CDS|C2U|mut=16|NA	0.1221	-
chr10	5960395	5960396	FBH1|CDS|C2U|mut=8|NA	0.2759	+
chr10	6276618	6276619	PFKFB3|3UTR|C2U|mut=4|44.0417	0.1667	+
chr10	6276668	6276669	PFKFB3|3UTR|C2U|mut=4|20.4286	0.1905	+
chr10	7201831	7201832	SFMBT2|3UTR|C2U|mut=5|19.7619	0.2381	-
chr10	7841133	7841134	ATP5F1C|CDS|C2U|mut=16|18.0140	0.1119	+
chr10	8056665	8056666	TAF3|CDS|C2U|mut=4|NA	0.1905	+
chr10	11962546	11962547	UPF2|3UTR|C2U|mut=4|6.3626	0.1538	-
chr10	12207967	12207968	NUDT5|3UTR|C2U|mut=2|21.9697	0.1818	-
chr10	13237165	13237166	MCM10|CDS|C2U|mut=10|9.4165	0.1408	+
chr10	13251323	13251324	MCM10|3UTR|C2U|mut=9|9.1545	0.0891	+
chr10	14884669	14884670	HSPA14|ncRNA|C2U|mut=4|28.1212	0.1212	+
chr10	14887078	14887079	HSPA14|3UTR|C2U|mut=4|12.1481	0.1905	+
chr10	14944488	14944489	SUV39H2|CDS|C2U|mut=9|13.6500	0.225	+
chr10	15145626	15145627	RPP38|CDS|C2U|mut=6|132.9474	0.1053	+
chr10	15145942	15145943	RPP38|CDS|C2U|mut=6|113.8889	0.2222	+
chr10	16554673	16554674	PTER|3UTR|C2U|mut=4|43.2000	0.4	+
chr10	17271690	17271691	VIM|CDS|C2U|mut=28|19.8290	0.0791	+
chr10	17757092	17757093	STAM|3UTR|C2U|mut=3|12.9333	0.3	+
chr10	18968102	18968103	ARL5B|3UTR|C2U|mut=3|24.4545	0.1364	+
chr10	22618220	22618221	COMMD3-BMI1|CDS|C2U|mut=8|NA	0.1356	+
chr10	22826051	22826052	PIP4K2A|3UTR|C2U|mut=3|19.4857	0.2	-
chr10	24874025	24874026	ARHGAP21|CDS|C2U|mut=6|28.5918	0.2143	-
chr10	27400509	27400510	YME1L1|3UTR|C2U|mut=3|16.5510	0.1429	-
chr10	27423865	27423866	YME1L1|CDS|C2U|mut=12|19.4074	0.1481	-
chr10	27459914	27459915	MASTL|CDS|C2U|mut=4|7.8610	0.1176	+
chr10	27827663	27827664	RAB18|3UTR|C2U|mut=4|21.6667	0.1429	+
chr10	27827703	27827704	RAB18|3UTR|C2U|mut=8|7.8707	0.2424	+
chr10	28824538	28824539	WAC|CDS|C2U|mut=9|10.8462	0.2308	+
chr10	28908654	28908655	WAC|3UTR|C2U|mut=12|8.3944	0.1121	+
chr10	28909386	28909387	WAC|3UTR|C2U|mut=19|11.3853	0.1597	+
chr10	28909781	28909782	WAC|3UTR|C2U|mut=8|24.5714	0.1667	+
chr10	31812916	31812917	ZEB1|CDS|C2U|mut=6|8.8571	0.2857	+
chr10	31817022	31817023	ZEB1|3UTR|C2U|mut=4|5.1180	0.1739	+
chr10	32311136	32311137	KIF5B|CDS|C2U|mut=5|NA	0.1667	-
chr10	32556946	32556947	EPC1|3UTR|C2U|mut=4|NA	0.1212	-
chr10	32557994	32557995	EPC1|CDS|C2U|mut=8|63.2000	0.2667	-
chr10	32580194	32580195	EPC1|CDS|C2U|mut=8|12.8000	0.5333	-
chr10	43288546	43288547	BMS1|CDS|C2U|mut=5|28.4444	0.1111	+
chr10	43292206	43292207	BMS1|CDS|C2U|mut=7|364.4038	0.1346	+
chr10	43297615	43297616	BMS1|CDS|C2U|mut=12|NA	0.2609	+
chr10	43312809	43312810	BMS1|CDS|C2U|mut=8|53.6410	0.2051	+
chr10	43319202	43319203	BMS1|CDS|C2U|mut=5|50.3000	0.1	+
chr10	43325796	43325797	BMS1|CDS|C2U|mut=11|NA	0.1667	+
chr10	43881616	43881617	HNRNPF|3UTR|C2U|mut=9|13.7875	0.1636	-
chr10	43882034	43882035	HNRNPF|3UTR|C2U|mut=14|10.1085	0.0886	-
chr10	43882699	43882700	HNRNPF|CDS|C2U|mut=29|12.0949	0.1003	-
chr10	43883005	43883006	HNRNPF|CDS|C2U|mut=36|12.4369	0.1401	-
chr10	45498971	45498972	ZNF22|CDS|C2U|mut=6|9.6375	0.125	+
chr10	45499122	45499123	ZNF22|CDS|C2U|mut=6|26.7955	0.1364	+
chr10	45499507	45499508	ZNF22|3UTR|C2U|mut=5|6.5521	0.2083	+
chr10	45499643	45499644	ZNF22|3UTR|C2U|mut=6|13.9815	0.1667	+
chr10	45499745	45499746	ZNF22|3UTR|C2U|mut=5|7.4516	0.1163	+
chr10	45500339	45500340	ZNF22|3UTR|C2U|mut=3|16.4786	0.15	+
chr10	49654549	49654550	ARHGAP22|CDS|C2U|mut=5|NA	0.1852	-
chr10	51589362	51589363	NCOA4|3UTR|C2U|mut=5|50.8974	0.3846	+
chr10	51589929	51589930	NCOA4|3UTR|C2U|mut=3|18.4769	0.2	+
chr10	51590108	51590109	NCOA4|3UTR|C2U|mut=7|37.3510	0.1061	+
chr10	51769732	51769733	AGAP6|CDS|C2U|mut=7|NA	0.2121	+
chr10	58117347	58117348	ZWINT|3UTR|C2U|mut=7|13.2562	0.0909	-
chr10	58117665	58117666	ZWINT|3UTR|C2U|mut=19|11.0437	0.1187	-
chr10	58117870	58117871	ZWINT|3UTR|C2U|mut=27|12.9586	0.1324	-
chr10	60155097	60155098	TFAM|3UTR|C2U|mut=9|4.0130	0.1636	+
chr10	60155112	60155113	TFAM|3UTR|C2U|mut=6|10.5152	0.1034	+
chr10	60155737	60155738	TFAM|3UTR|C2U|mut=10|6.7438	0.2	+
chr10	60475953	60475954	FAM133CP|ncRNA|C2U|mut=3|NA	0.2308	+
chr10	62551715	62551716	CDK1|CDS|C2U|mut=24|6.8113	0.1132	+
chr10	62554162	62554163	CDK1|3UTR|C2U|mut=10|8.8329	0.2381	+
chr10	62554294	62554295	CDK1|3UTR|C2U|mut=7|15.5556	0.1296	+
chr10	64566917	64566918	ADO|3UTR|C2U|mut=2|34.3273	0.1818	+
chr10	69676908	69676909	SIRT1|3UTR|C2U|mut=4|12.4444	0.1481	+
chr10	70098419	70098420	HNRNPH3|CDS|C2U|mut=10|6.7419	0.0877	+
chr10	70098963	70098964	HNRNPH3|CDS|C2U|mut=15|NA	0.1181	+
chr10	70101910	70101911	HNRNPH3|3UTR|C2U|mut=12|7.8574	0.125	+
chr10	70102673	70102674	HNRNPH3|3UTR|C2U|mut=9|21.5625	0.1304	+
chr10	70102893	70102894	HNRNPH3|3UTR|C2U|mut=6|10.2103	0.2069	+
chr10	70515235	70515236	CCAR1|CDS|C2U|mut=15|19.6449	0.1705	+
chr10	70515262	70515263	CCAR1|CDS|C2U|mut=6|NA	0.1091	+
chr10	70520842	70520843	CCAR1|CDS|C2U|mut=13|34.2229	0.1566	+
chr10	70532787	70532788	CCAR1|CDS|C2U|mut=8|NA	0.1212	+
chr10	70549525	70549526	CCAR1|CDS|C2U|mut=11|44.4425	0.1264	+
chr10	70549619	70549620	CCAR1|CDS|C2U|mut=10|31.6522	0.1449	+
chr10	70550983	70550984	CCAR1|CDS|C2U|mut=12|14.4000	0.1558	+
chr10	70670957	70670958	DDX50|CDS|C2U|mut=9|65.1236	0.1011	+
chr10	70694073	70694074	DDX50|CDS|C2U|mut=14|32.2130	0.1296	+
chr10	70694584	70694585	DDX50|CDS|C2U|mut=4|NA	0.1379	+
chr10	70719595	70719596	DDX21|CDS|C2U|mut=19|57.6278	0.1652	+
chr10	70719677	70719678	DDX21|CDS|C2U|mut=19|27.4284	0.1118	+
chr10	70731765	70731766	DDX21|CDS|C2U|mut=15|26.1039	0.0974	+
chr10	70743131	70743132	DDX21|3UTR|C2U|mut=23|24.9997	0.1949	+
chr10	70743695	70743696	DDX21|3UTR|C2U|mut=26|13.7335	0.1595	+
chr10	70743780	70743781	DDX21|3UTR|C2U|mut=14|10.5983	0.0733	+
chr10	70744288	70744289	DDX21|3UTR|C2U|mut=11|15.7286	0.1196	+
chr10	70744345	70744346	DDX21|3UTR|C2U|mut=9|7.2489	0.0947	+
chr10	70744531	70744532	DDX21|3UTR|C2U|mut=9|7.3935	0.0796	+
chr10	70744559	70744560	DDX21|3UTR|C2U|mut=8|8.7498	0.092	+
chr10	70744640	70744641	DDX21|3UTR|C2U|mut=8|9.8627	0.2353	+
chr10	70770739	70770740	KIFBP|CDS|C2U|mut=3|NA	0.1364	+
chr10	70775871	70775872	KIFBP|CDS|C2U|mut=4|30.4375	0.125	+
chr10	70776131	70776132	KIFBP|CDS|C2U|mut=13|21.1397	0.4483	+
chr10	70776231	70776232	KIFBP|3UTR|C2U|mut=5|11.2247	0.1515	+
chr10	70776286	70776287	KIFBP|3UTR|C2U|mut=2|38.5000	0.1818	+
chr10	70776521	70776522	KIFBP|3UTR|C2U|mut=7|45.6944	0.3889	+
chr10	71910497	71910498	SAR1A|3UTR|C2U|mut=5|8.7044	0.1042	-
chr10	71910611	71910612	SAR1A|3UTR|C2U|mut=7|22.1900	0.14	-
chr10	71911661	71911662	SAR1A|3UTR|C2U|mut=6|7.7191	0.1538	-
chr10	71968990	71968991	PPA1|CDS|C2U|mut=14|NA	0.1609	-
chr10	71969388	71969389	PPA1|CDS|C2U|mut=14|12.3812	0.0875	-
chr10	71973270	71973271	PPA1|CDS|C2U|mut=14|NA	0.0828	-
chr10	71973285	71973286	PPA1|CDS|C2U|mut=14|9.5156	0.1094	-
chr10	71977632	71977633	PPA1|CDS|C2U|mut=17|NA	0.1069	-
chr10	72183093	72183094	EIF4EBP2|3UTR|C2U|mut=5|5.8256	0.1163	+
chr10	72183405	72183406	EIF4EBP2|3UTR|C2U|mut=6|5.5856	0.125	+
chr10	73576159	73576160	PSAP|3UTR|C2U|mut=8|8.0239	0.0909	-
chr10	73576742	73576743	PSAP|3UTR|C2U|mut=23|3.7773	0.0712	-
chr10	73577107	73577108	PSAP|3UTR|C2U|mut=27|5.5649	0.1031	-
chr10	73993406	73993407	ANAPC16|3UTR|C2U|mut=8|12.5455	0.2667	+
chr10	74034967	74034968	DDIT4|3UTR|C2U|mut=51|12.4291	0.1126	+
chr10	74034988	74034989	DDIT4|3UTR|C2U|mut=39|26.8902	0.0724	+
chr10	74035187	74035188	DDIT4|3UTR|C2U|mut=39|15.8489	0.1024	+
chr10	74035242	74035243	DDIT4|3UTR|C2U|mut=58|17.5409	0.1638	+
chr10	74128033	74128034	MICU1|CDS|C2U|mut=6|25.7727	0.1818	-
chr10	74647106	74647107	MCU|3UTR|C2U|mut=6|6.8634	0.375	+
chr10	75005899	75005900	DNAJC9|CDS|C2U|mut=3|86.4000	0.15	-
chr10	75010397	75010398	MRPS16|3UTR|C2U|mut=6|6.5694	0.1579	-
chr10	75542952	75542953	CHCHD1|3UTR|C2U|mut=10|23.8988	0.1587	+
chr10	75542968	75542969	CHCHD1|3UTR|C2U|mut=5|13.1592	0.1471	+
chr10	75543011	75543012	CHCHD1|3UTR|C2U|mut=4|11.4327	0.125	+
chr10	75543055	75543056	CHCHD1|3UTR|C2U|mut=5|24.1738	0.1282	+
chr10	75573696	75573697	CAMK2G|3UTR|C2U|mut=4|15.1469	0.1818	-
chr10	75573843	75573844	CAMK2G|3UTR|C2U|mut=3|21.8036	0.2143	-
chr10	77157717	77157718	ZNF503|3UTR|C2U|mut=5|88.2143	0.1429	-
chr10	77157798	77157799	ZNF503|3UTR|C2U|mut=3|33.1842	0.1579	-
chr10	77158090	77158091	ZNF503|3UTR|C2U|mut=20|44.0143	0.2	-
chr10	77158259	77158260	ZNF503|3UTR|C2U|mut=10|59.1163	0.1163	-
chr10	77158800	77158801	ZNF503|CDS|C2U|mut=10|393.7273	0.0909	-
chr10	77159562	77159563	ZNF503|CDS|C2U|mut=13|36.0283	0.0828	-
chr10	79795311	79795312	RPS24|CDS|C2U|mut=177|13.9650	0.0846	+
chr10	79795404	79795405	RPS24|CDS|C2U|mut=96|28.2547	0.1774	+
chr10	81114028	81114029	PPIF|3UTR|C2U|mut=9|7.0160	0.15	+
chr10	81114275	81114276	PPIF|3UTR|C2U|mut=5|17.5739	0.1	+
chr10	81114508	81114509	PPIF|3UTR|C2U|mut=4|19.9704	0.1481	+
chr10	81114781	81114782	PPIF|3UTR|C2U|mut=7|8.2961	0.1628	+
chr10	82192042	82192043	PRXL2A|3UTR|C2U|mut=3|15.0682	0.15	+
chr10	85912109	85912110	GHITM|3UTR|C2U|mut=11|6.4913	0.125	+
chr10	88195399	88195400	WAPL|3UTR|C2U|mut=3|13.1429	0.2	-
chr10	88197248	88197249	WAPL|3UTR|C2U|mut=3|27.0667	0.2	-
chr10	88213489	88213490	WAPL|CDS|C2U|mut=5|9.7619	0.119	-
chr10	88259575	88259576	WAPL|CDS|C2U|mut=4|31.2727	0.1818	-
chr10	88260123	88260124	WAPL|CDS|C2U|mut=7|9.1412	0.2059	-
chr10	88683749	88683750	BMPR1A|3UTR|C2U|mut=3|8.0278	0.1667	+
chr10	88810625	88810626	GLUD1|3UTR|C2U|mut=6|14.3002	0.1935	-
chr10	88911444	88911445	SHLD2|CDS|C2U|mut=3|3.5090	0.1765	+
chr10	88911823	88911824	SHLD2|CDS|C2U|mut=4|45.6429	0.1429	+
chr10	89272917	89272918	MINPP1|CDS|C2U|mut=2|NA	0.1818	+
chr10	89514226	89514227	ATAD1|3UTR|C2U|mut=9|14.0522	0.1071	-
chr10	93624013	93624014	TNKS2|3UTR|C2U|mut=4|3.0943	0.1667	+
chr10	94111384	94111385	MARCHF5|3UTR|C2U|mut=3|27.1786	0.1429	+
chr10	95720379	95720380	PIPSL|ncRNA|C2U|mut=6|4.8333	0.1667	-
chr10	96997527	96997528	PDLIM1|3UTR|C2U|mut=8|9.1167	0.1739	-
chr10	96997807	96997808	PDLIM1|CDS|C2U|mut=7|29.6000	0.1273	-
chr10	97365768	97365769	ALDH18A1|3UTR|C2U|mut=7|6.8261	0.1667	-
chr10	97423940	97423941	TCTN3|CDS|C2U|mut=4|12.2308	0.1429	-
chr10	97442438	97442439	TCTN3|CDS|C2U|mut=7|NA	0.1373	-
chr10	97920139	97920140	ZNF518A|CDS|C2U|mut=3|21.0000	0.1667	+
chr10	98281204	98281205	TM9SF3|3UTR|C2U|mut=5|7.7781	0.1087	-
chr10	98510382	98510383	RPL13AP5|ncRNA|C2U|mut=235|30.0504	0.178	+
chr10	98510613	98510614	RPL13AP5|ncRNA|C2U|mut=71|22.3938	0.1395	+
chr10	98983619	98983620	ARHGAP19|3UTR|C2U|mut=4|8.5865	0.25	-
chr10	99092972	99092973	FRAT2|3UTR|C2U|mut=3|16.3896	0.1429	-
chr10	99093543	99093544	FRAT2|3UTR|C2U|mut=9|11.3087	0.3913	-
chr10	99216848	99216849	ZDHHC16|3UTR|C2U|mut=4|30.7862	0.1379	+
chr10	99520330	99520331	ZFYVE27|3UTR|C2U|mut=4|14.5778	0.2222	+
chr10	99968002	99968003	R3HCC1L|CDS|C2U|mut=7|11.7917	0.2917	+
chr10	99968470	99968471	R3HCC1L|CDS|C2U|mut=6|5.9826	0.1395	+
chr10	99969039	99969040	R3HCC1L|CDS|C2U|mut=6|15.0517	0.2069	+
chr10	99969169	99969170	R3HCC1L|CDS|C2U|mut=3|12.3500	0.15	+
chr10	100004041	100004042	R3HCC1L|3UTR|C2U|mut=7|12.0556	0.2333	+
chr10	100004073	100004074	R3HCC1L|3UTR|C2U|mut=8|6.9913	0.2667	+
chr10	100004189	100004190	R3HCC1L|3UTR|C2U|mut=14|21.5170	0.3182	+
chr10	101156967	101156968	GOT1|3UTR|C2U|mut=3|10.4585	0.2308	-
chr10	101157128	101157129	GOT1|3UTR|C2U|mut=12|11.8106	0.1967	-
chr10	101472469	101472470	COX15|3UTR|C2U|mut=3|55.7647	0.1765	-
chr10	101910567	101910568	ERLIN1|3UTR|C2U|mut=8|13.3816	0.1159	-
chr10	101911083	101911084	ERLIN1|3UTR|C2U|mut=11|8.2253	0.1209	-
chr10	101948349	101948350	CHUK|3UTR|C2U|mut=10|12.7178	0.2083	-
chr10	102034492	102034493	BLOC1S2|3UTR|C2U|mut=6|30.8000	0.24	-
chr10	102035033	102035034	BLOC1S2|3UTR|C2U|mut=7|6.5862	0.1207	-
chr10	102121900	102121901	SCD|3UTR|C2U|mut=26|5.8465	0.0959	+
chr10	102123181	102123182	SCD|3UTR|C2U|mut=24|3.7250	0.0845	+
chr10	102684154	102684155	SLF2|CDS|C2U|mut=3|NA	0.1429	+
chr10	102722530	102722531	SLF2|3UTR|C2U|mut=3|13.2941	0.1765	+
chr10	102722799	102722800	SLF2|3UTR|C2U|mut=4|10.6667	0.1905	+
chr10	102747608	102747609	TWNK|5UTR|C2U|mut=10|13.1818	0.2778	+
chr10	102747718	102747719	TWNK|5UTR|C2U|mut=3|NA	0.1579	+
chr10	102747805	102747806	TWNK|5UTR|C2U|mut=7|95.0833	0.1458	+
chr10	102748081	102748082	TWNK|CDS|C2U|mut=4|NA	0.1481	+
chr10	102749007	102749008	TWNK|CDS|C2U|mut=4|50.7826	0.1739	+
chr10	102749424	102749425	TWNK|CDS|C2U|mut=4|37.8182	0.1818	+
chr10	102749563	102749564	TWNK|CDS|C2U|mut=5|NA	0.1282	+
chr10	102753077	102753078	TWNK|CDS|C2U|mut=8|37.3984	0.1951	+
chr10	102753193	102753194	TWNK|CDS|C2U|mut=4|NA	0.1538	+
chr10	102753691	102753692	TWNK|3UTR|C2U|mut=8|36.9756	0.1951	+
chr10	102753833	102753834	TWNK|3UTR|C2U|mut=4|18.3048	0.1143	+
chr10	103338997	103338998	POLL|3UTR|C2U|mut=8|64.1600	0.4	-
chr10	103541344	103541345	NPM3|3UTR|C2U|mut=10|NA	0.0935	-
chr10	103545560	103545561	OGA|3UTR|C2U|mut=5|11.5246	0.102	-
chr10	103826512	103826513	HPS6|CDS|C2U|mut=4|NA	0.2857	+
chr10	103900702	103900703	PPRC1|CDS|C2U|mut=4|26.6765	0.1176	+
chr10	103919028	103919029	NOLC1|CDS|C2U|mut=15|NA	0.098	+
chr10	103919284	103919285	NOLC1|CDS|C2U|mut=14|NA	0.0897	+
chr10	103921360	103921361	NOLC1|CDS|C2U|mut=30|NA	0.1515	+
chr10	103922210	103922211	NOLC1|3UTR|C2U|mut=17|11.3210	0.1441	+
chr10	103922238	103922239	NOLC1|3UTR|C2U|mut=10|7.1753	0.1124	+
chr10	103922439	103922440	NOLC1|3UTR|C2U|mut=13|48.5153	0.1083	+
chr10	103923205	103923206	NOLC1|3UTR|C2U|mut=50|12.2229	0.2825	+
chr10	103923321	103923322	NOLC1|3UTR|C2U|mut=29|25.1324	0.1593	+
chr10	104141906	104141907	GBF1|CDS|C2U|mut=7|13.0882	0.2059	+
chr10	104417032	104417033	TRIM8|CDS|C2U|mut=7|36.8900	0.35	+
chr10	105049323	105049324	INA|3UTR|C2U|mut=4|10.4333	0.2667	+
chr10	105063068	105063069	PCGF6|3UTR|C2U|mut=9|25.6923	0.2308	-
chr10	105063665	105063666	PCGF6|CDS|C2U|mut=6|30.5600	0.24	-
chr10	105148482	105148483	TAF5|3UTR|C2U|mut=3|NA	0.1579	+
chr10	112340742	112340743	SMC3|CDS|C2U|mut=8|NA	0.2105	+
chr10	112342338	112342339	SMC3|CDS|C2U|mut=5|NA	0.2381	+
chr10	112342358	112342359	SMC3|CDS|C2U|mut=9|NA	0.1169	+
chr10	112343222	112343223	SMC3|CDS|C2U|mut=14|130.9495	0.1414	+
chr10	112350276	112350277	SMC3|CDS|C2U|mut=9|17.7907	0.1047	+
chr10	112356217	112356218	SMC3|CDS|C2U|mut=10|NA	0.1031	+
chr10	112356265	112356266	SMC3|CDS|C2U|mut=12|NA	0.129	+
chr10	112357927	112357928	SMC3|CDS|C2U|mut=9|10.8000	0.1059	+
chr10	112361526	112361527	SMC3|CDS|C2U|mut=15|15.2521	0.1765	+
chr10	112364164	112364165	SMC3|3UTR|C2U|mut=7|6.8409	0.1591	+
chr10	112771404	112771405	SHOC2|CDS|C2U|mut=6|19.5172	0.2069	+
chr10	113909775	113909776	GPAM|3UTR|C2U|mut=2|15.2857	0.2	-
chr10	115489681	115489682	CASP7|3UTR|C2U|mut=3|5.7000	0.2	+
chr10	115489909	115489910	CASP7|3UTR|C2U|mut=7|7.0325	0.2059	+
chr10	115490098	115490099	CASP7|3UTR|C2U|mut=12|14.3438	0.375	+
chr10	115490137	115490138	CASP7|3UTR|C2U|mut=3|15.8693	0.1364	+
chr10	115594719	115594720	DCLRE1A|3UTR|C2U|mut=6|11.1000	0.2	-
chr10	115594765	115594766	DCLRE1A|3UTR|C2U|mut=3|15.3857	0.2143	-
chr10	115608811	115608812	DCLRE1A|CDS|C2U|mut=11|NA	0.5	-
chr10	115610059	115610060	DCLRE1A|CDS|C2U|mut=4|66.4615	0.3077	-
chr10	116735130	116735131	TRUB1|CDS|C2U|mut=6|9.2812	0.25	+
chr10	116735172	116735173	TRUB1|3UTR|C2U|mut=5|15.0794	0.2778	+
chr10	116736722	116736723	TRUB1|3UTR|C2U|mut=6|26.4667	0.2	+
chr10	116736921	116736922	TRUB1|3UTR|C2U|mut=2|153.8182	0.1818	+
chr10	119042344	119042345	PDZD8|3UTR|C2U|mut=3|12.2344	0.1875	-
chr10	119043546	119043547	PDZD8|CDS|C2U|mut=5|12.0960	0.1515	-
chr10	119043819	119043820	PDZD8|CDS|C2U|mut=4|5.8730	0.2857	-
chr10	120795302	120795303	EIF3A|3UTR|C2U|mut=12|13.7500	0.2	-
chr10	120801653	120801654	EIF3A|CDS|C2U|mut=43|38.1022	0.108	-
chr10	120801913	120801914	EIF3A|CDS|C2U|mut=24|51.0945	0.0782	-
chr10	120810125	120810126	EIF3A|CDS|C2U|mut=16|12.8889	0.0889	-
chr10	121436405	121436406	BAG3|CDS|C2U|mut=5|13.1938	0.1316	+
chr10	121436409	121436410	BAG3|CDS|C2U|mut=10|22.9808	0.25	+
chr10	121436664	121436665	BAG3|CDS|C2U|mut=6|12.9928	0.1304	+
chr10	121436762	121436763	BAG3|CDS|C2U|mut=5|3.9354	0.1351	+
chr10	121590952	121590953	MCMBP|3UTR|C2U|mut=9|4.7207	0.1406	-
chr10	121595117	121595118	MCMBP|CDS|C2U|mut=7|27.0508	0.1186	-
chr10	121607189	121607190	MCMBP|CDS|C2U|mut=11|NA	0.1358	-
chr10	121700683	121700684	SEC23IP|3UTR|C2U|mut=5|34.0584	0.2273	+
chr10	122114313	122114314	RPL21|CDS|C2U|mut=9|19.5786	0.0947	-
chr10	123500748	123500749	ATE1|3UTR|C2U|mut=3|24.1324	0.1765	-
chr10	123502802	123502803	ATE1|3UTR|C2U|mut=3|9.8906	0.1875	-
chr10	124273928	124273929	HTRA1|3UTR|C2U|mut=3|38.0400	0.3	+
chr10	124751237	124751238	IKZF5|3UTR|C2U|mut=5|18.3333	0.3571	-
chr10	124813375	124813376	ACADSB|3UTR|C2U|mut=6|NA	0.24	+
chr10	126523503	126523504	ABRAXAS2|CDS|C2U|mut=5|11.1170	0.1064	+
chr10	126524081	126524082	ABRAXAS2|3UTR|C2U|mut=5|24.6667	0.3333	+
chr10	126524609	126524610	ABRAXAS2|3UTR|C2U|mut=5|13.1250	0.25	+
chr10	126524918	126524919	ABRAXAS2|3UTR|C2U|mut=4|8.3200	0.16	+
chr10	126631658	126631659	ZRANB1|CDS|C2U|mut=4|9.1429	0.3077	+
chr10	126674180	126674181	ZRANB1|3UTR|C2U|mut=4|NA	0.2353	+
chr10	126678229	126678230	CTBP2|CDS|C2U|mut=8|53.5556	0.2222	-
chr10	127519209	127519210	BCCIP|CDS|C2U|mut=10|NA	0.1389	+
chr10	127530830	127530831	BCCIP|3UTR|C2U|mut=6|14.9538	0.2308	+
chr10	127541789	127541790	BCCIP|CDS|C2U|mut=5|11.6786	0.1667	+
chr10	127542724	127542725	DHX32|CDS|C2U|mut=2|NA	0.1818	-
chr10	129897452	129897453	MKI67|CDS|C2U|mut=9|7.5000	0.125	-
chr10	129899612	129899613	MKI67|CDS|C2U|mut=13|21.7803	0.0833	-
chr10	129899872	129899873	MKI67|CDS|C2U|mut=11|20.7614	0.125	-
chr10	129902420	129902421	MKI67|CDS|C2U|mut=8|210.3896	0.1039	-
chr10	129904605	129904606	MKI67|CDS|C2U|mut=9|105.3871	0.1452	-
chr10	129913815	129913816	MKI67|CDS|C2U|mut=5|22.8889	0.2778	-
chr10	133769370	133769371	PPP2R2D|CDS|C2U|mut=10|19.2885	0.25	+
chr10	133769696	133769697	PPP2R2D|3UTR|C2U|mut=4|46.7527	0.129	+
chr11	204535	204536	BET1L|3UTR|C2U|mut=5|132.5000	0.2778	-
chr11	494582	494583	RNH1|3UTR|C2U|mut=7|19.1471	0.2059	-
chr11	532345	532346	HRAS|3UTR|C2U|mut=6|50.3750	0.15	-
chr11	810006	810007	RPLP2|5UTR|C2U|mut=93|NA	0.0706	+
chr11	1298220	1298221	TOLLIP|3UTR|C2U|mut=3|22.2857	0.1364	-
chr11	2418250	2418251	CD81|3UTR|C2U|mut=22|8.0794	0.1366	+
chr11	3380662	3380663	ZNF195|CDS|C2U|mut=6|21.0714	0.25	-
chr11	3380914	3380915	ZNF195|CDS|C2U|mut=4|10.4190	0.1143	-
chr11	3697441	3697442	NUP98|CDS|C2U|mut=5|35.1531	0.102	-
chr11	3704590	3704591	NUP98|CDS|C2U|mut=5|192.1429	0.1786	-
chr11	3720510	3720511	NUP98|CDS|C2U|mut=8|49.6522	0.1739	-
chr11	3752743	3752744	NUP98|CDS|C2U|mut=5|NA	0.1389	-
chr11	4148020	4148021	RRM1|CDS|C2U|mut=11|19.0882	0.1078	+
chr11	4159838	4159839	RRM1|3UTR|C2U|mut=10|58.0556	0.0926	+
chr11	4159990	4159991	RRM1|3UTR|C2U|mut=12|67.2923	0.1538	+
chr11	6499098	6499099	ARFIP2|CDS|C2U|mut=7|45.0000	0.0909	-
chr11	6500097	6500098	ARFIP2|CDS|C2U|mut=8|106.9880	0.0964	-
chr11	6503947	6503948	TIMM10B|3UTR|C2U|mut=3|27.0625	0.1875	+
chr11	6635620	6635621	TPP1|3UTR|C2U|mut=6|12.1240	0.1622	-
chr11	8704775	8704776	RPL27A|CDS|C2U|mut=46|NA	0.1045	+
chr11	8706404	8706405	RPL27A|CDS|C2U|mut=44|8.7096	0.0719	+
chr11	9225642	9225643	DENND5A|CDS|C2U|mut=4|23.8333	0.1667	-
chr11	9459714	9459715	IPO7|CDS|C2U|mut=7|10.7917	0.0921	+
chr11	9459746	9459747	IPO7|CDS|C2U|mut=15|13.9130	0.1087	+
chr11	9459791	9459792	IPO7|CDS|C2U|mut=15|17.6832	0.1304	+
chr11	9462124	9462125	IPO7|CDS|C2U|mut=16|6.3718	0.1311	+
chr11	9466835	9466836	IPO7|3UTR|C2U|mut=15|5.7454	0.1389	+
chr11	9467001	9467002	IPO7|3UTR|C2U|mut=10|7.4744	0.1124	+
chr11	9467038	9467039	IPO7|3UTR|C2U|mut=7|8.8833	0.0946	+
chr11	9467467	9467468	IPO7|3UTR|C2U|mut=14|10.8510	0.1474	+
chr11	9467518	9467519	IPO7|3UTR|C2U|mut=8|14.6951	0.0964	+
chr11	9467958	9467959	IPO7|3UTR|C2U|mut=11|13.9639	0.1048	+
chr11	9549489	9549490	ZNF143|3UTR|C2U|mut=7|50.7778	0.3333	+
chr11	9549685	9549686	ZNF143|3UTR|C2U|mut=3|11.8286	0.3	+
chr11	9610842	9610843	WEE1|3UTR|C2U|mut=3|NA	0.1429	+
chr11	10789986	10789987	CTR9|CDS|C2U|mut=10|4.0625	0.2083	+
chr11	10818727	10818728	EIF4G2|3UTR|C2U|mut=20|11.4630	0.1026	-
chr11	10818927	10818928	EIF4G2|3UTR|C2U|mut=27|16.1233	0.1256	-
chr11	10819365	10819366	EIF4G2|CDS|C2U|mut=25|51.9259	0.1111	-
chr11	10821850	10821851	EIF4G2|CDS|C2U|mut=24|14.8900	0.1182	-
chr11	10822180	10822181	EIF4G2|CDS|C2U|mut=6|12.3103	0.1034	-
chr11	10823263	10823264	EIF4G2|CDS|C2U|mut=18|13.9447	0.0711	-
chr11	10823931	10823932	EIF4G2|CDS|C2U|mut=21|28.4795	0.0959	-
chr11	11964334	11964335	USP47|CDS|C2U|mut=6|12.3231	0.2308	+
chr11	11977722	11977723	USP47|3UTR|C2U|mut=5|20.1910	0.1562	+
chr11	13427295	13427296	BTBD10|CDS|C2U|mut=4|6.8952	0.2667	-
chr11	13753545	13753546	FAR1|3UTR|C2U|mut=4|19.0794	0.1111	+
chr11	14497378	14497379	COPB1|CDS|C2U|mut=7|12.3600	0.1	-
chr11	14526772	14526773	PSMA1|CDS|C2U|mut=10|35.2083	0.1042	-
chr11	14539240	14539241	PSMA1|CDS|C2U|mut=17|NA	0.1371	-
chr11	14541863	14541864	PSMA1|5UTR|C2U|mut=6|10.6842	0.1579	-
chr11	14899710	14899711	CYP2R1|CDS|C2U|mut=3|NA	0.2308	-
chr11	16776549	16776550	C11orf58|CDS|C2U|mut=19|8.9507	0.1226	+
chr11	17332443	17332444	NUCB2|CDS|C2U|mut=5|22.2396	0.1042	+
chr11	18124840	18124841	SAAL1|CDS|C2U|mut=7|NA	0.0886	-
chr11	18373957	18373958	GTF2H1|CDS|C2U|mut=4|NA	0.25	+
chr11	18429046	18429047	LDHA|3UTR|C2U|mut=73|5.4135	0.0968	+
chr11	18505451	18505452	TSG101|CDS|C2U|mut=5|12.3500	0.1	-
chr11	18628331	18628332	SPTY2D1|3UTR|C2U|mut=2|10.4000	0.2	-
chr11	18630106	18630107	SPTY2D1|3UTR|C2U|mut=5|27.1053	0.2632	-
chr11	18630417	18630418	SPTY2D1|3UTR|C2U|mut=4|NA	0.2222	-
chr11	18637583	18637584	SPTY2D1|CDS|C2U|mut=14|NA	0.4	-
chr11	19251436	19251437	E2F8|CDS|C2U|mut=6|21.0577	0.2308	-
chr11	19252316	19252317	E2F8|CDS|C2U|mut=4|NA	0.2	-
chr11	19256399	19256400	E2F8|CDS|C2U|mut=4|10.1875	0.25	-
chr11	19259580	19259581	E2F8|CDS|C2U|mut=5|28.2143	0.2381	-
chr11	19262238	19262239	E2F8|5UTR|C2U|mut=2|28.5455	0.1818	-
chr11	27384628	27384629	CCDC34|CDS|C2U|mut=4|39.1014	0.1739	-
chr11	27384753	27384754	CCDC34|5UTR|C2U|mut=5|32.3438	0.3125	-
chr11	31452455	31452456	DNAJC24|3UTR|C2U|mut=4|10.3056	0.2222	+
chr11	32126397	32126398	RCN1|3UTR|C2U|mut=6|4.0352	0.1017	+
chr11	32127000	32127001	RCN1|3UTR|C2U|mut=8|288.6154	0.1538	+
chr11	32622335	32622336	EIF3M|CDS|C2U|mut=13|NA	0.125	+
chr11	33001327	33001328	QSER1|3UTR|C2U|mut=3|4.5130	0.15	+
chr11	33001656	33001657	QSER1|3UTR|C2U|mut=5|18.4868	0.2632	+
chr11	33106668	33106669	CSTF3|CDS|C2U|mut=20|15.4165	0.16	-
chr11	34122305	34122306	CAPRIN1|3UTR|C2U|mut=6|7.3077	0.1538	+
chr11	34904113	34904114	APIP|3UTR|C2U|mut=3|11.6591	0.1364	-
chr11	35006178	35006179	PDHX|CDS|C2U|mut=7|48.3437	0.2188	+
chr11	35016490	35016491	PDHX|CDS|C2U|mut=6|17.5645	0.1935	+
chr11	43365114	43365115	API5|3UTR|C2U|mut=6|19.8167	0.125	+
chr11	43365853	43365854	API5|3UTR|C2U|mut=7|6.6637	0.1167	+
chr11	43365884	43365885	API5|3UTR|C2U|mut=10|14.5858	0.1299	+
chr11	43876913	43876914	HSD17B12|3UTR|C2U|mut=7|7.4009	0.1556	+
chr11	43904707	43904708	ALKBH3|CDS|C2U|mut=3|NA	0.2	+
chr11	43923172	43923173	ALKBH3|CDS|C2U|mut=9|9.1667	0.3333	+
chr11	46694089	46694090	ATG13|3UTR|C2U|mut=7|38.0368	0.1029	+
chr11	46695816	46695817	ATG13|3UTR|C2U|mut=6|6.1623	0.2143	+
chr11	46799766	46799767	CKAP5|CDS|C2U|mut=15|41.3235	0.1471	-
chr11	46817274	46817275	CKAP5|CDS|C2U|mut=5|NA	0.1087	-
chr11	47593273	47593274	PTPMT1|3UTR|C2U|mut=6|20.8615	0.2308	+
chr11	47594137	47594138	KBTBD4|3UTR|C2U|mut=3|25.0000	0.15	-
chr11	47594814	47594815	KBTBD4|CDS|C2U|mut=4|85.6250	0.125	-
chr11	47814435	47814436	NUP160|CDS|C2U|mut=14|11.5652	0.2029	-
chr11	57439830	57439831	ZDHHC5|5UTR|C2U|mut=3|9.3214	0.2143	+
chr11	57439958	57439959	ZDHHC5|5UTR|C2U|mut=5|40.4054	0.1351	+
chr11	57440214	57440215	ZDHHC5|5UTR|C2U|mut=5|9.0033	0.1471	+
chr11	57467752	57467753	ZDHHC5|3UTR|C2U|mut=4|4.9048	0.1143	+
chr11	57506695	57506696	TMX2|CDS|C2U|mut=25|NA	0.2273	+
chr11	57508266	57508267	TMX2|3UTR|C2U|mut=13|26.3282	0.1121	+
chr11	57508325	57508326	TMX2|3UTR|C2U|mut=6|13.4231	0.1538	+
chr11	58385678	58385679	ZFP91|3UTR|C2U|mut=6|11.3898	0.1017	+
chr11	59343596	59343597	OSBP|3UTR|C2U|mut=7|11.3154	0.2258	-
chr11	59343729	59343730	OSBP|3UTR|C2U|mut=3|3.9028	0.1364	-
chr11	59343897	59343898	OSBP|3UTR|C2U|mut=11|18.9649	0.4231	-
chr11	59569510	59569511	STX3|3UTR|C2U|mut=4|5.3996	0.1739	+
chr11	59573714	59573715	MRPL16|3UTR|C2U|mut=5|11.5833	0.125	-
chr11	59573802	59573803	MRPL16|3UTR|C2U|mut=7|9.2675	0.0933	-
chr11	60618126	60618127	CCDC86|3UTR|C2U|mut=6|13.5506	0.1091	+
chr11	60618395	60618396	CCDC86|3UTR|C2U|mut=9|34.4118	0.2647	+
chr11	61170347	61170348	CPSF7|3UTR|C2U|mut=5|22.0000	0.2	-
chr11	61170437	61170438	CPSF7|3UTR|C2U|mut=9|12.0819	0.2308	-
chr11	61171816	61171817	CPSF7|3UTR|C2U|mut=8|8.2581	0.129	-
chr11	61179384	61179385	CPSF7|CDS|C2U|mut=4|9.3529	0.1176	-
chr11	61563702	61563703	FEN1|CDS|C2U|mut=43|11.5690	0.224	+
chr11	61564261	61564262	FEN1|3UTR|C2U|mut=11|26.5541	0.078	+
chr11	61564300	61564301	FEN1|3UTR|C2U|mut=12|20.0120	0.0795	+
chr11	61564336	61564337	FEN1|3UTR|C2U|mut=35|12.7049	0.1667	+
chr11	61564546	61564547	FEN1|3UTR|C2U|mut=14|3.5009	0.0915	+
chr11	61564552	61564553	FEN1|3UTR|C2U|mut=13|8.7193	0.0915	+
chr11	61564641	61564642	FEN1|3UTR|C2U|mut=7|5.3229	0.0972	+
chr11	61732234	61732235	FTH1|CDS|C2U|mut=35|26.0185	0.0822	-
chr11	61734892	61734893	FTH1|CDS|C2U|mut=31|42.2190	0.0852	-
chr11	61734972	61734973	FTH1|5UTR|C2U|mut=47|8.7199	0.1202	-
chr11	62124477	62124478	ASRGL1|CDS|C2U|mut=3|29.5385	0.2308	+
chr11	62160190	62160191	ASRGL1|3UTR|C2U|mut=3|33.1500	0.3	+
chr11	62334897	62334898	EEF1G|CDS|C2U|mut=61|34.5595	0.0718	-
chr11	62392616	62392617	GANAB|3UTR|C2U|mut=23|7.0466	0.0849	-
chr11	62392722	62392723	GANAB|3UTR|C2U|mut=29|13.8856	0.1229	-
chr11	62430450	62430451	LBHD1|3UTR|C2U|mut=14|74.4944	0.1573	-
chr11	62439758	62439759	UQCC3|3UTR|C2U|mut=10|75.3571	0.1786	+
chr11	62439794	62439795	UQCC3|3UTR|C2U|mut=4|75.7333	0.1333	+
chr11	62557650	62557651	TMEM179B|3UTR|C2U|mut=3|NA	0.1304	+
chr11	63526081	63526082	RTN3|3UTR|C2U|mut=11|8.1342	0.094	+
chr11	63960698	63960699	STIP1|CDS|C2U|mut=20|11.4576	0.0778	+
chr11	63961762	63961763	STIP1|CDS|C2U|mut=33|14.2105	0.1579	+
chr11	63964986	63964987	STIP1|CDS|C2U|mut=16|NA	0.0734	+
chr11	63965417	63965418	STIP1|CDS|C2U|mut=19|NA	0.0826	+
chr11	63970974	63970975	STIP1|CDS|C2U|mut=55|23.5303	0.117	+
chr11	63971735	63971736	STIP1|3UTR|C2U|mut=29|7.4488	0.0892	+
chr11	64084228	64084229	TRMT112|3UTR|C2U|mut=9|7.8146	0.12	-
chr11	64084300	64084301	TRMT112|3UTR|C2U|mut=16|5.2638	0.0958	-
chr11	64845318	64845319	CDCA5|3UTR|C2U|mut=10|18.9153	0.1111	-
chr11	64845349	64845350	CDCA5|3UTR|C2U|mut=19|8.8220	0.1429	-
chr11	64845615	64845616	CDCA5|3UTR|C2U|mut=8|7.4281	0.087	-
chr11	64846005	64846006	CDCA5|3UTR|C2U|mut=16|7.9585	0.1404	-
chr11	64846891	64846892	CDCA5|CDS|C2U|mut=11|16.7528	0.0957	-
chr11	64893436	64893437	MRPL49|3UTR|C2U|mut=6|6.5289	0.1277	+
chr11	64893836	64893837	MRPL49|3UTR|C2U|mut=11|11.0067	0.1746	+
chr11	64894385	64894386	MRPL49|3UTR|C2U|mut=8|5.6150	0.0988	+
chr11	65421746	65421747	RELA|3UTR|C2U|mut=2|NA	0.1818	-
chr11	65486680	65486681	KAT5|3UTR|C2U|mut=8|31.2821	0.1667	+
chr11	65622443	65622444	CFL1|3UTR|C2U|mut=25|4.3017	0.1295	-
chr11	65826392	65826393	SF3B2|CDS|C2U|mut=13|46.4453	0.1806	+
chr11	66112874	66112875	B4GAT1|3UTR|C2U|mut=4|4.0255	0.1481	-
chr11	66113143	66113144	B4GAT1|3UTR|C2U|mut=7|5.6966	0.1556	-
chr11	66113352	66113353	B4GAT1|3UTR|C2U|mut=15|16.3281	0.1562	-
chr11	66203376	66203377	MRPL11|3UTR|C2U|mut=10|11.1655	0.3125	-
chr11	66626168	66626169	LRFN4|CDS|C2U|mut=6|10.4200	0.25	+
chr11	67024443	67024444	KDM2A|3UTR|C2U|mut=3|7.3312	0.15	+
chr11	67053311	67053312	GRK2|3UTR|C2U|mut=5|8.7486	0.098	+
chr11	67274041	67274042	CDK2AP2|3UTR|C2U|mut=4|43.8889	0.2222	-
chr11	67378999	67379000	NDUFV1|CDS|C2U|mut=16|46.9744	0.1368	+
chr11	68030310	68030311	C11orf24|CDS|C2U|mut=10|17.1111	0.2857	-
chr11	68350554	68350555	PPP6R3|CDS|C2U|mut=3|NA	0.1429	+
chr11	68380779	68380780	PPP6R3|3UTR|C2U|mut=4|12.0556	0.1111	+
chr11	68381045	68381046	PPP6R3|3UTR|C2U|mut=7|15.3067	0.14	+
chr11	68455512	68455513	GAL|CDS|C2U|mut=7|NA	0.1148	+
chr11	68707561	68707562	IGHMBP2|3UTR|C2U|mut=5|15.7219	0.2941	+
chr11	70052364	70052365	FADD|CDS|C2U|mut=10|12.5000	0.1887	+
chr11	70053253	70053254	FADD|3UTR|C2U|mut=3|143.2000	0.2	+
chr11	70189863	70189864	PPFIA1|CDS|C2U|mut=4|26.1333	0.2	+
chr11	71145888	71145889	DHCR7|3UTR|C2U|mut=13|13.1538	0.1667	-
chr11	71707569	71707570	RNF121|3UTR|C2U|mut=2|15.2273	0.1818	+
chr11	71707678	71707679	RNF121|3UTR|C2U|mut=4|4.2735	0.1538	+
chr11	73387706	73387707	RAB6A|3UTR|C2U|mut=7|10.4910	0.2059	-
chr11	73555936	73555937	MRPL48|CDS|C2U|mut=12|17.4527	0.1791	+
chr11	73584006	73584007	COA4|3UTR|C2U|mut=9|25.1636	0.0882	-
chr11	73638457	73638458	PAAF1|3UTR|C2U|mut=4|22.2222	0.2222	+
chr11	73745003	73745004	C2CD3|CDS|C2U|mut=3|NA	0.2308	-
chr11	73965020	73965021	PPME1|3UTR|C2U|mut=4|3.9200	0.1176	+
chr11	74303711	74303712	POLD3|CDS|C2U|mut=9|NA	0.1429	+
chr11	74351663	74351664	POLD3|CDS|C2U|mut=9|11.7514	0.1286	+
chr11	74351727	74351728	POLD3|CDS|C2U|mut=14|27.3571	0.25	+
chr11	74352337	74352338	POLD3|3UTR|C2U|mut=6|92.4545	0.1364	+
chr11	74352396	74352397	POLD3|3UTR|C2U|mut=9|8.7814	0.18	+
chr11	74352687	74352688	POLD3|3UTR|C2U|mut=8|9.3036	0.1509	+
chr11	74352903	74352904	POLD3|3UTR|C2U|mut=6|14.3390	0.1017	+
chr11	74353515	74353516	POLD3|3UTR|C2U|mut=11|14.8699	0.1618	+
chr11	75111843	75111844	RPS3|CDS|C2U|mut=100|18.7443	0.091	+
chr11	75112730	75112731	RPS3|CDS|C2U|mut=158|17.1150	0.0991	+
chr11	75115755	75115756	RPS3|CDS|C2U|mut=162|14.5503	0.1352	+
chr11	75283106	75283107	SERPINH1|CDS|C2U|mut=20|4.8124	0.1342	+
chr11	75283502	75283503	SERPINH1|3UTR|C2U|mut=14|6.4424	0.1818	+
chr11	75852354	75852355	UVRAG|CDS|C2U|mut=3|10.5588	0.1765	+
chr11	75852471	75852472	UVRAG|3UTR|C2U|mut=3|10.4196	0.1875	+
chr11	75852582	75852583	UVRAG|3UTR|C2U|mut=3|5.3788	0.1364	+
chr11	75853405	75853406	UVRAG|3UTR|C2U|mut=3|NA	0.25	+
chr11	76061494	76061495	THAP12|3UTR|C2U|mut=11|7.9505	0.2895	-
chr11	76062021	76062022	THAP12|CDS|C2U|mut=4|10.9667	0.1333	-
chr11	76062055	76062056	THAP12|CDS|C2U|mut=4|14.3200	0.2667	-
chr11	76062504	76062505	THAP12|CDS|C2U|mut=3|15.6429	0.1429	-
chr11	76062831	76062832	THAP12|CDS|C2U|mut=5|5.4921	0.1429	-
chr11	76062987	76062988	THAP12|CDS|C2U|mut=3|27.6316	0.1579	-
chr11	76063398	76063399	THAP12|CDS|C2U|mut=8|7.6533	0.1778	-
chr11	76248927	76248928	EMSY|CDS|C2U|mut=5|NA	0.25	+
chr11	76255513	76255514	EMSY|CDS|C2U|mut=3|13.9800	0.15	+
chr11	77327220	77327221	CLNS1A|3UTR|C2U|mut=4|51.7692	0.3077	-
chr11	77327462	77327463	CLNS1A|3UTR|C2U|mut=19|12.4560	0.1939	-
chr11	77327553	77327554	CLNS1A|3UTR|C2U|mut=10|9.4358	0.1205	-
chr11	77336041	77336042	CLNS1A|CDS|C2U|mut=8|NA	0.1111	-
chr11	77340853	77340854	CLNS1A|CDS|C2U|mut=17|NA	0.1574	-
chr11	77377997	77377998	RSF1|CDS|C2U|mut=10|37.7931	0.3448	-
chr11	77386200	77386201	RSF1|CDS|C2U|mut=5|38.7037	0.1852	-
chr11	77412183	77412184	RSF1|CDS|C2U|mut=3|13.8500	0.15	-
chr11	77412873	77412874	RSF1|CDS|C2U|mut=4|29.8487	0.2353	-
chr11	82643729	82643730	DDIAS|CDS|C2U|mut=4|7.5394	0.1212	+
chr11	82643924	82643925	DDIAS|CDS|C2U|mut=3|5.6087	0.1304	+
chr11	82644157	82644158	DDIAS|CDS|C2U|mut=3|6.2167	0.15	+
chr11	82644602	82644603	DDIAS|CDS|C2U|mut=6|9.8929	0.25	+
chr11	82644824	82644825	DDIAS|CDS|C2U|mut=8|19.2000	0.2162	+
chr11	82881008	82881009	PCF11|CDS|C2U|mut=4|25.8333	0.1667	+
chr11	82892177	82892178	PCF11|CDS|C2U|mut=8|47.0000	0.3333	+
chr11	82892934	82892935	PCF11|CDS|C2U|mut=4|NA	0.1538	+
chr11	82895824	82895825	PCF11|CDS|C2U|mut=3|NA	0.1304	+
chr11	82896317	82896318	PCF11|3UTR|C2U|mut=4|10.6739	0.1739	+
chr11	85347296	85347297	TMEM126B|3UTR|C2U|mut=7|6.7931	0.0909	+
chr11	85988106	85988107	EED|CDS|C2U|mut=6|58.5000	0.1667	+
chr11	89934822	89934823	CHORDC1|3UTR|C2U|mut=5|13.0736	0.1136	-
chr11	93431508	93431509	CEP295|CDS|C2U|mut=3|13.5000	0.2143	+
chr11	93432256	93432257	CEP295|CDS|C2U|mut=3|13.5000	0.1304	+
chr11	93435753	93435754	CEP295|CDS|C2U|mut=3|NA	0.2308	+
chr11	93460597	93460598	CEP295|CDS|C2U|mut=7|3.3256	0.25	+
chr11	93470288	93470289	TAF1D|CDS|C2U|mut=17|19.0788	0.1232	-
chr11	93471475	93471476	TAF1D|CDS|C2U|mut=12|20.9930	0.1121	-
chr11	94703196	94703197	CWC15|CDS|C2U|mut=8|NA	0.1026	-
chr11	95503390	95503391	FAM76B|3UTR|C2U|mut=4|7.1440	0.1481	-
chr11	95562399	95562400	CEP57|CDS|C2U|mut=9|6.6838	0.1324	+
chr11	95565232	95565233	CEP57|3UTR|C2U|mut=4|5.7454	0.1111	+
chr11	102220009	102220010	BIRC2|5UTR|C2U|mut=3|5.4299	0.1765	+
chr11	102248277	102248278	BIRC2|CDS|C2U|mut=3|NA	0.1429	+
chr11	105968819	105968820	AASDHPPT|3UTR|C2U|mut=11|10.6071	0.1746	+
chr11	105969095	105969096	AASDHPPT|3UTR|C2U|mut=5|8.5913	0.1471	+
chr11	107300039	107300040	CWF19L2|CDS|C2U|mut=4|7.5304	0.2105	-
chr11	107976658	107976659	CUL5|3UTR|C2U|mut=3|10.9602	0.1875	+
chr11	108013226	108013227	ACAT1|CDS|C2U|mut=11|NA	0.0948	+
chr11	108018118	108018119	ACAT1|3UTR|C2U|mut=8|12.7481	0.093	+
chr11	108029666	108029667	NPAT|3UTR|C2U|mut=4|NA	0.129	-
chr11	108593852	108593853	DDX10|CDS|C2U|mut=4|21.7419	0.129	+
chr11	110100837	110100838	RDX|3UTR|C2U|mut=5|7.3197	0.1562	-
chr11	111933584	111933585	DLAT|3UTR|C2U|mut=7|32.2292	0.2917	+
chr11	111965890	111965891	SDHD|3UTR|C2U|mut=13|10.8249	0.2453	+
chr11	113604076	113604077	ZW10|3UTR|C2U|mut=6|8.5651	0.1622	-
chr11	113609027	113609028	ZW10|CDS|C2U|mut=5|NA	0.2083	-
chr11	113614569	113614570	ZW10|CDS|C2U|mut=7|NA	0.175	-
chr11	113628463	113628464	ZW10|CDS|C2U|mut=5|NA	0.2632	-
chr11	113669276	113669277	USP28|3UTR|C2U|mut=3|NA	0.1875	-
chr11	113669458	113669459	USP28|3UTR|C2U|mut=4|49.7600	0.16	-
chr11	114278578	114278579	RBM7|3UTR|C2U|mut=4|8.2885	0.25	+
chr11	116633494	116633495	BUD13|CDS|C2U|mut=6|10.9500	0.2	-
chr11	116657745	116657746	ZPR1|CDS|C2U|mut=7|NA	0.1842	-
chr11	117040401	117040402	PAFAH1B2|3UTR|C2U|mut=3|5.8456	0.125	+
chr11	118267339	118267340	UBE4A|3UTR|C2U|mut=4|12.3095	0.1429	+
chr11	118277783	118277784	ATP5MG|CDS|C2U|mut=14|13.3315	0.0787	+
chr11	118393327	118393328	KMT2A|3UTR|C2U|mut=6|19.8915	0.1395	+
chr11	118396889	118396890	KMT2A|3UTR|C2U|mut=4|14.7569	0.16	+
chr11	118468571	118468572	ARCN1|CDS|C2U|mut=7|21.9747	0.0886	+
chr11	118472303	118472304	ARCN1|3UTR|C2U|mut=9|12.7691	0.1343	+
chr11	118472316	118472317	ARCN1|3UTR|C2U|mut=8|17.6961	0.1176	+
chr11	118888182	118888183	RPS25|CDS|C2U|mut=108|8.4688	0.1136	-
chr11	118888201	118888202	RPS25|CDS|C2U|mut=53|4.2294	0.0756	-
chr11	118888694	118888695	RPS25|CDS|C2U|mut=66|110.6223	0.0934	-
chr11	118888709	118888710	RPS25|CDS|C2U|mut=75|NA	0.0772	-
chr11	118941039	118941040	VPS11|CDS|C2U|mut=2|NA	0.1818	+
chr11	118963905	118963906	HMBS|CDS|C2U|mut=7|26.4139	0.1373	+
chr11	118964649	118964650	H2AX|3UTR|C2U|mut=6|6.0757	0.1333	-
chr11	118964755	118964756	H2AX|3UTR|C2U|mut=12|29.6663	0.1091	-
chr11	119004913	119004914	HINFP|CDS|C2U|mut=4|84.2759	0.1379	+
chr11	119205767	119205768	RNF26|5UTR|C2U|mut=3|7.7500	0.25	+
chr11	119205776	119205777	RNF26|5UTR|C2U|mut=5|4.1154	0.1667	+
chr11	119205816	119205817	RNF26|5UTR|C2U|mut=5|14.5682	0.1136	+
chr11	121178138	121178139	SC5D|CDS|C2U|mut=8|6.7373	0.129	+
chr11	121178406	121178407	SC5D|3UTR|C2U|mut=16|3.6905	0.1322	+
chr11	121178870	121178871	SC5D|3UTR|C2U|mut=6|10.3636	0.1091	+
chr11	122928219	122928220	HSPA8|3UTR|C2U|mut=20|28.5440	0.1923	-
chr11	122928398	122928399	HSPA8|3UTR|C2U|mut=80|7.7952	0.0804	-
chr11	122928596	122928597	HSPA8|CDS|C2U|mut=96|17.4050	0.0727	-
chr11	122928602	122928603	HSPA8|CDS|C2U|mut=100|21.5449	0.0831	-
chr11	122928998	122928999	HSPA8|CDS|C2U|mut=60|19.4310	0.0748	-
chr11	122929172	122929173	HSPA8|CDS|C2U|mut=45|21.6617	0.0869	-
chr11	122929480	122929481	HSPA8|CDS|C2U|mut=78|16.8505	0.0652	-
chr11	122929512	122929513	HSPA8|CDS|C2U|mut=56|18.2619	0.0903	-
chr11	122929857	122929858	HSPA8|CDS|C2U|mut=175|19.3193	0.1768	-
chr11	122929940	122929941	HSPA8|CDS|C2U|mut=43|30.8641	0.0632	-
chr11	122930244	122930245	HSPA8|CDS|C2U|mut=70|13.4554	0.073	-
chr11	122930495	122930496	HSPA8|CDS|C2U|mut=127|12.0300	0.0922	-
chr11	122930516	122930517	HSPA8|CDS|C2U|mut=99|8.2331	0.0913	-
chr11	122930598	122930599	HSPA8|CDS|C2U|mut=154|12.9121	0.138	-
chr11	122930718	122930719	HSPA8|CDS|C2U|mut=37|16.8149	0.0751	-
chr11	122930931	122930932	HSPA8|CDS|C2U|mut=67|34.1873	0.0785	-
chr11	122931337	122931338	HSPA8|CDS|C2U|mut=111|12.8444	0.1229	-
chr11	122931887	122931888	HSPA8|CDS|C2U|mut=88|8.1375	0.1	-
chr11	122932019	122932020	HSPA8|CDS|C2U|mut=45|15.0653	0.1568	-
chr11	123596186	123596187	ZNF202|3UTR|C2U|mut=7|11.8315	0.3043	-
chr11	125454282	125454283	EI24|3UTR|C2U|mut=29|7.3400	0.2417	+
chr11	125454443	125454444	EI24|3UTR|C2U|mut=11|6.5585	0.094	+
chr11	125454500	125454501	EI24|3UTR|C2U|mut=11|9.3604	0.1183	+
chr11	125490700	125490701	STT3A|CDS|C2U|mut=12|11.2785	0.0759	+
chr11	125490977	125490978	STT3A|3UTR|C2U|mut=3|7.4671	0.1364	+
chr11	125503127	125503128	CHEK1|CDS|C2U|mut=6|20.8750	0.125	+
chr11	125763458	125763459	PUS3|3UTR|C2U|mut=4|32.4706	0.2353	-
chr11	125763929	125763930	PUS3|CDS|C2U|mut=7|16.3516	0.1458	-
chr11	125765549	125765550	PUS3|CDS|C2U|mut=6|22.6129	0.1935	-
chr11	125765856	125765857	PUS3|CDS|C2U|mut=4|NA	0.129	-
chr11	125765860	125765861	PUS3|CDS|C2U|mut=3|22.4348	0.1304	-
chr11	125766059	125766060	PUS3|CDS|C2U|mut=6|NA	0.2069	-
chr11	126132939	126132940	SRPRA|3UTR|C2U|mut=4|8.6343	0.1429	-
chr11	126133278	126133279	SRPRA|3UTR|C2U|mut=18|10.2012	0.1837	-
chr11	126133916	126133917	SRPRA|CDS|C2U|mut=7|22.8472	0.0972	-
chr11	126136113	126136114	SRPRA|CDS|C2U|mut=16|NA	0.2162	-
chr11	126215405	126215406	DCPS|CDS|C2U|mut=4|51.6000	0.16	+
chr11	130013541	130013542	APLP2|3UTR|C2U|mut=5|11.1571	0.125	+
chr11	134022438	134022439	NCAPD3|3UTR|C2U|mut=5|28.0220	0.3571	-
chr12	551183	551184	CCDC77|3UTR|C2U|mut=6|10.3032	0.1765	+
chr12	551326	551327	CCDC77|3UTR|C2U|mut=4|17.5000	0.125	+
chr12	551400	551401	CCDC77|3UTR|C2U|mut=6|8.3828	0.1395	+
chr12	551646	551647	CCDC77|3UTR|C2U|mut=6|57.0000	0.2727	+
chr12	1895918	1895919	ADIPOR2|3UTR|C2U|mut=5|7.6781	0.1282	+
chr12	1896050	1896051	ADIPOR2|3UTR|C2U|mut=4|10.4706	0.1176	+
chr12	1897031	1897032	ADIPOR2|3UTR|C2U|mut=10|10.0151	0.1562	+
chr12	1897116	1897117	ADIPOR2|3UTR|C2U|mut=4|8.4379	0.1212	+
chr12	2909665	2909666	FKBP4|CDS|C2U|mut=45|22.1565	0.2	+
chr12	2910353	2910354	FKBP4|CDS|C2U|mut=29|34.7912	0.1388	+
chr12	2912354	2912355	FKBP4|CDS|C2U|mut=23|33.5769	0.1095	+
chr12	2912500	2912501	FKBP4|3UTR|C2U|mut=12|7.0865	0.129	+
chr12	2912651	2912652	FKBP4|3UTR|C2U|mut=21|4.1755	0.1765	+
chr12	2912917	2912918	FKBP4|3UTR|C2U|mut=9|3.4756	0.0833	+
chr12	2967012	2967013	FOXM1|3UTR|C2U|mut=4|29.6768	0.1818	-
chr12	2967098	2967099	FOXM1|3UTR|C2U|mut=7|10.4516	0.125	-
chr12	2967353	2967354	FOXM1|3UTR|C2U|mut=9|5.8167	0.2093	-
chr12	2968001	2968002	FOXM1|CDS|C2U|mut=10|8.5245	0.25	-
chr12	2983243	2983244	FOXM1|CDS|C2U|mut=5|95.5303	0.1515	-
chr12	2997556	2997557	RHNO1|CDS|C2U|mut=4|5.3825	0.129	+
chr12	3049325	3049326	TULP3|3UTR|C2U|mut=3|27.1071	0.2143	+
chr12	4461843	4461844	TIGAR|CDS|C2U|mut=7|21.4615	0.3333	+
chr12	4662197	4662198	RAD51AP1|CDS|C2U|mut=7|36.4000	0.1167	+
chr12	6646783	6646784	GAPDH|CDS|C2U|mut=82|71.7406	0.0624	+
chr12	6646940	6646941	GAPDH|CDS|C2U|mut=175|25.4385	0.0844	+
chr12	6776479	6776480	ZNF384|3UTR|C2U|mut=4|4.7500	0.125	-
chr12	6840415	6840416	COPS7A|3UTR|C2U|mut=5|7.4238	0.1389	+
chr12	6979611	6979612	TPI1|3UTR|C2U|mut=70|7.4614	0.112	+
chr12	7075624	7075625	PHB2|CDS|C2U|mut=25|NA	0.1157	-
chr12	9095085	9095086	M6PR|CDS|C2U|mut=13|NA	0.1182	-
chr12	9848679	9848680	CLEC2D|3UTR|C2U|mut=13|NA	0.2453	+
chr12	10375150	10375151	GABARAPL1|3UTR|C2U|mut=6|9.4867	0.1463	+
chr12	12271975	12271976	LRP6|3UTR|C2U|mut=4|37.1111	0.2222	-
chr12	12628490	12628491	DUSP16|3UTR|C2U|mut=4|4.5412	0.1176	-
chr12	12629891	12629892	DUSP16|CDS|C2U|mut=3|4.1719	0.1875	-
chr12	12630400	12630401	DUSP16|CDS|C2U|mut=3|18.5357	0.1429	-
chr12	12630760	12630761	DUSP16|CDS|C2U|mut=8|7.7784	0.2105	-
chr12	12788769	12788770	CREBL2|CDS|C2U|mut=5|18.8889	0.2381	+
chr12	12871842	12871843	CDKN1B|CDS|C2U|mut=8|NA	0.1818	+
chr12	12874062	12874063	CDKN1B|3UTR|C2U|mut=4|8.6984	0.1111	+
chr12	12874748	12874749	CDKN1B|3UTR|C2U|mut=3|3.9507	0.1429	+
chr12	12974168	12974169	DDX47|CDS|C2U|mut=10|NA	0.2174	+
chr12	12982445	12982446	DDX47|CDS|C2U|mut=9|29.6675	0.1084	+
chr12	13029001	13029002	RPL13AP20|ncRNA|C2U|mut=9|NA	0.375	+
chr12	13140132	13140133	HEBP1|CDS|C2U|mut=4|28.8000	0.1143	-
chr12	14939679	14939680	WBP11|3UTR|C2U|mut=6|22.8571	0.2143	-
chr12	15822658	15822659	EPS8|CDS|C2U|mut=4|5.3750	0.25	-
chr12	21788300	21788301	LDHB|3UTR|C2U|mut=22|8.1891	0.1358	-
chr12	21788474	21788475	LDHB|CDS|C2U|mut=68|13.5582	0.0941	-
chr12	21790091	21790092	LDHB|CDS|C2U|mut=68|14.1027	0.0698	-
chr12	21791333	21791334	LDHB|CDS|C2U|mut=145|10.8669	0.1216	-
chr12	21919115	21919116	KCNJ8|CDS|C2U|mut=8|22.9895	0.2105	-
chr12	22215300	22215301	CMAS|CDS|C2U|mut=9|10.5577	0.0865	+
chr12	22601908	22601909	C2CD5|3UTR|C2U|mut=6|10.8393	0.3158	-
chr12	27058421	27058422	INTS13|3UTR|C2U|mut=8|40.7143	0.1429	-
chr12	27067020	27067021	INTS13|CDS|C2U|mut=6|NA	0.1622	-
chr12	27118813	27118814	FGFR1OP2|3UTR|C2U|mut=4|19.4510	0.1176	+
chr12	27119083	27119084	FGFR1OP2|3UTR|C2U|mut=5|21.5769	0.1923	+
chr12	27127082	27127083	TM7SF3|CDS|C2U|mut=7|11.4291	0.1273	-
chr12	27475605	27475606	STK38L|3UTR|C2U|mut=3|8.5078	0.1875	+
chr12	29493872	29493873	ERGIC2|3UTR|C2U|mut=6|20.0233	0.1395	-
chr12	31434363	31434364	SINHCAF|3UTR|C2U|mut=5|5.1737	0.1429	-
chr12	31435304	31435305	SINHCAF|3UTR|C2U|mut=4|11.1410	0.1538	-
chr12	32138426	32138427	RESF1|CDS|C2U|mut=7|18.0526	0.3684	+
chr12	32145780	32145781	RESF1|3UTR|C2U|mut=4|24.0000	0.3333	+
chr12	32897705	32897706	DNM1L|3UTR|C2U|mut=4|16.5400	0.16	+
chr12	39046847	39046848	CPNE8|3UTR|C2U|mut=4|28.8462	0.3077	-
chr12	39687718	39687719	KIF21A|3UTR|C2U|mut=3|16.3247	0.2727	-
chr12	42706879	42706880	ZCRB1|CDS|C2U|mut=10|8.4175	0.1042	-
chr12	42707739	42707740	ZCRB1|CDS|C2U|mut=20|17.8947	0.2632	-
chr12	44188106	44188107	TWF1|3UTR|C2U|mut=13|10.0305	0.2708	-
chr12	44189529	44189530	TWF1|CDS|C2U|mut=3|22.0909	0.2727	-
chr12	45825675	45825676	ANO6|3UTR|C2U|mut=2|6.5051	0.1818	+
chr12	46316875	46316876	SCAF11|CDS|C2U|mut=5|12.9545	0.1136	-
chr12	46321700	46321701	SCAF11|CDS|C2U|mut=3|15.0476	0.1667	-
chr12	46577184	46577185	SLC38A1|3UTR|C2U|mut=9|4.5073	0.0918	-
chr12	46754473	46754474	SLC38A2|3UTR|C2U|mut=7|4.8706	0.0886	-
chr12	48057171	48057172	RPAP3|3UTR|C2U|mut=3|12.1615	0.2308	-
chr12	48075519	48075520	RPAP3|CDS|C2U|mut=6|NA	0.2609	-
chr12	49083669	49083670	CCNT1|3UTR|C2U|mut=5|6.3154	0.1163	-
chr12	49084939	49084940	CCNT1|3UTR|C2U|mut=7|12.8625	0.1	-
chr12	49160360	49160361	ADCY6|3UTR|C2U|mut=3|183.4615	0.2308	-
chr12	49223926	49223927	DDX23|3UTR|C2U|mut=17|109.7527	0.1868	-
chr12	49224133	49224134	DDX23|3UTR|C2U|mut=7|12.1605	0.1094	-
chr12	49224250	49224251	DDX23|CDS|C2U|mut=9|19.3147	0.1765	-
chr12	49225890	49225891	DDX23|CDS|C2U|mut=4|NA	0.129	-
chr12	49239491	49239492	DDX23|CDS|C2U|mut=17|77.5366	0.2073	-
chr12	49331939	49331940	ARF3|3UTR|C2U|mut=11|13.4413	0.2619	-
chr12	49396386	49396387	PRKAG1|3UTR|C2U|mut=11|11.8494	0.275	-
chr12	49413027	49413028	KMT2D|3UTR|C2U|mut=4|12.3238	0.2857	-
chr12	49413995	49413996	KMT2D|3UTR|C2U|mut=3|8.3148	0.1667	-
chr12	49415140	49415141	KMT2D|3UTR|C2U|mut=3|121.2000	0.2	-
chr12	49415258	49415259	KMT2D|3UTR|C2U|mut=3|NA	0.1667	-
chr12	49521571	49521572	TUBA1B|3UTR|C2U|mut=9|50.9178	0.1233	-
chr12	50157373	50157374	TMBIM6|3UTR|C2U|mut=42|12.7721	0.1654	+
chr12	50383217	50383218	RACGAP1|3UTR|C2U|mut=9|14.5210	0.1607	-
chr12	50494008	50494009	SMARCD1|3UTR|C2U|mut=5|6.6419	0.1042	+
chr12	51213711	51213712	ATF1|3UTR|C2U|mut=3|28.3333	0.1667	+
chr12	51454117	51454118	LETMD1|3UTR|C2U|mut=5|6.4484	0.2778	+
chr12	51636804	51636805	DAZAP2|3UTR|C2U|mut=16|16.7254	0.2254	+
chr12	53412603	53412604	EIF4B|CDS|C2U|mut=4|32.1849	0.1176	+
chr12	53412609	53412610	EIF4B|CDS|C2U|mut=6|40.9891	0.1304	+
chr12	53421905	53421906	EIF4B|CDS|C2U|mut=22|10.1004	0.1073	+
chr12	53434329	53434330	EIF4B|3UTR|C2U|mut=18|5.6247	0.1	+
chr12	53805416	53805417	SP1|3UTR|C2U|mut=3|9.8929	0.2143	+
chr12	53840101	53840102	PRR13|3UTR|C2U|mut=6|20.2711	0.2609	+
chr12	53840115	53840116	PRR13|3UTR|C2U|mut=4|10.1309	0.129	+
chr12	53899815	53899816	TARBP2|CDS|C2U|mut=4|34.3210	0.1481	+
chr12	54383207	54383208	HOXC10|CDS|C2U|mut=8|30.1429	0.2857	+
chr12	54396442	54396443	HOXC9|CDS|C2U|mut=4|45.3778	0.1333	+
chr12	54405679	54405680	HOXC8|3UTR|C2U|mut=3|NA	0.1765	+
chr12	54424479	54424480	HOXC6|3UTR|C2U|mut=3|30.4000	0.25	+
chr12	54447670	54447671	HOXC4|5UTR|C2U|mut=7|13.4256	0.2333	+
chr12	54449737	54449738	HOXC4|3UTR|C2U|mut=2|24.2250	0.2	+
chr12	54678508	54678509	HNRNPA1|3UTR|C2U|mut=24|6.6149	0.0996	+
chr12	54744898	54744899	COPZ1|3UTR|C2U|mut=22|4.8722	0.1654	+
chr12	56221607	56221608	DNAJC14|CDS|C2U|mut=5|28.0500	0.2	-
chr12	56295802	56295803	PYM1|CDS|C2U|mut=7|140.0000	0.175	-
chr12	56366326	56366327	CDK2|3UTR|C2U|mut=5|4.4202	0.1064	+
chr12	56504805	56504806	PA2G4|CDS|C2U|mut=31|NA	0.124	+
chr12	56506844	56506845	PA2G4|3UTR|C2U|mut=14|11.7600	0.0875	+
chr12	56507423	56507424	PA2G4|3UTR|C2U|mut=11|11.6717	0.1068	+
chr12	56507500	56507501	PA2G4|3UTR|C2U|mut=13|17.0051	0.1461	+
chr12	56507574	56507575	PA2G4|3UTR|C2U|mut=17|18.8200	0.1977	+
chr12	56507657	56507658	PA2G4|3UTR|C2U|mut=3|24.5909	0.1364	+
chr12	56599809	56599810	RNF41|3UTR|C2U|mut=5|11.2885	0.2941	-
chr12	56600376	56600377	RNF41|CDS|C2U|mut=5|6.5712	0.1389	-
chr12	56600388	56600389	RNF41|CDS|C2U|mut=6|73.5882	0.1765	-
chr12	56604127	56604128	RNF41|CDS|C2U|mut=6|14.8364	0.1091	-
chr12	56623101	56623102	NABP2|3UTR|C2U|mut=7|20.8424	0.1273	+
chr12	56666719	56666720	CS|3UTR|C2U|mut=13|11.0250	0.2826	-
chr12	56666781	56666782	CS|3UTR|C2U|mut=8|6.1260	0.1905	-
chr12	56666843	56666844	CS|3UTR|C2U|mut=18|14.2637	0.1622	-
chr12	56669874	56669875	CS|CDS|C2U|mut=12|55.3469	0.0816	-
chr12	56705024	56705025	CNPY2|CDS|C2U|mut=14|22.0133	0.0933	-
chr12	56906733	56906734	SNORA105C|ncRNA|C2U|mut=4|9.1429	0.2857	+
chr12	57033042	57033043	ATP5F1B|CDS|C2U|mut=30|12.0552	0.0673	-
chr12	57057153	57057154	PTGES3|3UTR|C2U|mut=5|5.7509	0.1282	-
chr12	57057680	57057681	PTGES3|3UTR|C2U|mut=39|3.4856	0.0987	-
chr12	57057729	57057730	PTGES3|3UTR|C2U|mut=52|7.2317	0.1387	-
chr12	57057853	57057854	PTGES3|3UTR|C2U|mut=50|8.7207	0.1082	-
chr12	57106946	57106947	NACA|CDS|C2U|mut=73|43.4192	0.1393	-
chr12	57628335	57628336	SHMT2|3UTR|C2U|mut=11|8.8026	0.078	+
chr12	57924494	57924495	DCTN2|CDS|C2U|mut=12|16.5069	0.0916	-
chr12	58142165	58142166	CDK4|3UTR|C2U|mut=42|7.3772	0.2515	-
chr12	58144792	58144793	CDK4|CDS|C2U|mut=13|12.0069	0.0897	-
chr12	58217842	58217843	CTDSP2|CDS|C2U|mut=3|NA	0.1364	-
chr12	62775341	62775342	USP15|CDS|C2U|mut=4|12.1538	0.1538	+
chr12	62777894	62777895	USP15|CDS|C2U|mut=6|55.9024	0.1463	+
chr12	64196149	64196150	RXYLT1|CDS|C2U|mut=5|96.4286	0.3571	+
chr12	64827282	64827283	XPOT|CDS|C2U|mut=15|25.6490	0.1327	+
chr12	64842147	64842148	XPOT|3UTR|C2U|mut=7|6.1219	0.1111	+
chr12	64889342	64889343	TBK1|CDS|C2U|mut=5|NA	0.1064	+
chr12	67699504	67699505	CAND1|CDS|C2U|mut=12|9.0100	0.1558	+
chr12	67699890	67699891	CAND1|CDS|C2U|mut=8|12.1412	0.0941	+
chr12	68055269	68055270	DYRK2|3UTR|C2U|mut=4|6.0825	0.1905	+
chr12	69113395	69113396	NUP107|CDS|C2U|mut=7|NA	0.2333	+
chr12	69784077	69784078	YEATS4|CDS|C2U|mut=7|17.0121	0.1273	+
chr12	69784216	69784217	YEATS4|3UTR|C2U|mut=4|25.0952	0.2222	+
chr12	69986809	69986810	CCT2|CDS|C2U|mut=22|NA	0.0746	+
chr12	69986845	69986846	CCT2|CDS|C2U|mut=25|NA	0.089	+
chr12	69995180	69995181	CCT2|3UTR|C2U|mut=19|11.0737	0.1275	+
chr12	69995248	69995249	CCT2|3UTR|C2U|mut=7|9.1883	0.0909	+
chr12	70748110	70748111	CNOT2|3UTR|C2U|mut=4|10.2418	0.1429	+
chr12	70748249	70748250	CNOT2|3UTR|C2U|mut=6|12.1163	0.1395	+
chr12	72290518	72290519	TBC1D15|CDS|C2U|mut=7|NA	0.2	+
chr12	75900304	75900305	KRR1|CDS|C2U|mut=10|NA	0.1613	-
chr12	75902164	75902165	KRR1|CDS|C2U|mut=7|22.6371	0.1129	-
chr12	76449833	76449834	NAP1L1|CDS|C2U|mut=19|NA	0.1496	-
chr12	76449852	76449853	NAP1L1|CDS|C2U|mut=24|NA	0.1043	-
chr12	77415562	77415563	E2F7|3UTR|C2U|mut=4|4.9011	0.1379	-
chr12	77417084	77417085	E2F7|3UTR|C2U|mut=4|7.9789	0.2105	-
chr12	80167970	80167971	PPP1R12A|3UTR|C2U|mut=5|6.0417	0.2381	-
chr12	82746841	82746842	CCDC59|3UTR|C2U|mut=7|5.4936	0.1129	-
chr12	82747007	82747008	CCDC59|CDS|C2U|mut=8|23.0000	0.087	-
chr12	82750892	82750893	CCDC59|CDS|C2U|mut=9|17.0208	0.0849	-
chr12	85254792	85254793	SLC6A15|3UTR|C2U|mut=8|29.1698	0.1509	-
chr12	85255068	85255069	SLC6A15|3UTR|C2U|mut=5|6.9695	0.1923	-
chr12	85255205	85255206	SLC6A15|3UTR|C2U|mut=7|5.9267	0.1045	-
chr12	88442429	88442430	C12orf29|3UTR|C2U|mut=3|22.8750	0.1875	+
chr12	89983743	89983744	ATP2B1|3UTR|C2U|mut=4|7.8458	0.1379	-
chr12	93894990	93894991	MRPL42|CDS|C2U|mut=15|23.2653	0.1531	+
chr12	95694069	95694070	VEZT|CDS|C2U|mut=5|7.2644	0.1064	+
chr12	95879725	95879726	METAP2|CDS|C2U|mut=22|NA	0.1606	+
chr12	95905696	95905697	METAP2|CDS|C2U|mut=10|NA	0.0962	+
chr12	95907553	95907554	METAP2|CDS|C2U|mut=18|23.3823	0.0984	+
chr12	95907856	95907857	METAP2|3UTR|C2U|mut=13|7.4347	0.0823	+
chr12	95907887	95907888	METAP2|3UTR|C2U|mut=12|5.3020	0.0811	+
chr12	95908027	95908028	METAP2|3UTR|C2U|mut=9|14.5745	0.12	+
chr12	95908748	95908749	METAP2|3UTR|C2U|mut=4|44.5000	0.25	+
chr12	96412626	96412627	LTA4H|CDS|C2U|mut=11|NA	0.1279	-
chr12	97345792	97345793	NEDD1|CDS|C2U|mut=4|20.4412	0.1176	+
chr12	98941713	98941714	TMPO|3UTR|C2U|mut=8|10.2258	0.125	+
chr12	98995386	98995387	SLC25A3|3UTR|C2U|mut=12|5.2949	0.1071	+
chr12	100733162	100733163	SCYL2|3UTR|C2U|mut=5|12.0208	0.1667	+
chr12	101779790	101779791	UTP20|CDS|C2U|mut=2|39.2000	0.2	+
chr12	104341612	104341613	HSP90B1|3UTR|C2U|mut=7|10.2261	0.1014	+
chr12	104345201	104345202	C12orf73|3UTR|C2U|mut=5|75.9596	0.1515	-
chr12	104382445	104382446	TDG|3UTR|C2U|mut=3|40.0336	0.1765	+
chr12	104473293	104473294	HCFC2|CDS|C2U|mut=5|7.5263	0.2632	+
chr12	104513375	104513376	NFYB|3UTR|C2U|mut=5|7.9619	0.2	-
chr12	104743130	104743131	TXNRD1|3UTR|C2U|mut=4|8.1758	0.1333	+
chr12	105413905	105413906	ALDH1L2|3UTR|C2U|mut=3|6.7695	0.1364	-
chr12	106632047	106632048	CKAP4|3UTR|C2U|mut=9|12.0496	0.1343	-
chr12	106824171	106824172	POLR3B|CDS|C2U|mut=2|NA	0.2	+
chr12	107365525	107365526	TMEM263|3UTR|C2U|mut=4|37.5312	0.125	+
chr12	107371980	107371981	MTERF2|CDS|C2U|mut=5|36.6154	0.3846	-
chr12	108102939	108102940	PWP1|CDS|C2U|mut=12|12.0000	0.15	+
chr12	108106028	108106029	PWP1|3UTR|C2U|mut=6|14.7429	0.0952	+
chr12	108106116	108106117	PWP1|3UTR|C2U|mut=5|68.9352	0.1852	+
chr12	108106402	108106403	PWP1|3UTR|C2U|mut=3|24.3571	0.2143	+
chr12	108126808	108126809	PRDM4|3UTR|C2U|mut=3|60.4500	0.15	-
chr12	108127199	108127200	PRDM4|3UTR|C2U|mut=4|7.3113	0.1212	-
chr12	109039318	109039319	CORO1C|3UTR|C2U|mut=6|8.2969	0.1875	-
chr12	109039610	109039611	CORO1C|3UTR|C2U|mut=8|11.7361	0.1127	-
chr12	109540676	109540677	UNG|CDS|C2U|mut=5|NA	0.1064	+
chr12	109547908	109547909	UNG|3UTR|C2U|mut=17|10.0457	0.1241	+
chr12	109548145	109548146	UNG|3UTR|C2U|mut=13|7.9559	0.1368	+
chr12	109548296	109548297	UNG|3UTR|C2U|mut=13|9.7250	0.1625	+
chr12	109548448	109548449	UNG|3UTR|C2U|mut=18|9.3000	0.2	+
chr12	109548568	109548569	UNG|3UTR|C2U|mut=6|14.3308	0.1429	+
chr12	110734510	110734511	ATP2A2|CDS|C2U|mut=4|NA	0.16	+
chr12	111158232	111158233	PPP1CC|3UTR|C2U|mut=17|9.5314	0.103	-
chr12	111158259	111158260	PPP1CC|3UTR|C2U|mut=18|8.5581	0.1132	-
chr12	111158844	111158845	PPP1CC|3UTR|C2U|mut=14|37.1405	0.1157	-
chr12	112082123	112082124	BRAP|CDS|C2U|mut=5|20.9722	0.1389	-
chr12	112247435	112247436	ALDH2|3UTR|C2U|mut=4|59.6207	0.1379	+
chr12	112277714	112277715	MAPKAPK5-AS1|ncRNA|C2U|mut=5|7.7222	0.1111	-
chr12	112279180	112279181	MAPKAPK5-AS1|ncRNA|C2U|mut=6|19.2632	0.1053	-
chr12	112466279	112466280	NAA25|3UTR|C2U|mut=5|8.5000	0.125	-
chr12	112944292	112944293	PTPN11|3UTR|C2U|mut=11|35.7500	0.2683	+
chr12	112945037	112945038	PTPN11|3UTR|C2U|mut=9|29.0455	0.1875	+
chr12	112945202	112945203	PTPN11|3UTR|C2U|mut=14|7.2062	0.3256	+
chr12	112945431	112945432	PTPN11|3UTR|C2U|mut=7|14.4786	0.1795	+
chr12	112947567	112947568	PTPN11|3UTR|C2U|mut=5|6.0180	0.2083	+
chr12	113624016	113624017	RITA1|5UTR|C2U|mut=4|NA	0.1905	+
chr12	113629533	113629534	RITA1|CDS|C2U|mut=8|52.1379	0.2759	+
chr12	113629659	113629660	RITA1|3UTR|C2U|mut=6|47.1758	0.2308	+
chr12	118469155	118469156	RFC5|3UTR|C2U|mut=17|8.3082	0.1771	+
chr12	118469418	118469419	RFC5|3UTR|C2U|mut=8|14.8778	0.1333	+
chr12	120635152	120635153	RPLP0|CDS|C2U|mut=20|NA	0.0943	-
chr12	120882169	120882170	TRIAP1|3UTR|C2U|mut=8|11.8854	0.125	-
chr12	120882378	120882379	TRIAP1|3UTR|C2U|mut=7|11.9518	0.1186	-
chr12	120882450	120882451	TRIAP1|3UTR|C2U|mut=10|6.8860	0.1587	-
chr12	120882597	120882598	TRIAP1|3UTR|C2U|mut=6|12.0516	0.0968	-
chr12	120882610	120882611	TRIAP1|3UTR|C2U|mut=10|23.7765	0.1176	-
chr12	120882667	120882668	TRIAP1|3UTR|C2U|mut=13|8.2339	0.2281	-
chr12	120936131	120936132	DYNLL1|3UTR|C2U|mut=13|10.0434	0.1066	+
chr12	121675982	121675983	CAMKK2|3UTR|C2U|mut=3|14.8413	0.1429	-
chr12	121746435	121746436	ANAPC5|CDS|C2U|mut=20|21.1364	0.101	-
chr12	121855683	121855684	RNF34|CDS|C2U|mut=4|38.8148	0.1481	+
chr12	122499400	122499401	BCL7A|3UTR|C2U|mut=6|5.5897	0.2857	+
chr12	122729267	122729268	VPS33A|CDS|C2U|mut=4|17.7222	0.1111	-
chr12	122862176	122862177	CLIP1|CDS|C2U|mut=2|35.4000	0.2	-
chr12	122957849	122957850	ZCCHC8|3UTR|C2U|mut=8|12.6400	0.32	-
chr12	122958628	122958629	ZCCHC8|CDS|C2U|mut=8|8.0332	0.2105	-
chr12	122989600	122989601	RSRC2|3UTR|C2U|mut=5|11.0368	0.1163	-
chr12	122992808	122992809	RSRC2|CDS|C2U|mut=14|23.7538	0.1261	-
chr12	123254822	123254823	DENR|3UTR|C2U|mut=10|10.2488	0.1562	+
chr12	123741599	123741600	C12orf65|3UTR|C2U|mut=5|14.7500	0.1	+
chr12	123741603	123741604	C12orf65|3UTR|C2U|mut=10|91.7708	0.2083	+
chr12	123892580	123892581	KMT5A|3UTR|C2U|mut=5|7.9167	0.125	+
chr12	123893499	123893500	KMT5A|3UTR|C2U|mut=6|7.1685	0.1765	+
chr12	123900292	123900293	RILPL2|3UTR|C2U|mut=5|23.5938	0.3125	-
chr12	124081458	124081459	TMED2|3UTR|C2U|mut=20|8.0213	0.1266	+
chr12	124105686	124105687	EIF2B1|3UTR|C2U|mut=6|24.2374	0.1714	-
chr12	125431744	125431745	DHX37|3UTR|C2U|mut=4|NA	0.3077	-
chr12	131360650	131360651	RAN|3UTR|C2U|mut=87|8.1731	0.1145	+
chr12	132284164	132284165	SFSWAP|3UTR|C2U|mut=7|54.0978	0.3043	+
chr12	132426440	132426441	PUS1|CDS|C2U|mut=8|50.1000	0.2	+
chr12	133281416	133281417	PXMP2|3UTR|C2U|mut=5|15.4895	0.1515	+
chr12	133297530	133297531	PGAM5|3UTR|C2U|mut=12|25.9181	0.1446	+
chr12	133297568	133297569	PGAM5|3UTR|C2U|mut=12|11.3478	0.1304	+
chr12	133298771	133298772	PGAM5|3UTR|C2U|mut=7|17.2632	0.1842	+
chr12	133298917	133298918	PGAM5|3UTR|C2U|mut=4|19.9000	0.1667	+
chr12	133303468	133303469	ANKLE2|3UTR|C2U|mut=9|14.5408	0.3214	-
chr12	133327340	133327341	ANKLE2|CDS|C2U|mut=3|22.1905	0.1429	-
chr13	20356621	20356622	PSPC1|CDS|C2U|mut=6|NA	0.1395	-
chr13	21722057	21722058	SAP18|3UTR|C2U|mut=4|31.5556	0.2222	+
chr13	21728566	21728567	SKA3|3UTR|C2U|mut=3|26.4348	0.1304	-
chr13	21728989	21728990	SKA3|3UTR|C2U|mut=3|27.6667	0.2	-
chr13	21751490	21751491	MRPL57|3UTR|C2U|mut=7|4.5057	0.2414	+
chr13	24415544	24415545	MIPEP|CDS|C2U|mut=3|28.6000	0.2	-
chr13	25915353	25915354	NUP58|3UTR|C2U|mut=6|7.0994	0.1304	+
chr13	25915787	25915788	NUP58|3UTR|C2U|mut=6|27.4898	0.2143	+
chr13	26828789	26828790	CDK8|CDS|C2U|mut=4|40.6000	0.2	+
chr13	26978410	26978411	CDK8|3UTR|C2U|mut=3|50.1000	0.2	+
chr13	27640816	27640817	USP12|3UTR|C2U|mut=7|6.3152	0.3043	-
chr13	27640947	27640948	USP12|3UTR|C2U|mut=7|15.0253	0.2121	-
chr13	28004694	28004695	GTF3A|CDS|C2U|mut=8|NA	0.087	+
chr13	28014190	28014191	MTIF3|CDS|C2U|mut=6|46.7586	0.1034	-
chr13	28014239	28014240	MTIF3|CDS|C2U|mut=9|66.7227	0.1636	-
chr13	28014354	28014355	MTIF3|CDS|C2U|mut=5|19.8203	0.1471	-
chr13	28014382	28014383	MTIF3|CDS|C2U|mut=7|33.9310	0.2414	-
chr13	28120624	28120625	LNX2|3UTR|C2U|mut=2|5.8788	0.1818	-
chr13	28197320	28197321	POLR1D|CDS|C2U|mut=13|14.1989	0.0833	+
chr13	28240196	28240197	POLR1D|3UTR|C2U|mut=19|29.1491	0.2754	+
chr13	28241335	28241336	POLR1D|3UTR|C2U|mut=8|48.9057	0.1509	+
chr13	28241404	28241405	POLR1D|3UTR|C2U|mut=6|13.6129	0.1935	+
chr13	28536726	28536727	CDX2|3UTR|C2U|mut=4|28.2500	0.125	-
chr13	28536959	28536960	CDX2|3UTR|C2U|mut=6|NA	0.2727	-
chr13	30084121	30084122	SLC7A1|3UTR|C2U|mut=6|12.3103	0.2308	-
chr13	30086169	30086170	SLC7A1|3UTR|C2U|mut=5|NA	0.1562	-
chr13	30086339	30086340	SLC7A1|3UTR|C2U|mut=11|5.3831	0.25	-
chr13	31034316	31034317	HMGB1|3UTR|C2U|mut=7|10.6312	0.2188	-
chr13	31034532	31034533	HMGB1|3UTR|C2U|mut=3|10.8449	0.1765	-
chr13	31232615	31232616	USPL1|CDS|C2U|mut=7|26.0287	0.1207	+
chr13	31710821	31710822	HSPH1|3UTR|C2U|mut=5|24.3958	0.125	-
chr13	31710940	31710941	HSPH1|3UTR|C2U|mut=15|9.4176	0.1042	-
chr13	31711021	31711022	HSPH1|3UTR|C2U|mut=19|9.9341	0.152	-
chr13	31711541	31711542	HSPH1|CDS|C2U|mut=30|13.7832	0.1596	-
chr13	31711587	31711588	HSPH1|CDS|C2U|mut=20|12.5694	0.0901	-
chr13	31713209	31713210	HSPH1|CDS|C2U|mut=12|NA	0.0889	-
chr13	31714359	31714360	HSPH1|CDS|C2U|mut=23|3.7410	0.1386	-
chr13	31717966	31717967	HSPH1|CDS|C2U|mut=9|NA	0.1071	-
chr13	31728830	31728831	HSPH1|CDS|C2U|mut=15|4.3791	0.098	-
chr13	33344474	33344475	PDS5B|CDS|C2U|mut=4|10.6515	0.1818	+
chr13	36878538	36878539	SPART|CDS|C2U|mut=8|11.6658	0.1013	-
chr13	37402478	37402479	RFXAP|3UTR|C2U|mut=3|25.8462	0.2308	+
chr13	38936035	38936036	UFM1|3UTR|C2U|mut=11|13.4052	0.1642	+
chr13	38936070	38936071	UFM1|3UTR|C2U|mut=9|12.3036	0.3462	+
chr13	39611992	39611993	PROSER1|5UTR|C2U|mut=5|7.3994	0.1724	-
chr13	45008154	45008155	TSC22D1|3UTR|C2U|mut=6|14.4762	0.1667	-
chr13	45008322	45008323	TSC22D1|3UTR|C2U|mut=5|30.1543	0.1852	-
chr13	45008635	45008636	TSC22D1|3UTR|C2U|mut=11|46.5478	0.3235	-
chr13	45008713	45008714	TSC22D1|3UTR|C2U|mut=10|37.4483	0.1724	-
chr13	45008717	45008718	TSC22D1|3UTR|C2U|mut=5|65.2976	0.119	-
chr13	45601987	45601988	GPALPP1|CDS|C2U|mut=6|10.9615	0.1538	+
chr13	45841396	45841397	GTF2F2|CDS|C2U|mut=4|NA	0.1538	+
chr13	45857692	45857693	GTF2F2|CDS|C2U|mut=6|26.0000	0.1333	+
chr13	45911273	45911274	TPT1|3UTR|C2U|mut=35|13.9524	0.2108	-
chr13	45911394	45911395	TPT1|3UTR|C2U|mut=45|10.1801	0.0841	-
chr13	45912860	45912861	TPT1|CDS|C2U|mut=179|13.7154	0.14	-
chr13	45913669	45913670	TPT1|CDS|C2U|mut=46|16.7204	0.0757	-
chr13	45913714	45913715	TPT1|CDS|C2U|mut=38|NA	0.0705	-
chr13	46109001	46109002	COG3|3UTR|C2U|mut=5|38.3333	0.1852	+
chr13	46559804	46559805	ZC3H13|CDS|C2U|mut=7|14.0833	0.1429	-
chr13	48651188	48651189	MED4|3UTR|C2U|mut=8|9.3605	0.127	-
chr13	48651218	48651219	MED4|3UTR|C2U|mut=5|10.6966	0.1042	-
chr13	49055154	49055155	RB1|3UTR|C2U|mut=3|10.6818	0.25	+
chr13	49781443	49781444	FNDC3A|CDS|C2U|mut=4|6.4702	0.2105	+
chr13	49782069	49782070	FNDC3A|3UTR|C2U|mut=4|10.1875	0.125	+
chr13	50275053	50275054	KPNA3|3UTR|C2U|mut=4|14.3086	0.16	-
chr13	50275405	50275406	KPNA3|3UTR|C2U|mut=6|NA	0.3	-
chr13	52602521	52602522	ALG11|CDS|C2U|mut=5|23.0702	0.1316	+
chr13	52603937	52603938	UTP14C|CDS|C2U|mut=4|37.6774	0.129	+
chr13	53035571	53035572	CKAP2|CDS|C2U|mut=18|45.3608	0.1856	+
chr13	53049652	53049653	CKAP2|3UTR|C2U|mut=6|12.7602	0.1176	+
chr13	53217043	53217044	HNRNPA1L2|CDS|C2U|mut=4|42.8750	0.25	+
chr13	53217633	53217634	HNRNPA1L2|3UTR|C2U|mut=4|34.3714	0.1429	+
chr13	73283988	73283989	MZT1|3UTR|C2U|mut=11|7.0452	0.1897	-
chr13	73333330	73333331	DIS3|3UTR|C2U|mut=16|11.7698	0.1951	-
chr13	73333384	73333385	DIS3|3UTR|C2U|mut=17|10.3942	0.1735	-
chr13	73352373	73352374	DIS3|CDS|C2U|mut=6|40.7778	0.1111	-
chr13	73573053	73573054	PIBF1|CDS|C2U|mut=5|48.2143	0.1786	+
chr13	73590039	73590040	PIBF1|CDS|C2U|mut=3|NA	0.2	+
chr13	75859905	75859906	TBC1D4|3UTR|C2U|mut=3|32.6182	0.1364	-
chr13	75873642	75873643	TBC1D4|CDS|C2U|mut=3|62.3478	0.1304	-
chr13	77456314	77456315	KCTD12|3UTR|C2U|mut=4|NA	0.1333	-
chr13	77579700	77579701	FBXL3|3UTR|C2U|mut=5|6.0662	0.1042	-
chr13	77580653	77580654	FBXL3|3UTR|C2U|mut=4|12.1765	0.1176	-
chr13	77580901	77580902	FBXL3|3UTR|C2U|mut=7|14.0500	0.2	-
chr13	77581366	77581367	FBXL3|CDS|C2U|mut=5|9.5724	0.125	-
chr13	77581577	77581578	FBXL3|CDS|C2U|mut=8|5.9078	0.1159	-
chr13	77581766	77581767	FBXL3|CDS|C2U|mut=7|110.1250	0.25	-
chr13	77632512	77632513	MYCBP2|CDS|C2U|mut=7|33.8085	0.1489	-
chr13	77664353	77664354	MYCBP2|CDS|C2U|mut=4|NA	0.1379	-
chr13	79190781	79190782	OBI1|CDS|C2U|mut=9|50.6250	0.1957	-
chr13	79190828	79190829	OBI1|CDS|C2U|mut=8|8.1053	0.2	-
chr13	79190929	79190930	OBI1|CDS|C2U|mut=6|6.3750	0.1091	-
chr13	79191171	79191172	OBI1|CDS|C2U|mut=7|12.5525	0.1186	-
chr13	79952984	79952985	RBM26|CDS|C2U|mut=5|NA	0.1667	-
chr13	80095057	80095058	NDFIP2|CDS|C2U|mut=7|38.9153	0.1186	+
chr13	80126982	80126983	NDFIP2|3UTR|C2U|mut=8|22.6417	0.1176	+
chr13	80127010	80127011	NDFIP2|3UTR|C2U|mut=5|15.0552	0.1724	+
chr13	80911234	80911235	SPRY2|CDS|C2U|mut=4|17.9259	0.1481	-
chr13	80911780	80911781	SPRY2|CDS|C2U|mut=3|21.9231	0.2308	-
chr13	88330228	88330229	SLITRK5|CDS|C2U|mut=2|88.2000	0.2	+
chr13	95226743	95226744	TGDS|3UTR|C2U|mut=13|11.8757	0.1512	-
chr13	95226808	95226809	TGDS|3UTR|C2U|mut=5|24.8661	0.1042	-
chr13	95226916	95226917	TGDS|3UTR|C2U|mut=9|20.3619	0.1698	-
chr13	95226958	95226959	TGDS|3UTR|C2U|mut=5|26.3262	0.1613	-
chr13	95279527	95279528	GPR180|3UTR|C2U|mut=6|8.1333	0.1333	+
chr13	95280780	95280781	GPR180|3UTR|C2U|mut=6|9.7964	0.2727	+
chr13	95280894	95280895	GPR180|3UTR|C2U|mut=12|22.1733	0.1967	+
chr13	96294407	96294408	DZIP1|5UTR|C2U|mut=6|13.2727	0.2727	-
chr13	98662231	98662232	IPO5|CDS|C2U|mut=15|2.8333	0.1389	+
chr13	98673336	98673337	IPO5|CDS|C2U|mut=22|11.6875	0.0982	+
chr13	98674310	98674311	IPO5|3UTR|C2U|mut=12|4.4113	0.0805	+
chr13	98674380	98674381	IPO5|3UTR|C2U|mut=7|10.7149	0.1045	+
chr13	99992764	99992765	UBAC2|CDS|C2U|mut=6|42.4528	0.1132	+
chr13	100616818	100616819	ZIC5|3UTR|C2U|mut=3|9.3000	0.15	-
chr13	100618035	100618036	ZIC5|CDS|C2U|mut=4|NA	0.1429	-
chr13	103330923	103330924	TPP2|3UTR|C2U|mut=5|90.3125	0.3125	+
chr13	103418664	103418665	TEX30|3UTR|C2U|mut=11|23.5995	0.3929	-
chr13	111291684	111291685	NAXD|3UTR|C2U|mut=9|11.7931	0.375	+
chr13	114294988	114294989	TFDP1|3UTR|C2U|mut=11|8.9482	0.11	+
chr13	114295217	114295218	TFDP1|3UTR|C2U|mut=4|14.7646	0.1143	+
chr13	115057223	115057224	UPF3A|CDS|C2U|mut=2|NA	0.2	+
chr13	115070522	115070523	UPF3A|3UTR|C2U|mut=4|13.0870	0.1739	+
chr13	115091670	115091671	CHAMP1|CDS|C2U|mut=4|18.8364	0.1818	+
chr14	20794914	20794915	CCNB1IP1|5UTR|C2U|mut=4|NA	0.1143	-
chr14	20924951	20924952	APEX1|CDS|C2U|mut=12|85.7793	0.0828	+
chr14	20925667	20925668	APEX1|3UTR|C2U|mut=14|4.0911	0.0952	+
chr14	21678779	21678780	HNRNPC|3UTR|C2U|mut=6|6.4286	0.0938	-
chr14	21679191	21679192	HNRNPC|3UTR|C2U|mut=12|2.7539	0.0784	-
chr14	21819774	21819775	SUPT16H|3UTR|C2U|mut=13|8.6667	0.1688	-
chr14	21833058	21833059	SUPT16H|CDS|C2U|mut=10|NA	0.1266	-
chr14	21840149	21840150	SUPT16H|CDS|C2U|mut=7|NA	0.0897	-
chr14	21853485	21853486	CHD8|3UTR|C2U|mut=6|NA	0.1333	-
chr14	21853774	21853775	CHD8|CDS|C2U|mut=6|20.0465	0.1395	-
chr14	21853795	21853796	CHD8|CDS|C2U|mut=7|18.0516	0.1522	-
chr14	21859156	21859157	CHD8|CDS|C2U|mut=6|NA	0.1875	-
chr14	21860839	21860840	CHD8|CDS|C2U|mut=7|11.5161	0.1129	-
chr14	21871292	21871293	CHD8|CDS|C2U|mut=4|NA	0.1212	-
chr14	21873513	21873514	CHD8|CDS|C2U|mut=4|9.7292	0.125	-
chr14	21927881	21927882	RAB2B|3UTR|C2U|mut=3|5.4740	0.2143	-
chr14	23380581	23380582	RBM23|CDS|C2U|mut=3|NA	0.1364	-
chr14	23533346	23533347	ACIN1|CDS|C2U|mut=9|NA	0.1552	-
chr14	23567665	23567666	C14orf119|3UTR|C2U|mut=8|14.0642	0.1818	+
chr14	23780657	23780658	BCL2L2|3UTR|C2U|mut=3|15.0938	0.1875	+
chr14	23780704	23780705	BCL2L2|3UTR|C2U|mut=3|20.9048	0.1667	+
chr14	23795267	23795268	BCL2L2-PABPN1|3UTR|C2U|mut=5|6.2143	0.1429	+
chr14	24686105	24686106	NEDD8|3UTR|C2U|mut=25|7.5349	0.1724	-
chr14	31122765	31122766	SCFD1|CDS|C2U|mut=5|NA	0.119	+
chr14	31569969	31569970	HECTD1|3UTR|C2U|mut=4|9.0210	0.1538	-
chr14	31574634	31574635	HECTD1|CDS|C2U|mut=6|NA	0.1714	-
chr14	31576243	31576244	HECTD1|CDS|C2U|mut=4|13.6000	0.16	-
chr14	31598212	31598213	HECTD1|CDS|C2U|mut=3|82.0435	0.1304	-
chr14	34903524	34903525	SPTSSA|3UTR|C2U|mut=3|16.9895	0.1579	-
chr14	34985505	34985506	EAPP|3UTR|C2U|mut=9|17.9394	0.1364	-
chr14	34985698	34985699	EAPP|CDS|C2U|mut=8|16.5902	0.1311	-
chr14	35182593	35182594	CFL2|CDS|C2U|mut=5|156.5000	0.1	-
chr14	35231133	35231134	BAZ1A|CDS|C2U|mut=5|37.9259	0.1111	-
chr14	35269476	35269477	BAZ1A|CDS|C2U|mut=8|22.1379	0.2759	-
chr14	35482657	35482658	SRP54|CDS|C2U|mut=5|NA	0.119	+
chr14	35488253	35488254	SRP54|CDS|C2U|mut=5|NA	0.102	+
chr14	36781211	36781212	MBIP|CDS|C2U|mut=7|NA	0.3889	-
chr14	39501766	39501767	SEC23A|3UTR|C2U|mut=4|10.8478	0.1667	-
chr14	39649984	39649985	PNN|CDS|C2U|mut=36|54.6171	0.0735	+
chr14	39651045	39651046	PNN|CDS|C2U|mut=34|11.5085	0.0778	+
chr14	39651313	39651314	PNN|3UTR|C2U|mut=6|29.8692	0.1017	+
chr14	39651581	39651582	PNN|3UTR|C2U|mut=5|19.1111	0.1	+
chr14	45579873	45579874	PRPF39|CDS|C2U|mut=8|77.3214	0.1429	+
chr14	45667886	45667887	FANCM|CDS|C2U|mut=3|NA	0.1579	+
chr14	45667986	45667987	FANCM|CDS|C2U|mut=3|NA	0.2727	+
chr14	50085667	50085668	RPL36AL|CDS|C2U|mut=37|15.9218	0.0786	-
chr14	50085813	50085814	RPL36AL|CDS|C2U|mut=20|16.2187	0.0741	-
chr14	50089380	50089381	MGAT2|3UTR|C2U|mut=3|8.4000	0.2	+
chr14	50246352	50246353	KLHDC2|CDS|C2U|mut=7|23.5870	0.1522	+
chr14	50262631	50262632	NEMF|CDS|C2U|mut=3|25.9500	0.15	-
chr14	50363350	50363351	ARF6|3UTR|C2U|mut=4|9.8462	0.3077	+
chr14	50713792	50713793	L2HGDH|CDS|C2U|mut=4|20.1231	0.3077	-
chr14	51100996	51100997	SAV1|3UTR|C2U|mut=5|14.2308	0.2632	-
chr14	51101055	51101056	SAV1|3UTR|C2U|mut=3|9.3947	0.1579	-
chr14	51411104	51411105	PYGL|CDS|C2U|mut=10|16.6508	0.119	-
chr14	51721195	51721196	TMX1|CDS|C2U|mut=15|15.3706	0.1471	+
chr14	52460496	52460497	RTRAF|CDS|C2U|mut=16|NA	0.1905	+
chr14	52465257	52465258	RTRAF|CDS|C2U|mut=13|NA	0.0903	+
chr14	53178178	53178179	PSMC6|CDS|C2U|mut=9|NA	0.1139	+
chr14	53187861	53187862	PSMC6|CDS|C2U|mut=4|NA	0.125	+
chr14	53194365	53194366	PSMC6|3UTR|C2U|mut=8|8.5753	0.3333	+
chr14	53242769	53242770	GNPNAT1|3UTR|C2U|mut=5|8.4615	0.4545	-
chr14	53243220	53243221	GNPNAT1|3UTR|C2U|mut=3|24.2609	0.1304	-
chr14	53244347	53244348	GNPNAT1|3UTR|C2U|mut=5|21.2821	0.1923	-
chr14	53248568	53248569	GNPNAT1|CDS|C2U|mut=6|18.7500	0.25	-
chr14	53331179	53331180	FERMT2|CDS|C2U|mut=5|NA	0.1724	-
chr14	54417381	54417382	BMP4|CDS|C2U|mut=6|19.2545	0.2727	-
chr14	54894268	54894269	CNIH1|3UTR|C2U|mut=15|16.2200	0.1261	-
chr14	54894278	54894279	CNIH1|3UTR|C2U|mut=9|7.0336	0.0909	-
chr14	54941745	54941746	GMFB|3UTR|C2U|mut=4|79.1852	0.2222	-
chr14	54944190	54944191	GMFB|3UTR|C2U|mut=5|6.7949	0.2083	-
chr14	55005082	55005083	CGRRF1|CDS|C2U|mut=5|11.3258	0.2083	+
chr14	55411121	55411122	WDHD1|CDS|C2U|mut=6|4.0200	0.12	-
chr14	55429729	55429730	WDHD1|CDS|C2U|mut=10|25.6111	0.1667	-
chr14	55532660	55532661	MAPK1IP1L|3UTR|C2U|mut=8|39.6667	0.3333	+
chr14	55817367	55817368	FBXO34|CDS|C2U|mut=3|21.2917	0.125	+
chr14	55818330	55818331	FBXO34|CDS|C2U|mut=5|26.9907	0.1852	+
chr14	56079167	56079168	KTN1|CDS|C2U|mut=11|26.8135	0.1158	+
chr14	57115577	57115578	TMEM260|3UTR|C2U|mut=3|14.9625	0.1875	+
chr14	58724503	58724504	PSMA3|CDS|C2U|mut=12|NA	0.1644	+
chr14	61285542	61285543	MNAT1|CDS|C2U|mut=4|NA	0.2222	+
chr14	61446242	61446243	TRMT5|CDS|C2U|mut=8|17.4186	0.186	-
chr14	64064094	64064095	WDR89|3UTR|C2U|mut=7|7.0972	0.25	-
chr14	64064158	64064159	WDR89|3UTR|C2U|mut=2|8.2750	0.2	-
chr14	64064210	64064211	WDR89|3UTR|C2U|mut=5|12.2135	0.3125	-
chr14	64914966	64914967	MTHFD1|CDS|C2U|mut=9|NA	0.09	+
chr14	67801588	67801589	MPP5|3UTR|C2U|mut=5|25.4583	0.2083	+
chr14	67843253	67843254	EIF2S1|CDS|C2U|mut=6|7.9672	0.0984	+
chr14	67847418	67847419	EIF2S1|CDS|C2U|mut=9|NA	0.1452	+
chr14	67849197	67849198	EIF2S1|CDS|C2U|mut=8|10.1333	0.1778	+
chr14	68056646	68056647	PIGH|3UTR|C2U|mut=4|10.0478	0.1818	-
chr14	68118063	68118064	VTI1B|3UTR|C2U|mut=9|28.4786	0.1286	-
chr14	68143808	68143809	RDH11|3UTR|C2U|mut=19|7.0444	0.2065	-
chr14	68143959	68143960	RDH11|3UTR|C2U|mut=7|4.0983	0.1228	-
chr14	68144215	68144216	RDH11|3UTR|C2U|mut=7|5.3326	0.1045	-
chr14	68144402	68144403	RDH11|3UTR|C2U|mut=7|24.8730	0.1148	-
chr14	69519568	69519569	DCAF5|3UTR|C2U|mut=2|16.2800	0.2	-
chr14	69522283	69522284	DCAF5|CDS|C2U|mut=3|54.3000	0.3	-
chr14	69708961	69708962	EXD2|3UTR|C2U|mut=2|NA	0.1818	+
chr14	69847129	69847130	ERH|3UTR|C2U|mut=18|7.7995	0.1059	-
chr14	69925874	69925875	SLC39A9|3UTR|C2U|mut=4|27.7647	0.1176	+
chr14	71051197	71051198	MED6|3UTR|C2U|mut=6|9.2727	0.1364	-
chr14	73686236	73686237	PSEN1|3UTR|C2U|mut=5|11.7154	0.1064	+
chr14	74179031	74179032	PNMA1|3UTR|C2U|mut=5|14.9286	0.2381	-
chr14	74180294	74180295	PNMA1|CDS|C2U|mut=6|13.4541	0.12	-
chr14	74180511	74180512	PNMA1|5UTR|C2U|mut=3|153.4737	0.1579	-
chr14	74666545	74666546	LIN52|3UTR|C2U|mut=5|4.4592	0.1064	+
chr14	74666589	74666590	LIN52|3UTR|C2U|mut=7|6.1250	0.175	+
chr14	74666653	74666654	LIN52|3UTR|C2U|mut=4|82.4348	0.1739	+
chr14	74667271	74667272	LIN52|3UTR|C2U|mut=5|11.1607	0.1562	+
chr14	74667401	74667402	LIN52|3UTR|C2U|mut=4|17.3103	0.1379	+
chr14	74667460	74667461	LIN52|3UTR|C2U|mut=4|6.1429	0.1429	+
chr14	75201733	75201734	FCF1|3UTR|C2U|mut=3|12.1213	0.1875	+
chr14	75203159	75203160	FCF1|3UTR|C2U|mut=4|8.7174	0.1739	+
chr14	75265218	75265219	YLPM1|CDS|C2U|mut=4|32.0000	0.2353	+
chr14	75287795	75287796	YLPM1|CDS|C2U|mut=4|NA	0.1739	+
chr14	75370241	75370242	DLST|3UTR|C2U|mut=5|11.8582	0.1064	+
chr14	75475776	75475777	EIF2B2|CDS|C2U|mut=6|20.0937	0.0938	+
chr14	75598433	75598434	TMED10|3UTR|C2U|mut=8|14.2864	0.0988	-
chr14	75599629	75599630	TMED10|3UTR|C2U|mut=9|11.8853	0.1084	-
chr14	75601011	75601012	TMED10|3UTR|C2U|mut=4|19.9580	0.1818	-
chr14	75601173	75601174	TMED10|3UTR|C2U|mut=16|9.8559	0.1194	-
chr14	75601363	75601364	TMED10|3UTR|C2U|mut=9|4.4181	0.0918	-
chr14	75601375	75601376	TMED10|3UTR|C2U|mut=20|5.8578	0.1613	-
chr14	76117547	76117548	ERG28|3UTR|C2U|mut=7|4.7326	0.14	-
chr14	78184588	78184589	SNW1|CDS|C2U|mut=25|23.2021	0.1712	-
chr14	78184756	78184757	SNW1|CDS|C2U|mut=12|57.9213	0.0945	-
chr14	78189563	78189564	SNW1|CDS|C2U|mut=8|NA	0.093	-
chr14	78205213	78205214	SNW1|CDS|C2U|mut=4|NA	0.1212	-
chr14	89337978	89337979	TTC8|CDS|C2U|mut=4|35.8000	0.2	+
chr14	90738655	90738656	PSMC1|CDS|C2U|mut=2|52.1000	0.2	+
chr14	90744740	90744741	NRDE2|CDS|C2U|mut=4|10.7294	0.2353	-
chr14	90755306	90755307	NRDE2|CDS|C2U|mut=3|13.5357	0.1429	-
chr14	90872454	90872455	CALM1|3UTR|C2U|mut=4|77.5385	0.3077	+
chr14	91924246	91924247	PPP4R3A|3UTR|C2U|mut=3|60.9000	0.3	-
chr14	91924829	91924830	PPP4R3A|3UTR|C2U|mut=5|23.1231	0.1351	-
chr14	92470846	92470847	TRIP11|CDS|C2U|mut=3|16.1053	0.1579	-
chr14	92621534	92621535	CPSF2|CDS|C2U|mut=4|4.8980	0.1143	+
chr14	93263988	93263989	GOLGA5|CDS|C2U|mut=5|9.3056	0.1562	+
chr14	93273220	93273221	GOLGA5|CDS|C2U|mut=4|NA	0.1481	+
chr14	93275807	93275808	GOLGA5|CDS|C2U|mut=7|71.2727	0.2121	+
chr14	93277934	93277935	GOLGA5|CDS|C2U|mut=3|NA	0.1429	+
chr14	93278038	93278039	GOLGA5|CDS|C2U|mut=7|NA	0.1346	+
chr14	93282685	93282686	GOLGA5|CDS|C2U|mut=5|NA	0.1429	+
chr14	93650211	93650212	MOAP1|CDS|C2U|mut=4|30.8506	0.1379	-
chr14	93650582	93650583	MOAP1|CDS|C2U|mut=3|23.2500	0.1364	-
chr14	93694707	93694708	UBR7|3UTR|C2U|mut=9|8.6700	0.3	+
chr14	96852820	96852821	GSKIP|3UTR|C2U|mut=3|9.4481	0.1364	+
chr14	96998713	96998714	PAPOLA|CDS|C2U|mut=7|NA	0.0921	+
chr14	97031478	97031479	PAPOLA|3UTR|C2U|mut=8|14.5065	0.1039	+
chr14	97347590	97347591	VRK1|3UTR|C2U|mut=6|10.8199	0.1765	+
chr14	97347614	97347615	VRK1|3UTR|C2U|mut=7|6.0510	0.1228	+
chr14	99864970	99864971	SETD3|3UTR|C2U|mut=12|117.9355	0.3871	-
chr14	99865039	99865040	SETD3|CDS|C2U|mut=4|46.9000	0.2	-
chr14	99976664	99976665	CCNK|CDS|C2U|mut=5|113.5526	0.2632	+
chr14	99977221	99977222	CCNK|3UTR|C2U|mut=5|13.9325	0.1852	+
chr14	100743962	100743963	YY1|3UTR|C2U|mut=7|31.0448	0.1045	+
chr14	100744401	100744402	YY1|3UTR|C2U|mut=6|7.2576	0.12	+
chr14	100800336	100800337	WARS1|3UTR|C2U|mut=9|4.9223	0.1636	-
chr14	100800669	100800670	WARS1|3UTR|C2U|mut=9|13.8844	0.1875	-
chr14	100800785	100800786	WARS1|3UTR|C2U|mut=9|12.9150	0.225	-
chr14	100800990	100800991	WARS1|3UTR|C2U|mut=14|19.0922	0.1386	-
chr14	100826973	100826974	WARS1|CDS|C2U|mut=9|NA	0.1304	-
chr14	102323135	102323136	PPP2R5C|CDS|C2U|mut=9|21.3459	0.1059	+
chr14	102514225	102514226	DYNC1H1|CDS|C2U|mut=6|91.9765	0.1765	+
chr14	102547467	102547468	HSP90AA1|3UTR|C2U|mut=61|4.2641	0.0621	-
chr14	102547575	102547576	HSP90AA1|3UTR|C2U|mut=52|10.0054	0.0867	-
chr14	102547584	102547585	HSP90AA1|3UTR|C2U|mut=57|6.4809	0.0847	-
chr14	102547643	102547644	HSP90AA1|3UTR|C2U|mut=70|4.3961	0.0784	-
chr14	102547934	102547935	HSP90AA1|3UTR|C2U|mut=60|5.1390	0.0693	-
chr14	102548568	102548569	HSP90AA1|CDS|C2U|mut=123|14.1129	0.0909	-
chr14	102548673	102548674	HSP90AA1|CDS|C2U|mut=98|10.6636	0.0735	-
chr14	102549428	102549429	HSP90AA1|CDS|C2U|mut=110|10.6974	0.0651	-
chr14	102549474	102549475	HSP90AA1|CDS|C2U|mut=105|21.1054	0.0773	-
chr14	102549597	102549598	HSP90AA1|CDS|C2U|mut=69|8.3435	0.0786	-
chr14	102549931	102549932	HSP90AA1|CDS|C2U|mut=57|23.6734	0.0717	-
chr14	102550012	102550013	HSP90AA1|CDS|C2U|mut=50|23.8949	0.0906	-
chr14	102550188	102550189	HSP90AA1|CDS|C2U|mut=92|16.4829	0.099	-
chr14	102550254	102550255	HSP90AA1|CDS|C2U|mut=146|18.0160	0.1409	-
chr14	102550297	102550298	HSP90AA1|CDS|C2U|mut=54|23.8606	0.1063	-
chr14	102551041	102551042	HSP90AA1|CDS|C2U|mut=60|23.1949	0.0958	-
chr14	102551179	102551180	HSP90AA1|CDS|C2U|mut=94|16.5160	0.0791	-
chr14	102551278	102551279	HSP90AA1|CDS|C2U|mut=112|8.8680	0.0991	-
chr14	102552279	102552280	HSP90AA1|CDS|C2U|mut=44|5.7125	0.0752	-
chr14	102552410	102552411	HSP90AA1|CDS|C2U|mut=75|5.7290	0.0837	-
chr14	102552429	102552430	HSP90AA1|CDS|C2U|mut=28|13.2038	0.0664	-
chr14	103342747	103342748	TRAF3|CDS|C2U|mut=4|NA	0.2667	+
chr14	103399918	103399919	CDC42BPB|3UTR|C2U|mut=3|4.2316	0.1579	-
chr14	103804724	103804725	EIF5|CDS|C2U|mut=23|NA	0.1484	+
chr14	103807352	103807353	EIF5|CDS|C2U|mut=12|11.0662	0.0795	+
chr14	103807364	103807365	EIF5|CDS|C2U|mut=14|7.3273	0.0881	+
chr14	103807716	103807717	EIF5|3UTR|C2U|mut=6|5.4718	0.1176	+
chr14	103807832	103807833	EIF5|3UTR|C2U|mut=10|16.7719	0.1053	+
chr14	103807848	103807849	EIF5|3UTR|C2U|mut=13|9.6869	0.1215	+
chr14	103808963	103808964	EIF5|3UTR|C2U|mut=16|7.3916	0.1441	+
chr14	103809188	103809189	EIF5|3UTR|C2U|mut=14|12.4638	0.1197	+
chr14	103969479	103969480	MARK3|CDS|C2U|mut=6|31.3896	0.1429	+
chr14	103986224	103986225	CKB|CDS|C2U|mut=34|9.3599	0.0634	-
chr14	103987622	103987623	CKB|CDS|C2U|mut=34|25.0629	0.0971	-
chr14	104164191	104164192	XRCC3|3UTR|C2U|mut=8|27.9051	0.1356	-
chr14	105225919	105225920	SIVA1|3UTR|C2U|mut=5|11.6875	0.1562	+
chr14	105225962	105225963	SIVA1|3UTR|C2U|mut=8|6.1247	0.1951	+
chr14	105477717	105477718	CDCA4|CDS|C2U|mut=10|12.9777	0.1075	-
chr14	105716899	105716900	BTBD6|CDS|C2U|mut=4|23.2115	0.1538	+
chr14	105717247	105717248	BTBD6|3UTR|C2U|mut=5|17.6786	0.3125	+
chr15	23006776	23006777	NIPA2|CDS|C2U|mut=5|12.4125	0.1	-
chr15	23043741	23043742	NIPA1|3UTR|C2U|mut=3|21.3810	0.1429	-
chr15	25605604	25605605	UBE3A|CDS|C2U|mut=7|NA	0.1842	-
chr15	25616711	25616712	UBE3A|CDS|C2U|mut=5|16.7778	0.1667	-
chr15	34521990	34521991	EMC4|CDS|C2U|mut=7|14.2745	0.1029	+
chr15	34522131	34522132	EMC4|3UTR|C2U|mut=5|7.4501	0.1064	+
chr15	34634106	34634107	NOP10|3UTR|C2U|mut=13|12.0764	0.1083	-
chr15	35270686	35270687	ZNF770|3UTR|C2U|mut=2|9.4471	0.2	-
chr15	37183652	37183653	MEIS2|3UTR|C2U|mut=2|7.8571	0.2	-
chr15	38762565	38762566	FAM98B|CDS|C2U|mut=7|NA	0.2188	+
chr15	40327485	40327486	EIF2AK4|3UTR|C2U|mut=5|150.9375	0.3125	+
chr15	41248019	41248020	CHAC1|3UTR|C2U|mut=7|3.7843	0.1373	+
chr15	41248040	41248041	CHAC1|3UTR|C2U|mut=8|7.4043	0.1702	+
chr15	41248260	41248261	CHAC1|3UTR|C2U|mut=12|21.4041	0.3429	+
chr15	41672776	41672777	NUSAP1|3UTR|C2U|mut=18|17.7754	0.1651	+
chr15	41672877	41672878	NUSAP1|3UTR|C2U|mut=6|15.8889	0.1111	+
[truncated: 4,042 more rows]

## Sheet: APO1-YTH
Chr	C-to-U start	C-to-U end	Annotation	%C-to-U	Strand
chr1	789691	789692	LINC01128|ncRNA|C2U|mut=2|10.7000	0.2	+
chr1	934373	934374	HES4|3UTR|C2U|mut=27|18.8060	0.0672	-
chr1	1270721	1270722	DVL1|3UTR|C2U|mut=11|7.1631	0.4231	-
chr1	1336445	1336446	MRPL20-AS1|ncRNA|C2U|mut=3|28.3895	0.1579	+
chr1	1337430	1337431	MRPL20|3UTR|C2U|mut=16|4.8318	0.1301	-
chr1	1717522	1717523	GNB1|3UTR|C2U|mut=5|12.0923	0.1282	-
chr1	1718167	1718168	GNB1|3UTR|C2U|mut=14|5.4175	0.08	-
chr1	1718294	1718295	GNB1|3UTR|C2U|mut=8|19.2414	0.092	-
chr1	2240465	2240466	SKI|3UTR|C2U|mut=6|3.8887	0.1714	+
chr1	2335137	2335138	RER1|3UTR|C2U|mut=12|8.2807	0.1667	+
chr1	2335695	2335696	RER1|3UTR|C2U|mut=4|NA	0.16	+
chr1	3768920	3768921	CEP104|CDS|C2U|mut=3|4.3125	0.1875	-
chr1	6283939	6283940	ICMT|3UTR|C2U|mut=7|14.5558	0.1014	-
chr1	6284047	6284048	ICMT|3UTR|C2U|mut=6|8.5440	0.12	-
chr1	6284683	6284684	ICMT|3UTR|C2U|mut=13|7.4657	0.2131	-
chr1	6681697	6681698	PHF13|3UTR|C2U|mut=13|68.8594	0.2031	+
chr1	6693570	6693571	THAP3|3UTR|C2U|mut=4|10.3238	0.1905	+
chr1	9642645	9642646	SLC25A33|3UTR|C2U|mut=3|40.9038	0.2308	+
chr1	9910366	9910367	CTNNBIP1|3UTR|C2U|mut=4|15.8462	0.1538	-
chr1	10365048	10365049	KIF1B|3UTR|C2U|mut=4|8.2800	0.4	+
chr1	10480005	10480006	PGD|3UTR|C2U|mut=12|6.6258	0.1111	+
chr1	10516688	10516689	DFFA|3UTR|C2U|mut=9|12.2750	0.1667	-
chr1	11166738	11166739	MTOR|3UTR|C2U|mut=5|7.6187	0.122	-
chr1	12034906	12034907	PLOD1|3UTR|C2U|mut=11|13.0525	0.2245	+
chr1	12035407	12035408	PLOD1|3UTR|C2U|mut=5|21.9643	0.1429	+
chr1	12072777	12072778	MFN2|3UTR|C2U|mut=11|3.9851	0.1158	+
chr1	12073414	12073415	MFN2|3UTR|C2U|mut=6|7.1862	0.1034	+
chr1	12073451	12073452	MFN2|3UTR|C2U|mut=14|13.2703	0.1867	+
chr1	12073459	12073460	MFN2|3UTR|C2U|mut=9|105.7059	0.1765	+
chr1	15992486	15992487	DDI2|3UTR|C2U|mut=5|11.7143	0.25	+
chr1	15995160	15995161	DDI2|3UTR|C2U|mut=4|19.1154	0.1538	+
chr1	16061133	16061134	PLEKHM2|3UTR|C2U|mut=3|32.3077	0.2308	+
chr1	16061143	16061144	PLEKHM2|3UTR|C2U|mut=3|50.2500	0.1875	+
chr1	16255499	16255500	SPEN|CDS|C2U|mut=6|11.9572	0.1818	+
chr1	16264102	16264103	SPEN|CDS|C2U|mut=14|14.6481	0.1296	+
chr1	16266024	16266025	SPEN|3UTR|C2U|mut=7|21.1556	0.1296	+
chr1	16266626	16266627	SPEN|3UTR|C2U|mut=13|13.7448	0.2031	+
chr1	16266648	16266649	SPEN|3UTR|C2U|mut=5|14.2941	0.1471	+
chr1	16722260	16722261	SZRD1|3UTR|C2U|mut=6|35.2250	0.2	+
chr1	16722339	16722340	SZRD1|3UTR|C2U|mut=8|9.3777	0.1127	+
chr1	20964378	20964379	PINK1|CDS|C2U|mut=7|53.6667	0.1458	+
chr1	21133625	21133626	EIF4G3|3UTR|C2U|mut=5|22.6955	0.1852	-
chr1	23111045	23111046	EPHB2|CDS|C2U|mut=3|44.5263	0.1579	+
chr1	23240581	23240582	EPHB2|3UTR|C2U|mut=4|54.6667	0.3333	+
chr1	23240915	23240916	EPHB2|3UTR|C2U|mut=5|11.8627	0.2941	+
chr1	23414717	23414718	LUZP1|3UTR|C2U|mut=3|11.4706	0.1765	-
chr1	23636374	23636375	HNRNPR|3UTR|C2U|mut=21|9.8388	0.1243	-
chr1	23636512	23636513	HNRNPR|3UTR|C2U|mut=6|26.1762	0.2069	-
chr1	23648058	23648059	HNRNPR|CDS|C2U|mut=9|NA	0.0882	-
chr1	24022319	24022320	RPL11|CDS|C2U|mut=208|6.9641	0.0667	+
chr1	24114205	24114206	PITHD1|3UTR|C2U|mut=9|8.4478	0.1731	+
chr1	24114317	24114318	PITHD1|3UTR|C2U|mut=9|11.6560	0.1184	+
chr1	25169733	25169734	CLIC4|3UTR|C2U|mut=9|44.4844	0.2812	+
chr1	25893502	25893503	LDLRAP1|3UTR|C2U|mut=4|3.2464	0.1739	+
chr1	25894417	25894418	LDLRAP1|3UTR|C2U|mut=4|26.0000	0.25	+
chr1	26159283	26159284	MTFR1L|3UTR|C2U|mut=4|6.2944	0.1212	+
chr1	26159332	26159333	MTFR1L|3UTR|C2U|mut=6|10.8750	0.1765	+
chr1	26227390	26227391	STMN1|3UTR|C2U|mut=37|5.2833	0.0674	-
chr1	26227488	26227489	STMN1|3UTR|C2U|mut=26|10.8186	0.0788	-
chr1	26497252	26497253	ZNF593|3UTR|C2U|mut=11|161.7698	0.0873	+
chr1	27107308	27107309	ARID1A|3UTR|C2U|mut=6|9.6271	0.1017	+
chr1	27730912	27730913	WASF2|3UTR|C2U|mut=7|4.0198	0.0886	-
chr1	28218468	28218469	RPA2|3UTR|C2U|mut=30|5.0936	0.0806	-
chr1	28607371	28607372	SESN2|3UTR|C2U|mut=15|4.1558	0.1034	+
chr1	28607712	28607713	SESN2|3UTR|C2U|mut=43|26.6759	0.4216	+
chr1	28608978	28608979	SESN2|3UTR|C2U|mut=10|4.1263	0.1075	+
chr1	28824944	28824945	PHACTR4|3UTR|C2U|mut=6|35.3721	0.1395	+
chr1	28835378	28835379	RCC1|5UTR|C2U|mut=14|37.2637	0.1045	+
chr1	29069993	29069994	YTHDF2|CDS|C2U|mut=2136|5.1091	0.0554	+
chr1	29070098	29070099	YTHDF2|CDS|C2U|mut=4413|2.3277	0.0984	+
chr1	29070167	29070168	YTHDF2|CDS|C2U|mut=1757|2.9503	0.0536	+
chr1	29095565	29095566	YTHDF2|3UTR|C2U|mut=18|12.4646	0.1818	+
chr1	29095584	29095585	YTHDF2|3UTR|C2U|mut=11|8.4100	0.1038	+
chr1	29095617	29095618	YTHDF2|3UTR|C2U|mut=4|9.4688	0.1667	+
chr1	29096177	29096178	YTHDF2|3UTR|C2U|mut=18|13.2192	0.1552	+
chr1	29474409	29474410	SRSF4|3UTR|C2U|mut=6|6.1795	0.2	-
chr1	29474470	29474471	SRSF4|3UTR|C2U|mut=24|20.1189	0.1218	-
chr1	31345634	31345635	SDC3|3UTR|C2U|mut=7|39.0833	0.25	-
chr1	31404461	31404462	PUM1|3UTR|C2U|mut=9|29.4358	0.0826	-
chr1	31404736	31404737	PUM1|3UTR|C2U|mut=8|10.0653	0.1143	-
chr1	31837488	31837489	ZCCHC17|3UTR|C2U|mut=4|4.7407	0.1111	+
chr1	32372583	32372584	PTP4A2|3UTR|C2U|mut=12|33.6000	0.3077	-
chr1	32372664	32372665	PTP4A2|3UTR|C2U|mut=17|8.9940	0.1056	-
chr1	32373277	32373278	PTP4A2|3UTR|C2U|mut=10|10.9836	0.1639	-
chr1	32374428	32374429	PTP4A2|3UTR|C2U|mut=10|7.7604	0.0971	-
chr1	32509227	32509228	KHDRBS1|3UTR|C2U|mut=13|13.6673	0.1171	+
chr1	32636673	32636674	KPNA6|3UTR|C2U|mut=3|24.7174	0.1304	+
chr1	32682099	32682100	TMEM234|CDS|C2U|mut=4|11.2258	0.129	-
chr1	33145986	33145987	RBBP4|3UTR|C2U|mut=5|15.9539	0.1316	+
chr1	33149162	33149163	RBBP4|3UTR|C2U|mut=3|23.1000	0.15	+
chr1	33475472	33475473	AK2|3UTR|C2U|mut=7|3.6508	0.1148	-
chr1	33478719	33478720	AK2|3UTR|C2U|mut=9|13.4730	0.1139	-
chr1	33765938	33765939	ZNF362|3UTR|C2U|mut=3|15.8333	0.1667	+
chr1	35320740	35320741	SMIM12|3UTR|C2U|mut=7|23.4375	0.125	-
chr1	35886805	35886806	ZMYM4|3UTR|C2U|mut=3|24.8438	0.1875	+
chr1	36031376	36031377	NCDN|3UTR|C2U|mut=5|11.5870	0.2174	+
chr1	36067479	36067480	PSMB2|3UTR|C2U|mut=4|6.5993	0.1212	-
chr1	36068604	36068605	PSMB2|3UTR|C2U|mut=8|6.6832	0.087	-
chr1	36180509	36180510	C1orf216|3UTR|C2U|mut=7|34.8667	0.2	-
chr1	36559240	36559241	ADPRS|3UTR|C2U|mut=9|28.6948	0.1169	+
chr1	36602707	36602708	TRAPPC3|3UTR|C2U|mut=5|6.8971	0.125	-
chr1	36769991	36769992	THRAP3|3UTR|C2U|mut=4|30.8947	0.2105	+
chr1	38265324	38265325	MANEAL|CDS|C2U|mut=6|8.9758	0.1935	+
chr1	38265762	38265763	MANEAL|CDS|C2U|mut=6|5.8038	0.1395	+
chr1	38274807	38274808	C1orf122|3UTR|C2U|mut=13|94.2992	0.197	+
chr1	39304620	39304621	RRAGC|3UTR|C2U|mut=3|25.9688	0.1875	-
chr1	39329790	39329791	MYCBP|3UTR|C2U|mut=5|4.4838	0.1429	-
chr1	39470320	39470321	AKIRIN1|3UTR|C2U|mut=5|5.1212	0.1136	+
chr1	39470416	39470417	AKIRIN1|3UTR|C2U|mut=7|17.6630	0.0959	+
chr1	39471459	39471460	AKIRIN1|3UTR|C2U|mut=4|7.7667	0.125	+
chr1	40026589	40026590	PABPC4|3UTR|C2U|mut=9|10.6228	0.1034	-
chr1	40538468	40538469	PPT1|3UTR|C2U|mut=16|3.6372	0.1356	-
chr1	40705979	40705980	RLF|CDS|C2U|mut=5|9.9587	0.1515	+
chr1	40706140	40706141	RLF|3UTR|C2U|mut=7|9.7379	0.1129	+
chr1	41237159	41237160	NFYC|3UTR|C2U|mut=4|8.9778	0.16	+
chr1	41477401	41477402	CTPS1|3UTR|C2U|mut=9|15.3750	0.0938	+
chr1	43167701	43167702	YBX1|3UTR|C2U|mut=47|12.3794	0.0963	+
chr1	43212077	43212078	P3H1|3UTR|C2U|mut=2|NA	0.2	-
chr1	43272767	43272768	SVBP|3UTR|C2U|mut=3|NA	0.2143	-
chr1	43273068	43273069	SVBP|3UTR|C2U|mut=5|7.5066	0.125	-
chr1	43391990	43391991	SLC2A1|3UTR|C2U|mut=9|15.2946	0.2143	-
chr1	44456171	44456172	B4GALT2|3UTR|C2U|mut=5|71.6667	0.119	+
chr1	45808147	45808148	TOE1|CDS|C2U|mut=4|48.7500	0.125	+
chr1	45976908	45976909	PRDX1|3UTR|C2U|mut=85|4.1728	0.122	-
chr1	45976915	45976916	PRDX1|3UTR|C2U|mut=55|6.4301	0.0826	-
chr1	46501338	46501339	MAST2|CDS|C2U|mut=4|29.4333	0.1667	+
chr1	46782265	46782266	UQCRH|3UTR|C2U|mut=19|19.1625	0.0922	+
chr1	47100789	47100790	ATPAF1|3UTR|C2U|mut=7|8.2168	0.0909	-
chr1	51050438	51050439	FAF1|CDS|C2U|mut=5|NA	0.1613	-
chr1	51436129	51436130	CDKN2C|CDS|C2U|mut=2|NA	0.1818	+
chr1	51439943	51439944	CDKN2C|3UTR|C2U|mut=5|16.9286	0.2	+
chr1	52485926	52485927	TXNDC12|3UTR|C2U|mut=15|5.2943	0.1014	-
chr1	52553687	52553688	BTF3L4|3UTR|C2U|mut=3|18.8824	0.1765	+
chr1	52554036	52554037	BTF3L4|3UTR|C2U|mut=4|17.1818	0.1818	+
chr1	52818374	52818375	CC2D1B|3UTR|C2U|mut=4|20.8889	0.1905	-
chr1	53292671	53292672	ZYG11B|3UTR|C2U|mut=4|77.1200	0.16	+
chr1	54231884	54231885	NDC1|3UTR|C2U|mut=4|14.0351	0.1111	-
chr1	54233335	54233336	NDC1|3UTR|C2U|mut=3|7.3326	0.1579	-
chr1	54497886	54497887	TMEM59|CDS|C2U|mut=10|14.7863	0.0794	-
chr1	54684028	54684029	MRPL37|3UTR|C2U|mut=19|16.5659	0.0788	+
chr1	54690980	54690981	MRPL37|CDS|C2U|mut=3|NA	0.2143	+
chr1	55207818	55207819	TTC4|3UTR|C2U|mut=8|20.6593	0.1026	+
chr1	55222624	55222625	PARS2|3UTR|C2U|mut=4|15.4182	0.3636	-
chr1	55533875	55533876	USP24|3UTR|C2U|mut=2|26.0000	0.2	-
chr1	59247450	59247451	JUN|3UTR|C2U|mut=55|6.2848	0.0816	-
chr1	59247498	59247499	JUN|3UTR|C2U|mut=22|5.2754	0.0701	-
chr1	59247595	59247596	JUN|3UTR|C2U|mut=55|5.8054	0.3416	-
chr1	60341747	60341748	HOOK1|3UTR|C2U|mut=5|20.8647	0.3571	+
chr1	62146864	62146865	TM2D1|3UTR|C2U|mut=4|10.2444	0.1333	-
chr1	62914280	62914281	USP1|CDS|C2U|mut=11|3.6618	0.1158	+
chr1	62915938	62915939	USP1|CDS|C2U|mut=7|33.1179	0.1321	+
chr1	62916012	62916013	USP1|CDS|C2U|mut=10|7.0090	0.0926	+
chr1	62916307	62916308	USP1|CDS|C2U|mut=9|9.2345	0.0857	+
chr1	62916486	62916487	USP1|CDS|C2U|mut=16|9.6371	0.1429	+
chr1	62917280	62917281	USP1|3UTR|C2U|mut=15|7.2791	0.1119	+
chr1	62917335	62917336	USP1|3UTR|C2U|mut=11|9.1015	0.1009	+
chr1	63282395	63282396	ATG4C|CDS|C2U|mut=3|8.2286	0.1429	+
chr1	64100584	64100585	PGM1|CDS|C2U|mut=9|104.2150	0.0841	+
chr1	65158225	65158226	CACHD1|3UTR|C2U|mut=7|28.7857	0.25	+
chr1	65296844	65296845	RAVER2|3UTR|C2U|mut=5|18.2804	0.2381	+
chr1	65297419	65297420	RAVER2|3UTR|C2U|mut=5|12.1772	0.1351	+
chr1	65299495	65299496	JAK1|3UTR|C2U|mut=4|11.1429	0.1111	-
chr1	67450627	67450628	MIER1|3UTR|C2U|mut=4|7.6821	0.1538	+
chr1	67452815	67452816	MIER1|3UTR|C2U|mut=4|11.9739	0.1176	+
chr1	67876763	67876764	SERBP1|3UTR|C2U|mut=8|8.7831	0.127	-
chr1	67876876	67876877	SERBP1|3UTR|C2U|mut=16|3.4593	0.0755	-
chr1	67878809	67878810	SERBP1|3UTR|C2U|mut=58|6.8243	0.1128	-
chr1	68153943	68153944	GADD45A|3UTR|C2U|mut=8|19.4435	0.3478	+
chr1	68941382	68941383	DEPDC1|3UTR|C2U|mut=8|10.4490	0.1633	-
chr1	70610774	70610775	LRRC40|3UTR|C2U|mut=4|23.9409	0.1379	-
chr1	70833497	70833498	HHLA3|3UTR|C2U|mut=5|24.8178	0.2632	+
chr1	75231600	75231601	TYW3|3UTR|C2U|mut=4|11.1556	0.2	+
chr1	76210220	76210221	DLSTP1|ncRNA|C2U|mut=20|3.2727	0.9091	-
chr1	76254895	76254896	RABGGTB|CDS|C2U|mut=18|7.2628	0.0994	+
chr1	76254915	76254916	RABGGTB|CDS|C2U|mut=13|14.2404	0.0813	+
chr1	76254918	76254919	RABGGTB|CDS|C2U|mut=13|9.7885	0.0807	+
chr1	76255671	76255672	RABGGTB|CDS|C2U|mut=11|27.1143	0.1429	+
chr1	76256979	76256980	RABGGTB|CDS|C2U|mut=10|NA	0.1299	+
chr1	76259825	76259826	RABGGTB|CDS|C2U|mut=19|60.4943	0.1092	+
chr1	76259886	76259887	RABGGTB|CDS|C2U|mut=19|19.0421	0.0701	+
chr1	76260418	76260419	RABGGTB|3UTR|C2U|mut=6|4.9470	0.0984	+
chr1	78030383	78030384	ZZZ3|3UTR|C2U|mut=3|8.3246	0.1579	-
chr1	78030977	78030978	ZZZ3|3UTR|C2U|mut=3|9.7425	0.2308	-
chr1	78034030	78034031	ZZZ3|CDS|C2U|mut=4|NA	0.1212	-
chr1	78342315	78342316	MIGA1|3UTR|C2U|mut=2|16.1212	0.1818	+
chr1	82456762	82456763	ADGRL2|CDS|C2U|mut=5|10.3646	0.2083	+
chr1	82457703	82457704	ADGRL2|3UTR|C2U|mut=4|124.8000	0.1333	+
chr1	84956070	84956071	RPF1|CDS|C2U|mut=8|59.0545	0.1455	+
chr1	85391354	85391355	MCOLN2|3UTR|C2U|mut=3|NA	0.3	-
chr1	85784705	85784706	DDAH1|3UTR|C2U|mut=4|13.5402	0.1379	-
chr1	87185250	87185251	SH3GLB1|CDS|C2U|mut=2|NA	0.2	+
chr1	87209279	87209280	SH3GLB1|3UTR|C2U|mut=4|14.3333	0.3333	+
chr1	87328572	87328573	SELENOF|3UTR|C2U|mut=8|16.3412	0.1481	-
chr1	87329198	87329199	SELENOF|CDS|C2U|mut=8|7.7536	0.1481	-
chr1	87329237	87329238	SELENOF|CDS|C2U|mut=12|66.7755	0.0816	-
chr1	87573073	87573074	HS2ST1|3UTR|C2U|mut=3|5.2013	0.1364	+
chr1	89300896	89300897	PKN2|3UTR|C2U|mut=4|13.5385	0.1176	+
chr1	89409065	89409066	KYAT3|CDS|C2U|mut=5|NA	0.2941	-
chr1	90059289	90059290	LRRC8B|3UTR|C2U|mut=3|75.9000	0.3	+
chr1	90400676	90400677	LRRC8D|CDS|C2U|mut=3|24.1607	0.2143	+
chr1	91381493	91381494	ZNF644|3UTR|C2U|mut=6|17.9094	0.1132	-
chr1	91405023	91405024	ZNF644|CDS|C2U|mut=3|11.9375	0.1875	-
chr1	91990104	91990105	CDC7|3UTR|C2U|mut=10|45.5904	0.1205	+
chr1	93299110	93299111	RPL5|CDS|C2U|mut=44|NA	0.0826	+
chr1	93300423	93300424	RPL5|CDS|C2U|mut=139|8.4595	0.0598	+
chr1	93602528	93602529	MTF2|CDS|C2U|mut=6|27.0000	0.1765	+
chr1	93603365	93603366	MTF2|3UTR|C2U|mut=8|11.5556	0.2222	+
chr1	93619335	93619336	TMED5|3UTR|C2U|mut=7|4.8173	0.125	-
chr1	93619458	93619459	TMED5|3UTR|C2U|mut=7|9.9240	0.1207	-
chr1	93672792	93672793	CCDC18|CDS|C2U|mut=2|NA	0.1818	+
chr1	93826112	93826113	DR1|CDS|C2U|mut=16|20.6667	0.1176	+
chr1	93827350	93827351	DR1|3UTR|C2U|mut=6|10.9331	0.1277	+
chr1	94984153	94984154	ABCD3|3UTR|C2U|mut=4|NA	0.2222	+
chr1	95367754	95367755	CNN3|CDS|C2U|mut=6|13.1489	0.1277	-
chr1	95712608	95712609	RWDD3|3UTR|C2U|mut=6|16.1379	0.2069	+
chr1	100548838	100548839	MFSD14A|3UTR|C2U|mut=5|48.9773	0.2273	+
chr1	100550675	100550676	SASS6|3UTR|C2U|mut=4|8.1014	0.129	-
chr1	100757043	100757044	RTCA|CDS|C2U|mut=6|10.4970	0.1538	+
chr1	109639347	109639348	TMEM167B|3UTR|C2U|mut=3|7.6077	0.1579	+
chr1	110135113	110135114	GNAI3|3UTR|C2U|mut=5|6.5154	0.1	+
chr1	110135133	110135134	GNAI3|3UTR|C2U|mut=6|18.3010	0.1304	+
chr1	111490323	111490324	LRIF1|3UTR|C2U|mut=3|4.4253	0.2308	-
chr1	112303358	112303359	DDX20|CDS|C2U|mut=5|NA	0.1613	+
chr1	112309590	112309591	DDX20|3UTR|C2U|mut=4|7.4929	0.1481	+
chr1	113455094	113455095	SLC16A1|3UTR|C2U|mut=5|32.3733	0.1	-
chr1	113674236	113674237	LRIG2|3UTR|C2U|mut=3|17.8750	0.1875	+
chr1	114454314	114454315	DCLRE1B|CDS|C2U|mut=4|8.5753	0.1739	+
chr1	114516368	114516369	HIPK1|3UTR|C2U|mut=6|17.4857	0.2143	+
chr1	115110507	115110508	BCAS2|3UTR|C2U|mut=11|3.6320	0.193	-
chr1	115110583	115110584	BCAS2|3UTR|C2U|mut=9|4.3913	0.1034	-
chr1	115260464	115260465	CSDE1|3UTR|C2U|mut=32|9.1221	0.0853	-
chr1	115269678	115269679	CSDE1|CDS|C2U|mut=16|NA	0.0825	-
chr1	115275296	115275297	CSDE1|CDS|C2U|mut=28|7.5604	0.0769	-
chr1	115276663	115276664	CSDE1|CDS|C2U|mut=20|4.2385	0.0862	-
chr1	115316455	115316456	SIKE1|3UTR|C2U|mut=3|NA	0.1765	-
chr1	116941606	116941607	ATP1A1|CDS|C2U|mut=36|12.8980	0.0816	+
chr1	116947202	116947203	ATP1A1|3UTR|C2U|mut=31|3.2007	0.0812	+
chr1	116947278	116947279	ATP1A1|3UTR|C2U|mut=12|7.6855	0.0896	+
chr1	116947337	116947338	ATP1A1|3UTR|C2U|mut=8|4.0158	0.1026	+
chr1	117530140	117530141	PTGFRN|3UTR|C2U|mut=2|7.5273	0.1818	+
chr1	117530158	117530159	PTGFRN|3UTR|C2U|mut=3|25.6667	0.1667	+
chr1	118502408	118502409	WDR3|3UTR|C2U|mut=3|12.3636	0.2	+
chr1	119574291	119574292	WARS2|3UTR|C2U|mut=3|NA	0.1579	-
chr1	120454947	120454948	NOTCH2|3UTR|C2U|mut=11|12.5601	0.1294	-
chr1	120455245	120455246	NOTCH2|3UTR|C2U|mut=10|11.0000	0.2326	-
chr1	120456725	120456726	NOTCH2|3UTR|C2U|mut=3|14.6182	0.1364	-
chr1	120457505	120457506	NOTCH2|3UTR|C2U|mut=9|34.8750	0.1875	-
chr1	145440768	145440769	TXNIP|CDS|C2U|mut=5|6.9828	0.1724	+
chr1	145442217	145442218	TXNIP|3UTR|C2U|mut=5|17.8659	0.122	+
chr1	145456421	145456422	POLR3GL|3UTR|C2U|mut=6|14.0897	0.1667	-
chr1	146627648	146627649	PRKAB2|3UTR|C2U|mut=8|5.2575	0.1951	-
chr1	146650434	146650435	PDIA3P1|ncRNA|C2U|mut=17|NA	0.1164	+
chr1	147091235	147091236	BCL9|CDS|C2U|mut=3|71.5385	0.2308	+
chr1	149898393	149898394	SF3B4|CDS|C2U|mut=7|5.0520	0.0972	-
chr1	149914522	149914523	OTUD7B|3UTR|C2U|mut=3|NA	0.2308	-
chr1	150238616	150238617	APH1A|3UTR|C2U|mut=14|6.4344	0.0892	-
chr1	150238920	150238921	APH1A|CDS|C2U|mut=12|16.8980	0.1071	-
chr1	150445924	150445925	RPRD2|3UTR|C2U|mut=3|NA	0.1429	+
chr1	150595091	150595092	ENSA|3UTR|C2U|mut=25|4.3875	0.1553	-
chr1	150599666	150599667	ENSA|3UTR|C2U|mut=3|16.2308	0.2308	-
chr1	150618811	150618812	GOLPH3L|3UTR|C2U|mut=4|16.3333	0.2222	-
chr1	150619102	150619103	GOLPH3L|3UTR|C2U|mut=3|8.5826	0.1304	-
chr1	150619658	150619659	GOLPH3L|3UTR|C2U|mut=4|15.7333	0.2	-
chr1	150620008	150620009	GOLPH3L|3UTR|C2U|mut=4|3.6825	0.1429	-
chr1	150937896	150937897	CERS2|3UTR|C2U|mut=8|5.7465	0.093	-
chr1	151025348	151025349	CDC42SE1|3UTR|C2U|mut=6|5.2384	0.0968	-
chr1	151220745	151220746	PIP5K1A|3UTR|C2U|mut=13|18.1673	0.1204	+
chr1	151221253	151221254	PIP5K1A|3UTR|C2U|mut=4|8.6133	0.1667	+
chr1	151259806	151259807	ZNF687|CDS|C2U|mut=7|21.5600	0.2333	+
chr1	151260125	151260126	ZNF687|CDS|C2U|mut=4|14.4444	0.2222	+
chr1	151314212	151314213	RFX5|3UTR|C2U|mut=4|33.5000	0.1111	-
chr1	151374376	151374377	PSMB4|3UTR|C2U|mut=7|NA	0.1045	+
chr1	151375336	151375337	POGZ|3UTR|C2U|mut=5|NA	0.3125	-
chr1	151376974	151376975	POGZ|3UTR|C2U|mut=6|58.6875	0.1875	-
chr1	153633838	153633839	SNAPIN|3UTR|C2U|mut=11|20.5268	0.131	+
chr1	153634651	153634652	ILF2|3UTR|C2U|mut=34|6.9478	0.0895	-
chr1	153634793	153634794	ILF2|3UTR|C2U|mut=28|11.7778	0.0662	-
chr1	153778580	153778581	GATAD2B|3UTR|C2U|mut=3|12.4615	0.2308	-
chr1	153902808	153902809	DENND4B|CDS|C2U|mut=4|8.2323	0.129	-
chr1	153931766	153931767	SLC39A1|3UTR|C2U|mut=15|6.4013	0.0746	-
chr1	153931793	153931794	SLC39A1|3UTR|C2U|mut=12|10.0332	0.1212	-
chr1	153931990	153931991	SLC39A1|3UTR|C2U|mut=12|4.2759	0.0769	-
chr1	153947107	153947108	JTB|3UTR|C2U|mut=15|8.2010	0.0847	-
chr1	154179284	154179285	C1orf43|3UTR|C2U|mut=27|4.8140	0.0996	-
chr1	154179718	154179719	C1orf43|3UTR|C2U|mut=36|3.7985	0.09	-
chr1	154521280	154521281	UBE2Q1|3UTR|C2U|mut=6|23.1818	0.1818	-
chr1	154522010	154522011	UBE2Q1|3UTR|C2U|mut=3|19.5000	0.1875	-
chr1	154522600	154522601	UBE2Q1|3UTR|C2U|mut=27|8.0753	0.1849	-
chr1	154522617	154522618	UBE2Q1|3UTR|C2U|mut=14|13.6658	0.0903	-
chr1	154522706	154522707	UBE2Q1|3UTR|C2U|mut=5|28.2059	0.1471	-
chr1	154573743	154573744	ADAR|CDS|C2U|mut=4|15.0556	0.1111	-
chr1	154935268	154935269	SHC1|3UTR|C2U|mut=4|47.2500	0.25	-
chr1	154951625	154951626	CKS1B|3UTR|C2U|mut=25|3.9558	0.0776	+
chr1	155110876	155110877	SLC50A1|3UTR|C2U|mut=10|16.8312	0.1299	+
chr1	155112411	155112412	DPM3|3UTR|C2U|mut=24|9.2293	0.1277	-
chr1	155207239	155207240	GBA|CDS|C2U|mut=4|43.7619	0.1429	-
chr1	155217211	155217212	FAM189B|3UTR|C2U|mut=12|26.6796	0.1165	-
chr1	155300461	155300462	RUSC1|3UTR|C2U|mut=7|14.1556	0.1944	+
chr1	155306389	155306390	ASH1L|3UTR|C2U|mut=5|3.2456	0.1316	-
chr1	155408585	155408586	ASH1L|CDS|C2U|mut=4|NA	0.16	-
chr1	155869741	155869742	RIT1|3UTR|C2U|mut=2|52.0000	0.2	-
chr1	155883082	155883083	KHDC4|3UTR|C2U|mut=3|30.8611	0.1667	-
chr1	155978985	155978986	SSR2|3UTR|C2U|mut=24|4.2111	0.0792	-
chr1	156182064	156182065	SLC25A44|3UTR|C2U|mut=3|34.8667	0.2	+
chr1	156182170	156182171	SLC25A44|3UTR|C2U|mut=6|8.2463	0.1034	+
chr1	156235854	156235855	SMG5|CDS|C2U|mut=12|62.5102	0.2857	-
chr1	156238148	156238149	SMG5|CDS|C2U|mut=13|NA	0.0839	-
chr1	156247793	156247794	SMG5|CDS|C2U|mut=19|NA	0.2235	-
chr1	156278826	156278827	CCT3|3UTR|C2U|mut=18|5.1265	0.1034	-
chr1	156694005	156694006	ISG20L2|CDS|C2U|mut=8|10.1124	0.0899	-
chr1	156711974	156711975	HDGF|3UTR|C2U|mut=20|5.9216	0.1176	-
chr1	156712207	156712208	HDGF|3UTR|C2U|mut=18|5.6241	0.0942	-
chr1	158064666	158064667	KIRREL1|CDS|C2U|mut=3|10.1538	0.2308	+
chr1	160184378	160184379	PEA15|3UTR|C2U|mut=5|12.4062	0.1562	+
chr1	160259748	160259749	COPA|3UTR|C2U|mut=10|3.8120	0.0943	-
chr1	160966781	160966782	F11R|3UTR|C2U|mut=5|5.5111	0.1667	-
chr1	161070438	161070439	PFDN2|3UTR|C2U|mut=10|4.7078	0.0826	-
chr1	161090562	161090563	NIT1|3UTR|C2U|mut=10|27.4222	0.2222	+
chr1	161091802	161091803	DEDD|3UTR|C2U|mut=7|10.0435	0.1522	-
chr1	161092002	161092003	DEDD|CDS|C2U|mut=5|21.6200	0.2	-
chr1	161128548	161128549	UFC1|3UTR|C2U|mut=13|17.5836	0.1024	+
chr1	161128575	161128576	UFC1|3UTR|C2U|mut=12|6.1595	0.1538	+
chr1	162493254	162493255	UHMK1|3UTR|C2U|mut=4|72.8485	0.1212	+
chr1	162569300	162569301	UAP1|3UTR|C2U|mut=8|21.3333	0.1538	+
chr1	162569566	162569567	UAP1|3UTR|C2U|mut=5|NA	0.1136	+
chr1	165631557	165631558	ALDH9A1|3UTR|C2U|mut=11|16.4744	0.1667	-
chr1	165631737	165631738	ALDH9A1|3UTR|C2U|mut=8|14.8547	0.1111	-
chr1	165696706	165696707	TMCO1|3UTR|C2U|mut=6|25.0000	0.2222	-
chr1	165696871	165696872	TMCO1|3UTR|C2U|mut=3|21.9441	0.15	-
chr1	165877224	165877225	UCK2|3UTR|C2U|mut=9|10.9098	0.1098	+
chr1	165880719	165880720	UCK2|3UTR|C2U|mut=6|4.3433	0.1224	+
chr1	166826128	166826129	TADA1|3UTR|C2U|mut=12|9.4000	0.1818	-
chr1	166826494	166826495	TADA1|3UTR|C2U|mut=6|7.0867	0.1	-
chr1	167510374	167510375	CREG1|3UTR|C2U|mut=5|8.4950	0.1	-
chr1	167757500	167757501	MPZL1|3UTR|C2U|mut=6|4.9380	0.1132	+
chr1	167887447	167887448	MPC2|3UTR|C2U|mut=8|8.1736	0.1081	-
chr1	168169319	168169320	TIPRL|3UTR|C2U|mut=9|13.6523	0.1731	+
chr1	169364165	169364166	CCDC181|3UTR|C2U|mut=5|34.4737	0.2632	-
chr1	169390915	169390916	CCDC181|CDS|C2U|mut=5|NA	0.3571	-
chr1	169434329	169434330	SLC19A2|3UTR|C2U|mut=2|11.1818	0.1818	-
chr1	171502072	171502073	PRRC2C|CDS|C2U|mut=3|25.8000	0.1304	+
chr1	171510408	171510409	PRRC2C|CDS|C2U|mut=9|25.9163	0.1286	+
chr1	171561470	171561471	PRRC2C|3UTR|C2U|mut=8|16.5257	0.1429	+
chr1	171765798	171765799	EEF1AKNMT|CDS|C2U|mut=6|15.1745	0.1091	+
chr1	171765931	171765932	EEF1AKNMT|3UTR|C2U|mut=10|121.8254	0.1587	+
chr1	173457516	173457517	PRDX6|3UTR|C2U|mut=9|8.0606	0.09	+
chr1	173769613	173769614	CENPL|CDS|C2U|mut=4|5.0571	0.1429	-
chr1	173903925	173903926	RC3H1|3UTR|C2U|mut=3|36.2000	0.2	-
chr1	174983604	174983605	MRPS14|3UTR|C2U|mut=7|44.1348	0.1489	-
chr1	179043568	179043569	FAM20B|3UTR|C2U|mut=3|23.4643	0.2143	+
chr1	179045005	179045006	FAM20B|3UTR|C2U|mut=3|36.0682	0.1364	+
chr1	179052144	179052145	TOR3A|CDS|C2U|mut=7|NA	0.1321	+
chr1	179064293	179064294	TOR3A|CDS|C2U|mut=10|11.1844	0.1149	+
chr1	179064488	179064489	TOR3A|3UTR|C2U|mut=8|11.1879	0.0988	+
chr1	179072127	179072128	ABL2|3UTR|C2U|mut=5|56.1538	0.3846	-
chr1	179887999	179888000	TOR1AIP1|3UTR|C2U|mut=3|4.4253	0.2308	+
chr1	179888902	179888903	TOR1AIP1|3UTR|C2U|mut=4|28.0000	0.3077	+
chr1	180065267	180065268	CEP350|CDS|C2U|mut=4|NA	0.1667	+
chr1	180257480	180257481	ACBD6|3UTR|C2U|mut=8|18.5179	0.125	-
chr1	182352263	182352264	GLUL|3UTR|C2U|mut=13|3.5415	0.0769	-
chr1	182352511	182352512	GLUL|3UTR|C2U|mut=10|9.6748	0.0971	-
chr1	182352861	182352862	GLUL|3UTR|C2U|mut=8|7.9365	0.3333	-
chr1	182846029	182846030	DHX9|CDS|C2U|mut=8|NA	0.0941	+
chr1	183111958	183111959	LAMC1|3UTR|C2U|mut=5|30.6944	0.1786	+
chr1	183114484	183114485	LAMC1|3UTR|C2U|mut=4|21.1238	0.1333	+
chr1	183522394	183522395	SMG7|3UTR|C2U|mut=3|84.6000	0.3	+
chr1	183595458	183595459	ARPC5|3UTR|C2U|mut=4|6.3276	0.1379	-
chr1	184042073	184042074	TSEN15|3UTR|C2U|mut=6|11.0725	0.1304	+
chr1	184659747	184659748	EDEM3|3UTR|C2U|mut=3|18.9643	0.1875	-
chr1	184661295	184661296	EDEM3|3UTR|C2U|mut=4|4.9086	0.1429	-
chr1	185060810	185060811	RNF2|CDS|C2U|mut=3|NA	0.15	+
chr1	192984283	192984284	UCHL5|3UTR|C2U|mut=4|11.6078	0.2667	-
chr1	192985204	192985205	UCHL5|3UTR|C2U|mut=5|23.6481	0.1111	-
chr1	197091638	197091639	ASPM|CDS|C2U|mut=5|NA	0.3333	-
chr1	200374597	200374598	ZNF281|3UTR|C2U|mut=7|6.4211	0.25	-
chr1	200828404	200828405	CAMSAP2|3UTR|C2U|mut=3|23.6250	0.2143	+
chr1	201845325	201845326	IPO9|3UTR|C2U|mut=11|22.3692	0.1146	+
chr1	201845795	201845796	IPO9|3UTR|C2U|mut=16|6.5335	0.186	+
chr1	201850780	201850781	IPO9|3UTR|C2U|mut=3|12.0000	0.1667	+
chr1	201974987	201974988	RNPEP|3UTR|C2U|mut=6|4.3081	0.2308	+
chr1	202860358	202860359	KLHL12|3UTR|C2U|mut=3|10.8750	0.1667	-
chr1	202910004	202910005	ADIPOR1|3UTR|C2U|mut=4|10.5484	0.129	-
chr1	202910488	202910489	ADIPOR1|3UTR|C2U|mut=7|4.6164	0.0897	-
chr1	202910712	202910713	ADIPOR1|CDS|C2U|mut=8|3.6302	0.0851	-
chr1	203822045	203822046	ZC3H11A|3UTR|C2U|mut=9|9.4965	0.1304	+
chr1	205138477	205138478	DSTYK|CDS|C2U|mut=2|15.5152	0.1818	-
chr1	205682959	205682960	NUCKS1|3UTR|C2U|mut=14|4.9862	0.0729	-
chr1	205684200	205684201	NUCKS1|3UTR|C2U|mut=17|11.5756	0.078	-
chr1	205686851	205686852	NUCKS1|3UTR|C2U|mut=21|15.9010	0.0925	-
chr1	205686977	205686978	NUCKS1|3UTR|C2U|mut=17|8.8228	0.1429	-
chr1	206767025	206767026	EIF2D|CDS|C2U|mut=9|13.3846	0.1154	-
chr1	206906325	206906326	MAPKAPK2|3UTR|C2U|mut=7|6.4714	0.3684	+
chr1	206906494	206906495	MAPKAPK2|3UTR|C2U|mut=16|6.0297	0.3077	+
chr1	207532950	207532951	CD55|CDS|C2U|mut=13|15.4708	0.114	+
chr1	207532996	207532997	CD55|CDS|C2U|mut=4|53.3333	0.2	+
chr1	207533485	207533486	CD55|3UTR|C2U|mut=5|26.3810	0.1429	+
chr1	207930435	207930436	CD46|CDS|C2U|mut=5|11.5936	0.2632	+
chr1	207968237	207968238	CD46|3UTR|C2U|mut=4|14.3333	0.125	+
chr1	211745829	211745830	SLC30A1|3UTR|C2U|mut=3|6.6374	0.2308	-
chr1	211747855	211747856	SLC30A1|3UTR|C2U|mut=2|17.3333	0.2	-
chr1	212276588	212276589	DTL|3UTR|C2U|mut=6|3.4636	0.1224	+
chr1	212277239	212277240	DTL|3UTR|C2U|mut=3|21.9000	0.15	+
chr1	212277377	212277378	DTL|3UTR|C2U|mut=5|8.6303	0.1429	+
chr1	212277558	212277559	DTL|3UTR|C2U|mut=6|38.0357	0.2143	+
chr1	212277838	212277839	DTL|3UTR|C2U|mut=9|6.2380	0.1731	+
chr1	212538318	212538319	PACC1|3UTR|C2U|mut=8|17.8431	0.2353	-
chr1	213071418	213071419	FLVCR1|3UTR|C2U|mut=4|63.0769	0.1538	+
chr1	220142138	220142139	EPRS1|3UTR|C2U|mut=13|6.7002	0.0828	-
chr1	220284197	220284198	IARS2|CDS|C2U|mut=8|NA	0.0851	+
chr1	220321246	220321247	IARS2|3UTR|C2U|mut=12|6.0375	0.1043	+
chr1	220321257	220321258	IARS2|3UTR|C2U|mut=30|10.3594	0.2586	+
chr1	220987679	220987680	MTARC1|3UTR|C2U|mut=4|12.6182	0.1818	+
chr1	220987684	220987685	MTARC1|3UTR|C2U|mut=3|20.4375	0.1875	+
chr1	222731842	222731843	TAF1A|3UTR|C2U|mut=4|NA	0.2667	-
chr1	223962583	223962584	CAPN2|3UTR|C2U|mut=7|55.7910	0.1045	+
chr1	223963419	223963420	CAPN2|3UTR|C2U|mut=7|72.3333	0.1207	+
chr1	223984041	223984042	TP53BP2|CDS|C2U|mut=4|22.8036	0.125	-
chr1	224346855	224346856	FBXO28|3UTR|C2U|mut=4|64.4000	0.2667	+
chr1	224348789	224348790	FBXO28|3UTR|C2U|mut=4|10.2353	0.1176	+
chr1	224349180	224349181	FBXO28|3UTR|C2U|mut=3|10.6250	0.1667	+
chr1	224380922	224380923	DEGS1|3UTR|C2U|mut=11|8.8655	0.1111	+
chr1	224573834	224573835	WDR26|3UTR|C2U|mut=5|97.5714	0.5	-
chr1	225977132	225977133	SRP9|3UTR|C2U|mut=22|10.6069	0.0944	+
chr1	225977272	225977273	SRP9|3UTR|C2U|mut=28|4.3726	0.0771	+
chr1	225977609	225977610	SRP9|3UTR|C2U|mut=36|9.6543	0.0727	+
chr1	225977929	225977930	SRP9|3UTR|C2U|mut=60|8.5740	0.0969	+
chr1	225978080	225978081	SRP9|3UTR|C2U|mut=26|6.3177	0.0963	+
chr1	226107606	226107607	PYCR2|3UTR|C2U|mut=9|56.9605	0.1184	-
chr1	226107659	226107660	PYCR2|3UTR|C2U|mut=9|15.2930	0.1011	-
chr1	226170790	226170791	SDE2|3UTR|C2U|mut=6|19.2632	0.3158	-
chr1	227261619	227261620	CDC42BPA|CDS|C2U|mut=4|NA	0.1538	-
chr1	227968706	227968707	SNAP47|3UTR|C2U|mut=18|43.7278	0.2278	+
chr1	227968846	227968847	SNAP47|3UTR|C2U|mut=8|10.0053	0.1067	+
chr1	228285972	228285973	ARF1|3UTR|C2U|mut=42|6.1168	0.0785	+
chr1	228286689	228286690	ARF1|3UTR|C2U|mut=20|5.8415	0.122	+
chr1	228286723	228286724	ARF1|3UTR|C2U|mut=28|10.7438	0.0665	+
chr1	228286768	228286769	ARF1|3UTR|C2U|mut=60|19.2246	0.0819	+
chr1	228286861	228286862	ARF1|3UTR|C2U|mut=29|12.4827	0.1229	+
chr1	228369524	228369525	IBA57|3UTR|C2U|mut=3|NA	0.1875	+
chr1	228881819	228881820	RHOU|3UTR|C2U|mut=3|46.9615	0.2308	+
chr1	229577551	229577552	NUP133|3UTR|C2U|mut=5|8.4688	0.1087	-
chr1	229652674	229652675	ABCB10|3UTR|C2U|mut=5|5.5383	0.1087	-
chr1	230415741	230415742	GALNT2|3UTR|C2U|mut=10|16.6138	0.1031	+
chr1	230417304	230417305	GALNT2|3UTR|C2U|mut=7|9.4833	0.1667	+
chr1	230974783	230974784	C1orf198|3UTR|C2U|mut=6|24.0357	0.25	-
chr1	231042176	231042177	TTC13|3UTR|C2U|mut=4|106.2143	0.1429	-
chr1	231360004	231360005	C1orf131|3UTR|C2U|mut=5|25.1495	0.1163	-
chr1	231509762	231509763	EGLN1|CDS|C2U|mut=7|NA	0.2692	-
chr1	232534072	232534073	SIPA1L2|3UTR|C2U|mut=4|65.8750	0.125	-
chr1	233482232	233482233	MAP3K21|CDS|C2U|mut=6|26.5714	0.2857	+
chr1	233802611	233802612	KCNK1|CDS|C2U|mut=4|54.5000	0.3333	+
chr1	234519677	234519678	COA6|3UTR|C2U|mut=12|9.5077	0.0923	+
chr1	235274036	235274037	TOMM20|3UTR|C2U|mut=11|7.2578	0.11	-
chr1	235295085	235295086	RBM34|CDS|C2U|mut=8|16.3531	0.0899	-
chr1	235330416	235330417	ARID4B|3UTR|C2U|mut=3|38.5000	0.2727	-
chr1	235493163	235493164	GGPS1|5UTR|C2U|mut=5|12.1667	0.3333	+
chr1	235577801	235577802	TBCE|CDS|C2U|mut=4|98.4762	0.1905	+
chr1	236139250	236139251	NID1|3UTR|C2U|mut=5|8.1700	0.1	-
chr1	236713876	236713877	HEATR1|3UTR|C2U|mut=8|15.9443	0.1951	-
chr1	242042221	242042222	EXO1|CDS|C2U|mut=11|26.6488	0.275	+
chr1	242042260	242042261	EXO1|CDS|C2U|mut=4|137.3939	0.1212	+
chr1	242042397	242042398	EXO1|CDS|C2U|mut=10|9.6382	0.0855	+
chr1	242052909	242052910	EXO1|3UTR|C2U|mut=7|9.7953	0.1077	+
chr1	243664333	243664334	AKT3|3UTR|C2U|mut=4|52.5000	0.125	-
chr1	243666571	243666572	AKT3|3UTR|C2U|mut=3|16.2083	0.1667	-
chr1	243809298	243809299	AKT3|CDS|C2U|mut=3|NA	0.1667	-
chr1	244869855	244869856	DESI2|3UTR|C2U|mut=6|9.7273	0.1111	+
chr1	245017736	245017737	HNRNPU|3UTR|C2U|mut=21|5.7396	0.0677	-
chr1	246810928	246810929	CNST|CDS|C2U|mut=4|18.2727	0.3636	+
chr10	855603	855604	LARP4B|3UTR|C2U|mut=4|7.0769	0.16	-
chr10	3819349	3819350	KLF6|3UTR|C2U|mut=3|8.6667	0.1667	-
chr10	5499183	5499184	NET1|3UTR|C2U|mut=8|46.2857	0.1905	+
chr10	5499212	5499213	NET1|3UTR|C2U|mut=3|19.2353	0.1765	+
chr10	5682344	5682345	ASB13|3UTR|C2U|mut=3|24.6500	0.15	-
chr10	5789852	5789853	TASOR2|CDS|C2U|mut=3|6.9107	0.1875	+
chr10	5807428	5807429	GDI2|3UTR|C2U|mut=8|4.3593	0.0941	-
chr10	6275679	6275680	PFKFB3|3UTR|C2U|mut=4|26.9067	0.1333	+
chr10	7201257	7201258	SFMBT2|3UTR|C2U|mut=4|33.9733	0.16	-
chr10	7201831	7201832	SFMBT2|3UTR|C2U|mut=7|17.6061	0.2121	-
chr10	11504431	11504432	USP6NL|3UTR|C2U|mut=3|56.4000	0.2	-
chr10	11504936	11504937	USP6NL|CDS|C2U|mut=2|NA	0.2	-
chr10	12163844	12163845	DHTKD1|3UTR|C2U|mut=7|23.8246	0.3889	+
chr10	12208748	12208749	NUDT5|3UTR|C2U|mut=5|6.9545	0.1	-
chr10	13251405	13251406	MCM10|3UTR|C2U|mut=9|9.8786	0.0857	+
chr10	13252893	13252894	MCM10|3UTR|C2U|mut=4|76.4286	0.2857	+
chr10	14562795	14562796	FAM107B|3UTR|C2U|mut=2|13.5500	0.2	-
chr10	15253720	15253721	FAM171A1|3UTR|C2U|mut=12|9.5664	0.5455	-
chr10	15253784	15253785	FAM171A1|3UTR|C2U|mut=4|6.9317	0.1739	-
chr10	16553302	16553303	PTER|3UTR|C2U|mut=4|36.0909	0.1818	+
chr10	17279524	17279525	VIM|3UTR|C2U|mut=21|21.6742	0.105	+
chr10	22618594	22618595	COMMD3-BMI1|3UTR|C2U|mut=5|9.0421	0.1163	+
chr10	22619048	22619049	COMMD3-BMI1|3UTR|C2U|mut=7|17.7995	0.1029	+
chr10	22619103	22619104	COMMD3-BMI1|3UTR|C2U|mut=3|10.6950	0.15	+
chr10	22619466	22619467	COMMD3-BMI1|3UTR|C2U|mut=3|37.3750	0.1429	+
chr10	24908813	24908814	ARHGAP21|CDS|C2U|mut=7|139.5625	0.4375	-
chr10	27827023	27827024	RAB18|3UTR|C2U|mut=6|12.9500	0.24	+
chr10	28908566	28908567	WAC|3UTR|C2U|mut=7|4.3223	0.0933	+
chr10	28908654	28908655	WAC|3UTR|C2U|mut=8|8.2027	0.1096	+
chr10	28909517	28909518	WAC|3UTR|C2U|mut=4|9.4497	0.1111	+
chr10	31817370	31817371	ZEB1|3UTR|C2U|mut=3|12.0833	0.1667	+
chr10	35320497	35320498	CUL2|CDS|C2U|mut=2|NA	0.1818	-
chr10	38410341	38410342	ZNF37A|3UTR|C2U|mut=3|6.3182	0.1364	+
chr10	43680153	43680154	CSGALNACT2|3UTR|C2U|mut=3|52.3077	0.2308	+
chr10	43881579	43881580	HNRNPF|3UTR|C2U|mut=10|20.8869	0.1754	-
chr10	43881616	43881617	HNRNPF|3UTR|C2U|mut=13|9.2046	0.1092	-
chr10	45500545	45500546	ZNF22|3UTR|C2U|mut=3|25.9667	0.1667	+
chr10	58117870	58117871	ZWINT|3UTR|C2U|mut=10|8.0917	0.0826	-
chr10	60047474	60047475	CISD1|3UTR|C2U|mut=10|17.8889	0.1667	+
chr10	60154713	60154714	TFAM|CDS|C2U|mut=4|10.2241	0.1379	+
chr10	60155525	60155526	TFAM|3UTR|C2U|mut=3|16.7802	0.2308	+
chr10	60155737	60155738	TFAM|3UTR|C2U|mut=13|4.6632	0.1383	+
chr10	60156568	60156569	TFAM|3UTR|C2U|mut=5|7.5487	0.1786	+
chr10	62553792	62553793	CDK1|3UTR|C2U|mut=9|13.1746	0.18	+
chr10	62554162	62554163	CDK1|3UTR|C2U|mut=5|5.6210	0.1515	+
chr10	64914603	64914604	NRBF2|3UTR|C2U|mut=3|67.8947	0.1579	+
chr10	65381826	65381827	REEP3|3UTR|C2U|mut=2|25.4545	0.1818	+
chr10	70098419	70098420	HNRNPH3|CDS|C2U|mut=11|9.1894	0.1196	+
chr10	70101910	70101911	HNRNPH3|3UTR|C2U|mut=15|9.4289	0.15	+
chr10	70101950	70101951	HNRNPH3|3UTR|C2U|mut=10|51.3081	0.1163	+
chr10	70102673	70102674	HNRNPH3|3UTR|C2U|mut=14|27.2279	0.1647	+
chr10	70549619	70549620	CCAR1|CDS|C2U|mut=7|49.3161	0.2258	+
chr10	70550983	70550984	CCAR1|CDS|C2U|mut=4|11.2000	0.1212	+
chr10	70672967	70672968	DDX50|CDS|C2U|mut=8|NA	0.1667	+
chr10	70743131	70743132	DDX21|3UTR|C2U|mut=8|15.0893	0.1176	+
chr10	70743695	70743696	DDX21|3UTR|C2U|mut=10|7.2352	0.084	+
chr10	70744140	70744141	DDX21|3UTR|C2U|mut=16|5.9018	0.1013	+
chr10	70744345	70744346	DDX21|3UTR|C2U|mut=16|10.1179	0.1322	+
chr10	70744640	70744641	DDX21|3UTR|C2U|mut=7|5.0589	0.1207	+
chr10	71910611	71910612	SAR1A|3UTR|C2U|mut=6|23.7750	0.15	-
chr10	71911661	71911662	SAR1A|3UTR|C2U|mut=6|6.1437	0.1224	-
chr10	72060542	72060543	LRRC20|3UTR|C2U|mut=4|9.6719	0.125	-
chr10	72060644	72060645	LRRC20|3UTR|C2U|mut=3|8.8413	0.1429	-
chr10	72183405	72183406	EIF4EBP2|3UTR|C2U|mut=12|8.6487	0.1935	+
chr10	72327935	72327936	PALD1|3UTR|C2U|mut=9|16.6909	0.2727	+
chr10	72638747	72638748	SGPL1|3UTR|C2U|mut=4|3.3241	0.1667	+
chr10	73061248	73061249	UNC5B|3UTR|C2U|mut=3|29.2500	0.1875	+
chr10	73577107	73577108	PSAP|3UTR|C2U|mut=37|8.0565	0.1492	-
chr10	74035187	74035188	DDIT4|3UTR|C2U|mut=18|11.2378	0.0726	+
chr10	74127280	74127281	MICU1|3UTR|C2U|mut=6|3.9086	0.1429	-
chr10	75009092	75009093	MRPS16|3UTR|C2U|mut=6|13.9674	0.1304	-
chr10	75542968	75542969	CHCHD1|3UTR|C2U|mut=8|14.6094	0.1633	+
chr10	75543011	75543012	CHCHD1|3UTR|C2U|mut=10|14.5177	0.1587	+
chr10	75543055	75543056	CHCHD1|3UTR|C2U|mut=11|30.0596	0.1594	+
chr10	75561401	75561402	ZSWIM8|CDS|C2U|mut=8|174.3529	0.2353	+
chr10	76941329	76941330	SAMD8|3UTR|C2U|mut=2|37.8667	0.2	+
chr10	77157795	77157796	ZNF503|3UTR|C2U|mut=11|11.3438	0.1486	-
chr10	79550902	79550903	DLG5|3UTR|C2U|mut=6|31.3333	0.5	-
chr10	79735083	79735084	POLR3A|3UTR|C2U|mut=5|12.1528	0.1389	-
chr10	79795311	79795312	RPS24|CDS|C2U|mut=152|10.9993	0.0666	+
chr10	81114028	81114029	PPIF|3UTR|C2U|mut=12|5.0566	0.1081	+
chr10	82192042	82192043	PRXL2A|3UTR|C2U|mut=3|30.1364	0.3	+
chr10	82278413	82278414	TSPAN14|3UTR|C2U|mut=3|9.3409	0.1875	+
chr10	85912109	85912110	GHITM|3UTR|C2U|mut=7|5.1199	0.0986	+
chr10	85912434	85912435	GHITM|3UTR|C2U|mut=13|7.9616	0.1327	+
chr10	88196197	88196198	WAPL|3UTR|C2U|mut=4|17.4815	0.1481	-
chr10	88196742	88196743	WAPL|3UTR|C2U|mut=6|7.8462	0.24	-
chr10	88810399	88810400	GLUD1|3UTR|C2U|mut=20|3.7706	0.2083	-
chr10	88810724	88810725	GLUD1|3UTR|C2U|mut=5|9.1957	0.1163	-
chr10	89268164	89268165	MINPP1|CDS|C2U|mut=2|63.8182	0.1818	+
chr10	89574267	89574268	ATAD1|CDS|C2U|mut=3|32.4844	0.1875	-
chr10	91522501	91522502	KIF20B|CDS|C2U|mut=4|24.2759	0.1379	+
chr10	94109171	94109172	MARCHF5|CDS|C2U|mut=4|NA	0.1538	+
chr10	94109237	94109238	MARCHF5|CDS|C2U|mut=7|21.7326	0.1628	+
chr10	94268597	94268598	IDE|CDS|C2U|mut=3|NA	0.1429	-
chr10	94414274	94414275	KIF11|3UTR|C2U|mut=6|16.9068	0.1017	+
chr10	96117065	96117066	NOC3L|CDS|C2U|mut=2|13.0909	0.1818	-
chr10	97423731	97423732	TCTN3|3UTR|C2U|mut=5|5.4783	0.125	-
chr10	97819145	97819146	CCNJ|3UTR|C2U|mut=3|7.1420	0.1875	+
chr10	98281067	98281068	TM9SF3|3UTR|C2U|mut=6|4.5208	0.0952	-
chr10	98281204	98281205	TM9SF3|3UTR|C2U|mut=9|11.7096	0.1636	-
chr10	98281393	98281394	TM9SF3|3UTR|C2U|mut=7|11.8417	0.0972	-
chr10	98722807	98722808	LCOR|3UTR|C2U|mut=4|17.9765	0.2353	+
chr10	98983619	98983620	ARHGAP19|3UTR|C2U|mut=4|13.7385	0.4	-
chr10	99093543	99093544	FRAT2|3UTR|C2U|mut=5|7.6053	0.2632	-
chr10	99216821	99216822	ZDHHC16|3UTR|C2U|mut=4|12.2542	0.1739	+
chr10	99216848	99216849	ZDHHC16|3UTR|C2U|mut=6|44.6400	0.2	+
chr10	99216887	99216888	ZDHHC16|3UTR|C2U|mut=3|5.3922	0.1667	+
chr10	99969039	99969040	R3HCC1L|CDS|C2U|mut=3|9.9205	0.1364	+
chr10	101992986	101992987	CWF19L1|CDS|C2U|mut=5|13.1719	0.1562	-
chr10	102034533	102034534	BLOC1S2|3UTR|C2U|mut=4|4.6173	0.1111	-
chr10	102034539	102034540	BLOC1S2|3UTR|C2U|mut=5|7.3718	0.119	-
chr10	102035033	102035034	BLOC1S2|3UTR|C2U|mut=5|6.3455	0.1163	-
chr10	102121041	102121042	SCD|3UTR|C2U|mut=18|8.3424	0.1034	+
chr10	102121796	102121797	SCD|3UTR|C2U|mut=6|5.6899	0.1111	+
chr10	102121900	102121901	SCD|3UTR|C2U|mut=19|5.4104	0.0888	+
chr10	102123181	102123182	SCD|3UTR|C2U|mut=27|5.4845	0.1244	+
chr10	102124327	102124328	SCD|3UTR|C2U|mut=9|10.8842	0.0882	+
chr10	102124483	102124484	SCD|3UTR|C2U|mut=11|5.3314	0.1038	+
chr10	102723119	102723120	SLF2|3UTR|C2U|mut=3|6.1818	0.2	+
chr10	102747757	102747758	TWNK|5UTR|C2U|mut=3|34.3333	0.1667	+
chr10	103922238	103922239	NOLC1|3UTR|C2U|mut=12|7.6633	0.12	+
chr10	103922892	103922893	NOLC1|3UTR|C2U|mut=5|22.4839	0.1613	+
chr10	103923020	103923021	NOLC1|3UTR|C2U|mut=8|16.8154	0.0899	+
chr10	103923205	103923206	NOLC1|3UTR|C2U|mut=23|6.7700	0.1565	+
chr10	103923321	103923322	NOLC1|3UTR|C2U|mut=25|11.5976	0.0735	+
chr10	104239113	104239114	ACTR1A|3UTR|C2U|mut=7|2.9322	0.0933	-
chr10	104239893	104239894	ACTR1A|3UTR|C2U|mut=9|12.2045	0.0938	-
chr10	104240165	104240166	ACTR1A|3UTR|C2U|mut=16|8.2459	0.1151	-
chr10	104417032	104417033	TRIM8|CDS|C2U|mut=8|16.5333	0.1569	+
chr10	105049323	105049324	INA|3UTR|C2U|mut=3|11.7375	0.3	+
chr10	105050060	105050061	INA|3UTR|C2U|mut=6|30.6000	0.3	+
chr10	105205508	105205509	PDCD11|3UTR|C2U|mut=5|7.5387	0.1471	+
chr10	105787077	105787078	SLK|3UTR|C2U|mut=4|23.7879	0.1212	+
chr10	111624872	111624873	XPNPEP1|3UTR|C2U|mut=5|21.6207	0.1724	-
chr10	112344072	112344073	SMC3|CDS|C2U|mut=5|25.7143	0.1316	+
chr10	112364123	112364124	SMC3|3UTR|C2U|mut=12|10.4028	0.1739	+
chr10	112364164	112364165	SMC3|3UTR|C2U|mut=6|6.1429	0.1429	+
chr10	114927282	114927283	TCF7L2|3UTR|C2U|mut=3|66.2308	0.2308	+
chr10	115601264	115601265	DCLRE1A|CDS|C2U|mut=5|NA	0.1389	-
chr10	120819189	120819190	EIF3A|CDS|C2U|mut=6|NA	0.0952	-
chr10	121334519	121334520	TIAL1|3UTR|C2U|mut=4|26.7857	0.1429	-
chr10	121436762	121436763	BAG3|CDS|C2U|mut=8|3.2813	0.1127	+
chr10	121437279	121437280	BAG3|3UTR|C2U|mut=3|4.7188	0.1875	+
chr10	121590952	121590953	MCMBP|3UTR|C2U|mut=4|4.4759	0.1333	-
chr10	121700463	121700464	SEC23IP|3UTR|C2U|mut=4|19.6667	0.1481	+
chr10	123500900	123500901	ATE1|3UTR|C2U|mut=5|7.9792	0.1667	-
chr10	126523503	126523504	ABRAXAS2|CDS|C2U|mut=3|15.6750	0.15	+
chr10	126524609	126524610	ABRAXAS2|3UTR|C2U|mut=4|9.1304	0.1739	+
chr10	126673794	126673795	ZRANB1|3UTR|C2U|mut=5|13.6579	0.2632	+
chr10	126678229	126678230	CTBP2|CDS|C2U|mut=4|26.7778	0.1111	-
chr10	127529935	127529936	BCCIP|3UTR|C2U|mut=4|10.8052	0.1212	+
chr10	129899930	129899931	MKI67|CDS|C2U|mut=10|38.9474	0.1754	-
chr10	133769370	133769371	PPP2R2D|CDS|C2U|mut=3|12.1822	0.1579	+
chr10	133769463	133769464	PPP2R2D|CDS|C2U|mut=4|116.3636	0.1212	+
chr10	133769696	133769697	PPP2R2D|3UTR|C2U|mut=6|58.7568	0.1622	+
chr11	494582	494583	RNH1|3UTR|C2U|mut=9|10.2073	0.1098	-
chr11	532345	532346	HRAS|3UTR|C2U|mut=8|30.1873	0.0899	-
chr11	703929	703930	TMEM80|3UTR|C2U|mut=5|22.6496	0.1282	+
chr11	1006603	1006604	AP2A2|CDS|C2U|mut=2|NA	0.1818	+
chr11	2418250	2418251	CD81|3UTR|C2U|mut=36|7.6293	0.129	+
chr11	4159990	4159991	RRM1|3UTR|C2U|mut=19|51.3000	0.1173	+
chr11	8126442	8126443	TUB|3UTR|C2U|mut=3|56.1000	0.15	+
chr11	8707539	8707540	RPL27A|3UTR|C2U|mut=6|7.4308	0.1818	+
chr11	8969701	8969702	TMEM9B|3UTR|C2U|mut=3|27.2000	0.2	-
chr11	9467467	9467468	IPO7|3UTR|C2U|mut=6|12.2719	0.1667	+
chr11	9467518	9467519	IPO7|3UTR|C2U|mut=5|16.5719	0.1087	+
chr11	9467760	9467761	IPO7|3UTR|C2U|mut=5|8.6657	0.1136	+
chr11	9549489	9549490	ZNF143|3UTR|C2U|mut=5|38.0833	0.25	+
chr11	9772811	9772812	SWAP70|3UTR|C2U|mut=3|4.7294	0.1765	+
chr11	11977722	11977723	USP47|3UTR|C2U|mut=8|43.0741	0.3333	+
chr11	13752491	13752492	FAR1|3UTR|C2U|mut=4|15.4406	0.2222	+
chr11	16777363	16777364	C11orf58|3UTR|C2U|mut=9|71.3769	0.3462	+
chr11	18373957	18373958	GTF2H1|CDS|C2U|mut=6|NA	0.1875	+
chr11	18429046	18429047	LDHA|3UTR|C2U|mut=79|4.1476	0.0742	+
chr11	18630936	18630937	SPTY2D1|3UTR|C2U|mut=3|15.6750	0.15	-
chr11	20398145	20398146	HTATIP2|CDS|C2U|mut=4|NA	0.2	+
chr11	31453881	31453882	DNAJC24|3UTR|C2U|mut=4|37.0714	0.2857	+
chr11	32126276	32126277	RCN1|3UTR|C2U|mut=17|9.5632	0.2394	+
chr11	33001327	33001328	QSER1|3UTR|C2U|mut=4|4.1499	0.1379	+
chr11	33100822	33100823	LINC00294|ncRNA|C2U|mut=5|9.7354	0.1852	+
chr11	33106304	33106305	CSTF3|3UTR|C2U|mut=4|27.8810	0.1667	-
chr11	33106668	33106669	CSTF3|CDS|C2U|mut=7|9.9187	0.1029	-
chr11	33112196	33112197	CSTF3|CDS|C2U|mut=4|8.5312	0.125	-
chr11	33123806	33123807	CSTF3|CDS|C2U|mut=5|5.8519	0.1111	-
chr11	35830843	35830844	TRIM44|3UTR|C2U|mut=7|16.9062	0.2188	+
chr11	43348126	43348127	API5|CDS|C2U|mut=7|5.9855	0.1014	+
chr11	43365762	43365763	API5|3UTR|C2U|mut=8|9.2360	0.0899	+
chr11	43365783	43365784	API5|3UTR|C2U|mut=3|9.9846	0.1304	+
chr11	46695816	46695817	ATG13|3UTR|C2U|mut=5|5.9912	0.2083	+
chr11	46695906	46695907	ATG13|3UTR|C2U|mut=5|11.1711	0.1316	+
chr11	46698698	46698699	ARHGAP1|3UTR|C2U|mut=3|8.6308	0.2308	-
chr11	47183430	47183431	C11orf49|3UTR|C2U|mut=4|12.1265	0.1739	+
chr11	47260675	47260676	DDB2|3UTR|C2U|mut=6|20.3754	0.1935	+
chr11	47593208	47593209	PTPMT1|3UTR|C2U|mut=8|27.4533	0.1333	+
chr11	47800602	47800603	NUP160|3UTR|C2U|mut=10|16.4694	0.1064	-
chr11	57468626	57468627	ZDHHC5|3UTR|C2U|mut=7|9.2876	0.1373	+
chr11	57508276	57508277	TMX2|3UTR|C2U|mut=9|10.8739	0.1023	+
chr11	57583841	57583842	CTNND1|3UTR|C2U|mut=6|5.8818	0.1364	+
chr11	59343729	59343730	OSBP|3UTR|C2U|mut=10|4.1479	0.1449	-
chr11	59568722	59568723	STX3|3UTR|C2U|mut=4|8.5833	0.1667	+
chr11	59568825	59568826	STX3|3UTR|C2U|mut=4|33.2364	0.3636	+
chr11	59569510	59569511	STX3|3UTR|C2U|mut=5|7.3923	0.2381	+
chr11	59569987	59569988	STX3|3UTR|C2U|mut=9|21.3971	0.1765	+
chr11	60897783	60897784	VPS37C|3UTR|C2U|mut=3|NA	0.1875	-
chr11	60898697	60898698	VPS37C|3UTR|C2U|mut=3|13.8000	0.15	-
chr11	61170347	61170348	CPSF7|3UTR|C2U|mut=8|20.9524	0.1905	-
chr11	61563702	61563703	FEN1|CDS|C2U|mut=19|5.6407	0.1092	+
chr11	61564546	61564547	FEN1|3UTR|C2U|mut=19|4.3792	0.1145	+
chr11	61564628	61564629	FEN1|3UTR|C2U|mut=12|5.2679	0.0755	+
chr11	61564641	61564642	FEN1|3UTR|C2U|mut=14|5.0428	0.0921	+
chr11	62160846	62160847	ASRGL1|3UTR|C2U|mut=5|NA	0.1562	+
chr11	62369840	62369841	EML3|CDS|C2U|mut=7|NA	0.3889	-
chr11	62393051	62393052	GANAB|3UTR|C2U|mut=20|7.5369	0.076	-
chr11	62430450	62430451	LBHD1|3UTR|C2U|mut=13|51.7347	0.1092	-
chr11	62439758	62439759	UQCC3|3UTR|C2U|mut=42|165.6449	0.3925	+
chr11	62439794	62439795	UQCC3|3UTR|C2U|mut=11|57.3211	0.1009	+
chr11	62559725	62559726	NXF1|3UTR|C2U|mut=16|33.3432	0.1975	-
chr11	63526219	63526220	RTN3|3UTR|C2U|mut=5|9.5407	0.1163	+
chr11	63527630	63527631	C11orf95|3UTR|C2U|mut=5|9.7429	0.1	-
chr11	63595164	63595165	SPINDOC|3UTR|C2U|mut=12|8.5455	0.1818	+
chr11	64012023	64012024	PPP1R14B|3UTR|C2U|mut=18|5.1574	0.0747	-
chr11	64084221	64084222	TRMT112|3UTR|C2U|mut=14|10.0158	0.0782	-
chr11	64084228	64084229	TRMT112|3UTR|C2U|mut=18|6.5854	0.1011	-
chr11	64084300	64084301	TRMT112|3UTR|C2U|mut=19|3.8237	0.0696	-
chr11	64532210	64532211	SF1|3UTR|C2U|mut=17|5.2686	0.0867	-
chr11	64807962	64807963	SNX15|3UTR|C2U|mut=4|8.6984	0.1905	+
chr11	64893836	64893837	MRPL49|3UTR|C2U|mut=11|5.9778	0.0948	+
chr11	64895176	64895177	SYVN1|3UTR|C2U|mut=4|NA	0.129	-
chr11	65179433	65179434	FRMD8|3UTR|C2U|mut=4|49.1765	0.1176	+
chr11	65404599	65404600	PCNX3|3UTR|C2U|mut=15|155.8182	0.2727	+
chr11	65408964	65408965	SIPA1|CDS|C2U|mut=4|51.6923	0.3077	+
chr11	65622443	65622444	CFL1|3UTR|C2U|mut=46|3.1694	0.0954	-
chr11	65622462	65622463	CFL1|3UTR|C2U|mut=58|6.0023	0.0837	-
chr11	66052171	66052172	YIF1A|CDS|C2U|mut=11|7.8571	0.0775	-
chr11	66112874	66112875	B4GAT1|3UTR|C2U|mut=8|4.2623	0.1569	-
chr11	66113143	66113144	B4GAT1|3UTR|C2U|mut=12|5.4254	0.1481	-
chr11	66130196	66130197	SLC29A2|3UTR|C2U|mut=3|52.7667	0.1667	-
chr11	66203376	66203377	MRPL11|3UTR|C2U|mut=17|8.6772	0.2429	-
chr11	66432650	66432651	RBM4B|3UTR|C2U|mut=5|18.1026	0.1282	-
chr11	66432891	66432892	RBM4B|3UTR|C2U|mut=7|24.4844	0.28	-
chr11	66626168	66626169	LRFN4|CDS|C2U|mut=13|14.2589	0.3421	+
chr11	67023184	67023185	KDM2A|3UTR|C2U|mut=4|7.9306	0.125	+
chr11	67053123	67053124	GRK2|3UTR|C2U|mut=5|2.8772	0.102	+
chr11	67165277	67165278	RAD9A|3UTR|C2U|mut=5|32.3600	0.2	+
chr11	67274041	67274042	CDK2AP2|3UTR|C2U|mut=22|39.8624	0.2018	-
chr11	67804060	67804061	NDUFS8|3UTR|C2U|mut=15|32.5412	0.0882	+
chr11	67821441	67821442	CHKA|3UTR|C2U|mut=6|32.7143	0.1429	-
chr11	68216594	68216595	LRP5|3UTR|C2U|mut=4|8.4019	0.2105	+
chr11	70224194	70224195	PPFIA1|CDS|C2U|mut=5|NA	0.1351	+
chr11	70229161	70229162	PPFIA1|3UTR|C2U|mut=4|45.8182	0.1818	+
chr11	70229650	70229651	PPFIA1|3UTR|C2U|mut=2|26.4727	0.1818	+
chr11	70229654	70229655	PPFIA1|3UTR|C2U|mut=3|47.6667	0.2	+
chr11	73107616	73107617	RELT|3UTR|C2U|mut=4|5.2762	0.1143	+
chr11	73388617	73388618	RAB6A|3UTR|C2U|mut=3|137.5714	0.2143	-
chr11	73583847	73583848	COA4|3UTR|C2U|mut=7|45.2541	0.1892	-
chr11	73584006	73584007	COA4|3UTR|C2U|mut=6|28.5188	0.1	-
chr11	73724428	73724429	C2CD3|CDS|C2U|mut=4|70.2222	0.2222	-
chr11	73965020	73965021	PPME1|3UTR|C2U|mut=6|5.5533	0.1667	+
chr11	74352687	74352688	POLD3|3UTR|C2U|mut=4|8.2182	0.1333	+
chr11	75283502	75283503	SERPINH1|3UTR|C2U|mut=16|4.0208	0.1135	+
chr11	76061494	76061495	THAP12|3UTR|C2U|mut=5|13.7328	0.5	-
chr11	77327220	77327221	CLNS1A|3UTR|C2U|mut=7|15.2955	0.0909	-
chr11	77327462	77327463	CLNS1A|3UTR|C2U|mut=16|9.7900	0.1524	-
chr11	77784124	77784125	NDUFC2-KCTD14|CDS|C2U|mut=27|NA	0.0769	-
chr11	82896317	82896318	PCF11|3UTR|C2U|mut=4|10.2292	0.1667	+
chr11	95562399	95562400	CEP57|CDS|C2U|mut=9|7.5750	0.15	+
chr11	102269352	102269353	TMEM123|3UTR|C2U|mut=5|8.8667	0.1111	-
chr11	108018140	108018141	ACAT1|3UTR|C2U|mut=16|10.7195	0.1088	+
chr11	110100837	110100838	RDX|3UTR|C2U|mut=6|6.6923	0.1429	-
chr11	110102291	110102292	RDX|3UTR|C2U|mut=5|14.7436	0.1923	-
chr11	111596504	111596505	SIK2|3UTR|C2U|mut=3|17.4545	0.1364	+
chr11	111931872	111931873	DLAT|CDS|C2U|mut=7|NA	0.1148	+
chr11	111934286	111934287	DLAT|3UTR|C2U|mut=3|25.6364	0.3	+
chr11	111955997	111955998	TIMM8B|3UTR|C2U|mut=26|29.8696	0.1444	-
chr11	114320825	114320826	REXO2|3UTR|C2U|mut=6|20.8387	0.0968	+
chr11	117159028	117159029	BACE1|3UTR|C2U|mut=3|NA	0.1429	-
chr11	117160002	117160003	BACE1|3UTR|C2U|mut=2|19.2500	0.2	-
chr11	118279816	118279817	ATP5MG|3UTR|C2U|mut=11|13.8548	0.1048	+
chr11	118279867	118279868	ATP5MG|3UTR|C2U|mut=34|13.1436	0.1214	+
chr11	118394085	118394086	KMT2A|3UTR|C2U|mut=5|28.9541	0.102	+
chr11	118397131	118397132	KMT2A|3UTR|C2U|mut=5|10.0977	0.1429	+
chr11	118472303	118472304	ARCN1|3UTR|C2U|mut=8|9.3885	0.0988	+
chr11	118620148	118620149	DDX6|3UTR|C2U|mut=10|14.0000	0.1136	-
chr11	118622699	118622700	DDX6|3UTR|C2U|mut=3|88.3043	0.1304	-
chr11	118888182	118888183	RPS25|CDS|C2U|mut=406|13.0333	0.1748	-
chr11	118888201	118888202	RPS25|CDS|C2U|mut=141|4.1844	0.0748	-
chr11	118964649	118964650	H2AX|3UTR|C2U|mut=19|6.0971	0.1338	-
chr11	119205767	119205768	RNF26|5UTR|C2U|mut=5|8.6111	0.2778	+
chr11	119205776	119205777	RNF26|5UTR|C2U|mut=5|5.1442	0.2083	+
chr11	122929857	122929858	HSPA8|CDS|C2U|mut=82|7.8339	0.0717	-
chr11	123596186	123596187	ZNF202|3UTR|C2U|mut=9|15.2120	0.3913	-
chr11	125454089	125454090	EI24|3UTR|C2U|mut=7|22.9661	0.1186	+
chr11	125454282	125454283	EI24|3UTR|C2U|mut=29|6.4765	0.2132	+
chr11	125454500	125454501	EI24|3UTR|C2U|mut=17|7.7319	0.0977	+
chr11	125491079	125491080	STT3A|3UTR|C2U|mut=6|9.7535	0.1395	+
chr11	125514437	125514438	CHEK1|CDS|C2U|mut=5|NA	0.2273	+
chr11	125514491	125514492	CHEK1|CDS|C2U|mut=4|NA	0.1739	+
chr11	125765549	125765550	PUS3|CDS|C2U|mut=3|25.0357	0.2143	-
chr11	126073145	126073146	RPUSD4|3UTR|C2U|mut=7|13.8672	0.2258	-
chr11	126132939	126132940	SRPRA|3UTR|C2U|mut=7|7.4225	0.1228	-
chr11	126136113	126136114	SRPRA|CDS|C2U|mut=11|NA	0.1803	-
chr11	134019178	134019179	JAM3|3UTR|C2U|mut=4|21.1183	0.129	+
chr11	134019236	134019237	JAM3|3UTR|C2U|mut=6|19.4615	0.1538	+
chr11	134022438	134022439	NCAPD3|3UTR|C2U|mut=10|17.0569	0.2174	-
chr11	134074002	134074003	NCAPD3|CDS|C2U|mut=8|NA	0.1081	-
chr11	134115604	134115605	VPS26B|3UTR|C2U|mut=3|53.0000	0.2	+
chr11	134244540	134244541	GLB1L2|CDS|C2U|mut=6|NA	0.1304	+
chr12	1600662	1600663	ERC1|3UTR|C2U|mut=2|NA	0.2	+
chr12	1604730	1604731	ERC1|3UTR|C2U|mut=4|9.5824	0.2857	+
chr12	1897505	1897506	ADIPOR2|3UTR|C2U|mut=11|7.9475	0.1264	+
chr12	2055352	2055353	DCP1B|3UTR|C2U|mut=4|9.3474	0.2105	-
chr12	2909665	2909666	FKBP4|CDS|C2U|mut=15|9.3884	0.0847	+
chr12	2967353	2967354	FOXM1|3UTR|C2U|mut=17|7.7450	0.2787	-
chr12	2968001	2968002	FOXM1|CDS|C2U|mut=10|6.0889	0.1786	-
chr12	2968022	2968023	FOXM1|CDS|C2U|mut=19|9.1195	0.2289	-
chr12	3048588	3048589	TULP3|CDS|C2U|mut=3|9.3789	0.1579	+
chr12	3048839	3048840	TULP3|3UTR|C2U|mut=3|26.8500	0.2	+
chr12	4461843	4461844	TIGAR|CDS|C2U|mut=10|19.5105	0.303	+
chr12	6840415	6840416	COPS7A|3UTR|C2U|mut=15|8.4397	0.1579	+
chr12	6857204	6857205	MLF2|3UTR|C2U|mut=15|3.5950	0.124	-
chr12	7074684	7074685	PHB2|3UTR|C2U|mut=23|10.1514	0.0747	-
chr12	7075624	7075625	PHB2|CDS|C2U|mut=23|NA	0.1271	-
chr12	10375493	10375494	GABARAPL1|3UTR|C2U|mut=9|7.2969	0.1385	+
chr12	11324806	11324807	SMIM10L1|3UTR|C2U|mut=6|48.2500	0.1667	+
chr12	12640055	12640056	DUSP16|CDS|C2U|mut=3|NA	0.1429	-
chr12	12982715	12982716	DDX47|3UTR|C2U|mut=17|12.4257	0.2125	+
chr12	14952590	14952591	WBP11|CDS|C2U|mut=3|NA	0.25	-
chr12	16135325	16135326	DERA|CDS|C2U|mut=4|NA	0.1212	+
chr12	21670264	21670265	GOLT1B|3UTR|C2U|mut=5|120.1087	0.2174	+
chr12	21670274	21670275	GOLT1B|3UTR|C2U|mut=3|41.4615	0.2308	+
chr12	22215268	22215269	CMAS|CDS|C2U|mut=5|13.8095	0.119	+
chr12	22842656	22842657	ETNK1|3UTR|C2U|mut=6|49.9453	0.1875	+
chr12	27118274	27118275	FGFR1OP2|3UTR|C2U|mut=4|51.5833	0.3333	+
chr12	27118482	27118483	FGFR1OP2|3UTR|C2U|mut=4|10.5556	0.2	+
chr12	27126913	27126914	TM7SF3|CDS|C2U|mut=4|4.1764	0.1143	-
chr12	27951528	27951529	KLHL42|3UTR|C2U|mut=2|10.4545	0.1818	+
chr12	28702336	28702337	CCDC91|3UTR|C2U|mut=2|16.8000	0.2	+
chr12	29493833	29493834	ERGIC2|3UTR|C2U|mut=4|10.5200	0.2	-
chr12	39687220	39687221	KIF21A|3UTR|C2U|mut=3|6.7286	0.2	-
chr12	44188106	44188107	TWF1|3UTR|C2U|mut=4|6.7338	0.1818	-
chr12	45825137	45825138	ANO6|3UTR|C2U|mut=4|44.3333	0.25	+
chr12	46577178	46577179	SLC38A1|3UTR|C2U|mut=13|5.7778	0.1204	-
chr12	46577184	46577185	SLC38A1|3UTR|C2U|mut=12|4.9912	0.1017	-
chr12	46577441	46577442	SLC38A1|3UTR|C2U|mut=12|32.5797	0.2609	-
chr12	46577927	46577928	SLC38A1|3UTR|C2U|mut=5|37.9365	0.1786	-
chr12	48539690	48539691	PFKM|3UTR|C2U|mut=5|9.6964	0.125	+
chr12	48542977	48542978	ASB8|3UTR|C2U|mut=3|10.4000	0.2	-
chr12	49085616	49085617	CCNT1|3UTR|C2U|mut=3|5.4947	0.15	-
chr12	49223926	49223927	DDX23|3UTR|C2U|mut=24|123.6842	0.2105	-
chr12	49396386	49396387	PRKAG1|3UTR|C2U|mut=6|16.1583	0.375	-
chr12	49413027	49413028	KMT2D|3UTR|C2U|mut=4|5.2283	0.1212	-
chr12	49413331	49413332	KMT2D|3UTR|C2U|mut=6|12.1688	0.2609	-
chr12	49415442	49415443	KMT2D|3UTR|C2U|mut=3|37.3500	0.15	-
chr12	49415622	49415623	KMT2D|CDS|C2U|mut=5|11.4103	0.1282	-
chr12	49425451	49425452	KMT2D|CDS|C2U|mut=7|NA	0.2	-
chr12	49578783	49578784	TUBA1A|3UTR|C2U|mut=4|15.6597	0.1429	-
chr12	50156837	50156838	TMBIM6|3UTR|C2U|mut=11|5.8634	0.088	+
chr12	50480608	50480609	SMARCD1|CDS|C2U|mut=7|4.4423	0.1346	+
chr12	50514157	50514158	COX14|3UTR|C2U|mut=12|12.6067	0.1348	+
chr12	51457955	51457956	CSRNP2|CDS|C2U|mut=4|13.8133	0.16	-
chr12	53421905	53421906	EIF4B|CDS|C2U|mut=11|7.8431	0.0833	+
chr12	53807895	53807896	SP1|3UTR|C2U|mut=9|15.5473	0.1216	+
chr12	53808316	53808317	SP1|3UTR|C2U|mut=3|14.5682	0.1364	+
chr12	53874445	53874446	PCBP2|3UTR|C2U|mut=5|18.4167	0.25	+
chr12	54423798	54423799	HOXC6|3UTR|C2U|mut=5|5.6250	0.1042	+
chr12	54424087	54424088	HOXC6|3UTR|C2U|mut=7|66.7333	0.1556	+
chr12	54626343	54626344	CBX5|3UTR|C2U|mut=7|36.4500	0.1167	-
chr12	54745099	54745100	COPZ1|3UTR|C2U|mut=10|12.5219	0.1429	+
chr12	54745462	54745463	COPZ1|3UTR|C2U|mut=11|6.3644	0.0859	+
chr12	56214814	56214815	DNAJC14|3UTR|C2U|mut=5|16.9048	0.2381	-
chr12	56600376	56600377	RNF41|CDS|C2U|mut=6|7.4704	0.1579	-
chr12	56634362	56634363	ANKRD52|3UTR|C2U|mut=3|7.9286	0.1667	-
chr12	56666064	56666065	CS|3UTR|C2U|mut=10|22.0833	0.2273	-
chr12	56666256	56666257	CS|3UTR|C2U|mut=11|12.1802	0.0991	-
chr12	56666843	56666844	CS|3UTR|C2U|mut=18|7.5394	0.0857	-
chr12	56990516	56990517	BAZ2A|3UTR|C2U|mut=2|13.8571	0.2	-
chr12	57057729	57057730	PTGES3|3UTR|C2U|mut=65|6.3480	0.1217	-
chr12	57106946	57106947	NACA|CDS|C2U|mut=26|36.0148	0.1156	-
chr12	57995653	57995654	PIP4K2C|3UTR|C2U|mut=3|7.7571	0.15	+
chr12	58142165	58142166	CDK4|3UTR|C2U|mut=71|5.4663	0.1864	-
chr12	64816992	64816993	XPOT|CDS|C2U|mut=5|NA	0.119	+
chr12	64844545	64844546	XPOT|3UTR|C2U|mut=13|26.3693	0.2955	+
chr12	64844550	64844551	XPOT|3UTR|C2U|mut=8|62.6667	0.2581	+
chr12	64844800	64844801	XPOT|3UTR|C2U|mut=6|45.0000	0.1935	+
chr12	64895753	64895754	TBK1|3UTR|C2U|mut=5|20.7333	0.2	+
chr12	65108059	65108060	GNS|3UTR|C2U|mut=3|10.3333	0.2	-
chr12	66517259	66517260	LLPH|3UTR|C2U|mut=2|4.9750	0.2	-
chr12	66517357	66517358	LLPH|3UTR|C2U|mut=5|71.9118	0.1471	-
chr12	66539668	66539669	TMBIM4|CDS|C2U|mut=3|NA	0.15	-
chr12	67707058	67707059	CAND1|3UTR|C2U|mut=7|17.8571	0.2	+
chr12	69235990	69235991	MDM2|3UTR|C2U|mut=5|23.2988	0.1923	+
chr12	69236690	69236691	MDM2|3UTR|C2U|mut=9|6.5450	0.0978	+
chr12	69237407	69237408	MDM2|3UTR|C2U|mut=5|41.1111	0.1852	+
chr12	69972496	69972497	FRS2|3UTR|C2U|mut=2|11.5758	0.1818	+
chr12	70748249	70748250	CNOT2|3UTR|C2U|mut=3|20.0385	0.2308	+
chr12	70824670	70824671	KCNMB4|3UTR|C2U|mut=2|15.4545	0.1818	+
chr12	72181063	72181064	RAB21|3UTR|C2U|mut=3|16.5000	0.1579	+
chr12	76440548	76440549	NAP1L1|3UTR|C2U|mut=17|16.5521	0.0756	-
chr12	76441726	76441727	NAP1L1|3UTR|C2U|mut=7|26.8109	0.0897	-
chr12	76447630	76447631	NAP1L1|CDS|C2U|mut=17|41.3913	0.0739	-
chr12	77415275	77415276	E2F7|3UTR|C2U|mut=4|17.2857	0.1429	-
chr12	77416250	77416251	E2F7|3UTR|C2U|mut=7|9.2667	0.3333	-
chr12	77417564	77417565	E2F7|3UTR|C2U|mut=3|9.6000	0.2	-
chr12	77417797	77417798	E2F7|CDS|C2U|mut=3|6.9000	0.15	-
chr12	80167741	80167742	PPP1R12A|3UTR|C2U|mut=3|11.0758	0.1667	-
chr12	82746841	82746842	CCDC59|3UTR|C2U|mut=9|5.6873	0.1169	-
chr12	82746875	82746876	CCDC59|3UTR|C2U|mut=18|11.2556	0.0853	-
chr12	88443523	88443524	C12orf29|3UTR|C2U|mut=3|27.1667	0.1667	+
chr12	88505053	88505054	CEP290|CDS|C2U|mut=2|NA	0.1818	-
chr12	89984405	89984406	ATP2B1|3UTR|C2U|mut=5|7.5417	0.25	-
chr12	89984544	89984545	ATP2B1|3UTR|C2U|mut=3|34.7647	0.1765	-
chr12	92537159	92537160	BTG1|3UTR|C2U|mut=8|20.7861	0.3478	-
chr12	93803078	93803079	UBE2N|3UTR|C2U|mut=6|19.2794	0.1765	-
chr12	93803176	93803177	UBE2N|3UTR|C2U|mut=11|9.7043	0.193	-
chr12	95907553	95907554	METAP2|CDS|C2U|mut=8|22.6400	0.0952	+
chr12	95907887	95907888	METAP2|3UTR|C2U|mut=16|6.5391	0.1	+
chr12	95908027	95908028	METAP2|3UTR|C2U|mut=15|18.0378	0.1485	+
chr12	95908172	95908173	METAP2|3UTR|C2U|mut=3|NA	0.2	+
chr12	97345792	97345793	NEDD1|CDS|C2U|mut=5|48.2639	0.2778	+
chr12	98995386	98995387	SLC25A3|3UTR|C2U|mut=17|7.0598	0.1429	+
chr12	100617864	100617865	ACTR6|3UTR|C2U|mut=5|11.7021	0.1064	+
chr12	100733726	100733727	SCYL2|3UTR|C2U|mut=3|23.2609	0.1304	+
chr12	100733744	100733745	SCYL2|3UTR|C2U|mut=4|22.7586	0.1379	+
chr12	100733753	100733754	SCYL2|3UTR|C2U|mut=5|18.1250	0.2083	+
chr12	100733900	100733901	SCYL2|3UTR|C2U|mut=3|33.5526	0.1579	+
chr12	101788629	101788630	ARL1|3UTR|C2U|mut=4|8.9107	0.25	-
chr12	105765164	105765165	C12orf75|3UTR|C2U|mut=3|12.9474	0.1579	+
chr12	106804692	106804693	POLR3B|CDS|C2U|mut=3|NA	0.1364	+
chr12	106897961	106897962	POLR3B|CDS|C2U|mut=2|NA	0.2	+
chr12	107366519	107366520	TMEM263|3UTR|C2U|mut=6|10.7294	0.24	+
chr12	107367181	107367182	TMEM263|3UTR|C2U|mut=5|36.2255	0.1471	+
chr12	107371980	107371981	MTERF2|CDS|C2U|mut=3|17.8500	0.1875	-
chr12	107385479	107385480	CRY1|3UTR|C2U|mut=5|36.1538	0.1923	-
chr12	107385649	107385650	CRY1|3UTR|C2U|mut=8|52.0000	0.32	-
chr12	108127051	108127052	PRDM4|3UTR|C2U|mut=3|8.6228	0.1667	-
chr12	108127863	108127864	PRDM4|3UTR|C2U|mut=4|11.4286	0.1429	-
chr12	108136036	108136037	PRDM4|CDS|C2U|mut=4|NA	0.1481	-
chr12	109525618	109525619	USP30|3UTR|C2U|mut=3|4.8947	0.1579	+
chr12	109548145	109548146	UNG|3UTR|C2U|mut=12|5.3667	0.0923	+
chr12	109548448	109548449	UNG|3UTR|C2U|mut=10|3.8430	0.0826	+
chr12	109548568	109548569	UNG|3UTR|C2U|mut=12|17.7028	0.1765	+
chr12	109548680	109548681	UNG|3UTR|C2U|mut=8|15.4533	0.1067	+
chr12	110784279	110784280	ATP2A2|3UTR|C2U|mut=4|30.5647	0.1176	+
chr12	110784658	110784659	ATP2A2|3UTR|C2U|mut=12|4.9240	0.0909	+
chr12	110785045	110785046	ATP2A2|3UTR|C2U|mut=10|10.7471	0.0917	+
chr12	110788526	110788527	ATP2A2|3UTR|C2U|mut=8|9.6492	0.1231	+
chr12	110788659	110788660	ATP2A2|3UTR|C2U|mut=6|12.6667	0.2308	+
chr12	110928067	110928068	FAM216A|3UTR|C2U|mut=4|16.2462	0.1538	+
chr12	111158232	111158233	PPP1CC|3UTR|C2U|mut=16|6.9491	0.0751	-
chr12	111158259	111158260	PPP1CC|3UTR|C2U|mut=12|5.7054	0.0755	-
chr12	111158815	111158816	PPP1CC|3UTR|C2U|mut=17|5.3024	0.0705	-
chr12	112321502	112321503	MAPKAPK5|CDS|C2U|mut=8|60.5000	0.3333	+
chr12	112331001	112331002	MAPKAPK5|3UTR|C2U|mut=3|26.2500	0.3	+
chr12	112460745	112460746	ERP29|3UTR|C2U|mut=11|25.3478	0.1594	+
chr12	112944292	112944293	PTPN11|3UTR|C2U|mut=8|16.6562	0.125	+
chr12	112944412	112944413	PTPN11|3UTR|C2U|mut=9|15.8442	0.1169	+
chr12	112945202	112945203	PTPN11|3UTR|C2U|mut=12|6.6400	0.3	+
chr12	112947288	112947289	PTPN11|3UTR|C2U|mut=3|9.0750	0.15	+
chr12	113596498	113596499	DDX54|3UTR|C2U|mut=11|44.9136	0.1279	-
chr12	113629533	113629534	RITA1|CDS|C2U|mut=10|31.5000	0.1667	+
chr12	118469155	118469156	RFC5|3UTR|C2U|mut=10|6.8995	0.1471	+
chr12	118469418	118469419	RFC5|3UTR|C2U|mut=7|12.5981	0.1129	+
chr12	118469791	118469792	RFC5|3UTR|C2U|mut=10|26.1782	0.099	+
chr12	118854583	118854584	SUDS3|3UTR|C2U|mut=4|44.8400	0.2	+
chr12	120882378	120882379	TRIAP1|3UTR|C2U|mut=5|11.7136	0.1163	-
chr12	120882450	120882451	TRIAP1|3UTR|C2U|mut=23|8.0466	0.1855	-
chr12	120882606	120882607	TRIAP1|3UTR|C2U|mut=13|15.2409	0.1074	-
chr12	120898287	120898288	GATC|3UTR|C2U|mut=7|12.8396	0.1321	+
chr12	120899686	120899687	SRSF9|3UTR|C2U|mut=10|5.3378	0.0813	-
chr12	120936131	120936132	DYNLL1|3UTR|C2U|mut=34|11.6109	0.1232	+
chr12	120936187	120936188	DYNLL1|3UTR|C2U|mut=57|6.1274	0.1236	+
chr12	121016911	121016912	POP5|3UTR|C2U|mut=6|18.4018	0.1071	-
chr12	121160606	121160607	UNC119B|3UTR|C2U|mut=3|13.4615	0.2	+
chr12	121678218	121678219	CAMKK2|3UTR|C2U|mut=3|64.3750	0.25	-
chr12	121862123	121862124	RNF34|3UTR|C2U|mut=6|27.5000	0.5	+
chr12	122498411	122498412	BCL7A|3UTR|C2U|mut=4|12.0580	0.1739	+
chr12	122628070	122628071	MLXIP|3UTR|C2U|mut=3|33.8478	0.1304	+
chr12	122715063	122715064	VPS33A|3UTR|C2U|mut=3|4.2750	0.2	-
chr12	122757304	122757305	CLIP1|3UTR|C2U|mut=5|7.2222	0.2	-
chr12	122957849	122957850	ZCCHC8|3UTR|C2U|mut=4|6.8696	0.1739	-
chr12	122958628	122958629	ZCCHC8|CDS|C2U|mut=3|8.1767	0.2143	-
chr12	123254726	123254727	DENR|3UTR|C2U|mut=5|12.5418	0.1087	+
chr12	123254822	123254823	DENR|3UTR|C2U|mut=6|6.1493	0.0938	+
chr12	124081425	124081426	TMED2|3UTR|C2U|mut=5|18.5700	0.1389	+
chr12	124081458	124081459	TMED2|3UTR|C2U|mut=17|11.9696	0.1889	+
chr12	124104732	124104733	DDX55|3UTR|C2U|mut=5|41.5000	0.2	+
chr12	124105686	124105687	EIF2B1|3UTR|C2U|mut=10|23.1778	0.1639	-
chr12	124105782	124105783	EIF2B1|3UTR|C2U|mut=8|49.5263	0.1053	-
chr12	124421127	124421128	CCDC92|3UTR|C2U|mut=7|25.7871	0.2258	-
chr12	124496231	124496232	ZNF664|5UTR|C2U|mut=8|6.9105	0.087	+
chr12	125514611	125514612	BRI3BP|3UTR|C2U|mut=3|34.7000	0.2	+
chr12	125514847	125514848	BRI3BP|3UTR|C2U|mut=5|16.6481	0.1111	+
chr12	131362126	131362127	RAN|3UTR|C2U|mut=6|4.7236	0.1304	+
chr12	132564845	132564846	EP400|3UTR|C2U|mut=4|44.9091	0.1818	+
chr12	133297530	133297531	PGAM5|3UTR|C2U|mut=25|54.6545	0.3049	+
chr12	133297773	133297774	PGAM5|3UTR|C2U|mut=21|9.9831	0.0917	+
chr12	133302422	133302423	ANKLE2|3UTR|C2U|mut=4|14.5481	0.1481	-
chr12	133303468	133303469	ANKLE2|3UTR|C2U|mut=4|8.6168	0.1905	-
chr12	133345930	133345931	GOLGA3|3UTR|C2U|mut=2|43.6364	0.1818	-
chr12	133417401	133417402	CHFR|3UTR|C2U|mut=4|164.4000	0.4	-
chr13	20246168	20246169	MPHOSPH8|3UTR|C2U|mut=4|10.7000	0.125	+
chr13	21751490	21751491	MRPL57|3UTR|C2U|mut=5|3.5897	0.1923	+
chr13	23903258	23903259	SACS|3UTR|C2U|mut=4|97.8333	0.1667	-
chr13	25915353	25915354	NUP58|3UTR|C2U|mut=5|6.4796	0.119	+
chr13	27640947	27640948	USP12|3UTR|C2U|mut=3|10.1190	0.1429	-
chr13	28240196	28240197	POLR1D|3UTR|C2U|mut=10|20.3571	0.1923	+
chr13	28240326	28240327	POLR1D|3UTR|C2U|mut=4|13.8286	0.16	+
chr13	28240373	28240374	POLR1D|3UTR|C2U|mut=5|23.3333	0.1852	+
chr13	28241404	28241405	POLR1D|3UTR|C2U|mut=5|10.0476	0.1429	+
chr13	30083661	30083662	SLC7A1|3UTR|C2U|mut=10|9.1366	0.1099	-
chr13	30084121	30084122	SLC7A1|3UTR|C2U|mut=9|11.4310	0.2143	-
chr13	30085406	30085407	SLC7A1|3UTR|C2U|mut=7|5.9408	0.0921	-
chr13	30086339	30086340	SLC7A1|3UTR|C2U|mut=17|4.3577	0.2024	-
chr13	30086533	30086534	SLC7A1|3UTR|C2U|mut=4|8.7946	0.1818	-
chr13	30086561	30086562	SLC7A1|3UTR|C2U|mut=14|6.5707	0.1707	-
chr13	31033208	31033209	HMGB1|3UTR|C2U|mut=4|11.3506	0.1818	-
chr13	31034316	31034317	HMGB1|3UTR|C2U|mut=7|4.8600	0.1	-
chr13	31232800	31232801	USPL1|CDS|C2U|mut=4|13.2190	0.1143	+
chr13	31710821	31710822	HSPH1|3UTR|C2U|mut=10|20.5439	0.1053	-
chr13	31711021	31711022	HSPH1|3UTR|C2U|mut=15|5.6341	0.0862	-
chr13	31711457	31711458	HSPH1|CDS|C2U|mut=10|4.8893	0.0826	-
chr13	31714359	31714360	HSPH1|CDS|C2U|mut=10|2.4107	0.0893	-
chr13	34411188	34411189	RFC3|3UTR|C2U|mut=8|9.3080	0.0851	+
chr13	36878086	36878087	SPART|3UTR|C2U|mut=6|10.0855	0.1875	-
chr13	36878703	36878704	SPART|CDS|C2U|mut=4|95.6000	0.2	-
chr13	37402478	37402479	RFXAP|3UTR|C2U|mut=3|25.8462	0.2308	+
chr13	38936070	38936071	UFM1|3UTR|C2U|mut=4|4.3083	0.1212	+
chr13	38936504	38936505	UFM1|3UTR|C2U|mut=5|7.7167	0.1316	+
chr13	38936823	38936824	UFM1|3UTR|C2U|mut=5|17.2333	0.1667	+
chr13	38936971	38936972	UFM1|3UTR|C2U|mut=3|7.1754	0.1579	+
chr13	39585306	39585307	PROSER1|3UTR|C2U|mut=4|22.2619	0.1905	-
chr13	40326230	40326231	COG6|3UTR|C2U|mut=4|19.0476	0.2222	+
chr13	41386013	41386014	SLC25A15|3UTR|C2U|mut=3|21.5143	0.2143	+
chr13	41950285	41950286	NAA16|3UTR|C2U|mut=2|6.9545	0.1818	+
chr13	42816828	42816829	DGKH|3UTR|C2U|mut=3|NA	0.3	+
chr13	45008635	45008636	TSC22D1|3UTR|C2U|mut=6|34.5300	0.24	-
chr13	45911273	45911274	TPT1|3UTR|C2U|mut=20|7.9728	0.1205	-
chr13	45911394	45911395	TPT1|3UTR|C2U|mut=112|12.8122	0.1059	-
chr13	45911436	45911437	TPT1|3UTR|C2U|mut=84|7.5848	0.1073	-
chr13	45911477	45911478	TPT1|3UTR|C2U|mut=129|23.6573	0.0649	-
chr13	45912860	45912861	TPT1|CDS|C2U|mut=180|10.0915	0.103	-
chr13	45913714	45913715	TPT1|CDS|C2U|mut=23|NA	0.0813	-
chr13	46531093	46531094	ZC3H13|3UTR|C2U|mut=3|26.0132	0.1579	-
chr13	48835848	48835849	ITM2B|3UTR|C2U|mut=6|36.8400	0.15	+
chr13	50108031	50108032	RCBTB1|3UTR|C2U|mut=3|32.6667	0.1667	-
chr13	50274454	50274455	KPNA3|3UTR|C2U|mut=3|11.1190	0.1429	-
chr13	53049652	53049653	CKAP2|3UTR|C2U|mut=5|11.5385	0.1064	+
chr13	73282720	73282721	MZT1|3UTR|C2U|mut=5|14.2054	0.1163	-
chr13	73333330	73333331	DIS3|3UTR|C2U|mut=4|7.7832	0.129	-
chr13	73333384	73333385	DIS3|3UTR|C2U|mut=11|5.6334	0.094	-
chr13	73333807	73333808	DIS3|3UTR|C2U|mut=11|22.7257	0.1019	-
chr13	73590121	73590122	PIBF1|3UTR|C2U|mut=3|56.5500	0.15	+
chr13	73651045	73651046	KLF5|3UTR|C2U|mut=3|18.2812	0.1875	+
chr13	76100656	76100657	COMMD6|3UTR|C2U|mut=19|11.3601	0.108	-
chr13	76179912	76179913	UCHL3|CDS|C2U|mut=8|10.4183	0.1176	+
chr13	77580172	77580173	FBXL3|3UTR|C2U|mut=6|11.1152	0.1818	-
chr13	77580395	77580396	FBXL3|3UTR|C2U|mut=3|16.0929	0.3	-
chr13	77581013	77581014	FBXL3|3UTR|C2U|mut=4|10.4933	0.1333	-
chr13	77581577	77581578	FBXL3|CDS|C2U|mut=5|11.0771	0.2174	-
chr13	78337579	78337580	SLAIN1|3UTR|C2U|mut=4|12.5934	0.1538	+
chr13	79188666	79188667	OBI1|3UTR|C2U|mut=6|9.8672	0.0938	-
chr13	79189259	79189260	OBI1|3UTR|C2U|mut=8|13.5294	0.1176	-
chr13	79894749	79894750	RBM26|3UTR|C2U|mut=8|32.6914	0.0988	-
chr13	80128341	80128342	NDFIP2|3UTR|C2U|mut=5|10.0427	0.3846	+
chr13	95280061	95280062	GPR180|3UTR|C2U|mut=3|10.2841	0.1364	+
chr13	96444932	96444933	DNAJC3|3UTR|C2U|mut=2|38.2667	0.2	+
chr13	98674310	98674311	IPO5|3UTR|C2U|mut=10|4.7219	0.0862	+
chr13	98674883	98674884	IPO5|3UTR|C2U|mut=10|5.8367	0.101	+
chr13	98675178	98675179	IPO5|3UTR|C2U|mut=19|16.1794	0.1959	+
chr13	98675229	98675230	IPO5|3UTR|C2U|mut=6|15.5782	0.0952	+
chr13	99047638	99047639	FARP1|CDS|C2U|mut=3|51.5250	0.15	+
chr13	100215519	100215520	TM9SF2|3UTR|C2U|mut=5|29.0972	0.1389	+
chr13	100215550	100215551	TM9SF2|3UTR|C2U|mut=8|12.1720	0.129	+
chr13	100638780	100638781	ZIC2|3UTR|C2U|mut=7|9.6400	0.1111	+
chr13	103418664	103418665	TEX30|3UTR|C2U|mut=7|13.5645	0.2258	-
chr13	107195743	107195744	ARGLU1|3UTR|C2U|mut=11|36.2500	0.1429	-
chr13	111531284	111531285	ANKRD10|3UTR|C2U|mut=3|25.6909	0.2727	-
chr13	113538518	113538519	ATP11A|3UTR|C2U|mut=3|NA	0.1765	+
chr13	113976908	113976909	LAMP1|3UTR|C2U|mut=10|11.6621	0.1786	+
chr13	113976947	113976948	LAMP1|3UTR|C2U|mut=5|18.7209	0.1163	+
chr13	113977596	113977597	LAMP1|3UTR|C2U|mut=9|48.7297	0.2432	+
chr13	113977687	113977688	LAMP1|3UTR|C2U|mut=9|13.2158	0.1579	+
chr13	115092100	115092101	CHAMP1|3UTR|C2U|mut=6|43.5000	0.1875	+
chr13	115092111	115092112	CHAMP1|3UTR|C2U|mut=3|4.3052	0.1364	+
chr14	20925667	20925668	APEX1|3UTR|C2U|mut=43|5.2926	0.1232	+
chr14	21677509	21677510	HNRNPC|3UTR|C2U|mut=3|7.1645	0.1579	-
chr14	21819680	21819681	SUPT16H|3UTR|C2U|mut=9|2.5335	0.09	-
chr14	21819774	21819775	SUPT16H|3UTR|C2U|mut=32|7.3994	0.1441	-
chr14	21820768	21820769	SUPT16H|3UTR|C2U|mut=6|4.3503	0.1364	-
chr14	21860839	21860840	CHD8|CDS|C2U|mut=4|14.0690	0.1379	-
chr14	23240826	23240827	OXA1L|3UTR|C2U|mut=9|17.0882	0.1059	+
chr14	23567665	23567666	C14orf119|3UTR|C2U|mut=5|12.4763	0.1613	+
chr14	24686105	24686106	NEDD8|3UTR|C2U|mut=26|4.0727	0.0932	-
chr14	24708441	24708442	GMPR2|3UTR|C2U|mut=4|10.5185	0.1481	+
chr14	31363365	31363366	STRN3|3UTR|C2U|mut=3|16.5417	0.1667	-
chr14	35031805	35031806	SNX6|3UTR|C2U|mut=3|44.8077	0.2308	-
chr14	35222781	35222782	BAZ1A|CDS|C2U|mut=9|18.0887	0.1552	-
chr14	35245195	35245196	BAZ1A|CDS|C2U|mut=4|44.2400	0.16	-
chr14	39501358	39501359	SEC23A|3UTR|C2U|mut=6|30.4235	0.4	-
chr14	39501766	39501767	SEC23A|3UTR|C2U|mut=6|11.8340	0.1818	-
chr14	39501822	39501823	SEC23A|3UTR|C2U|mut=3|12.7500	0.1304	-
chr14	50361545	50361546	ARF6|3UTR|C2U|mut=6|17.4091	0.1818	+
chr14	50361943	50361944	ARF6|3UTR|C2U|mut=7|7.5217	0.1014	+
chr14	50362691	50362692	ARF6|3UTR|C2U|mut=7|9.8292	0.2917	+
chr14	54893814	54893815	CNIH1|3UTR|C2U|mut=4|11.0727	0.1818	-
chr14	54894278	54894279	CNIH1|3UTR|C2U|mut=7|8.3321	0.1077	-
chr14	55407756	55407757	WDHD1|3UTR|C2U|mut=3|11.2045	0.1364	-
chr14	55408130	55408131	WDHD1|3UTR|C2U|mut=2|24.0800	0.2	-
chr14	55429729	55429730	WDHD1|CDS|C2U|mut=5|27.4405	0.1786	-
chr14	55532842	55532843	MAPK1IP1L|3UTR|C2U|mut=8|38.5641	0.2051	+
chr14	56151034	56151035	KTN1|3UTR|C2U|mut=6|53.8189	0.1132	+
chr14	57116079	57116080	TMEM260|3UTR|C2U|mut=3|12.5294	0.1765	+
chr14	57674580	57674581	EXOC5|3UTR|C2U|mut=8|36.5333	0.4444	-
chr14	57675337	57675338	EXOC5|CDS|C2U|mut=3|20.4118	0.1765	-
chr14	58701423	58701424	ACTR10|3UTR|C2U|mut=7|34.6957	0.3043	+
chr14	61435285	61435286	MNAT1|3UTR|C2U|mut=3|18.8095	0.2143	+
chr14	62261741	62261742	SNAPC1|3UTR|C2U|mut=6|14.2667	0.3333	+
chr14	65398934	65398935	CHURC1|CDS|C2U|mut=5|18.7273	0.2273	+
chr14	65412854	65412855	RAB15|3UTR|C2U|mut=4|17.8095	0.2857	-
chr14	65528541	65528542	CHURC1-FNTB|3UTR|C2U|mut=4|10.4444	0.2222	+
chr14	65542755	65542756	MAX|3UTR|C2U|mut=9|5.1670	0.1034	-
chr14	65543033	65543034	MAX|3UTR|C2U|mut=5|10.0000	0.119	-
chr14	67799741	67799742	MPP5|3UTR|C2U|mut=7|53.6667	0.2333	+
chr14	67802087	67802088	MPP5|3UTR|C2U|mut=2|15.6286	0.2	+
chr14	67850293	67850294	EIF2S1|3UTR|C2U|mut=11|8.0505	0.1068	+
chr14	68056646	68056647	PIGH|3UTR|C2U|mut=3|11.0526	0.2	-
chr14	68143794	68143795	RDH11|3UTR|C2U|mut=9|19.6438	0.1233	-
chr14	68143808	68143809	RDH11|3UTR|C2U|mut=14|4.6363	0.1359	-
chr14	68144514	68144515	RDH11|3UTR|C2U|mut=4|8.6657	0.1143	-
chr14	69254946	69254947	ZFP36L1|3UTR|C2U|mut=3|7.8214	0.2143	-
chr14	69520778	69520779	DCAF5|CDS|C2U|mut=3|10.9059	0.2	-
chr14	69927436	69927437	SLC39A9|3UTR|C2U|mut=6|20.1391	0.1304	+
chr14	70238674	70238675	SRSF5|3UTR|C2U|mut=19|NA	0.131	+
chr14	70792915	70792916	SYNJ2BP-COX16|3UTR|C2U|mut=7|23.2857	0.1667	-
chr14	70839249	70839250	SYNJ2BP|3UTR|C2U|mut=2|16.2000	0.2	-
chr14	73742258	73742259	NUMB|3UTR|C2U|mut=5|30.8065	0.1613	-
chr14	74180511	74180512	PNMA1|5UTR|C2U|mut=3|194.4000	0.2	-
chr14	74666589	74666590	LIN52|3UTR|C2U|mut=5|10.9375	0.3125	+
chr14	74667271	74667272	LIN52|3UTR|C2U|mut=6|11.9048	0.1667	+
chr14	74753091	74753092	ABCD4|3UTR|C2U|mut=10|98.9630	0.1852	-
chr14	75201733	75201734	FCF1|3UTR|C2U|mut=4|7.3882	0.1143	+
chr14	75549183	75549184	NEK9|3UTR|C2U|mut=4|17.1008	0.1429	-
chr14	75550220	75550221	NEK9|3UTR|C2U|mut=2|12.6263	0.1818	-
chr14	75598433	75598434	TMED10|3UTR|C2U|mut=8|24.6213	0.1702	-
chr14	75598444	75598445	TMED10|3UTR|C2U|mut=6|14.0622	0.1579	-
chr14	75598731	75598732	TMED10|3UTR|C2U|mut=8|4.9919	0.0909	-
chr14	75598755	75598756	TMED10|3UTR|C2U|mut=8|18.7672	0.1379	-
chr14	75599629	75599630	TMED10|3UTR|C2U|mut=6|16.0403	0.1463	-
chr14	75600954	75600955	TMED10|3UTR|C2U|mut=4|69.3333	0.1481	-
chr14	75601011	75601012	TMED10|3UTR|C2U|mut=7|10.9769	0.1	-
chr14	75601173	75601174	TMED10|3UTR|C2U|mut=17|12.7566	0.1545	-
chr14	75601375	75601376	TMED10|3UTR|C2U|mut=22|13.5424	0.3729	-
chr14	77801770	77801771	TMED8|3UTR|C2U|mut=3|22.7381	0.1429	-
chr14	77972483	77972484	SPTLC2|3UTR|C2U|mut=3|11.3377	0.2727	-
chr14	80329110	80329111	NRXN3|3UTR|C2U|mut=2|23.8182	0.1818	+
chr14	89624215	89624216	FOXN3|3UTR|C2U|mut=3|44.8500	0.15	-
chr14	90263575	90263576	EFCAB11|3UTR|C2U|mut=2|NA	0.2	-
chr14	91007486	91007487	TTC7B|3UTR|C2U|mut=3|17.9615	0.2308	-
chr14	91924345	91924346	PPP4R3A|3UTR|C2U|mut=6|71.1250	0.25	-
chr14	91924568	91924569	PPP4R3A|3UTR|C2U|mut=5|7.9675	0.122	-
chr14	91924793	91924794	PPP4R3A|3UTR|C2U|mut=7|34.8723	0.1489	-
chr14	91929201	91929202	PPP4R3A|CDS|C2U|mut=3|NA	0.1667	-
chr14	92629079	92629080	CPSF2|3UTR|C2U|mut=3|21.8696	0.1304	+
chr14	95553997	95553998	DICER1|3UTR|C2U|mut=2|13.0909	0.1818	-
chr14	96010705	96010706	GLRX5|3UTR|C2U|mut=7|19.5669	0.1296	+
chr14	96751695	96751696	ATG2B|3UTR|C2U|mut=3|29.9412	0.1765	-
chr14	96752076	96752077	ATG2B|3UTR|C2U|mut=4|53.1765	0.2353	-
chr14	97031982	97031983	PAPOLA|3UTR|C2U|mut=9|7.2050	0.1216	+
chr14	99977221	99977222	CCNK|3UTR|C2U|mut=5|15.6740	0.2083	+
chr14	100744193	100744194	YY1|3UTR|C2U|mut=11|8.9085	0.1341	+
chr14	100744401	100744402	YY1|3UTR|C2U|mut=8|5.9005	0.0976	+
chr14	100745593	100745594	YY1|3UTR|C2U|mut=6|13.2708	0.1667	+
chr14	100747596	100747597	YY1|3UTR|C2U|mut=5|10.1337	0.1471	+
chr14	100748867	100748868	YY1|3UTR|C2U|mut=7|116.6667	0.1228	+
chr14	100749055	100749056	YY1|3UTR|C2U|mut=6|6.8743	0.12	+
chr14	100800785	100800786	WARS1|3UTR|C2U|mut=9|6.6231	0.1154	-
chr14	102547467	102547468	HSP90AA1|3UTR|C2U|mut=65|5.4348	0.0792	-
chr14	102547622	102547623	HSP90AA1|3UTR|C2U|mut=116|6.4433	0.1104	-
chr14	102547643	102547644	HSP90AA1|3UTR|C2U|mut=82|4.1844	0.0746	-
chr14	102547795	102547796	HSP90AA1|3UTR|C2U|mut=19|7.9096	0.0798	-
chr14	102547934	102547935	HSP90AA1|3UTR|C2U|mut=68|5.7643	0.0777	-
chr14	102550254	102550255	HSP90AA1|CDS|C2U|mut=63|11.1704	0.0874	-
chr14	102689555	102689556	WDR20|3UTR|C2U|mut=3|4.0982	0.1875	+
chr14	102970248	102970249	ANKRD9|3UTR|C2U|mut=5|23.5938	0.3125	-
chr14	103372773	103372774	TRAF3|3UTR|C2U|mut=2|16.6000	0.2	+
chr14	103807716	103807717	EIF5|3UTR|C2U|mut=9|3.8403	0.0826	+
chr14	103807848	103807849	EIF5|3UTR|C2U|mut=13|5.9913	0.0751	+
chr14	103808905	103808906	EIF5|3UTR|C2U|mut=8|11.6138	0.1333	+
chr14	103987622	103987623	CKB|CDS|C2U|mut=77|16.0858	0.0623	-
chr14	104152411	104152412	KLC1|3UTR|C2U|mut=5|22.2800	0.2	+
chr14	105225919	105225920	SIVA1|3UTR|C2U|mut=14|5.9500	0.0795	+
chr14	105225962	105225963	SIVA1|3UTR|C2U|mut=22|5.8522	0.1864	+
chr14	105353049	105353050	CEP170B|CDS|C2U|mut=6|38.9091	0.5455	+
chr14	105608875	105608876	JAG2|3UTR|C2U|mut=4|19.8017	0.1818	-
chr14	105639580	105639581	NUDT14|CDS|C2U|mut=3|NA	0.2727	-
chr15	23006518	23006519	NIPA2|CDS|C2U|mut=3|9.9178	0.1579	-
chr15	25583756	25583757	UBE3A|3UTR|C2U|mut=8|33.5628	0.186	-
chr15	25616514	25616515	UBE3A|CDS|C2U|mut=4|14.9474	0.2105	-
chr15	28356701	28356702	HERC2|3UTR|C2U|mut=4|49.9753	0.1481	-
chr15	28356766	28356767	HERC2|3UTR|C2U|mut=5|368.0000	0.3333	-
chr15	29409809	29409810	APBA2|3UTR|C2U|mut=3|6.9565	0.1304	+
chr15	34522131	34522132	EMC4|3UTR|C2U|mut=7|10.0045	0.1429	+
chr15	34634106	34634107	NOP10|3UTR|C2U|mut=26|8.3286	0.0747	-
chr15	40713424	40713425	IVD|3UTR|C2U|mut=4|NA	0.2	+
chr15	41023732	41023733	RAD51|3UTR|C2U|mut=4|35.9000	0.2	+
chr15	41271321	41271322	INO80|3UTR|C2U|mut=2|7.5455	0.1818	-
chr15	41573685	41573686	CHP1|3UTR|C2U|mut=3|13.4700	0.15	+
chr15	41590430	41590431	OIP5-AS1|ncRNA|C2U|mut=3|NA	0.1304	+
chr15	41590706	41590707	OIP5-AS1|ncRNA|C2U|mut=3|11.4048	0.1667	+
chr15	41672423	41672424	NUSAP1|3UTR|C2U|mut=12|14.6744	0.1644	+
chr15	41672877	41672878	NUSAP1|3UTR|C2U|mut=4|17.8750	0.125	+
chr15	41688829	41688830	NDUFAF1|CDS|C2U|mut=4|11.4246	0.2105	-
chr15	41809776	41809777	RPAP1|CDS|C2U|mut=5|65.8750	0.25	-
chr15	41812769	41812770	RPAP1|CDS|C2U|mut=6|11.2333	0.2	-
chr15	42061864	42061865	MGA|3UTR|C2U|mut=3|17.2105	0.1579	+
chr15	42191673	42191674	EHD4|3UTR|C2U|mut=2|NA	0.2	-
chr15	42192814	42192815	EHD4|3UTR|C2U|mut=3|14.4783	0.1304	-
chr15	42503650	42503651	TMEM87A|3UTR|C2U|mut=2|30.7273	0.1818	-
chr15	42705688	42705689	ZNF106|3UTR|C2U|mut=3|32.8056	0.25	-
chr15	43891492	43891493	CKMT1B|3UTR|C2U|mut=6|15.0312	0.0938	+
chr15	44063483	44063484	PDIA3|3UTR|C2U|mut=83|6.9885	0.2029	+
chr15	44063567	44063568	PDIA3|3UTR|C2U|mut=57|10.1864	0.1776	+
chr15	44816602	44816603	CTDSPL2|3UTR|C2U|mut=5|67.6471	0.2941	+
chr15	45009929	45009930	B2M|3UTR|C2U|mut=8|15.4667	0.1778	+
chr15	45010139	45010140	B2M|3UTR|C2U|mut=28|10.1549	0.1327	+
chr15	45901152	45901153	BLOC1S6|3UTR|C2U|mut=5|14.0000	0.2941	+
chr15	49171400	49171401	EID1|3UTR|C2U|mut=5|8.8387	0.1087	+
chr15	52842941	52842942	ARPP19|3UTR|C2U|mut=4|88.0000	0.25	-
chr15	58245943	58245944	ALDH1A2|3UTR|C2U|mut=5|12.8930	0.2174	-
chr15	59931228	59931229	GTF2A2|3UTR|C2U|mut=16|11.4994	0.2388	-
chr15	60715672	60715673	ICE2|3UTR|C2U|mut=2|9.5222	0.2	-
chr15	64365056	64365057	CIAO2A|3UTR|C2U|mut=5|46.8527	0.1562	-
chr15	64429947	64429948	SNX1|3UTR|C2U|mut=7|7.4113	0.1186	+
chr15	64448051	64448052	PPIB|3UTR|C2U|mut=53|9.6316	0.0865	-
chr15	64980668	64980669	OAZ2|3UTR|C2U|mut=6|9.7579	0.1579	-
chr15	64980752	64980753	OAZ2|3UTR|C2U|mut=6|4.2753	0.1224	-
chr15	65871706	65871707	INTS14|3UTR|C2U|mut=7|4.5726	0.1045	-
chr15	66783322	66783323	MAP2K1|3UTR|C2U|mut=8|11.9634	0.1538	+
chr15	66783501	66783502	MAP2K1|3UTR|C2U|mut=10|4.9225	0.1333	+
chr15	66791607	66791608	RPL4|3UTR|C2U|mut=5|79.5000	0.1667	-
chr15	66791700	66791701	RPL4|3UTR|C2U|mut=14|13.7395	0.1186	-
chr15	66795741	66795742	RPL4|CDS|C2U|mut=42|13.0063	0.1014	-
chr15	66840952	66840953	ZWILCH|3UTR|C2U|mut=9|13.0104	0.125	+
chr15	67495046	67495047	AAGAB|3UTR|C2U|mut=8|4.4996	0.1013	-
chr15	68480882	68480883	PIAS1|3UTR|C2U|mut=3|17.3684	0.1579	+
chr15	69071446	69071447	ANP32A|3UTR|C2U|mut=9|12.6700	0.1364	-
chr15	69747842	69747843	RPLP1|CDS|C2U|mut=116|4.4392	0.0775	+
chr15	73030114	73030115	BBS4|3UTR|C2U|mut=7|44.9500	0.35	+
chr15	73597419	73597420	NEO1|3UTR|C2U|mut=6|98.2857	0.2857	+
chr15	73852790	73852791	NPTN|3UTR|C2U|mut=5|7.3604	0.1351	-
chr15	75136162	75136163	SCAMP2|3UTR|C2U|mut=5|12.9688	0.2083	-
chr15	75212737	75212738	COX5A|3UTR|C2U|mut=27|4.3902	0.0732	-
chr15	75247913	75247914	RPP25|3UTR|C2U|mut=7|3.9828	0.2414	-
chr15	77228011	77228012	RCN2|CDS|C2U|mut=12|28.3352	0.1154	+
chr15	77241894	77241895	RCN2|3UTR|C2U|mut=10|7.4918	0.1031	+
chr15	77241918	77241919	RCN2|3UTR|C2U|mut=12|8.1275	0.087	+
chr15	77338665	77338666	TSPAN3|3UTR|C2U|mut=22|7.1203	0.2529	-
chr15	77403554	77403555	PEAK1|3UTR|C2U|mut=3|NA	0.2308	-
chr15	77473404	77473405	PEAK1|CDS|C2U|mut=2|NA	0.1818	-
chr15	77775807	77775808	HMG20A|3UTR|C2U|mut=3|63.6818	0.1364	+
chr15	77776691	77776692	HMG20A|3UTR|C2U|mut=5|13.2492	0.1515	+
chr15	77906589	77906590	LINGO1|CDS|C2U|mut=3|14.9022	0.1304	-
chr15	77906730	77906731	LINGO1|CDS|C2U|mut=3|34.2857	0.1429	-
chr15	77906964	77906965	LINGO1|CDS|C2U|mut=2|11.9000	0.2	-
chr15	78289040	78289041	TBC1D2B|3UTR|C2U|mut=3|8.2269	0.15	-
chr15	78461450	78461451	IDH3A|3UTR|C2U|mut=8|10.7801	0.0851	+
chr15	78791219	78791220	IREB2|3UTR|C2U|mut=6|7.7807	0.1765	+
chr15	78885779	78885780	CHRNA5|3UTR|C2U|mut=2|63.5455	0.1818	+
chr15	80430119	80430120	ZFAND6|3UTR|C2U|mut=7|9.0838	0.2059	+
chr15	81270831	81270832	MESD|3UTR|C2U|mut=8|21.7472	0.1951	-
chr15	81271341	81271342	MESD|3UTR|C2U|mut=6|22.0504	0.2857	-
chr15	83518598	83518599	HOMER2|CDS|C2U|mut=3|200.4545	0.2727	-
chr15	83685325	83685326	BTBD1|3UTR|C2U|mut=5|15.8578	0.1613	-
chr15	83685929	83685930	BTBD1|3UTR|C2U|mut=7|13.4050	0.0933	-
chr15	83686459	83686460	BTBD1|3UTR|C2U|mut=9|7.2238	0.2571	-
chr15	83807238	83807239	HDGFL3|3UTR|C2U|mut=3|13.5882	0.1765	-
chr15	83807544	83807545	HDGFL3|3UTR|C2U|mut=6|10.8302	0.1132	-
chr15	83807627	83807628	HDGFL3|3UTR|C2U|mut=3|97.1667	0.1667	-
chr15	85682011	85682012	PDE8A|3UTR|C2U|mut=2|70.2000	0.2	+
chr15	89174634	89174635	AEN|3UTR|C2U|mut=7|10.7955	0.1061	+
chr15	89741981	89741982	ABHD2|3UTR|C2U|mut=6|13.8333	0.3333	+
chr15	90167776	90167777	TICRR|CDS|C2U|mut=9|20.3852	0.1475	+
chr15	90376639	90376640	ARPIN-AP3S2|3UTR|C2U|mut=4|49.9310	0.1379	-
chr15	91030236	91030237	IQGAP1|CDS|C2U|mut=4|10.1538	0.1538	+
chr15	91044196	91044197	IQGAP1|3UTR|C2U|mut=5|3.1651	0.1042	+
chr15	91185470	91185471	CRTC3|3UTR|C2U|mut=4|20.0000	0.3636	+
chr15	91424743	91424744	FURIN|CDS|C2U|mut=4|15.4113	0.1212	+
chr15	93429415	93429416	LINC01578|ncRNA|C2U|mut=2|NA	0.2	+
chr15	93429421	93429422	LINC01578|ncRNA|C2U|mut=3|NA	0.3	+
chr15	93441189	93441190	LINC01578|ncRNA|C2U|mut=10|15.7377	0.1639	+
chr15	93569241	93569242	CHD2|3UTR|C2U|mut=5|36.9500	0.25	+
chr15	93571064	93571065	CHD2|3UTR|C2U|mut=5|7.0998	0.1351	+
chr15	96881823	96881824	NR2F2|3UTR|C2U|mut=6|7.4933	0.0984	+
chr15	98516640	98516641	ARRDC4|3UTR|C2U|mut=3|25.2857	0.2143	+
chr15	100253335	100253336	MEF2A|3UTR|C2U|mut=5|8.5119	0.2381	+
chr15	101716239	101716240	CHSY1|3UTR|C2U|mut=6|5.4457	0.1304	-
chr15	101812635	101812636	SELENOS|3UTR|C2U|mut=12|4.7500	0.125	-
chr15	102173560	102173561	TM2D3|3UTR|C2U|mut=3|NA	0.1875	-
chr15	102182403	102182404	TM2D3|3UTR|C2U|mut=7|15.3509	0.1061	-
chr15	102182462	102182463	TM2D3|3UTR|C2U|mut=7|11.2617	0.1148	-
chr15	102182527	102182528	TM2D3|3UTR|C2U|mut=7|4.4310	0.1273	-
chr16	105513	105514	SNRNP25|CDS|C2U|mut=22|NA	0.1833	+
chr16	107271	107272	SNRNP25|3UTR|C2U|mut=7|NA	0.0921	+
chr16	107361	107362	SNRNP25|3UTR|C2U|mut=12|30.2422	0.1304	+
chr16	337508	337509	AXIN1|3UTR|C2U|mut=2|NA	0.1818	-
chr16	396626	396627	AXIN1|CDS|C2U|mut=3|18.6300	0.15	-
chr16	421953	421954	PGAP6|3UTR|C2U|mut=4|51.8235	0.1176	-
chr16	1375024	1375025	UBE2I|3UTR|C2U|mut=9|23.0437	0.2903	+
chr16	1375060	1375061	UBE2I|3UTR|C2U|mut=14|8.9202	0.1687	+
chr16	1399401	1399402	TSR3|3UTR|C2U|mut=17|14.5069	0.2048	-
chr16	1414343	1414344	UNKL|3UTR|C2U|mut=5|75.8929	0.3571	-
chr16	1469947	1469948	C16orf91|3UTR|C2U|mut=2|38.3030	0.1818	-
chr16	1470245	1470246	C16orf91|CDS|C2U|mut=5|13.8678	0.1087	-
chr16	1724925	1724926	CRAMP1|3UTR|C2U|mut=2|17.6000	0.2	+
chr16	1749146	1749147	JPT2|3UTR|C2U|mut=21|2.6729	0.1154	+
chr16	1749799	1749800	JPT2|3UTR|C2U|mut=21|8.8522	0.1005	+
chr16	1750708	1750709	JPT2|3UTR|C2U|mut=5|22.4444	0.1515	+
chr16	1751612	1751613	JPT2|3UTR|C2U|mut=9|10.0989	0.2368	+
chr16	2037732	2037733	GFER|3UTR|C2U|mut=2|NA	0.1818	+
chr16	2047693	2047694	ZNF598|3UTR|C2U|mut=8|50.7586	0.1379	-
chr16	2227943	2227944	TRAF7|3UTR|C2U|mut=6|7.3788	0.1667	+
chr16	2758899	2758900	KCTD5|3UTR|C2U|mut=6|4.8889	0.2222	+
chr16	3021840	3021841	PAQR4|CDS|C2U|mut=6|51.0541	0.1622	+
chr16	3022103	3022104	PAQR4|3UTR|C2U|mut=16|105.8039	0.2353	+
chr16	3191834	3191835	ZNF213|3UTR|C2U|mut=3|NA	0.1765	+
chr16	3724414	3724415	TRAP1|CDS|C2U|mut=21|75.1126	0.0717	-
chr16	4853996	4853997	GLYR1|3UTR|C2U|mut=9|7.3932	0.1343	-
chr16	4930614	4930615	UBN1|3UTR|C2U|mut=15|17.8222	0.3333	+
chr16	4932107	4932108	UBN1|3UTR|C2U|mut=5|8.0295	0.1042	+
chr16	8947507	8947508	CARHSP1|3UTR|C2U|mut=3|77.8000	0.2	-
chr16	8948586	8948587	CARHSP1|3UTR|C2U|mut=5|14.4167	0.1111	-
chr16	8992264	8992265	USP7|CDS|C2U|mut=3|NA	0.1304	-
chr16	11773053	11773054	TXNDC11|CDS|C2U|mut=6|81.6000	0.24	-
chr16	11785351	11785352	TXNDC11|CDS|C2U|mut=9|17.2812	0.1875	-
chr16	11844845	11844846	ZC3H7A|3UTR|C2U|mut=7|13.0175	0.1944	-
chr16	11965858	11965859	GSPT1|3UTR|C2U|mut=4|103.7143	0.2857	-
chr16	14761871	14761872	BFAR|3UTR|C2U|mut=13|64.3616	0.4062	+
chr16	14761904	14761905	BFAR|3UTR|C2U|mut=8|9.7778	0.1778	+
chr16	15154090	15154091	RRN3|3UTR|C2U|mut=5|8.9630	0.1389	-
chr16	15155457	15155458	RRN3|3UTR|C2U|mut=11|10.8909	0.131	-
chr16	15819454	15819455	NDE1|3UTR|C2U|mut=3|12.8824	0.1765	+
chr16	16235853	16235854	ABCC1|3UTR|C2U|mut=5|42.1296	0.4167	+
chr16	18793979	18793980	RPS15A|3UTR|C2U|mut=7|NA	0.2593	-
chr16	18803372	18803373	ARL6IP1|3UTR|C2U|mut=8|7.3684	0.1053	-
chr16	18803794	18803795	ARL6IP1|3UTR|C2U|mut=8|10.5716	0.186	-
chr16	18816585	18816586	SMG1|3UTR|C2U|mut=4|NA	0.129	-
chr16	18817506	18817507	SMG1|3UTR|C2U|mut=7|14.5250	0.175	-
chr16	18887617	18887618	SMG1|CDS|C2U|mut=3|NA	0.3	-
chr16	19514025	19514026	GDE1|3UTR|C2U|mut=6|10.2443	0.1176	-
chr16	19514429	19514430	GDE1|3UTR|C2U|mut=5|13.2713	0.1064	-
chr16	19563076	19563077	CCP110|3UTR|C2U|mut=3|56.3077	0.2308	+
chr16	20745342	20745343	THUMPD1|3UTR|C2U|mut=4|14.6111	0.3333	-
chr16	20746672	20746673	THUMPD1|3UTR|C2U|mut=5|15.0370	0.1852	-
chr16	20747675	20747676	THUMPD1|3UTR|C2U|mut=3|NA	0.1304	-
chr16	20808077	20808078	ERI2|3UTR|C2U|mut=4|18.4444	0.1481	-
chr16	21666949	21666950	METTL9|3UTR|C2U|mut=5|12.6056	0.1	+
chr16	21667065	21667066	METTL9|3UTR|C2U|mut=5|70.5856	0.1351	+
chr16	21667082	21667083	METTL9|3UTR|C2U|mut=5|30.2632	0.2632	+
chr16	22357417	22357418	CDR2|3UTR|C2U|mut=6|17.7714	0.1714	-
chr16	22357722	22357723	CDR2|3UTR|C2U|mut=4|11.4722	0.2222	-
chr16	23476344	23476345	GGA2|3UTR|C2U|mut=8|24.4426	0.1702	-
chr16	23477320	23477321	GGA2|3UTR|C2U|mut=4|22.2353	0.2353	-
chr16	23534256	23534257	EARS2|3UTR|C2U|mut=3|65.5000	0.1667	-
chr16	23592453	23592454	NDUFAB1|3UTR|C2U|mut=20|78.7179	0.1282	-
chr16	23680278	23680279	DCTN5|3UTR|C2U|mut=4|14.6494	0.1212	+
chr16	23680316	23680317	DCTN5|3UTR|C2U|mut=4|7.3130	0.1739	+
chr16	23680636	23680637	DCTN5|3UTR|C2U|mut=6|20.6555	0.2857	+
chr16	24551587	24551588	RBBP6|5UTR|C2U|mut=4|54.0000	0.1538	+
chr16	24551599	24551600	RBBP6|5UTR|C2U|mut=9|36.0000	0.1579	+
chr16	24551675	24551676	RBBP6|5UTR|C2U|mut=11|20.2778	0.1667	+
chr16	24580431	24580432	RBBP6|CDS|C2U|mut=4|34.8077	0.1538	+
chr16	24582270	24582271	RBBP6|CDS|C2U|mut=6|14.0000	0.1818	+
chr16	24582814	24582815	RBBP6|CDS|C2U|mut=8|20.5917	0.2051	+
chr16	24583145	24583146	RBBP6|CDS|C2U|mut=5|25.7674	0.1163	+
chr16	24802098	24802099	TNRC6A|CDS|C2U|mut=4|18.9474	0.2105	+
chr16	24802203	24802204	TNRC6A|CDS|C2U|mut=4|NA	0.1905	+
chr16	24802640	24802641	TNRC6A|CDS|C2U|mut=3|17.3500	0.2	+
chr16	24802665	24802666	TNRC6A|CDS|C2U|mut=4|NA	0.1538	+
chr16	24835738	24835739	TNRC6A|3UTR|C2U|mut=3|22.4048	0.1429	+
chr16	24931507	24931508	ARHGAP17|CDS|C2U|mut=4|8.6667	0.1667	-
chr16	25248292	25248293	ZKSCAN2|3UTR|C2U|mut=3|22.4118	0.1765	-
chr16	27472522	27472523	GTF3C1|3UTR|C2U|mut=12|24.8901	0.1319	-
chr16	28157470	28157471	XPO6|CDS|C2U|mut=7|NA	0.1346	-
chr16	28187321	28187322	XPO6|CDS|C2U|mut=8|42.5397	0.127	-
chr16	28848364	28848365	ATXN2L|3UTR|C2U|mut=9|7.9552	0.0989	+
chr16	28855096	28855097	TUFM|CDS|C2U|mut=22|NA	0.0696	-
chr16	28975231	28975232	NFATC2IP|3UTR|C2U|mut=4|9.8667	0.1176	+
chr16	28975277	28975278	NFATC2IP|3UTR|C2U|mut=5|16.8769	0.1351	+
chr16	29821035	29821036	MAZ|CDS|C2U|mut=34|48.8079	0.0746	+
chr16	29831148	29831149	PAGR1|3UTR|C2U|mut=9|9.8026	0.1023	+
chr16	29831289	29831290	PAGR1|3UTR|C2U|mut=9|7.0449	0.0841	+
chr16	29918191	29918192	KCTD13|CDS|C2U|mut=2|27.9636	0.1818	-
chr16	30096583	30096584	PPP4C|3UTR|C2U|mut=10|11.1413	0.1087	+
chr16	30103848	30103849	YPEL3|3UTR|C2U|mut=7|10.4188	0.2333	-
chr16	30103851	30103852	YPEL3|3UTR|C2U|mut=8|10.1660	0.2759	-
chr16	30364008	30364009	CD2BP2|3UTR|C2U|mut=16|34.9841	0.127	-
chr16	30435088	30435089	DCTPP1|3UTR|C2U|mut=27|9.3999	0.1298	-
chr16	30435356	30435357	DCTPP1|3UTR|C2U|mut=12|9.8122	0.0952	-
chr16	30455246	30455247	SEPHS2|3UTR|C2U|mut=11|5.4947	0.1549	-
chr16	30543104	30543105	ZNF747|3UTR|C2U|mut=4|28.6957	0.1739	-
chr16	30614106	30614107	ZNF689|3UTR|C2U|mut=4|30.8205	0.1538	-
chr16	30615106	30615107	ZNF689|3UTR|C2U|mut=3|17.8214	0.1429	-
chr16	30682057	30682058	FBRS|3UTR|C2U|mut=7|20.1250	0.1458	+
chr16	30736364	30736365	SRCAP|CDS|C2U|mut=9|2.6343	0.0978	+
chr16	30785443	30785444	RNF40|3UTR|C2U|mut=9|82.7476	0.0874	+
chr16	30786325	30786326	RNF40|3UTR|C2U|mut=17|8.4079	0.0977	+
chr16	30959512	30959513	FBXL19|3UTR|C2U|mut=5|8.8981	0.122	+
chr16	31102312	31102313	VKORC1|3UTR|C2U|mut=14|24.8427	0.0729	-
chr16	46693780	46693781	VPS35|3UTR|C2U|mut=5|6.6893	0.122	-
chr16	46964621	46964622	GPT2|3UTR|C2U|mut=6|7.4844	0.125	+
chr16	46965009	46965010	GPT2|3UTR|C2U|mut=8|3.0458	0.1096	+
chr16	46965140	46965141	GPT2|3UTR|C2U|mut=9|4.4444	0.2	+
chr16	50138964	50138965	HEATR3|CDS|C2U|mut=19|NA	0.2754	+
chr16	53504774	53504775	RBL2|CDS|C2U|mut=3|NA	0.1875	+
chr16	56396597	56396598	AMFR|3UTR|C2U|mut=4|11.2471	0.1176	-
chr16	56396633	56396634	AMFR|3UTR|C2U|mut=3|18.9638	0.2308	-
chr16	56463686	56463687	NUDT21|3UTR|C2U|mut=6|18.6545	0.1818	-
chr16	57287446	57287447	ARL2BP|3UTR|C2U|mut=6|82.5600	0.24	+
chr16	57462534	57462535	CIAPIN1|3UTR|C2U|mut=10|14.0659	0.1786	-
chr16	57546532	57546533	CCDC102A|3UTR|C2U|mut=3|13.0000	0.1765	-
chr16	58192164	58192165	CSNK2A2|3UTR|C2U|mut=3|34.6364	0.1364	-
chr16	58439290	58439291	GINS3|3UTR|C2U|mut=3|10.4500	0.2	+
chr16	58439839	58439840	GINS3|3UTR|C2U|mut=9|6.0358	0.1343	+
chr16	58554623	58554624	CNOT1|3UTR|C2U|mut=4|8.1905	0.1212	-
chr16	58701146	58701147	SLC38A7|3UTR|C2U|mut=3|11.3400	0.3	-
chr16	58741082	58741083	GOT2|3UTR|C2U|mut=8|5.9756	0.0842	-
chr16	66647159	66647160	CMTM3|3UTR|C2U|mut=2|18.0000	0.1818	+
chr16	66647228	66647229	CMTM3|3UTR|C2U|mut=4|12.8545	0.1818	+
chr16	67672609	67672610	CTCF|3UTR|C2U|mut=5|6.1105	0.1136	+
chr16	67672919	67672920	CTCF|3UTR|C2U|mut=2|13.7778	0.1818	+
chr16	67757439	67757440	RANBP10|3UTR|C2U|mut=3|18.1667	0.25	-
chr16	67877694	67877695	THAP11|3UTR|C2U|mut=8|30.6844	0.16	+
chr16	67877776	67877777	THAP11|3UTR|C2U|mut=6|11.2556	0.1053	+
chr16	67905097	67905098	NUTF2|3UTR|C2U|mut=4|9.9841	0.1111	+
chr16	67910465	67910466	EDC4|CDS|C2U|mut=6|NA	0.1622	+
chr16	67961771	67961772	PSKH1|3UTR|C2U|mut=3|18.1786	0.25	+
chr16	67963097	67963098	PSKH1|3UTR|C2U|mut=3|11.7321	0.2143	+
chr16	67963236	67963237	PSKH1|3UTR|C2U|mut=4|4.8235	0.1429	+
chr16	68335644	68335645	SLC7A6|3UTR|C2U|mut=5|11.4333	0.1667	+
chr16	69152598	69152599	DERPC|3UTR|C2U|mut=14|8.1029	0.2188	-
chr16	69362819	69362820	COG8|3UTR|C2U|mut=7|41.1869	0.1944	-
chr16	69375578	69375579	NIP7|3UTR|C2U|mut=7|11.6360	0.1228	+
chr16	69375700	69375701	NIP7|3UTR|C2U|mut=18|11.3531	0.1395	+
chr16	69375766	69375767	NIP7|3UTR|C2U|mut=7|13.3182	0.1591	+
chr16	69376795	69376796	NIP7|3UTR|C2U|mut=7|28.5066	0.0921	+
chr16	69496775	69496776	CYB5B|3UTR|C2U|mut=9|8.2719	0.0968	+
chr16	69496784	69496785	CYB5B|3UTR|C2U|mut=5|8.0701	0.102	+
chr16	69497068	69497069	CYB5B|3UTR|C2U|mut=10|6.7422	0.1149	+
chr16	69497568	69497569	CYB5B|3UTR|C2U|mut=8|25.4095	0.1333	+
chr16	69497655	69497656	CYB5B|3UTR|C2U|mut=5|8.7202	0.119	+
chr16	70406039	70406040	DDX19A|3UTR|C2U|mut=14|15.7000	0.35	+
chr16	70407191	70407192	DDX19A|3UTR|C2U|mut=3|5.2857	0.1429	+
chr16	70606013	70606014	SF3B3|3UTR|C2U|mut=42|6.1996	0.1448	+
chr16	71763456	71763457	AP1G1|3UTR|C2U|mut=4|20.7000	0.1667	-
chr16	71961903	71961904	IST1|3UTR|C2U|mut=11|74.9937	0.2075	+
chr16	71962635	71962636	IST1|3UTR|C2U|mut=6|12.6500	0.0984	+
chr16	72120346	72120347	TXNL4B|3UTR|C2U|mut=3|13.4000	0.1667	-
chr16	74656807	74656808	RFWD3|3UTR|C2U|mut=5|8.5570	0.2381	-
chr16	75477296	75477297	TMEM170A|3UTR|C2U|mut=3|9.6250	0.1875	-
chr16	75611296	75611297	GABARAPL2|3UTR|C2U|mut=10|5.9644	0.1042	+
chr16	75665679	75665680	KARS1|CDS|C2U|mut=22|11.4545	0.1818	-
chr16	75690827	75690828	TERF2IP|3UTR|C2U|mut=9|8.6923	0.1579	+
chr16	81009777	81009778	CMC2|3UTR|C2U|mut=23|11.1355	0.1513	-
chr16	81078327	81078328	ATMIN|CDS|C2U|mut=5|3.7825	0.1515	+
chr16	81080424	81080425	ATMIN|3UTR|C2U|mut=3|NA	0.3	+
chr16	83845194	83845195	HSBP1|3UTR|C2U|mut=12|8.1835	0.0902	+
chr16	83845811	83845812	HSBP1|3UTR|C2U|mut=6|28.3409	0.125	+
chr16	83845840	83845841	HSBP1|3UTR|C2U|mut=7|14.8689	0.1458	+
chr16	83845915	83845916	HSBP1|3UTR|C2U|mut=3|16.7763	0.1579	+
chr16	84600255	84600256	COTL1|3UTR|C2U|mut=14|10.0847	0.1167	-
chr16	85008130	85008131	ZDHHC7|3UTR|C2U|mut=4|12.4848	0.3636	-
chr16	85009238	85009239	ZDHHC7|3UTR|C2U|mut=8|9.9264	0.1739	-
chr16	85706145	85706146	GSE1|3UTR|C2U|mut=5|3.9610	0.119	+
chr16	85711644	85711645	GINS2|3UTR|C2U|mut=6|4.3582	0.1714	-
chr16	87442075	87442076	ZCCHC14|3UTR|C2U|mut=2|42.5455	0.1818	-
chr16	87864091	87864092	SLC7A5|3UTR|C2U|mut=30|11.5146	0.0971	-
chr16	87864756	87864757	SLC7A5|3UTR|C2U|mut=10|29.5071	0.0971	-
chr16	87866102	87866103	SLC7A5|3UTR|C2U|mut=14|17.3333	0.1667	-
chr16	87866276	87866277	SLC7A5|3UTR|C2U|mut=19|8.5470	0.1532	-
chr16	87866390	87866391	SLC7A5|3UTR|C2U|mut=9|3.3971	0.09	-
chr16	88874709	88874710	CDT1|3UTR|C2U|mut=15|18.9944	0.1049	+
chr16	88880278	88880279	GALNS|3UTR|C2U|mut=3|63.8824	0.1765	-
chr16	89629655	89629656	RPL13|3UTR|C2U|mut=16|11.0772	0.0936	+
chr16	89629666	89629667	RPL13|3UTR|C2U|mut=27|21.8257	0.1742	+
chr16	89629821	89629822	RPL13|3UTR|C2U|mut=10|14.2760	0.082	+
chr16	89711056	89711057	CHMP1A|3UTR|C2U|mut=6|15.1348	0.1277	-
chr16	89712039	89712040	CHMP1A|3UTR|C2U|mut=10|63.5556	0.1667	-
chr17	291317	291318	RFLNB|3UTR|C2U|mut=3|8.5909	0.1667	-
chr17	662811	662812	GLOD4|3UTR|C2U|mut=9|6.3841	0.1304	-
chr17	662948	662949	GLOD4|3UTR|C2U|mut=9|5.8210	0.1475	-
chr17	663143	663144	GLOD4|3UTR|C2U|mut=6|19.0709	0.1579	-
chr17	703803	703804	NXN|3UTR|C2U|mut=4|56.5294	0.1176	-
chr17	1324945	1324946	CRK|3UTR|C2U|mut=22|10.3035	0.2222	-
chr17	1326198	1326199	CRK|3UTR|C2U|mut=7|5.3717	0.1029	-
chr17	1326296	1326297	CRK|3UTR|C2U|mut=6|8.0618	0.1622	-
chr17	1421125	1421126	PITPNA-AS1|ncRNA|C2U|mut=10|40.1905	0.1587	+
chr17	1801138	1801139	RPA1|3UTR|C2U|mut=17|15.0711	0.1232	+
chr17	1801279	1801280	RPA1|3UTR|C2U|mut=22|59.8889	0.2157	+
chr17	1946615	1946616	DPH1|3UTR|C2U|mut=11|32.9618	0.1146	+
chr17	1963808	1963809	SMG6|3UTR|C2U|mut=7|30.9043	0.1489	-
chr17	2202909	2202910	SMG6|CDS|C2U|mut=6|22.1739	0.2609	-
chr17	2287586	2287587	MNT|3UTR|C2U|mut=2|9.7000	0.2	-
chr17	2585468	2585469	PAFAH1B1|3UTR|C2U|mut=6|5.3043	0.1277	+
chr17	2586302	2586303	PAFAH1B1|3UTR|C2U|mut=4|29.0606	0.1212	+
chr17	2586641	2586642	PAFAH1B1|3UTR|C2U|mut=3|137.2000	0.2	+
chr17	2587607	2587608	PAFAH1B1|3UTR|C2U|mut=5|25.1515	0.1515	+
chr17	2587703	2587704	PAFAH1B1|3UTR|C2U|mut=4|20.7680	0.16	+
chr17	3513065	3513066	SHPK|3UTR|C2U|mut=5|NA	0.1724	-
chr17	3572889	3572890	EMC6|3UTR|C2U|mut=19|11.5518	0.1827	+
chr17	3618097	3618098	ITGAE|3UTR|C2U|mut=10|5.9076	0.1639	-
chr17	4069604	4069605	ANKFY1|3UTR|C2U|mut=9|29.0250	0.225	-
chr17	4636741	4636742	MED11|3UTR|C2U|mut=7|35.4474	0.1842	+
chr17	4636797	4636798	MED11|3UTR|C2U|mut=7|74.1034	0.1207	+
chr17	4636842	4636843	MED11|3UTR|C2U|mut=4|NA	0.2	+
chr17	4845934	4845935	RNF167|CDS|C2U|mut=10|NA	0.1562	+
chr17	5286853	5286854	RABEP1|3UTR|C2U|mut=12|2.4530	0.2143	+
chr17	5336120	5336121	C1QBP|3UTR|C2U|mut=25|14.2754	0.0853	-
chr17	5336260	5336261	C1QBP|3UTR|C2U|mut=180|6.1809	0.1374	-
chr17	5336327	5336328	C1QBP|3UTR|C2U|mut=41|4.5610	0.0702	-
chr17	5344625	5344626	DHX33|3UTR|C2U|mut=5|11.1298	0.1282	-
chr17	5375125	5375126	DERL2|3UTR|C2U|mut=3|61.5000	0.25	-
chr17	5377857	5377858	DERL2|3UTR|C2U|mut=10|13.7542	0.2273	-
chr17	5377907	5377908	DERL2|3UTR|C2U|mut=17|14.2800	0.1828	-
chr17	5392651	5392652	MIS12|CDS|C2U|mut=6|21.6129	0.1935	+
chr17	5393609	5393610	MIS12|3UTR|C2U|mut=3|11.7085	0.1579	+
chr17	6547645	6547646	MED31|3UTR|C2U|mut=5|NA	0.1389	-
chr17	6547721	6547722	MED31|3UTR|C2U|mut=3|7.1383	0.1304	-
chr17	6920271	6920272	C17orf49|CDS|C2U|mut=7|NA	0.1556	+
chr17	6920694	6920695	C17orf49|3UTR|C2U|mut=13|9.5077	0.1	+
chr17	7215251	7215252	EIF5A|3UTR|C2U|mut=162|7.1462	0.1461	+
chr17	7321780	7321781	NLGN2|3UTR|C2U|mut=6|145.8261	0.1304	+
chr17	7481168	7481169	EIF4A1|CDS|C2U|mut=30|52.0270	0.1351	+
chr17	7762962	7762963	CYB5D1|3UTR|C2U|mut=2|53.8667	0.2	+
chr17	8063185	8063186	VAMP2|3UTR|C2U|mut=11|7.9935	0.078	-
chr17	8172695	8172696	PFAS|3UTR|C2U|mut=9|86.0714	0.2143	+
chr17	8173756	8173757	PFAS|3UTR|C2U|mut=6|7.5918	0.1224	+
chr17	8377634	8377635	MYH10|3UTR|C2U|mut=4|12.5942	0.1739	-
chr17	8377651	8377652	MYH10|3UTR|C2U|mut=7|13.3845	0.2414	-
chr17	8377688	8377689	MYH10|3UTR|C2U|mut=7|11.3314	0.0946	-
chr17	8378006	8378007	MYH10|3UTR|C2U|mut=7|11.6169	0.125	-
chr17	8378961	8378962	MYH10|3UTR|C2U|mut=14|3.9343	0.0854	-
chr17	9146246	9146247	NTN1|3UTR|C2U|mut=4|9.6429	0.25	+
chr17	9146877	9146878	NTN1|3UTR|C2U|mut=7|10.9007	0.2593	+
chr17	10614382	10614383	ADPRM|CDS|C2U|mut=6|13.3846	0.2308	+
chr17	10614476	10614477	ADPRM|3UTR|C2U|mut=4|28.4211	0.2105	+
chr17	14111148	14111149	COX10|3UTR|C2U|mut=5|3.4835	0.1471	+
chr17	14251559	14251560	HS3ST3B1|3UTR|C2U|mut=3|8.8831	0.2143	+
chr17	15134162	15134163	PMP22|3UTR|C2U|mut=3|45.1333	0.2	-
chr17	15931478	15931479	TTC19|3UTR|C2U|mut=4|32.4967	0.2222	+
chr17	15931823	15931824	TTC19|3UTR|C2U|mut=6|7.1721	0.1071	+
chr17	15931954	15931955	TTC19|3UTR|C2U|mut=11|8.6122	0.1341	+
chr17	15935513	15935514	NCOR1|3UTR|C2U|mut=3|NA	0.15	-
chr17	16245914	16245915	CENPV|3UTR|C2U|mut=21|6.3778	0.1382	-
chr17	16344759	16344760	SNHG29|ncRNA|C2U|mut=50|16.9154	0.0894	+
chr17	16344911	16344912	SNHG29|ncRNA|C2U|mut=62|7.4752	0.0914	+
chr17	16345014	16345015	SNHG29|ncRNA|C2U|mut=44|9.6305	0.1183	+
chr17	16345205	16345206	SNHG29|ncRNA|C2U|mut=12|5.4194	0.096	+
chr17	16345297	16345298	SNHG29|ncRNA|C2U|mut=28|NA	0.0789	+
chr17	17088576	17088577	MPRIP|3UTR|C2U|mut=7|12.0185	0.125	+
chr17	17168145	17168146	COPS3|CDS|C2U|mut=11|12.9152	0.0982	-
chr17	17168247	17168248	COPS3|CDS|C2U|mut=15|22.6027	0.1027	-
chr17	17408946	17408947	PEMT|3UTR|C2U|mut=10|23.6486	0.1351	-
chr17	17696489	17696490	RAI1|CDS|C2U|mut=3|NA	0.1364	+
chr17	17700820	17700821	RAI1|CDS|C2U|mut=5|42.7586	0.1724	+
chr17	17971482	17971483	GID4|3UTR|C2U|mut=5|25.3431	0.2941	+
chr17	18181265	18181266	TOP3A|CDS|C2U|mut=8|7.0902	0.1333	-
chr17	18231323	18231324	SHMT1|3UTR|C2U|mut=10|5.3010	0.2703	-
chr17	19239968	19239969	EPN2|3UTR|C2U|mut=4|13.5152	0.1818	+
chr17	19239978	19239979	EPN2|3UTR|C2U|mut=4|14.2500	0.25	+
chr17	19808617	19808618	AKAP10|3UTR|C2U|mut=5|7.9973	0.1613	-
chr17	19808639	19808640	AKAP10|3UTR|C2U|mut=6|6.8793	0.2069	-
chr17	19808697	19808698	AKAP10|3UTR|C2U|mut=3|23.0455	0.2727	-
chr17	21094635	21094636	DHRS7B|3UTR|C2U|mut=6|28.5405	0.1622	+
chr17	21145496	21145497	NATD1|3UTR|C2U|mut=3|7.3636	0.1364	-
chr17	26654706	26654707	TMEM97|3UTR|C2U|mut=9|11.9362	0.1915	+
chr17	26655641	26655642	IFT20|3UTR|C2U|mut=7|11.6111	0.1667	-
chr17	26673378	26673379	TNFAIP1|3UTR|C2U|mut=4|77.2857	0.1429	+
chr17	26679973	26679974	POLDIP2|CDS|C2U|mut=8|NA	0.1111	-
chr17	26885566	26885567	PIGS|CDS|C2U|mut=27|NA	0.2455	-
chr17	26941712	26941713	KIAA0100|3UTR|C2U|mut=3|8.6832	0.1304	-
chr17	26951292	26951293	KIAA0100|CDS|C2U|mut=5|24.4737	0.1316	-
chr17	26975739	26975740	SDF2|3UTR|C2U|mut=3|15.3077	0.25	-
chr17	27051030	27051031	RPL23A|3UTR|C2U|mut=11|13.3743	0.0902	+
chr17	27051107	27051108	RPL23A|3UTR|C2U|mut=4|21.5880	0.1143	+
chr17	27051136	27051137	RPL23A|3UTR|C2U|mut=5|27.2917	0.1	+
chr17	27900534	27900535	GIT1|3UTR|C2U|mut=4|46.7368	0.2105	-
chr17	28575461	28575462	BLMH|3UTR|C2U|mut=4|12.5500	0.1333	-
chr17	28575705	28575706	BLMH|3UTR|C2U|mut=6|8.1475	0.0984	-
chr17	28792965	28792966	CPD|3UTR|C2U|mut=3|100.1000	0.2	+
chr17	28794053	28794054	CPD|3UTR|C2U|mut=5|12.3472	0.1389	+
chr17	28794622	28794623	CPD|3UTR|C2U|mut=3|19.3214	0.1429	+
chr17	28849522	28849523	GOSR1|3UTR|C2U|mut=6|44.8846	0.4615	+
chr17	28851688	28851689	GOSR1|3UTR|C2U|mut=3|4.3032	0.1765	+
chr17	28852256	28852257	GOSR1|3UTR|C2U|mut=3|5.9123	0.1579	+
chr17	30696881	30696882	ZNF207|3UTR|C2U|mut=10|15.8929	0.0893	+
chr17	30818078	30818079	CDK5R1|3UTR|C2U|mut=2|13.8182	0.1818	+
chr17	30818171	30818172	CDK5R1|3UTR|C2U|mut=6|4.0840	0.1765	+
chr17	31268572	31268573	TMEM98|3UTR|C2U|mut=5|24.0417	0.125	+
chr17	33458186	33458187	NLE1|3UTR|C2U|mut=3|NA	0.1765	-
chr17	34165503	34165504	TAF15|CDS|C2U|mut=11|16.9342	0.1447	+
chr17	34851468	34851469	ZNHIT3|3UTR|C2U|mut=6|5.4851	0.1463	+
chr17	35442793	35442794	ACACA|3UTR|C2U|mut=3|9.3636	0.1364	-
chr17	35872658	35872659	DUSP14|CDS|C2U|mut=6|10.0038	0.15	+
chr17	35873461	35873462	DUSP14|3UTR|C2U|mut=6|11.8707	0.2069	+
chr17	35873508	35873509	DUSP14|3UTR|C2U|mut=6|7.5294	0.1176	+
chr17	36478959	36478960	MRPL45|3UTR|C2U|mut=6|8.3527	0.1304	+
chr17	36478976	36478977	MRPL45|3UTR|C2U|mut=7|8.2363	0.1045	+
chr17	36479005	36479006	MRPL45|3UTR|C2U|mut=7|7.4045	0.1373	+
chr17	37006633	37006634	RPL23|CDS|C2U|mut=131|9.4814	0.06	-
chr17	37563597	37563598	MED1|3UTR|C2U|mut=7|6.0000	0.1207	-
chr17	37657539	37657540	CDK12|CDS|C2U|mut=4|12.4545	0.1818	+
chr17	37817322	37817323	STARD3|CDS|C2U|mut=3|NA	0.1364	+
chr17	37885585	37885586	MIEN1|3UTR|C2U|mut=11|19.7920	0.2	-
chr17	38327187	38327188	CASC3|3UTR|C2U|mut=6|6.1021	0.1277	+
chr17	38327401	38327402	CASC3|3UTR|C2U|mut=3|8.1942	0.1364	+
chr17	39847206	39847207	EIF1|3UTR|C2U|mut=57|6.0802	0.0626	+
chr17	39847709	39847710	EIF1|3UTR|C2U|mut=23|10.0308	0.0939	+
chr17	39847767	39847768	EIF1|3UTR|C2U|mut=50|5.4451	0.1002	+
chr17	39847804	39847805	EIF1|3UTR|C2U|mut=35|4.9640	0.0893	+
chr17	39847808	39847809	EIF1|3UTR|C2U|mut=27|4.2394	0.0685	+
chr17	39978730	39978731	FKBP10|3UTR|C2U|mut=8|184.3571	0.0952	+
chr17	39991506	39991507	NT5C3B|CDS|C2U|mut=9|NA	0.1139	-
chr17	40176094	40176095	NKIRAS2|3UTR|C2U|mut=15|8.6603	0.123	+
chr17	40177630	40177631	NKIRAS2|3UTR|C2U|mut=10|8.9560	0.3846	+
chr17	40723831	40723832	MLX|3UTR|C2U|mut=14|11.8986	0.2295	+
chr17	40931334	40931335	VPS25|3UTR|C2U|mut=11|3.3426	0.0902	+
chr17	40962617	40962618	BECN1|3UTR|C2U|mut=4|14.1145	0.1481	-
chr17	41154925	41154926	RPL27|CDS|C2U|mut=43|5.6835	0.065	+
chr17	41362355	41362356	NBR1|3UTR|C2U|mut=4|12.4966	0.1379	+
chr17	41363277	41363278	NBR1|3UTR|C2U|mut=5|7.5092	0.1282	+
chr17	41601313	41601314	DHX8|3UTR|C2U|mut=7|15.5636	0.2	+
chr17	41843681	41843682	DUSP3|3UTR|C2U|mut=6|13.7216	0.1364	-
chr17	41953815	41953816	MPP2|3UTR|C2U|mut=6|7.9398	0.1579	-
chr17	42283158	42283159	UBTF|3UTR|C2U|mut=7|5.7786	0.2188	-
chr17	42431319	42431320	FAM171A2|CDS|C2U|mut=3|18.6458	0.25	-
chr17	43037327	43037328	C1QL1|3UTR|C2U|mut=7|6.8933	0.2	-
chr17	43037438	43037439	C1QL1|3UTR|C2U|mut=8|7.0452	0.2581	-
chr17	43183158	43183159	NMT1|3UTR|C2U|mut=11|9.8471	0.1009	+
chr17	43183279	43183280	NMT1|3UTR|C2U|mut=17|10.1429	0.1278	+
chr17	43184798	43184799	NMT1|3UTR|C2U|mut=10|11.7258	0.1613	+
chr17	43185587	43185588	NMT1|3UTR|C2U|mut=7|11.2125	0.1	+
chr17	43185902	43185903	NMT1|3UTR|C2U|mut=6|13.3846	0.1304	+
chr17	45009473	45009474	GOSR2|CDS|C2U|mut=7|NA	0.1296	+
chr17	45197588	45197589	CDC27|3UTR|C2U|mut=5|23.7619	0.1429	-
chr17	45198253	45198254	CDC27|3UTR|C2U|mut=6|11.0821	0.1277	-
chr17	45760846	45760847	KPNB1|3UTR|C2U|mut=40|4.8275	0.0881	+
chr17	45761033	45761034	KPNB1|3UTR|C2U|mut=19|6.9896	0.0984	+
chr17	45761748	45761749	KPNB1|3UTR|C2U|mut=22|13.2354	0.2136	+
chr17	45901005	45901006	MRPL10|3UTR|C2U|mut=8|16.0698	0.1143	-
chr17	46699066	46699067	HOXB9|3UTR|C2U|mut=15|13.0670	0.1316	-
chr17	47132389	47132390	IGF2BP1|3UTR|C2U|mut=9|5.7634	0.1023	+
chr17	47677111	47677112	SPOP|3UTR|C2U|mut=9|5.6233	0.1268	-
chr17	47677210	47677211	SPOP|3UTR|C2U|mut=6|22.2674	0.1364	-
chr17	47677417	47677418	SPOP|3UTR|C2U|mut=4|9.1240	0.1212	-
chr17	47788039	47788040	FAM117A|3UTR|C2U|mut=3|9.7500	0.1304	-
chr17	47794919	47794920	FAM117A|CDS|C2U|mut=2|NA	0.1818	-
chr17	48437578	48437579	XYLT2|CDS|C2U|mut=9|55.2857	0.2143	+
chr17	48459442	48459443	LRRC59|3UTR|C2U|mut=29|16.4140	0.1208	-
chr17	48771943	48771944	ANKRD40|3UTR|C2U|mut=4|46.0571	0.1143	-
chr17	48772174	48772175	ANKRD40|3UTR|C2U|mut=6|24.8049	0.1463	-
chr17	48772823	48772824	ANKRD40|3UTR|C2U|mut=4|6.9231	0.1538	-
chr17	49040866	49040867	SPAG9|3UTR|C2U|mut=3|41.8800	0.3	-
chr17	49248928	49248929	NME1-NME2|CDS|C2U|mut=25|13.6984	0.0774	+
chr17	49249037	49249038	NME1-NME2|3UTR|C2U|mut=61|6.5109	0.0708	+
chr17	55016269	55016270	COIL|3UTR|C2U|mut=3|30.9429	0.2143	-
chr17	56051055	56051056	VEZF1|3UTR|C2U|mut=4|18.0606	0.1818	-
chr17	56081400	56081401	SRSF1|3UTR|C2U|mut=16|6.1615	0.0804	-
chr17	56081856	56081857	SRSF1|3UTR|C2U|mut=17|11.2534	0.1828	-
chr17	56166864	56166865	DYNLL2|3UTR|C2U|mut=7|2.9349	0.1228	+
chr17	56167569	56167570	DYNLL2|3UTR|C2U|mut=13|4.0230	0.0963	+
chr17	56423167	56423168	SUPT4H1|3UTR|C2U|mut=4|23.8800	0.16	-
chr17	56423486	56423487	SUPT4H1|3UTR|C2U|mut=21|4.1663	0.0811	-
chr17	56423495	56423496	SUPT4H1|3UTR|C2U|mut=24|4.5070	0.1062	-
chr17	56423539	56423540	SUPT4H1|3UTR|C2U|mut=20|6.4422	0.1274	-
chr17	56428836	56428837	SUPT4H1|CDS|C2U|mut=6|NA	0.125	-
chr17	57075995	57075996	TRIM37|3UTR|C2U|mut=6|9.9429	0.1429	-
chr17	57076049	57076050	TRIM37|3UTR|C2U|mut=2|61.2727	0.1818	-
chr17	57290706	57290707	SMG8|CDS|C2U|mut=3|13.0556	0.1667	+
chr17	57292546	57292547	SMG8|3UTR|C2U|mut=3|13.9286	0.2143	+
chr17	57292551	57292552	SMG8|3UTR|C2U|mut=4|16.2353	0.2353	+
chr17	57685082	57685083	DHX40|3UTR|C2U|mut=3|14.1364	0.25	+
chr17	57917836	57917837	VMP1|3UTR|C2U|mut=8|6.3631	0.0976	+
chr17	58024277	58024278	RPS6KB1|3UTR|C2U|mut=7|11.0596	0.1707	+
chr17	58025578	58025579	RPS6KB1|3UTR|C2U|mut=3|24.8864	0.1364	+
chr17	59759085	59759086	BRIP1|3UTR|C2U|mut=3|63.5833	0.25	-
chr17	60022902	60022903	MED13|3UTR|C2U|mut=8|296.5714	0.5714	-
chr17	61685499	61685500	TACO1|3UTR|C2U|mut=5|45.6500	0.1	+
chr17	61773068	61773069	MAP3K3|3UTR|C2U|mut=4|18.8286	0.1429	+
chr17	61780389	61780390	STRADA|3UTR|C2U|mut=4|10.3630	0.1111	-
chr17	61822825	61822826	CCDC47|3UTR|C2U|mut=5|15.0987	0.1316	-
chr17	61822891	61822892	CCDC47|3UTR|C2U|mut=3|16.3889	0.1667	-
chr17	61823487	61823488	CCDC47|3UTR|C2U|mut=9|14.8805	0.1698	-
chr17	61823604	61823605	CCDC47|3UTR|C2U|mut=8|40.4789	0.1951	-
chr17	61823742	61823743	CCDC47|3UTR|C2U|mut=5|28.3560	0.1087	-
chr17	61823823	61823824	CCDC47|3UTR|C2U|mut=4|28.3683	0.1143	-
chr17	61894299	61894300	DDX42|CDS|C2U|mut=5|NA	0.1111	+
chr17	61910022	61910023	SMARCD2|3UTR|C2U|mut=11|12.1250	0.125	-
chr17	62290206	62290207	TEX2|CDS|C2U|mut=4|10.4599	0.3636	-
chr17	62495975	62495976	DDX5|3UTR|C2U|mut=34|11.2868	0.0861	-
chr17	62541916	62541917	SMURF2|3UTR|C2U|mut=2|22.1212	0.1818	-
chr17	62746783	62746784	ARHGAP27P1-BPTFP1-KPNA2P3|ncRNA|C2U|mut=49|132.7455	0.8909	-
chr17	63008090	63008091	GNA13|3UTR|C2U|mut=8|13.3171	0.1951	-
chr17	63008288	63008289	GNA13|3UTR|C2U|mut=8|14.5672	0.1194	-
chr17	63010401	63010402	GNA13|CDS|C2U|mut=4|29.4667	0.1333	-
chr17	63524964	63524965	AXIN2|3UTR|C2U|mut=3|11.6250	0.15	-
chr17	64806187	64806188	PRKCA|3UTR|C2U|mut=3|55.0000	0.1429	+
chr17	65740024	65740025	NOL11|3UTR|C2U|mut=10|5.9478	0.0952	+
chr17	65908311	65908312	BPTF|CDS|C2U|mut=4|33.6000	0.2667	+
chr17	65987325	65987326	C17orf58|3UTR|C2U|mut=9|15.1711	0.2368	-
chr17	66122347	66122348	LINC00674|ncRNA|C2U|mut=3|14.2273	0.1364	+
chr17	66246569	66246570	AMZ2|CDS|C2U|mut=12|7.7340	0.1043	+
chr17	66250641	66250642	AMZ2|CDS|C2U|mut=6|NA	0.125	+
chr17	71204911	71204912	FAM104A|3UTR|C2U|mut=8|22.8333	0.3333	-
chr17	71243698	71243699	C17orf80|3UTR|C2U|mut=3|10.4803	0.1579	+
chr17	71280138	71280139	CDC42EP4|3UTR|C2U|mut=4|NA	0.1333	-
chr17	72765104	72765105	SLC9A3R1|3UTR|C2U|mut=8|6.7888	0.1429	+
chr17	73125746	73125747	ARMC7|3UTR|C2U|mut=4|12.3750	0.125	+
chr17	73164223	73164224	SUMO2|3UTR|C2U|mut=10|10.7236	0.0855	-
chr17	73164266	73164267	SUMO2|3UTR|C2U|mut=33|6.5594	0.0844	-
chr17	73233684	73233685	GGA3|3UTR|C2U|mut=5|13.6090	0.1316	-
chr17	73262716	73262717	MIF4GD|3UTR|C2U|mut=3|11.4876	0.1304	-
chr17	73314292	73314293	GRB2|3UTR|C2U|mut=8|3.4067	0.1569	-
chr17	73316146	73316147	GRB2|3UTR|C2U|mut=12|6.6958	0.1143	-
chr17	73773859	73773860	H3-3B|3UTR|C2U|mut=11|9.0069	0.11	-
chr17	73774408	73774409	H3-3B|3UTR|C2U|mut=37|6.6250	0.0992	-
chr17	73774611	73774612	H3-3B|3UTR|C2U|mut=40|7.0901	0.1379	-
chr17	74035023	74035024	SRP68|3UTR|C2U|mut=5|5.8730	0.1389	-
chr17	74035271	74035272	SRP68|3UTR|C2U|mut=13|12.0504	0.1383	-
chr17	74077237	74077238	EXOC7|3UTR|C2U|mut=4|18.0533	0.1333	-
chr17	74267235	74267236	UBALD2|3UTR|C2U|mut=10|7.6130	0.1111	+
chr17	74730954	74730955	SRSF2|3UTR|C2U|mut=11|12.3373	0.0957	-
chr17	76102214	76102215	TNRC6C|3UTR|C2U|mut=4|NA	0.2667	+
chr17	76168337	76168338	SYNGR2|3UTR|C2U|mut=11|5.0400	0.0902	+
chr17	76168451	76168452	SYNGR2|3UTR|C2U|mut=16|8.7214	0.1667	+
chr17	76220171	76220172	BIRC5|3UTR|C2U|mut=10|8.1177	0.1923	+
chr17	76220331	76220332	BIRC5|3UTR|C2U|mut=14|7.4039	0.1053	+
chr17	76420657	76420658	PGS1|3UTR|C2U|mut=3|50.2941	0.1765	+
chr17	77913682	77913683	TBC1D16|3UTR|C2U|mut=5|11.3810	0.2381	-
chr17	78367340	78367341	RNF213|3UTR|C2U|mut=3|10.3718	0.2308	+
chr17	78441118	78441119	NPTX1|3UTR|C2U|mut=3|43.1143	0.3	-
chr17	79214970	79214971	NDUFAF8|3UTR|C2U|mut=15|11.0106	0.0955	+
chr17	79224950	79224951	SLC38A10|3UTR|C2U|mut=4|5.0857	0.1143	-
chr17	79477088	79477089	ACTG1|3UTR|C2U|mut=118|17.0297	0.1575	-
chr17	79477515	79477516	ACTG1|3UTR|C2U|mut=141|3.4894	0.0729	-
chr17	79477532	79477533	ACTG1|3UTR|C2U|mut=146|4.8039	0.0642	-
chr17	79640903	79640904	CCDC137|3UTR|C2U|mut=7|37.8000	0.175	+
chr17	79674466	79674467	MRPL12|3UTR|C2U|mut=46|22.6866	0.1716	+
chr17	79780986	79780987	MCRIP1|3UTR|C2U|mut=38|91.2816	0.1919	-
chr17	79801157	79801158	P4HB|3UTR|C2U|mut=42|13.3090	0.0637	-
chr17	79801514	79801515	P4HB|3UTR|C2U|mut=56|8.9141	0.1043	-
chr17	79826654	79826655	ARHGDIA|CDS|C2U|mut=24|8.3518	0.0805	-
chr17	79845823	79845824	ALYREF|3UTR|C2U|mut=13|29.1212	0.0909	-
chr17	79890336	79890337	PYCR1|3UTR|C2U|mut=14|26.3937	0.1014	-
chr17	79891088	79891089	PYCR1|CDS|C2U|mut=46|40.6602	0.0849	-
chr17	79976743	79976744	CENPX|3UTR|C2U|mut=19|14.5512	0.0795	-
chr17	80202289	80202290	CSNK1D|3UTR|C2U|mut=8|19.8444	0.1333	-
chr17	80560254	80560255	FOXK2|3UTR|C2U|mut=4|18.0784	0.1176	+
chr17	80560288	80560289	FOXK2|3UTR|C2U|mut=13|62.9797	0.3514	+
chr17	80561841	80561842	FOXK2|3UTR|C2U|mut=10|8.1881	0.099	+
chr17	80572951	80572952	WDR45B|3UTR|C2U|mut=7|11.3116	0.1014	-
chr17	81052320	81052321	METRNL|3UTR|C2U|mut=3|57.5000	0.1875	+
chr18	211848	211849	USP14|3UTR|C2U|mut=7|24.0000	0.2593	+
chr18	211981	211982	USP14|3UTR|C2U|mut=4|61.2121	0.1212	+
chr18	673161	673162	TYMS|3UTR|C2U|mut=15|7.8145	0.119	+
chr18	673218	673219	TYMS|3UTR|C2U|mut=24|9.3492	0.1579	+
chr18	673236	673237	TYMS|3UTR|C2U|mut=8|15.7018	0.1053	+
chr18	2775799	2775800	SMCHD1|CDS|C2U|mut=3|21.8250	0.15	+
chr18	2803273	2803274	SMCHD1|3UTR|C2U|mut=4|19.2889	0.2667	+
chr18	8638853	8638854	RAB12|3UTR|C2U|mut=3|8.3008	0.1579	+
chr18	9257068	9257069	ANKRD12|CDS|C2U|mut=6|5.9262	0.24	+
chr18	9547263	9547264	PPP4R1|3UTR|C2U|mut=4|9.5185	0.1481	-
chr18	9954741	9954742	VAPA|3UTR|C2U|mut=4|31.7255	0.1176	+
chr18	12447778	12447779	SPIRE1|3UTR|C2U|mut=2|7.2667	0.2	-
chr18	13666159	13666160	FAM210A|3UTR|C2U|mut=3|NA	0.2143	-
chr18	13760582	13760583	RNMT|3UTR|C2U|mut=4|30.1333	0.4	+
chr18	13764250	13764251	RNMT|3UTR|C2U|mut=3|55.3235	0.1765	+
chr18	18622565	18622566	ROCK1|CDS|C2U|mut=3|7.3125	0.1875	-
chr18	19110018	19110019	ESCO1|3UTR|C2U|mut=4|9.4719	0.1905	-
chr18	19110242	19110243	ESCO1|3UTR|C2U|mut=3|16.8571	0.25	-
chr18	19153692	19153693	ESCO1|CDS|C2U|mut=2|7.3697	0.1818	-
chr18	19448880	19448881	MIB1|3UTR|C2U|mut=4|63.9565	0.1739	+
chr18	20562225	20562226	RBBP8|CDS|C2U|mut=3|19.2273	0.1364	+
chr18	20838561	20838562	CABLES1|3UTR|C2U|mut=4|NA	0.1905	+
chr18	21061900	21061901	RIOK3|3UTR|C2U|mut=3|20.1739	0.1304	+
chr18	21062918	21062919	RIOK3|3UTR|C2U|mut=5|27.2903	0.1613	+
chr18	21111775	21111776	NPC1|3UTR|C2U|mut=5|6.7130	0.3125	-
chr18	22032596	22032597	IMPACT|3UTR|C2U|mut=3|20.8125	0.3	+
chr18	28570507	28570508	DSC3|3UTR|C2U|mut=3|19.3571	0.2143	-
chr18	29125911	29125912	DSG2|CDS|C2U|mut=4|31.8727	0.1818	+
chr18	29126750	29126751	DSG2|3UTR|C2U|mut=4|54.6933	0.1333	+
chr18	29127068	29127069	DSG2|3UTR|C2U|mut=5|6.4757	0.1282	+
chr18	29128534	29128535	DSG2|3UTR|C2U|mut=6|9.3452	0.0938	+
chr18	29709949	29709950	RNF138|3UTR|C2U|mut=4|13.3439	0.1818	+
chr18	29710135	29710136	RNF138|3UTR|C2U|mut=24|5.1585	0.1395	+
chr18	32721652	32721653	MAPRE2|3UTR|C2U|mut=5|7.9167	0.1136	+
chr18	32886187	32886188	ZNF271P|ncRNA|C2U|mut=5|11.6846	0.1	+
chr18	32915997	32915998	ZNF24|3UTR|C2U|mut=8|18.3708	0.0851	-
chr18	33290099	33290100	GALNT1|3UTR|C2U|mut=10|6.4924	0.25	+
chr18	33559146	33559147	C18orf21|3UTR|C2U|mut=4|49.9048	0.1905	+
chr18	33571113	33571114	RPRD1A|3UTR|C2U|mut=7|11.2443	0.2692	-
chr18	33572111	33572112	RPRD1A|3UTR|C2U|mut=13|10.5202	0.1016	-
chr18	33572219	33572220	RPRD1A|3UTR|C2U|mut=7|18.4358	0.1458	-
chr18	33572565	33572566	RPRD1A|3UTR|C2U|mut=8|18.0165	0.1481	-
chr18	34380239	34380240	TPGS2|CDS|C2U|mut=8|NA	0.092	-
chr18	43564960	43564961	PSTPIP2|3UTR|C2U|mut=4|19.2727	0.3636	-
chr18	43669901	43669902	ATP5F1A|CDS|C2U|mut=14|22.4808	0.125	-
chr18	43699967	43699968	HAUS1|CDS|C2U|mut=4|NA	0.1667	+
chr18	47309966	47309967	ACAA2|3UTR|C2U|mut=6|15.3000	0.2	-
chr18	47320768	47320769	ACAA2|CDS|C2U|mut=4|NA	0.129	-
chr18	48605761	48605762	SMAD4|3UTR|C2U|mut=4|13.8424	0.1212	+
chr18	48605777	48605778	SMAD4|3UTR|C2U|mut=4|71.7500	0.125	+
chr18	48701216	48701217	MEX3C|3UTR|C2U|mut=3|16.8353	0.1765	-
chr18	48701939	48701940	MEX3C|3UTR|C2U|mut=3|4.2130	0.1304	-
chr18	51681263	51681264	MBD2|3UTR|C2U|mut=4|NA	0.2353	-
chr18	55151602	55151603	ONECUT2|3UTR|C2U|mut=3|22.6471	0.1765	+
chr18	55268316	55268317	NARS1|3UTR|C2U|mut=13|12.4633	0.1625	-
chr18	56825905	56825906	SEC11C|CDS|C2U|mut=14|9.5342	0.0927	+
chr18	57570653	57570654	PMAIP1|3UTR|C2U|mut=14|8.9091	0.1014	+
chr18	66343759	66343760	TMX3|3UTR|C2U|mut=2|13.9500	0.2	-
chr18	71825801	71825802	TIMM21|3UTR|C2U|mut=6|39.8143	0.1714	+
chr18	72187962	72187963	CNDP2|3UTR|C2U|mut=9|33.4667	0.3	+
chr19	541615	541616	CDC34|3UTR|C2U|mut=13|28.0062	0.1444	+
chr19	648052	648053	RNF126|3UTR|C2U|mut=8|3.8454	0.0952	-
chr19	747075	747076	PALM|3UTR|C2U|mut=4|20.6429	0.1429	+
chr19	811456	811457	PTBP1|3UTR|C2U|mut=54|4.9720	0.1403	+
chr19	811538	811539	PTBP1|3UTR|C2U|mut=13|8.6938	0.1024	+
chr19	812081	812082	PTBP1|3UTR|C2U|mut=18|8.2105	0.1104	+
chr19	1206732	1206733	STK11|5UTR|C2U|mut=12|41.6104	0.2727	+
chr19	1227801	1227802	STK11|3UTR|C2U|mut=7|22.2364	0.0909	+
chr19	1434972	1434973	DAZAP1|3UTR|C2U|mut=45|16.3296	0.1247	+
chr19	1555259	1555260	MEX3D|3UTR|C2U|mut=3|47.6875	0.25	-
chr19	1598142	1598143	UQCR11|3UTR|C2U|mut=67|9.7029	0.1047	-
chr19	1815619	1815620	REXO1|3UTR|C2U|mut=7|13.5833	0.25	-
chr19	1877078	1877079	ABHD17A|3UTR|C2U|mut=3|16.5000	0.1765	-
chr19	1969782	1969783	CSNK1G2|CDS|C2U|mut=4|30.0278	0.1111	+
chr19	2101198	2101199	AP3D1|3UTR|C2U|mut=6|6.8372	0.1395	-
chr19	2227072	2227073	DOT1L|CDS|C2U|mut=7|39.0676	0.0946	+
chr19	2231962	2231963	DOT1L|3UTR|C2U|mut=15|6.9742	0.1613	+
chr19	2273421	2273422	OAZ1|3UTR|C2U|mut=18|25.0068	0.1065	+
chr19	2353286	2353287	SPPL2B|3UTR|C2U|mut=4|163.1429	0.1905	+
chr19	2428207	2428208	LMNB2|3UTR|C2U|mut=15|21.7500	0.1154	-
chr19	2428706	2428707	LMNB2|3UTR|C2U|mut=14|7.0934	0.0881	-
chr19	2429462	2429463	LMNB2|3UTR|C2U|mut=16|6.9031	0.0879	-
chr19	2715742	2715743	DIRAS1|3UTR|C2U|mut=6|11.1667	0.2143	-
chr19	2716713	2716714	DIRAS1|3UTR|C2U|mut=6|14.4643	0.1429	-
chr19	2755225	2755226	SGTA|3UTR|C2U|mut=21|10.3500	0.1077	-
chr19	2755271	2755272	SGTA|3UTR|C2U|mut=17|8.9172	0.1006	-
chr19	3121875	3121876	GNA11|3UTR|C2U|mut=5|35.0962	0.1923	+
chr19	3123919	3123920	GNA11|3UTR|C2U|mut=6|10.8387	0.1935	+
chr19	3207895	3207896	NCLN|3UTR|C2U|mut=11|6.8610	0.1571	+
chr19	3208129	3208130	NCLN|3UTR|C2U|mut=17|9.8519	0.1133	+
chr19	3976228	3976229	EEF2|3UTR|C2U|mut=32|7.7930	0.0952	-
chr19	3976252	3976253	EEF2|3UTR|C2U|mut=30|4.8553	0.0721	-
chr19	3976343	3976344	EEF2|3UTR|C2U|mut=112|15.0441	0.0586	-
chr19	4047851	4047852	ZBTB7A|CDS|C2U|mut=3|10.2250	0.2	-
chr19	4795374	4795375	FEM1A|3UTR|C2U|mut=4|53.7778	0.1481	+
chr19	5668367	5668368	SAFB|3UTR|C2U|mut=13|4.6734	0.0956	+
chr19	5691856	5691857	RPL36|3UTR|C2U|mut=10|6.2411	0.1064	+
chr19	5691921	5691922	LONP1|3UTR|C2U|mut=16|3.2064	0.1356	-
chr19	6210498	6210499	MLLT1|3UTR|C2U|mut=2|19.1212	0.1818	-
chr19	6212052	6212053	MLLT1|3UTR|C2U|mut=7|7.1071	0.2059	-
chr19	6212159	6212160	MLLT1|3UTR|C2U|mut=9|NA	0.0826	-
chr19	6368860	6368861	CLPP|3UTR|C2U|mut=18|15.1921	0.2045	+
chr19	6413611	6413612	KHSRP|3UTR|C2U|mut=16|5.9625	0.086	-
chr19	6413973	6413974	KHSRP|3UTR|C2U|mut=4|18.1111	0.1111	-
chr19	6441203	6441204	SLC25A23|3UTR|C2U|mut=5|18.6797	0.1515	-
chr19	7537185	7537186	ARHGEF18|3UTR|C2U|mut=3|10.5294	0.1765	+
chr19	7584460	7584461	ZNF358|CDS|C2U|mut=7|6.9041	0.0959	+
chr19	7598716	7598717	MCOLN1|3UTR|C2U|mut=3|19.7250	0.15	+
chr19	7979055	7979056	MAP2K7|3UTR|C2U|mut=13|12.2030	0.1512	+
chr19	7989410	7989411	CTXN1|3UTR|C2U|mut=3|NA	0.1667	-
chr19	8376312	8376313	NDUFA7|3UTR|C2U|mut=12|17.7323	0.0945	-
chr19	8553882	8553883	HNRNPM|3UTR|C2U|mut=14|6.9976	0.0843	+
chr19	8553898	8553899	HNRNPM|3UTR|C2U|mut=19|4.7229	0.088	+
chr19	9272880	9272881	ZNF317|3UTR|C2U|mut=4|13.4876	0.3636	+
chr19	9273930	9273931	ZNF317|3UTR|C2U|mut=5|27.5463	0.1389	+
chr19	10244078	10244079	DNMT1|3UTR|C2U|mut=3|7.4785	0.1579	-
chr19	10370662	10370663	MRPL4|3UTR|C2U|mut=12|9.6923	0.0769	+
chr19	10427716	10427717	RAVER1|3UTR|C2U|mut=5|14.8701	0.1786	-
chr19	10795495	10795496	ILF3|3UTR|C2U|mut=12|38.3023	0.1395	+
chr19	10795606	10795607	ILF3|3UTR|C2U|mut=12|17.7700	0.0774	+
chr19	10795668	10795669	ILF3|3UTR|C2U|mut=9|9.0665	0.1268	+
chr19	10796383	10796384	ILF3|3UTR|C2U|mut=8|16.2712	0.1356	+
chr19	11032453	11032454	CARM1|3UTR|C2U|mut=12|73.0000	0.0909	+
chr19	11033280	11033281	CARM1|3UTR|C2U|mut=35|7.8575	0.2349	+
chr19	11172562	11172563	SMARCA4|3UTR|C2U|mut=16|5.6531	0.0821	+
chr19	11172588	11172589	SMARCA4|3UTR|C2U|mut=8|8.4507	0.16	+
chr19	11172609	11172610	SMARCA4|3UTR|C2U|mut=5|7.9881	0.1	+
chr19	11172661	11172662	SMARCA4|3UTR|C2U|mut=11|20.3300	0.1048	+
chr19	11242937	11242938	LDLR|3UTR|C2U|mut=4|6.5414	0.1429	+
chr19	11475752	11475753	PLPPR2|3UTR|C2U|mut=3|24.6923	0.2308	+
chr19	12841464	12841465	TRIR|3UTR|C2U|mut=24|7.9686	0.1412	-
chr19	12841590	12841591	TRIR|3UTR|C2U|mut=50|10.3782	0.1562	-
chr19	12841637	12841638	TRIR|3UTR|C2U|mut=21|7.6361	0.1034	-
chr19	12841773	12841774	TRIR|CDS|C2U|mut=40|10.9609	0.1333	-
chr19	12903795	12903796	JUNB|3UTR|C2U|mut=3|16.9500	0.15	+
chr19	12907704	12907705	PRDX2|3UTR|C2U|mut=41|5.5387	0.0761	-
chr19	12924369	12924370	RNASEH2A|3UTR|C2U|mut=6|4.4532	0.1034	+
chr19	12986074	12986075	DNASE2|3UTR|C2U|mut=4|NA	0.25	-
chr19	13051625	13051626	CALR|CDS|C2U|mut=51|39.2308	0.0835	+
chr19	13055204	13055205	CALR|3UTR|C2U|mut=21|10.4001	0.0811	+
chr19	13883182	13883183	MRI1|3UTR|C2U|mut=3|10.3455	0.15	+
chr19	14203046	14203047	PRKACA|3UTR|C2U|mut=6|5.5966	0.1765	-
chr19	14230788	14230789	ASF1B|3UTR|C2U|mut=19|3.4733	0.1919	-
chr19	14588727	14588728	GIPC1|3UTR|C2U|mut=15|7.1712	0.0811	-
chr19	14626726	14626727	DNAJB1|3UTR|C2U|mut=63|12.9971	0.252	-
chr19	14627640	14627641	DNAJB1|CDS|C2U|mut=18|4.7329	0.1314	-
chr19	15348798	15348799	BRD4|3UTR|C2U|mut=5|5.4067	0.1136	-
chr19	15358116	15358117	BRD4|3UTR|C2U|mut=3|4.2111	0.1667	-
chr19	15532989	15532990	WIZ|3UTR|C2U|mut=3|27.1176	0.1765	-
chr19	16243656	16243657	RAB8A|3UTR|C2U|mut=11|10.3144	0.1447	+
chr19	16302124	16302125	FAM32A|3UTR|C2U|mut=11|4.1629	0.1833	+
chr19	16629425	16629426	CHERP|3UTR|C2U|mut=3|19.2406	0.1579	-
chr19	16660716	16660717	SLC35E1|3UTR|C2U|mut=3|30.8182	0.2727	-
chr19	16661719	16661720	SLC35E1|3UTR|C2U|mut=6|13.6500	0.2143	-
chr19	16661729	16661730	SLC35E1|3UTR|C2U|mut=5|8.5924	0.1613	-
chr19	16661922	16661923	SLC35E1|3UTR|C2U|mut=6|9.0531	0.1224	-
chr19	16664277	16664278	SLC35E1|3UTR|C2U|mut=5|19.8889	0.2	-
chr19	16757459	16757460	SMIM7|3UTR|C2U|mut=5|7.5381	0.1852	-
chr19	17323899	17323900	MYO9B|3UTR|C2U|mut=3|NA	0.2	+
chr19	17342984	17342985	NR2F6|3UTR|C2U|mut=8|7.8947	0.1379	-
chr19	17417444	17417445	MRPL34|3UTR|C2U|mut=18|7.3693	0.1463	+
chr19	17452993	17452994	GTPBP3|3UTR|C2U|mut=8|3.8463	0.1633	+
chr19	17692785	17692786	COLGALT1|3UTR|C2U|mut=17|21.8794	0.156	+
chr19	18054704	18054705	CCDC124|3UTR|C2U|mut=44|22.4224	0.1438	+
chr19	18307260	18307261	MPV17L2|3UTR|C2U|mut=8|16.6335	0.2353	+
chr19	18307390	18307391	MPV17L2|3UTR|C2U|mut=4|20.0588	0.1176	+
chr19	18417546	18417547	LSM4|3UTR|C2U|mut=3|NA	0.15	-
chr19	18417877	18417878	LSM4|3UTR|C2U|mut=35|38.1907	0.1357	-
chr19	18545228	18545229	SSBP4|3UTR|C2U|mut=6|22.7959	0.1429	+
chr19	18545320	18545321	SSBP4|3UTR|C2U|mut=5|188.3333	0.4167	+
chr19	18977430	18977431	UPF1|3UTR|C2U|mut=5|16.8415	0.1282	+
chr19	18978289	18978290	UPF1|3UTR|C2U|mut=17|6.2795	0.2048	+
chr19	18989603	18989604	CERS1|3UTR|C2U|mut=6|NA	0.1714	-
chr19	19135699	19135700	SUGP2|CDS|C2U|mut=4|28.8707	0.1905	-
chr19	19469401	19469402	MAU2|3UTR|C2U|mut=4|11.2229	0.1143	+
chr19	19616955	19616956	GATAD2A|3UTR|C2U|mut=9|NA	0.1957	+
chr19	19617171	19617172	GATAD2A|3UTR|C2U|mut=5|15.2885	0.1562	+
chr19	29698475	29698476	UQCRFS1|CDS|C2U|mut=8|2.1336	0.1081	-
chr19	30506592	30506593	URI1|3UTR|C2U|mut=4|NA	0.2	+
chr19	33078207	33078208	PDCD5|3UTR|C2U|mut=10|18.0864	0.0794	+
chr19	33089177	33089178	ANKRD27|CDS|C2U|mut=5|30.7422	0.1562	-
chr19	33130335	33130336	ANKRD27|CDS|C2U|mut=2|NA	0.1818	-
chr19	33469747	33469748	RHPN2|3UTR|C2U|mut=5|10.3476	0.2941	-
chr19	33870921	33870922	CEBPG|3UTR|C2U|mut=12|14.7843	0.3333	+
chr19	33871195	33871196	CEBPG|3UTR|C2U|mut=3|17.0000	0.2	+
chr19	33871743	33871744	CEBPG|3UTR|C2U|mut=5|9.4730	0.1351	+
chr19	33872074	33872075	CEBPG|3UTR|C2U|mut=4|7.5408	0.1429	+
chr19	34719736	34719737	LSM14A|3UTR|C2U|mut=4|15.1520	0.16	+
chr19	34960754	34960755	UBA2|3UTR|C2U|mut=4|29.9556	0.1481	+
chr19	35770657	35770658	USF2|3UTR|C2U|mut=11|6.6406	0.2619	+
chr19	36486637	36486638	SDHAF1|3UTR|C2U|mut=6|17.5455	0.2727	+
chr19	36616728	36616729	TBCB|3UTR|C2U|mut=21|8.0948	0.12	+
chr19	36726886	36726887	ZNF146|5UTR|C2U|mut=5|8.0444	0.1111	+
chr19	36729561	36729562	ZNF146|3UTR|C2U|mut=6|15.6308	0.1538	+
chr19	38874113	38874114	PSMD8|3UTR|C2U|mut=38|63.4837	0.255	+
chr19	39306131	39306132	ECH1|3UTR|C2U|mut=6|6.3379	0.1071	-
chr19	39369478	39369479	SIRT2|3UTR|C2U|mut=5|16.0165	0.1786	-
chr19	39669777	39669778	PAK4|3UTR|C2U|mut=5|10.3546	0.1064	+
chr19	39669820	39669821	PAK4|3UTR|C2U|mut=13|13.0702	0.2281	+
chr19	39797943	39797944	LRFN1|3UTR|C2U|mut=6|13.8444	0.2	-
chr19	39889779	39889780	MED29|3UTR|C2U|mut=2|67.4545	0.1818	+
chr19	39923900	39923901	RPS16|3UTR|C2U|mut=86|4.5958	0.0711	-
chr19	39926291	39926292	RPS16|CDS|C2U|mut=172|23.3192	0.0662	-
chr19	39983134	39983135	TIMM50|3UTR|C2U|mut=3|21.5132	0.1579	+
chr19	40748483	40748484	AKT2|CDS|C2U|mut=10|NA	0.1562	-
chr19	41813260	41813261	HNRNPUL1|3UTR|C2U|mut=14|5.5800	0.1197	+
chr19	41813464	41813465	HNRNPUL1|3UTR|C2U|mut=6|10.4571	0.1429	+
chr19	45165209	45165210	PVR|3UTR|C2U|mut=3|19.9524	0.1429	+
chr19	45169245	45169246	PVR|3UTR|C2U|mut=7|20.4000	0.35	+
chr19	45169331	45169332	PVR|3UTR|C2U|mut=5|16.8382	0.2941	+
chr19	45381889	45381890	NECTIN2|3UTR|C2U|mut=11|23.3095	0.2619	+
chr19	46268093	46268094	SIX5|3UTR|C2U|mut=3|13.3750	0.25	-
chr19	46287255	46287256	DMWD|3UTR|C2U|mut=3|34.0714	0.1429	-
chr19	46393447	46393448	MYPOP|3UTR|C2U|mut=7|6.8471	0.2	-
chr19	46393466	46393467	MYPOP|3UTR|C2U|mut=5|7.8687	0.1613	-
chr19	46970219	46970220	PNMA8A|3UTR|C2U|mut=8|25.9496	0.4706	-
chr19	47112525	47112526	CALM3|3UTR|C2U|mut=14|5.5144	0.0749	+
chr19	47113924	47113925	CALM3|3UTR|C2U|mut=33|9.0443	0.1626	+
chr19	47258958	47258959	FKRP|CDS|C2U|mut=4|10.3117	0.1818	+
chr19	47423271	47423272	ARHGAP35|CDS|C2U|mut=2|17.9000	0.2	+
chr19	47424679	47424680	ARHGAP35|CDS|C2U|mut=4|10.6053	0.2105	+
chr19	47856303	47856304	DHX34|CDS|C2U|mut=9|22.3627	0.1525	+
chr19	48713164	48713165	CARD8|3UTR|C2U|mut=3|19.2273	0.1364	-
chr19	49464122	49464123	BAX|CDS|C2U|mut=22|16.0417	0.0764	+
chr19	49464417	49464418	BAX|3UTR|C2U|mut=13|20.5997	0.1313	+
chr19	50000799	50000800	RPS11|CDS|C2U|mut=67|15.6027	0.0834	+
chr19	50155778	50155779	SCAF1|CDS|C2U|mut=7|7.5469	0.1094	+
chr19	50310140	50310141	AP2A1|3UTR|C2U|mut=7|9.0176	0.1029	+
chr19	50372563	50372564	AKT1S1|3UTR|C2U|mut=8|10.4882	0.092	-
chr19	50986091	50986092	EMC10|3UTR|C2U|mut=6|3.2855	0.1132	+
chr19	51300983	51300984	C19orf48|3UTR|C2U|mut=12|18.2128	0.1277	-
chr19	51301417	51301418	C19orf48|CDS|C2U|mut=30|122.9045	0.1422	-
chr19	52729604	52729605	PPP2R1A|3UTR|C2U|mut=21|2.8537	0.0719	+
chr19	55901165	55901166	RPL28|3UTR|C2U|mut=3|10.3636	0.2727	+
chr19	56103814	56103815	FIZ1|CDS|C2U|mut=4|NA	0.3077	-
chr19	56186043	56186044	U2AF2|3UTR|C2U|mut=15|27.7119	0.0847	+
chr19	56598921	56598922	ZNF787|3UTR|C2U|mut=8|8.9935	0.1039	-
chr19	58724652	58724653	ZNF274|3UTR|C2U|mut=5|15.2688	0.1613	+
chr19	58983748	58983749	ZNF324|3UTR|C2U|mut=2|13.9333	0.2	+
chr2	277761	277762	ACP1|3UTR|C2U|mut=21|6.4466	0.1721	+
chr2	3593413	3593414	RNASEH1|CDS|C2U|mut=6|9.2571	0.1071	-
chr2	8869522	8869523	KIDINS220|3UTR|C2U|mut=5|46.2143	0.3571	-
chr2	8870450	8870451	KIDINS220|3UTR|C2U|mut=2|6.9935	0.1818	-
chr2	9629967	9629968	ADAM17|3UTR|C2U|mut=3|NA	0.25	-
chr2	10074412	10074413	TAF1B|3UTR|C2U|mut=3|60.2500	0.25	+
chr2	10194820	10194821	KLF11|3UTR|C2U|mut=4|24.8254	0.1905	+
chr2	10567513	10567514	HPCAL1|3UTR|C2U|mut=3|6.3706	0.15	+
chr2	10923565	10923566	PDIA6|3UTR|C2U|mut=4|20.8172	0.129	-
chr2	10923665	10923666	PDIA6|3UTR|C2U|mut=12|19.9746	0.1081	-
chr2	10923685	10923686	PDIA6|3UTR|C2U|mut=17|10.5739	0.1126	-
chr2	10923744	10923745	PDIA6|3UTR|C2U|mut=10|10.5767	0.1786	-
chr2	10923992	10923993	PDIA6|3UTR|C2U|mut=10|8.6829	0.122	-
chr2	10924404	10924405	PDIA6|CDS|C2U|mut=21|12.3740	0.0734	-
chr2	15417162	15417163	NBAS|CDS|C2U|mut=5|NA	0.3333	-
chr2	17851803	17851804	SMC6|CDS|C2U|mut=4|5.3548	0.129	-
chr2	20449969	20449970	PUM2|3UTR|C2U|mut=7|4.5312	0.1228	-
chr2	25044834	25044835	CENPO|3UTR|C2U|mut=4|17.7143	0.1429	+
chr2	26359969	26359970	RAB10|3UTR|C2U|mut=5|123.8889	0.1852	+
chr2	26359977	26359978	RAB10|3UTR|C2U|mut=4|21.2941	0.1176	+
chr2	26410320	26410321	GAREM2|CDS|C2U|mut=3|12.7059	0.1765	+
chr2	26414154	26414155	HADHA|CDS|C2U|mut=10|14.8601	0.1282	-
chr2	27422570	27422571	SLC5A6|3UTR|C2U|mut=10|246.7347	0.2041	-
chr2	27422912	27422913	SLC5A6|3UTR|C2U|mut=9|48.8162	0.1765	-
chr2	27549427	27549428	GTF3C2|3UTR|C2U|mut=8|10.7179	0.1231	-
chr2	27600139	27600140	ZNF513|3UTR|C2U|mut=2|NA	0.2	-
chr2	27600409	27600410	ZNF513|3UTR|C2U|mut=3|NA	0.25	-
chr2	27844617	27844618	ZNF512|3UTR|C2U|mut=6|13.9184	0.1224	+
chr2	28002388	28002389	MRPL33|CDS|C2U|mut=10|13.0384	0.0826	+
[truncated: 1,640 more rows]

## Sheet: APO1-DF1
Chr	C-to-U start	C-to-U end	Annotation	%C-to-U	Strand
chr1	1270721	1270722	DVL1|3UTR|C2U|mut=22|2.1407	0.1264	-
chr1	1336445	1336446	MRPL20-AS1|ncRNA|C2U|mut=34|14.6600	0.0815	+
chr1	1337430	1337431	MRPL20|3UTR|C2U|mut=104|2.7613	0.0743	-
chr1	1375147	1375148	VWA1|CDS|C2U|mut=19|4.6675	0.0742	+
chr1	1533791	1533792	FNDC10|3UTR|C2U|mut=76|43.7047	0.1886	-
chr1	2240465	2240466	SKI|3UTR|C2U|mut=79|3.8539	0.1699	+
chr1	2335137	2335138	RER1|3UTR|C2U|mut=12|9.7739	0.1967	+
chr1	6284047	6284048	ICMT|3UTR|C2U|mut=11|5.7168	0.0803	-
chr1	6284683	6284684	ICMT|3UTR|C2U|mut=23|3.1109	0.0888	-
chr1	9644997	9644998	SLC25A33|3UTR|C2U|mut=6|8.6875	0.125	+
chr1	10044620	10044621	NMNAT1|3UTR|C2U|mut=7|4.4800	0.14	+
chr1	12035435	12035436	PLOD1|3UTR|C2U|mut=9|12.9770	0.1034	+
chr1	12072777	12072778	MFN2|3UTR|C2U|mut=64|2.4583	0.0714	+
chr1	16202781	16202782	SPEN|CDS|C2U|mut=6|NA	0.1034	+
chr1	16266024	16266025	SPEN|3UTR|C2U|mut=20|12.5057	0.0766	+
chr1	16266648	16266649	SPEN|3UTR|C2U|mut=12|10.0552	0.1034	+
chr1	16722343	16722344	SZRD1|3UTR|C2U|mut=13|5.1541	0.1024	+
chr1	19934999	19935000	RPS14P3|ncRNA|C2U|mut=46|NA	0.8679	+
chr1	23240581	23240582	EPHB2|3UTR|C2U|mut=13|16.0301	0.0977	+
chr1	25893502	25893503	LDLRAP1|3UTR|C2U|mut=36|4.6027	0.2466	+
chr1	26449602	26449603	PDIK1L|3UTR|C2U|mut=5|4.0476	0.119	+
chr1	26451338	26451339	PDIK1L|3UTR|C2U|mut=5|10.6731	0.4167	+
chr1	27733437	27733438	WASF2|3UTR|C2U|mut=18|3.1867	0.0747	-
chr1	28607712	28607713	SESN2|3UTR|C2U|mut=74|11.3654	0.1796	+
chr1	29070098	29070099	YTHDF2|CDS|C2U|mut=30|2.5074	0.106	+
chr1	31345634	31345635	SDC3|3UTR|C2U|mut=17|25.5545	0.1635	-
chr1	32682099	32682100	TMEM234|CDS|C2U|mut=19|7.6884	0.0884	-
chr1	36031376	36031377	NCDN|3UTR|C2U|mut=25|6.1977	0.1163	+
chr1	36201188	36201189	CLSPN|3UTR|C2U|mut=14|2.0185	0.1373	-
chr1	36602604	36602605	TRAPPC3|3UTR|C2U|mut=47|3.4194	0.071	-
chr1	36602707	36602708	TRAPPC3|3UTR|C2U|mut=45|4.1660	0.0755	-
chr1	38265762	38265763	MANEAL|CDS|C2U|mut=43|2.8988	0.0697	+
chr1	38266730	38266731	MANEAL|3UTR|C2U|mut=20|11.0653	0.0687	+
chr1	39470320	39470321	AKIRIN1|3UTR|C2U|mut=15|5.6807	0.1261	+
chr1	40538468	40538469	PPT1|3UTR|C2U|mut=50|1.8525	0.0691	-
chr1	40706140	40706141	RLF|3UTR|C2U|mut=5|11.6554	0.1351	+
chr1	43167701	43167702	YBX1|3UTR|C2U|mut=82|10.0860	0.0785	+
chr1	45960202	45960203	CCDC163|3UTR|C2U|mut=7|6.3063	0.1892	-
chr1	45976908	45976909	PRDX1|3UTR|C2U|mut=30|2.5662	0.075	-
chr1	47717057	47717058	STIL|CDS|C2U|mut=29|2.5122	0.0831	-
chr1	51737164	51737165	RNF11|3UTR|C2U|mut=39|2.2135	0.1483	+
chr1	51738584	51738585	RNF11|3UTR|C2U|mut=16|3.7319	0.0758	+
chr1	54231878	54231879	NDC1|3UTR|C2U|mut=8|8.0192	0.093	-
chr1	55316881	55316882	DHCR24|3UTR|C2U|mut=15|15.1897	0.075	-
chr1	55317781	55317782	DHCR24|3UTR|C2U|mut=41|5.9701	0.0667	-
chr1	59247498	59247499	JUN|3UTR|C2U|mut=36|6.4232	0.0853	-
chr1	59247595	59247596	JUN|3UTR|C2U|mut=547|2.7674	0.1628	-
chr1	62914280	62914281	USP1|CDS|C2U|mut=14|2.4874	0.0787	+
chr1	63790520	63790521	FOXD3|3UTR|C2U|mut=9|12.4839	0.0968	+
chr1	65158266	65158267	CACHD1|3UTR|C2U|mut=4|20.7576	0.1818	+
chr1	65243711	65243712	RAVER2|CDS|C2U|mut=7|10.0037	0.1045	+
chr1	67466858	67466859	SLC35D1|3UTR|C2U|mut=3|6.7500	0.1875	-
chr1	67878809	67878810	SERBP1|3UTR|C2U|mut=43|5.0496	0.0835	-
chr1	70728164	70728165	ANKRD13C|3UTR|C2U|mut=6|12.8056	0.3333	-
chr1	76210220	76210221	DLSTP1|ncRNA|C2U|mut=29|3.3677	0.9355	-
chr1	78030907	78030908	ZZZ3|3UTR|C2U|mut=6|11.7026	0.1333	-
chr1	91403262	91403263	ZNF644|CDS|C2U|mut=4|7.8250	0.125	-
chr1	93301879	93301880	RPL5|CDS|C2U|mut=466|1.5516	0.0571	+
chr1	93308684	93308685	DIPK1A|3UTR|C2U|mut=10|6.9628	0.0826	-
chr1	93616699	93616700	TMED5|3UTR|C2U|mut=4|9.6800	0.16	-
chr1	93619998	93619999	TMED5|3UTR|C2U|mut=17|6.4288	0.156	-
chr1	110050430	110050431	AMIGO1|CDS|C2U|mut=3|6.9375	0.1875	-
chr1	110884142	110884143	RBM15|CDS|C2U|mut=14|15.5085	0.1186	+
chr1	111983525	111983526	WDR77|3UTR|C2U|mut=74|2.9076	0.0643	-
chr1	116947202	116947203	ATP1A1|3UTR|C2U|mut=38|3.1094	0.0788	+
chr1	117532841	117532842	PTGFRN|3UTR|C2U|mut=18|3.6090	0.0769	+
chr1	118502408	118502409	WDR3|3UTR|C2U|mut=17|5.8061	0.0939	+
chr1	145456660	145456661	POLR3GL|CDS|C2U|mut=13|6.3483	0.0867	-
chr1	147091235	147091236	BCL9|CDS|C2U|mut=8|40.6557	0.1311	+
chr1	150238085	150238086	APH1A|3UTR|C2U|mut=16|4.0877	0.0792	-
chr1	150238920	150238921	APH1A|CDS|C2U|mut=82|9.7457	0.0618	-
chr1	150445683	150445684	RPRD2|CDS|C2U|mut=14|2.9829	0.0757	+
chr1	150446740	150446741	RPRD2|3UTR|C2U|mut=8|3.5455	0.0909	+
chr1	150595091	150595092	ENSA|3UTR|C2U|mut=27|1.9169	0.0678	-
chr1	150620008	150620009	GOLPH3L|3UTR|C2U|mut=6|5.3333	0.2069	-
chr1	151132747	151132748	LYSMD1|3UTR|C2U|mut=5|NA	0.1667	-
chr1	151259720	151259721	ZNF687|CDS|C2U|mut=14|7.9475	0.1273	+
chr1	151264545	151264546	PI4KB|3UTR|C2U|mut=5|NA	0.2941	-
chr1	154522600	154522601	UBE2Q1|3UTR|C2U|mut=10|6.7179	0.1538	-
chr1	155978985	155978986	SSR2|3UTR|C2U|mut=221|3.0774	0.0579	-
chr1	156180700	156180701	SLC25A44|3UTR|C2U|mut=9|4.3585	0.0849	+
chr1	156235854	156235855	SMG5|CDS|C2U|mut=70|18.3194	0.0837	-
chr1	156696805	156696806	ISG20L2|CDS|C2U|mut=39|3.9116	0.0654	-
chr1	160966224	160966225	F11R|3UTR|C2U|mut=5|5.4942	0.122	-
chr1	161494933	161494934	HSPA6|CDS|C2U|mut=33|2.4203	0.0827	+
chr1	161495329	161495330	HSPA6|CDS|C2U|mut=11|7.7854	0.1507	+
chr1	161495802	161495803	HSPA6|CDS|C2U|mut=13|10.9731	0.1398	+
chr1	161496169	161496170	HSPA6|CDS|C2U|mut=29|2.4073	0.0822	+
chr1	165880719	165880720	UCK2|3UTR|C2U|mut=24|2.8096	0.0792	+
chr1	174979307	174979308	CACYBP|3UTR|C2U|mut=134|2.1453	0.06	+
chr1	179045155	179045156	FAM20B|3UTR|C2U|mut=3|8.3586	0.1579	+
chr1	179064488	179064489	TOR3A|3UTR|C2U|mut=12|11.8203	0.1043	+
chr1	179812063	179812064	TOR1AIP2|3UTR|C2U|mut=21|3.9107	0.25	-
chr1	179813658	179813659	TOR1AIP2|3UTR|C2U|mut=3|16.9615	0.2308	-
chr1	179814809	179814810	TOR1AIP2|3UTR|C2U|mut=5|NA	0.2273	-
chr1	179815016	179815017	TOR1AIP2|3UTR|C2U|mut=3|5.1961	0.1765	-
chr1	179887999	179888000	TOR1AIP1|3UTR|C2U|mut=42|4.5762	0.2386	+
chr1	182352861	182352862	GLUL|3UTR|C2U|mut=104|2.0879	0.0877	-
chr1	184043162	184043163	TSEN15|3UTR|C2U|mut=6|6.9412	0.1176	+
chr1	198289912	198289913	NEK7|3UTR|C2U|mut=26|2.9363	0.1646	+
chr1	201974987	201974988	RNPEP|3UTR|C2U|mut=115|1.6227	0.0869	+
chr1	202910488	202910489	ADIPOR1|3UTR|C2U|mut=14|5.1075	0.0993	-
chr1	206906325	206906326	MAPKAPK2|3UTR|C2U|mut=53|2.9554	0.1683	+
chr1	206906494	206906495	MAPKAPK2|3UTR|C2U|mut=57|2.4125	0.1231	+
chr1	213415421	213415422	RPS6KC1|CDS|C2U|mut=11|9.4377	0.0957	+
chr1	220321257	220321258	IARS2|3UTR|C2U|mut=72|3.6096	0.0901	+
chr1	220871636	220871637	C1orf115|3UTR|C2U|mut=10|16.2281	0.0877	+
chr1	220871956	220871957	C1orf115|3UTR|C2U|mut=17|4.0635	0.0714	+
chr1	220986961	220986962	MTARC1|3UTR|C2U|mut=10|6.9778	0.1667	+
chr1	220987614	220987615	MTARC1|3UTR|C2U|mut=5|9.9886	0.2174	+
chr1	220987679	220987680	MTARC1|3UTR|C2U|mut=8|7.5027	0.1081	+
chr1	224346834	224346835	FBXO28|3UTR|C2U|mut=4|22.7368	0.2105	+
chr1	225977272	225977273	SRP9|3UTR|C2U|mut=47|5.0846	0.0897	+
chr1	225977854	225977855	SRP9|3UTR|C2U|mut=21|5.5700	0.0693	+
chr1	227968706	227968707	SNAP47|3UTR|C2U|mut=86|18.2374	0.095	+
chr1	227968846	227968847	SNAP47|3UTR|C2U|mut=7|10.2594	0.1094	+
chr1	229729483	229729484	TAF5L|3UTR|C2U|mut=13|5.9660	0.0915	-
chr1	229730010	229730011	TAF5L|3UTR|C2U|mut=39|4.4651	0.0949	-
chr1	231155398	231155399	FAM89A|3UTR|C2U|mut=83|2.5362	0.1808	-
chr1	233114251	233114252	NTPCR|3UTR|C2U|mut=43|2.0314	0.0699	+
chr1	233520393	233520394	MAP3K21|3UTR|C2U|mut=8|5.5539	0.1053	+
chr1	237061836	237061837	MTR|3UTR|C2U|mut=16|2.6498	0.1649	+
chr10	3819349	3819350	KLF6|3UTR|C2U|mut=6|10.0645	0.1935	-
chr10	5681951	5681952	ASB13|3UTR|C2U|mut=9|5.2500	0.0938	-
chr10	5682344	5682345	ASB13|3UTR|C2U|mut=16|15.4667	0.0941	-
chr10	14560865	14560866	FAM107B|3UTR|C2U|mut=9|2.2597	0.0909	-
chr10	27400509	27400510	YME1L1|3UTR|C2U|mut=6|16.1661	0.1395	-
chr10	33466927	33466928	NRP1|3UTR|C2U|mut=2|NA	0.1818	-
chr10	60155097	60155098	TFAM|3UTR|C2U|mut=28|1.8509	0.0755	+
chr10	60156568	60156569	TFAM|3UTR|C2U|mut=9|4.8776	0.1154	+
chr10	61548980	61548981	CCDC6|3UTR|C2U|mut=36|1.9278	0.1101	-
chr10	70102209	70102210	HNRNPH3|3UTR|C2U|mut=66|2.3657	0.0647	+
chr10	70744640	70744641	DDX21|3UTR|C2U|mut=11|7.0936	0.1692	+
chr10	71267326	71267327	TSPAN15|3UTR|C2U|mut=13|3.8778	0.0818	+
chr10	71911783	71911784	SAR1A|3UTR|C2U|mut=7|6.1951	0.1707	-
chr10	72639518	72639519	SGPL1|3UTR|C2U|mut=6|11.5208	0.25	+
chr10	73993406	73993407	ANAPC16|3UTR|C2U|mut=21|3.3264	0.0707	+
chr10	75573843	75573844	CAMK2G|3UTR|C2U|mut=47|17.0187	0.1673	-
chr10	79795404	79795405	RPS24|CDS|C2U|mut=564|11.3590	0.0713	+
chr10	81114028	81114029	PPIF|3UTR|C2U|mut=118|2.7917	0.0597	+
chr10	82192042	82192043	PRXL2A|3UTR|C2U|mut=27|8.9514	0.0891	+
chr10	85912109	85912110	GHITM|3UTR|C2U|mut=20|4.0571	0.0781	+
chr10	88810399	88810400	GLUD1|3UTR|C2U|mut=55|1.8817	0.104	-
chr10	88911444	88911445	SHLD2|CDS|C2U|mut=11|2.1032	0.1058	+
chr10	97365768	97365769	ALDH18A1|3UTR|C2U|mut=6|3.9006	0.0952	-
chr10	97423699	97423700	TCTN3|3UTR|C2U|mut=28|2.6050	0.1228	-
chr10	97423731	97423732	TCTN3|3UTR|C2U|mut=5|6.4450	0.1471	-
chr10	98983619	98983620	ARHGAP19|3UTR|C2U|mut=11|8.9954	0.2619	-
chr10	99093543	99093544	FRAT2|3UTR|C2U|mut=44|5.6516	0.1956	-
chr10	99216848	99216849	ZDHHC16|3UTR|C2U|mut=5|22.7755	0.102	+
chr10	99216887	99216888	ZDHHC16|3UTR|C2U|mut=35|2.5912	0.0801	+
chr10	101515855	101515856	CUTC|3UTR|C2U|mut=3|8.8333	0.25	+
chr10	102034939	102034940	BLOC1S2|3UTR|C2U|mut=5|15.3101	0.1163	-
chr10	102035033	102035034	BLOC1S2|3UTR|C2U|mut=10|5.1001	0.0935	-
chr10	103923205	103923206	NOLC1|3UTR|C2U|mut=24|5.4087	0.125	+
chr10	104417032	104417033	TRIM8|CDS|C2U|mut=20|8.0766	0.0766	+
chr10	105063388	105063389	PCGF6|3UTR|C2U|mut=25|3.7147	0.0804	-
chr10	105785960	105785961	SLK|3UTR|C2U|mut=3|4.2583	0.125	+
chr10	115613357	115613358	DCLRE1A|5UTR|C2U|mut=8|4.8276	0.1379	-
chr10	119041370	119041371	PDZD8|3UTR|C2U|mut=15|2.1568	0.0765	-
chr10	119043819	119043820	PDZD8|CDS|C2U|mut=19|2.9813	0.145	-
chr10	120795302	120795303	EIF3A|3UTR|C2U|mut=11|8.5938	0.125	-
chr10	124273928	124273929	HTRA1|3UTR|C2U|mut=3|18.1143	0.1429	+
chr10	126524609	126524610	ABRAXAS2|3UTR|C2U|mut=22|6.1436	0.117	+
chr10	127530016	127530017	BCCIP|3UTR|C2U|mut=13|11.3644	0.085	+
chr11	8969807	8969808	TMEM9B|3UTR|C2U|mut=20|15.5238	0.0952	-
chr11	9467467	9467468	IPO7|3UTR|C2U|mut=12|10.3950	0.1412	+
chr11	9467958	9467959	IPO7|3UTR|C2U|mut=10|11.5906	0.087	+
chr11	10818727	10818728	EIF4G2|3UTR|C2U|mut=24|8.7659	0.0784	-
chr11	17191138	17191139	PIK3C2A|CDS|C2U|mut=3|52.1667	0.1667	-
chr11	34122040	34122041	CAPRIN1|3UTR|C2U|mut=7|9.6322	0.0972	+
chr11	34122699	34122700	CAPRIN1|3UTR|C2U|mut=7|8.2963	0.1111	+
chr11	47593273	47593274	PTPMT1|3UTR|C2U|mut=10|13.9077	0.1538	+
chr11	57584200	57584201	CTNND1|3UTR|C2U|mut=31|7.0049	0.1088	+
chr11	59342739	59342740	OSBP|3UTR|C2U|mut=7|5.8836	0.1207	-
chr11	59569510	59569511	STX3|3UTR|C2U|mut=19|2.3043	0.0742	+
chr11	61213720	61213721	SDHAF2|3UTR|C2U|mut=4|7.6000	0.129	+
chr11	62430450	62430451	LBHD1|3UTR|C2U|mut=101|39.4318	0.0833	-
chr11	62439758	62439759	UQCC3|3UTR|C2U|mut=142|86.5954	0.2052	+
chr11	62558124	62558125	TMEM223|CDS|C2U|mut=25|23.9899	0.0758	-
chr11	64084228	64084229	TRMT112|3UTR|C2U|mut=14|5.2397	0.0805	-
chr11	64894735	64894736	MRPL49|3UTR|C2U|mut=11|4.3941	0.117	+
chr11	64979247	64979248	CAPN1|3UTR|C2U|mut=48|2.6054	0.0649	+
chr11	66112874	66112875	B4GAT1|3UTR|C2U|mut=34|2.7014	0.0994	-
chr11	66626168	66626169	LRFN4|CDS|C2U|mut=58|5.1876	0.1245	+
chr11	74351727	74351728	POLD3|CDS|C2U|mut=26|11.2013	0.1024	+
chr11	74352396	74352397	POLD3|3UTR|C2U|mut=25|4.6199	0.0947	+
chr11	75283697	75283698	SERPINH1|3UTR|C2U|mut=50|1.4168	0.0668	+
chr11	75852543	75852544	UVRAG|3UTR|C2U|mut=13|9.5789	0.114	+
chr11	76061494	76061495	THAP12|3UTR|C2U|mut=57|2.6400	0.0961	-
chr11	77327462	77327463	CLNS1A|3UTR|C2U|mut=17|7.1855	0.1118	-
chr11	82880727	82880728	PCF11|CDS|C2U|mut=8|13.6986	0.1096	+
chr11	88027099	88027100	CTSC|3UTR|C2U|mut=31|9.5930	0.0945	-
chr11	118396407	118396408	KMT2A|3UTR|C2U|mut=13|11.2521	0.1092	+
chr11	118888182	118888183	RPS25|CDS|C2U|mut=93|6.4096	0.086	-
chr11	118964649	118964650	H2AX|3UTR|C2U|mut=47|3.2898	0.0722	-
chr11	119205767	119205768	RNF26|5UTR|C2U|mut=18|2.4690	0.0796	+
chr11	119207309	119207310	RNF26|3UTR|C2U|mut=49|3.6011	0.1099	+
chr11	125454282	125454283	EI24|3UTR|C2U|mut=128|1.9876	0.0654	+
chr12	1895364	1895365	ADIPOR2|3UTR|C2U|mut=5|21.8883	0.1064	+
chr12	2912651	2912652	FKBP4|3UTR|C2U|mut=72|1.9228	0.0813	+
chr12	2967353	2967354	FOXM1|3UTR|C2U|mut=53|1.8389	0.0662	-
chr12	2968001	2968002	FOXM1|CDS|C2U|mut=45|2.5237	0.074	-
chr12	2968022	2968023	FOXM1|CDS|C2U|mut=40|3.1680	0.0795	-
chr12	2997510	2997511	RHNO1|CDS|C2U|mut=38|4.2067	0.0697	+
chr12	4461843	4461844	TIGAR|CDS|C2U|mut=28|5.4629	0.0848	+
chr12	6979674	6979675	TPI1|3UTR|C2U|mut=48|4.0223	0.0774	+
chr12	7075624	7075625	PHB2|CDS|C2U|mut=31|NA	0.0939	-
chr12	12628911	12628912	DUSP16|3UTR|C2U|mut=11|3.6238	0.0965	-
chr12	12982715	12982716	DDX47|3UTR|C2U|mut=10|5.7895	0.099	+
chr12	44188106	44188107	TWF1|3UTR|C2U|mut=5|5.1438	0.1389	-
chr12	49223926	49223927	DDX23|3UTR|C2U|mut=102|66.2887	0.1128	-
chr12	49396386	49396387	PRKAG1|3UTR|C2U|mut=41|3.1717	0.0736	-
chr12	49427193	49427194	KMT2D|CDS|C2U|mut=3|15.1304	0.1304	-
chr12	50158484	50158485	TMBIM6|3UTR|C2U|mut=10|4.1884	0.0794	+
chr12	51454117	51454118	LETMD1|3UTR|C2U|mut=22|1.7795	0.0767	+
chr12	53648003	53648004	MFSD5|3UTR|C2U|mut=25|3.7512	0.0693	+
chr12	54383131	54383132	HOXC10|CDS|C2U|mut=17|20.9740	0.1104	+
chr12	54383207	54383208	HOXC10|CDS|C2U|mut=16|7.7431	0.0734	+
chr12	54575529	54575530	SMUG1|3UTR|C2U|mut=2|25.8500	0.2	-
chr12	54678508	54678509	HNRNPA1|3UTR|C2U|mut=210|4.2736	0.0643	+
chr12	56214311	56214312	ORMDL2|3UTR|C2U|mut=7|23.4706	0.1029	+
chr12	56990516	56990517	BAZ2A|3UTR|C2U|mut=8|11.0857	0.16	-
chr12	57057680	57057681	PTGES3|3UTR|C2U|mut=56|3.2410	0.0918	-
chr12	57995653	57995654	PIP4K2C|3UTR|C2U|mut=7|10.3429	0.2	+
chr12	58142165	58142166	CDK4|3UTR|C2U|mut=252|3.0171	0.1029	-
chr12	79983303	79983304	PAWR|3UTR|C2U|mut=12|3.8319	0.1412	-
chr12	89984405	89984406	ATP2B1|3UTR|C2U|mut=35|3.1995	0.1061	-
chr12	95909476	95909477	METAP2|3UTR|C2U|mut=3|42.3462	0.2308	+
chr12	109524143	109524144	USP30|3UTR|C2U|mut=7|2.5650	0.1077	+
chr12	112945202	112945203	PTPN11|3UTR|C2U|mut=51|2.8944	0.1308	+
chr12	118469155	118469156	RFC5|3UTR|C2U|mut=59|3.9657	0.0845	+
chr12	120936187	120936188	DYNLL1|3UTR|C2U|mut=26|5.5063	0.1111	+
chr12	121678218	121678219	CAMKK2|3UTR|C2U|mut=6|44.1429	0.1714	-
chr12	122498110	122498111	BCL7A|3UTR|C2U|mut=92|2.9754	0.3228	+
chr12	122498411	122498412	BCL7A|3UTR|C2U|mut=6|9.2444	0.1333	+
chr12	122626993	122626994	MLXIP|3UTR|C2U|mut=20|13.1549	0.1408	+
chr12	123956917	123956918	RILPL1|3UTR|C2U|mut=24|21.5795	0.1231	-
chr12	124145460	124145461	GTF2H3|3UTR|C2U|mut=7|6.7818	0.0909	+
chr12	124496231	124496232	ZNF664|5UTR|C2U|mut=20|6.5140	0.082	+
chr12	125510714	125510715	BRI3BP|3UTR|C2U|mut=4|11.8968	0.129	+
chr12	131276202	131276203	STX2|3UTR|C2U|mut=11|3.4362	0.0902	-
chr12	133297530	133297531	PGAM5|3UTR|C2U|mut=99|17.7652	0.0991	+
chr12	133297773	133297774	PGAM5|3UTR|C2U|mut=64|7.1606	0.0658	+
chr13	21751490	21751491	MRPL57|3UTR|C2U|mut=19|2.0152	0.108	+
chr13	21946841	21946842	ZDHHC20|3UTR|C2U|mut=4|11.1648	0.1905	-
chr13	28240196	28240197	POLR1D|3UTR|C2U|mut=125|21.5157	0.2033	+
chr13	28241404	28241405	POLR1D|3UTR|C2U|mut=4|15.6296	0.2222	+
chr13	30084121	30084122	SLC7A1|3UTR|C2U|mut=12|9.1448	0.1714	-
chr13	30086339	30086340	SLC7A1|3UTR|C2U|mut=37|2.0376	0.0946	-
chr13	45008635	45008636	TSC22D1|3UTR|C2U|mut=48|19.4535	0.1352	-
chr13	45911273	45911274	TPT1|3UTR|C2U|mut=27|6.1399	0.0928	-
chr13	73333330	73333331	DIS3|3UTR|C2U|mut=14|5.4836	0.0909	-
chr13	80128341	80128342	NDFIP2|3UTR|C2U|mut=4|9.4949	0.3636	+
chr13	95279527	95279528	GPR180|3UTR|C2U|mut=18|4.6723	0.0766	+
chr13	96233649	96233650	DZIP1|3UTR|C2U|mut=3|39.7500	0.1667	-
chr13	98674310	98674311	IPO5|3UTR|C2U|mut=20|4.1029	0.0749	+
chr13	98674883	98674884	IPO5|3UTR|C2U|mut=42|3.9656	0.0686	+
chr13	111291684	111291685	NAXD|3UTR|C2U|mut=38|3.1284	0.0995	+
chr13	113977596	113977597	LAMP1|3UTR|C2U|mut=7|17.7511	0.0886	+
chr13	115091851	115091852	CHAMP1|3UTR|C2U|mut=4|12.5000	0.2222	+
chr14	20925667	20925668	APEX1|3UTR|C2U|mut=22|3.6208	0.0843	+
chr14	21819870	21819871	SUPT16H|3UTR|C2U|mut=14|9.6114	0.1628	-
chr14	21989349	21989350	SALL2|3UTR|C2U|mut=12|7.8987	0.0759	-
chr14	24686105	24686106	NEDD8|3UTR|C2U|mut=25|3.9443	0.0903	-
chr14	34394264	34394265	EGLN3|3UTR|C2U|mut=11|3.5143	0.1	-
chr14	35031735	35031736	SNX6|3UTR|C2U|mut=6|5.0240	0.1	-
chr14	50089380	50089381	MGAT2|3UTR|C2U|mut=25|4.0230	0.0958	+
chr14	50362691	50362692	ARF6|3UTR|C2U|mut=27|3.0330	0.09	+
chr14	50363350	50363351	ARF6|3UTR|C2U|mut=23|2.8092	0.0878	+
chr14	53242769	53242770	GNPNAT1|3UTR|C2U|mut=32|2.5135	0.135	-
chr14	66209419	66209420	FUT8|3UTR|C2U|mut=8|3.7340	0.0851	+
chr14	68143808	68143809	RDH11|3UTR|C2U|mut=13|4.2231	0.1238	-
chr14	74753091	74753092	ABCD4|3UTR|C2U|mut=90|45.5024	0.0851	-
chr14	75601173	75601174	TMED10|3UTR|C2U|mut=13|7.5039	0.0909	-
chr14	75601375	75601376	TMED10|3UTR|C2U|mut=61|2.3899	0.0658	-
chr14	77978656	77978657	SPTLC2|CDS|C2U|mut=6|10.7820	0.1053	-
chr14	91924370	91924371	PPP4R3A|3UTR|C2U|mut=5|4.4188	0.1111	-
chr14	96010705	96010706	GLRX5|3UTR|C2U|mut=9|13.5850	0.09	+
chr14	103377634	103377635	TRAF3|3UTR|C2U|mut=10|3.3295	0.0806	+
chr14	103808963	103808964	EIF5|3UTR|C2U|mut=20|5.0772	0.099	+
chr14	105353049	105353050	CEP170B|CDS|C2U|mut=14|11.0963	0.1556	+
chr14	105716899	105716900	BTBD6|CDS|C2U|mut=35|10.1550	0.0673	+
chr14	105717068	105717069	BTBD6|3UTR|C2U|mut=32|7.6323	0.0681	+
chr14	105717247	105717248	BTBD6|3UTR|C2U|mut=30|5.6761	0.1003	+
chr15	23043741	23043742	NIPA1|3UTR|C2U|mut=25|21.7539	0.1453	-
chr15	25616514	25616515	UBE3A|CDS|C2U|mut=15|7.2449	0.102	-
chr15	32930900	32930901	ARHGAP11A|3UTR|C2U|mut=3|18.3611	0.1667	+
chr15	38777156	38777157	FAM98B|3UTR|C2U|mut=2|5.7922	0.1818	+
chr15	38777514	38777515	FAM98B|3UTR|C2U|mut=3|12.2000	0.1667	+
chr15	41774721	41774722	RTF1|3UTR|C2U|mut=13|2.4365	0.0897	+
chr15	41809776	41809777	RPAP1|CDS|C2U|mut=26|33.9158	0.1287	-
chr15	44063483	44063484	PDIA3|3UTR|C2U|mut=262|2.3278	0.0676	+
chr15	44063567	44063568	PDIA3|3UTR|C2U|mut=32|5.1564	0.0899	+
chr15	44159132	44159133	WDR76|3UTR|C2U|mut=6|21.7000	0.1	+
chr15	49171039	49171040	EID1|3UTR|C2U|mut=13|13.6437	0.1262	+
chr15	49418750	49418751	COPS2|3UTR|C2U|mut=4|16.5333	0.2667	-
chr15	50884465	50884466	TRPM7|CDS|C2U|mut=7|4.3750	0.1094	-
chr15	64448071	64448072	PPIB|3UTR|C2U|mut=41|9.6980	0.0956	-
chr15	64658040	64658041	PCLAF|3UTR|C2U|mut=28|1.7859	0.0662	-
chr15	65868856	65868857	HACD3|3UTR|C2U|mut=15|5.8664	0.1402	+
chr15	66618486	66618487	DIS3L|CDS|C2U|mut=17|9.9407	0.072	+
chr15	66783501	66783502	MAP2K1|3UTR|C2U|mut=10|5.1998	0.1408	+
chr15	66791651	66791652	RPL4|3UTR|C2U|mut=15|3.3340	0.0838	-
chr15	66794151	66794152	RPL4|CDS|C2U|mut=63|6.6298	0.0673	-
chr15	72118980	72118981	MYO9A|CDS|C2U|mut=5|4.1440	0.3125	-
chr15	73409050	73409051	NEO1|CDS|C2U|mut=6|3.5086	0.1034	+
chr15	73595546	73595547	NEO1|3UTR|C2U|mut=5|9.3636	0.2273	+
chr15	75247759	75247760	RPP25|3UTR|C2U|mut=41|11.6425	0.0774	-
chr15	75247913	75247914	RPP25|3UTR|C2U|mut=192|3.2931	0.1996	-
chr15	77338665	77338666	TSPAN3|3UTR|C2U|mut=130|2.2471	0.0798	-
chr15	77906124	77906125	LINGO1|3UTR|C2U|mut=6|7.2857	0.1071	-
chr15	77906964	77906965	LINGO1|CDS|C2U|mut=28|5.1579	0.0867	-
chr15	78793165	78793166	IREB2|3UTR|C2U|mut=12|12.7500	0.15	+
chr15	78885752	78885753	CHRNA5|3UTR|C2U|mut=4|14.8431	0.1176	+
chr15	80888685	80888686	ARNT2|3UTR|C2U|mut=3|3.8125	0.1875	+
chr15	81269028	81269029	MESD|3UTR|C2U|mut=7|NA	0.0933	-
chr15	81270831	81270832	MESD|3UTR|C2U|mut=11|13.7753	0.1236	-
chr15	81271157	81271158	MESD|3UTR|C2U|mut=44|4.1975	0.0928	-
chr15	81271341	81271342	MESD|3UTR|C2U|mut=34|5.8571	0.0759	-
chr15	81295553	81295554	TLNRD1|CDS|C2U|mut=6|3.6375	0.1	+
chr15	90814791	90814792	NGRN|CDS|C2U|mut=116|3.2898	0.0753	+
chr15	91304273	91304274	BLM|CDS|C2U|mut=19|2.9029	0.0974	+
chr15	96881575	96881576	NR2F2|3UTR|C2U|mut=42|4.6711	0.0733	+
chr15	101190887	101190888	ASB7|3UTR|C2U|mut=4|5.1636	0.2	+
chr15	101716239	101716240	CHSY1|3UTR|C2U|mut=28|3.0285	0.0725	-
chr15	101812635	101812636	SELENOS|3UTR|C2U|mut=66|2.8500	0.075	-
chr16	1399401	1399402	TSR3|3UTR|C2U|mut=57|4.3882	0.062	-
chr16	1414560	1414561	UNKL|3UTR|C2U|mut=18|3.8506	0.0714	-
chr16	1496473	1496474	CLCN7|3UTR|C2U|mut=56|57.6507	0.0611	-
chr16	1749146	1749147	JPT2|3UTR|C2U|mut=57|1.8809	0.0812	+
chr16	1749799	1749800	JPT2|3UTR|C2U|mut=14|8.0091	0.0909	+
chr16	2227943	2227944	TRAF7|3UTR|C2U|mut=42|4.3959	0.0993	+
chr16	4853429	4853430	GLYR1|3UTR|C2U|mut=10|9.9929	0.1205	-
chr16	4853519	4853520	GLYR1|3UTR|C2U|mut=33|3.1804	0.0831	-
chr16	4853996	4853997	GLYR1|3UTR|C2U|mut=43|4.2036	0.0764	-
chr16	4908019	4908020	UBN1|CDS|C2U|mut=5|NA	0.1923	+
chr16	4930614	4930615	UBN1|3UTR|C2U|mut=42|8.8063	0.1647	+
chr16	9197023	9197024	C16orf72|CDS|C2U|mut=19|9.7823	0.0779	+
chr16	11785351	11785352	TXNDC11|CDS|C2U|mut=6|12.0217	0.1304	-
chr16	11965530	11965531	GSPT1|3UTR|C2U|mut=3|4.8230	0.1579	-
chr16	11965703	11965704	GSPT1|3UTR|C2U|mut=4|5.9028	0.1667	-
chr16	14761723	14761724	BFAR|3UTR|C2U|mut=6|11.8958	0.1622	+
chr16	14761871	14761872	BFAR|3UTR|C2U|mut=34|14.4026	0.0909	+
chr16	15961109	15961110	CEP20|3UTR|C2U|mut=14|7.5250	0.0875	-
chr16	16235853	16235854	ABCC1|3UTR|C2U|mut=55|17.4878	0.173	+
chr16	18793979	18793980	RPS15A|3UTR|C2U|mut=6|NA	0.1935	-
chr16	19090590	19090591	COQ7|3UTR|C2U|mut=8|3.2274	0.1231	+
chr16	19514429	19514430	GDE1|3UTR|C2U|mut=13|30.5991	0.2453	-
chr16	20745342	20745343	THUMPD1|3UTR|C2U|mut=5|8.4295	0.1923	-
chr16	22357722	22357723	CDR2|3UTR|C2U|mut=40|6.5764	0.1274	-
chr16	23533871	23533872	EARS2|3UTR|C2U|mut=13|2.1918	0.0839	-
chr16	24802203	24802204	TNRC6A|CDS|C2U|mut=4|NA	0.1481	+
chr16	27472522	27472523	GTF3C1|3UTR|C2U|mut=95|19.5756	0.1037	-
chr16	30456051	30456052	SEPHS2|CDS|C2U|mut=16|12.0142	0.1013	-
chr16	30541991	30541992	ZNF747|3UTR|C2U|mut=10|NA	0.1111	-
chr16	30792692	30792693	ZNF629|3UTR|C2U|mut=11|2.9581	0.1009	-
chr16	30959512	30959513	FBXL19|3UTR|C2U|mut=7|7.0938	0.0972	+
chr16	46732007	46732008	ORC6|3UTR|C2U|mut=9|7.1032	0.1047	+
chr16	46964621	46964622	GPT2|3UTR|C2U|mut=5|8.5536	0.1429	+
chr16	46964669	46964670	GPT2|3UTR|C2U|mut=15|12.1608	0.0754	+
chr16	46964811	46964812	GPT2|3UTR|C2U|mut=7|8.1667	0.1167	+
chr16	46965140	46965141	GPT2|3UTR|C2U|mut=4|2.9630	0.1333	+
chr16	53358690	53358691	CHD9|CDS|C2U|mut=15|10.7143	0.2632	+
chr16	57286272	57286273	ARL2BP|3UTR|C2U|mut=24|5.5576	0.0909	+
chr16	57287011	57287012	ARL2BP|3UTR|C2U|mut=6|4.8604	0.1053	+
chr16	58439290	58439291	GINS3|3UTR|C2U|mut=20|4.1968	0.0803	+
chr16	67181989	67181990	C16orf70|3UTR|C2U|mut=16|6.9108	0.1127	+
chr16	67963097	67963098	PSKH1|3UTR|C2U|mut=36|5.4750	0.1	+
chr16	68332043	68332044	SLC7A6|3UTR|C2U|mut=5|10.2473	0.1923	+
chr16	69152598	69152599	DERPC|3UTR|C2U|mut=74|3.6597	0.0988	-
chr16	70406039	70406040	DDX19A|3UTR|C2U|mut=60|9.9683	0.2222	+
chr16	70407191	70407192	DDX19A|3UTR|C2U|mut=15|2.6683	0.0721	+
chr16	70606013	70606014	SF3B3|3UTR|C2U|mut=16|5.1112	0.1194	+
chr16	71884920	71884921	ATXN1L|CDS|C2U|mut=8|20.7273	0.1455	+
chr16	71961903	71961904	IST1|3UTR|C2U|mut=93|33.4368	0.0925	+
chr16	74486749	74486750	GLG1|3UTR|C2U|mut=14|4.0239	0.1138	-
chr16	81009777	81009778	CMC2|3UTR|C2U|mut=15|10.4138	0.1415	-
chr16	83845381	83845382	HSBP1|3UTR|C2U|mut=13|6.5995	0.1585	+
chr16	85711644	85711645	GINS2|3UTR|C2U|mut=92|1.7895	0.0704	-
chr16	87866259	87866260	SLC7A5|3UTR|C2U|mut=21|3.8503	0.1055	-
chr16	87866276	87866277	SLC7A5|3UTR|C2U|mut=20|6.6405	0.119	-
chr16	88874709	88874710	CDT1|3UTR|C2U|mut=141|13.6245	0.0752	+
chr16	88927573	88927574	TRAPPC2L|3UTR|C2U|mut=8|5.2051	0.1026	+
chr16	89351228	89351229	ANKRD11|CDS|C2U|mut=49|160.0464	0.1517	-
chr16	89629666	89629667	RPL13|3UTR|C2U|mut=27|13.6963	0.1093	+
chr16	89712039	89712040	CHMP1A|3UTR|C2U|mut=52|47.5524	0.1247	-
chr16	89806669	89806670	ZNF276|3UTR|C2U|mut=15|5.0694	0.125	+
chr16	90072072	90072073	DBNDD1|3UTR|C2U|mut=24|5.4607	0.0795	-
chr17	662811	662812	GLOD4|3UTR|C2U|mut=13|7.7595	0.1585	-
chr17	662948	662949	GLOD4|3UTR|C2U|mut=61|2.4836	0.063	-
chr17	1324945	1324946	CRK|3UTR|C2U|mut=47|2.9409	0.0634	-
chr17	2202909	2202910	SMG6|CDS|C2U|mut=3|12.7500	0.15	-
chr17	4636741	4636742	MED11|3UTR|C2U|mut=8|25.6571	0.1333	+
chr17	5336260	5336261	C1QBP|3UTR|C2U|mut=69|4.0101	0.0891	-
chr17	5345162	5345163	DHX33|3UTR|C2U|mut=7|5.4483	0.1077	-
chr17	5377907	5377908	DERL2|3UTR|C2U|mut=86|7.8669	0.1007	-
chr17	6023916	6023917	WSCD1|CDS|C2U|mut=15|4.4441	0.0798	+
chr17	6027447	6027448	WSCD1|3UTR|C2U|mut=13|4.7085	0.0793	+
chr17	7215251	7215252	EIF5A|3UTR|C2U|mut=415|3.0608	0.0626	+
chr17	8172695	8172696	PFAS|3UTR|C2U|mut=11|61.3657	0.1528	+
chr17	8378961	8378962	MYH10|3UTR|C2U|mut=11|3.7833	0.0821	-
chr17	9146246	9146247	NTN1|3UTR|C2U|mut=26|2.8984	0.0751	+
chr17	10583871	10583872	SCO1|3UTR|C2U|mut=48|3.1281	0.1162	-
chr17	13504656	13504657	HS3ST3A1|5UTR|C2U|mut=32|10.2607	0.1107	-
chr17	14252140	14252141	HS3ST3B1|3UTR|C2U|mut=22|4.1871	0.0932	+
chr17	14252154	14252155	HS3ST3B1|3UTR|C2U|mut=8|4.8692	0.2162	+
chr17	16245914	16245915	CENPV|3UTR|C2U|mut=66|3.9568	0.0857	-
chr17	18231323	18231324	SHMT1|3UTR|C2U|mut=23|1.4276	0.0728	-
chr17	19808276	19808277	AKAP10|3UTR|C2U|mut=5|9.0530	0.1515	-
chr17	21145241	21145242	NATD1|3UTR|C2U|mut=8|32.5926	0.0988	-
chr17	21217944	21217945	MAP2K3|3UTR|C2U|mut=27|2.1990	0.0941	+
chr17	26674366	26674367	POLDIP2|3UTR|C2U|mut=65|2.9380	0.0597	-
chr17	27187627	27187628	ERAL1|3UTR|C2U|mut=67|29.7304	0.0666	+
chr17	27941497	27941498	ANKRD13B|3UTR|C2U|mut=6|61.8000	0.1714	+
chr17	28849540	28849541	GOSR1|3UTR|C2U|mut=9|3.5625	0.0938	+
chr17	28851688	28851689	GOSR1|3UTR|C2U|mut=3|3.8502	0.1579	+
chr17	28961046	28961047	SMURF2P1-LRRC37BP1|ncRNA|C2U|mut=2|NA	0.2	+
chr17	30179172	30179173	COPRS|CDS|C2U|mut=70|7.7106	0.0813	-
chr17	30327024	30327025	SUZ12|3UTR|C2U|mut=8|3.6268	0.1053	+
chr17	34070022	34070023	RASL10B|3UTR|C2U|mut=3|55.2353	0.1765	+
chr17	35873461	35873462	DUSP14|3UTR|C2U|mut=4|7.1719	0.125	+
chr17	36479005	36479006	MRPL45|3UTR|C2U|mut=8|5.4630	0.1013	+
chr17	36923802	36923803	PIP4K2B|3UTR|C2U|mut=4|27.1905	0.1429	-
chr17	37564495	37564496	MED1|CDS|C2U|mut=9|4.7345	0.12	-
chr17	37819310	37819311	STARD3|3UTR|C2U|mut=44|29.9217	0.063	+
chr17	37884200	37884201	ERBB2|CDS|C2U|mut=6|21.0833	0.2222	+
chr17	39847903	39847904	EIF1|3UTR|C2U|mut=10|2.7602	0.1053	+
chr17	40176094	40176095	NKIRAS2|3UTR|C2U|mut=29|4.8868	0.0694	+
chr17	40352157	40352158	STAT5B|3UTR|C2U|mut=5|32.0968	0.1613	-
chr17	40723831	40723832	MLX|3UTR|C2U|mut=8|4.3658	0.0842	+
chr17	40931334	40931335	VPS25|3UTR|C2U|mut=77|2.3341	0.063	+
chr17	42271275	42271276	ATXN7L3|3UTR|C2U|mut=7|29.7000	0.1	-
chr17	43037327	43037328	C1QL1|3UTR|C2U|mut=8|9.1911	0.2667	-
chr17	43183158	43183159	NMT1|3UTR|C2U|mut=31|16.0045	0.164	+
chr17	43184683	43184684	NMT1|3UTR|C2U|mut=26|2.8994	0.1453	+
chr17	45761748	45761749	KPNB1|3UTR|C2U|mut=14|6.5227	0.1053	+
chr17	47481725	47481726	PHB|3UTR|C2U|mut=69|3.5668	0.0717	-
chr17	47677111	47677112	SPOP|3UTR|C2U|mut=53|2.9063	0.0655	-
chr17	48437578	48437579	XYLT2|CDS|C2U|mut=7|23.4545	0.0909	+
chr17	48772823	48772824	ANKRD40|3UTR|C2U|mut=9|7.2321	0.1607	-
chr17	56167569	56167570	DYNLL2|3UTR|C2U|mut=9|5.0133	0.12	+
chr17	56423495	56423496	SUPT4H1|3UTR|C2U|mut=9|7.2070	0.1698	-
chr17	61504729	61504730	TANC2|3UTR|C2U|mut=12|3.0887	0.0863	+
chr17	61685499	61685500	TACO1|3UTR|C2U|mut=75|40.6139	0.089	+
chr17	61823823	61823824	CCDC47|3UTR|C2U|mut=53|20.7178	0.0835	-
chr17	62746774	62746775	ARHGAP27P1-BPTFP1-KPNA2P3|ncRNA|C2U|mut=38|NA	0.7308	-
chr17	62746783	62746784	ARHGAP27P1-BPTFP1-KPNA2P3|ncRNA|C2U|mut=11|74.5000	0.5	-
chr17	63007014	63007015	GNA13|3UTR|C2U|mut=5|18.5102	0.102	-
chr17	71204260	71204261	FAM104A|3UTR|C2U|mut=8|7.7000	0.1455	-
chr17	72764916	72764917	SLC9A3R1|3UTR|C2U|mut=6|6.6652	0.1765	+
chr17	73233684	73233685	GGA3|3UTR|C2U|mut=34|6.6225	0.064	-
chr17	73773324	73773325	H3-3B|3UTR|C2U|mut=6|6.8726	0.1622	-
chr17	73773382	73773383	H3-3B|3UTR|C2U|mut=6|5.9866	0.1071	-
chr17	73774611	73774612	H3-3B|3UTR|C2U|mut=30|4.1013	0.0798	-
chr17	73841874	73841875	WBP2|3UTR|C2U|mut=45|2.1979	0.1355	-
chr17	74035288	74035289	SRP68|3UTR|C2U|mut=37|7.4252	0.0629	-
chr17	74267235	74267236	UBALD2|3UTR|C2U|mut=71|4.8647	0.071	+
chr17	75496622	75496623	SEPTIN9|3UTR|C2U|mut=3|10.8750	0.1875	+
chr17	76168337	76168338	SYNGR2|3UTR|C2U|mut=80|3.7019	0.0662	+
chr17	76168451	76168452	SYNGR2|3UTR|C2U|mut=158|4.1195	0.0787	+
chr17	76220171	76220172	BIRC5|3UTR|C2U|mut=60|2.6438	0.0626	+
chr17	76989373	76989374	CANT1|3UTR|C2U|mut=31|5.1476	0.0845	-
chr17	76989514	76989515	CANT1|3UTR|C2U|mut=48|2.6706	0.1162	-
chr17	77913682	77913683	TBC1D16|3UTR|C2U|mut=9|5.3775	0.1125	-
chr17	78939595	78939596	RPTOR|3UTR|C2U|mut=33|12.2697	0.0878	+
chr17	79477088	79477089	ACTG1|3UTR|C2U|mut=51|7.8643	0.0728	-
chr17	79477515	79477516	ACTG1|3UTR|C2U|mut=764|3.0457	0.0636	-
chr17	79674466	79674467	MRPL12|3UTR|C2U|mut=88|9.1513	0.0692	+
chr17	79780986	79780987	MCRIP1|3UTR|C2U|mut=117|35.5352	0.0747	-
chr17	80560885	80560886	FOXK2|3UTR|C2U|mut=8|7.4169	0.1356	+
chr17	80615496	80615497	RAB40B|3UTR|C2U|mut=24|5.0868	0.0772	-
chr17	81052320	81052321	METRNL|3UTR|C2U|mut=39|21.6667	0.0707	+
chr18	9399531	9399532	TWSG1|3UTR|C2U|mut=3|13.0602	0.1579	+
chr18	9547412	9547413	PPP4R1|3UTR|C2U|mut=17|4.2975	0.0739	-
chr18	19109616	19109617	ESCO1|3UTR|C2U|mut=8|5.6578	0.1818	-
chr18	20876227	20876228	TMEM241|3UTR|C2U|mut=10|9.3403	0.1042	-
chr18	21111775	21111776	NPC1|3UTR|C2U|mut=6|6.7836	0.3158	-
chr18	29710135	29710136	RNF138|3UTR|C2U|mut=15|3.9610	0.1071	+
chr18	33290099	33290100	GALNT1|3UTR|C2U|mut=29|1.8875	0.0727	+
chr18	72187962	72187963	CNDP2|3UTR|C2U|mut=64|17.3712	0.1557	+
chr19	811456	811457	PTBP1|3UTR|C2U|mut=17|3.6085	0.1018	+
chr19	1206732	1206733	STK11|5UTR|C2U|mut=37|20.8308	0.1365	+
chr19	2231962	2231963	DOT1L|3UTR|C2U|mut=64|5.4908	0.127	+
chr19	2232274	2232275	DOT1L|3UTR|C2U|mut=6|6.5526	0.1053	+
chr19	2428706	2428707	LMNB2|3UTR|C2U|mut=26|7.9340	0.0985	-
chr19	2755271	2755272	SGTA|3UTR|C2U|mut=20|10.6164	0.1198	-
chr19	3123754	3123755	GNA11|3UTR|C2U|mut=19|2.8511	0.0969	+
chr19	3207895	3207896	NCLN|3UTR|C2U|mut=31|5.8847	0.1348	+
chr19	4794709	4794710	FEM1A|3UTR|C2U|mut=70|33.4300	0.1532	+
chr19	5691921	5691922	LONP1|3UTR|C2U|mut=18|2.6275	0.1111	-
chr19	6212052	6212053	MLLT1|3UTR|C2U|mut=39|3.9250	0.1137	-
chr19	7989410	7989411	CTXN1|3UTR|C2U|mut=11|NA	0.1467	-
chr19	9272880	9272881	ZNF317|3UTR|C2U|mut=11|3.0448	0.0821	+
chr19	11033280	11033281	CARM1|3UTR|C2U|mut=144|3.0997	0.0927	+
chr19	11776702	11776703	HNRNPA1P10|ncRNA|C2U|mut=2|12.1039	0.1818	-
chr19	12841464	12841465	TRIR|3UTR|C2U|mut=7|12.3472	0.2188	-
chr19	12841637	12841638	TRIR|3UTR|C2U|mut=28|6.6673	0.0903	-
chr19	12841773	12841774	TRIR|CDS|C2U|mut=33|6.2364	0.0759	-
chr19	14230788	14230789	ASF1B|3UTR|C2U|mut=113|1.8883	0.1043	-
chr19	14626726	14626727	DNAJB1|3UTR|C2U|mut=59|4.8688	0.0944	-
chr19	14626854	14626855	DNAJB1|CDS|C2U|mut=24|2.7508	0.0902	-
chr19	16243656	16243657	RAB8A|3UTR|C2U|mut=48|5.9906	0.0841	+
chr19	16302124	16302125	FAM32A|3UTR|C2U|mut=73|2.1696	0.0955	+
chr19	16302753	16302754	FAM32A|3UTR|C2U|mut=36|1.9455	0.0891	+
chr19	17323929	17323930	MYO9B|3UTR|C2U|mut=3|11.5588	0.1765	+
chr19	17342984	17342985	NR2F6|3UTR|C2U|mut=11|5.4276	0.0948	-
chr19	17417444	17417445	MRPL34|3UTR|C2U|mut=89|4.2401	0.0842	+
chr19	17452993	17452994	GTPBP3|3UTR|C2U|mut=30|2.0193	0.0857	+
chr19	18306922	18306923	MPV17L2|3UTR|C2U|mut=5|28.5526	0.1316	+
chr19	18307260	18307261	MPV17L2|3UTR|C2U|mut=40|5.4800	0.0775	+
chr19	18417877	18417878	LSM4|3UTR|C2U|mut=163|17.1671	0.061	-
chr19	18978289	18978290	UPF1|3UTR|C2U|mut=103|2.5570	0.0834	+
chr19	19617849	19617850	GATAD2A|3UTR|C2U|mut=36|3.0713	0.1237	+
chr19	19619514	19619515	GATAD2A|3UTR|C2U|mut=13|4.8444	0.1111	+
chr19	29698475	29698476	UQCRFS1|CDS|C2U|mut=177|1.8386	0.0932	-
chr19	33089177	33089178	ANKRD27|CDS|C2U|mut=19|13.6432	0.0693	-
chr19	34264234	34264235	CHST8|3UTR|C2U|mut=7|20.3269	0.1346	+
chr19	34891710	34891711	GPI|3UTR|C2U|mut=27|3.0330	0.1189	+
chr19	35770657	35770658	USF2|3UTR|C2U|mut=26|1.8414	0.0726	+
chr19	36486637	36486638	SDHAF1|3UTR|C2U|mut=47|5.0818	0.079	+
chr19	36728536	36728537	ZNF146|3UTR|C2U|mut=8|14.2273	0.1212	+
chr19	38874113	38874114	PSMD8|3UTR|C2U|mut=151|30.0699	0.1208	+
chr19	39669820	39669821	PAK4|3UTR|C2U|mut=25|4.6668	0.0814	+
chr19	39874883	39874884	SAMD4B|3UTR|C2U|mut=36|1.4979	0.0911	+
chr19	42703449	42703450	DEDD2|3UTR|C2U|mut=38|2.3992	0.1124	-
chr19	45381889	45381890	NECTIN2|3UTR|C2U|mut=36|7.2489	0.0814	+
chr19	46393466	46393467	MYPOP|3UTR|C2U|mut=21|3.3480	0.0686	-
chr19	46393646	46393647	MYPOP|3UTR|C2U|mut=4|6.1818	0.1212	-
chr19	46394236	46394237	MYPOP|CDS|C2U|mut=6|17.0323	0.1935	-
chr19	47261189	47261190	FKRP|3UTR|C2U|mut=4|8.5102	0.1429	+
chr19	47423749	47423750	ARHGAP35|CDS|C2U|mut=4|10.2571	0.2	+
chr19	50986091	50986092	EMC10|3UTR|C2U|mut=111|2.9691	0.1023	+
chr19	55903088	55903089	RPL28|CDS|C2U|mut=5|10.3404	0.1064	+
chr19	56103814	56103815	FIZ1|CDS|C2U|mut=9|NA	0.0957	-
chr2	3628482	3628483	RPS7|3UTR|C2U|mut=28|NA	0.1393	+
chr2	8869578	8869579	KIDINS220|3UTR|C2U|mut=6|17.0543	0.1304	-
chr2	8870450	8870451	KIDINS220|3UTR|C2U|mut=32|3.4381	0.0894	-
chr2	9628885	9628886	ADAM17|3UTR|C2U|mut=3|10.8714	0.1429	-
chr2	10074229	10074230	TAF1B|3UTR|C2U|mut=17|11.3747	0.1241	+
chr2	20450852	20450853	PUM2|3UTR|C2U|mut=3|4.1022	0.1304	-
chr2	24223167	24223168	UBXN2A|3UTR|C2U|mut=16|4.5189	0.0865	+
chr2	27279543	27279544	AGBL5|CDS|C2U|mut=15|11.8378	0.0811	+
chr2	27422912	27422913	SLC5A6|3UTR|C2U|mut=72|20.2614	0.0732	-
chr2	28002495	28002496	MRPL33|3UTR|C2U|mut=36|4.0630	0.0711	+
chr2	33809670	33809671	FAM98A|3UTR|C2U|mut=23|2.6621	0.0674	-
chr2	43450265	43450266	ZFP36L2|3UTR|C2U|mut=5|7.1295	0.122	-
chr2	43450304	43450305	ZFP36L2|3UTR|C2U|mut=26|3.4170	0.0932	-
chr2	45232430	45232431	SIX2|3UTR|C2U|mut=4|7.2750	0.125	-
chr2	47132314	47132315	MCFD2|3UTR|C2U|mut=16|2.8465	0.086	-
chr2	55775925	55775926	PPP4R3B|3UTR|C2U|mut=23|1.6884	0.0732	-
chr2	61415235	61415236	USP34|CDS|C2U|mut=33|2.5606	0.0951	-
chr2	65315453	65315454	RAB1A|3UTR|C2U|mut=10|5.1460	0.087	-
chr2	65497809	65497810	ACTR2|3UTR|C2U|mut=16|11.9071	0.1019	+
chr2	68406720	68406721	PPP3R1|3UTR|C2U|mut=45|2.0597	0.116	-
chr2	70523564	70523565	FAM136A|3UTR|C2U|mut=11|5.6765	0.1078	-
chr2	73118659	73118660	SPR|CDS|C2U|mut=41|6.5066	0.0716	+
chr2	73118711	73118712	SPR|3UTR|C2U|mut=8|6.9297	0.16	+
chr2	74441622	74441623	MTHFD2|3UTR|C2U|mut=22|4.5474	0.0846	+
chr2	74442062	74442063	MTHFD2|3UTR|C2U|mut=13|6.2084	0.0839	+
chr2	74443425	74443426	MTHFD2|3UTR|C2U|mut=6|20.1931	0.2069	+
chr2	85281031	85281032	KCMF1|3UTR|C2U|mut=6|2.3000	0.1429	+
chr2	85546449	85546450	TGOLN2|3UTR|C2U|mut=20|2.1794	0.0826	-
chr2	86073635	86073636	ST3GAL5|CDS|C2U|mut=3|NA	0.1579	-
chr2	86439839	86439840	MRPL35|3UTR|C2U|mut=13|3.2907	0.114	+
chr2	96851669	96851670	STARD7|3UTR|C2U|mut=51|2.7245	0.0777	-
chr2	96939582	96939583	CIAO1|3UTR|C2U|mut=4|24.6061	0.1212	+
chr2	99813772	99813773	MRPL30|3UTR|C2U|mut=73|1.5015	0.0954	+
chr2	101635693	101635694	RPL31|3UTR|C2U|mut=7|5.8478	0.25	+
chr2	105473894	105473895	POU3F3|3UTR|C2U|mut=20|3.7162	0.099	+
chr2	105474559	105474560	POU3F3|3UTR|C2U|mut=30|4.3819	0.1224	+
chr2	105474798	105474799	POU3F3|3UTR|C2U|mut=2|8.6182	0.2	+
chr2	106509726	106509727	NCK2|3UTR|C2U|mut=27|1.8152	0.0968	+
chr2	113495964	113495965	CKAP2L|3UTR|C2U|mut=9|4.9857	0.0857	-
chr2	118589755	118589756	DDX18|3UTR|C2U|mut=14|2.9709	0.0814	+
chr2	128604472	128604473	POLR2D|3UTR|C2U|mut=53|2.4589	0.0614	-
chr2	131105055	131105056	IMP4|3UTR|C2U|mut=58|8.3025	0.088	+
chr2	131808999	131809000	FAM168B|3UTR|C2U|mut=12|3.7128	0.1026	-
chr2	135927593	135927594	RAB3GAP1|3UTR|C2U|mut=6|4.5000	0.1224	+
chr2	170403132	170403133	FASTKD1|CDS|C2U|mut=5|6.2714	0.1	-
chr2	170608246	170608247	PHOSPHO2-KLHL23|3UTR|C2U|mut=3|35.2222	0.1667	+
chr2	172953786	172953787	DLX1|3UTR|C2U|mut=4|24.6377	0.1739	+
chr2	174773875	174773876	SP3|3UTR|C2U|mut=52|4.1135	0.0872	-
chr2	183642237	183642238	DNAJC10|3UTR|C2U|mut=6|9.3358	0.1132	+
chr2	203071598	203071599	SUMO1|3UTR|C2U|mut=434|6.3059	0.2281	-
chr2	220404872	220404873	CHPF|CDS|C2U|mut=52|9.7949	0.0741	-
chr2	231684067	231684068	CAB39|3UTR|C2U|mut=3|9.2446	0.1304	+
chr2	232319726	232319727	NCL|3UTR|C2U|mut=53|4.3729	0.0723	-
chr2	235404686	235404687	ARL4C|CDS|C2U|mut=10|4.1103	0.0877	-
chr2	235949856	235949857	SH3BP4|CDS|C2U|mut=3|11.0435	0.1304	+
chr2	238949954	238949955	UBE2F|CDS|C2U|mut=7|7.8532	0.1045	+
chr2	241405744	241405745	GPC1|3UTR|C2U|mut=27|22.8805	0.1985	+
chr20	378022	378023	TRIB3|3UTR|C2U|mut=21|2.4607	0.0843	+
chr20	3765192	3765193	CENPB|3UTR|C2U|mut=58|6.0201	0.0621	-
chr20	4681477	4681478	PRNP|3UTR|C2U|mut=35|2.2822	0.119	+
chr20	16721808	16721809	SNRPB2|3UTR|C2U|mut=6|5.7901	0.1224	+
chr20	18142751	18142752	KAT14|CDS|C2U|mut=4|10.3218	0.1379	+
chr20	24943861	24943862	APMAP|3UTR|C2U|mut=12|2.4416	0.0863	-
chr20	25596901	25596902	NANP|CDS|C2U|mut=3|9.6335	0.1304	-
chr20	30825625	30825626	POFUT1|3UTR|C2U|mut=62|2.5870	0.1082	+
chr20	30920619	30920620	KIF3B|3UTR|C2U|mut=14|2.3506	0.0927	+
chr20	33148421	33148422	PIGU|3UTR|C2U|mut=10|6.0173	0.1818	-
chr20	33864625	33864626	MMP24OS|3UTR|C2U|mut=38|18.4056	0.123	-
chr20	34240496	34240497	RBM12|CDS|C2U|mut=25|2.1425	0.0744	-
chr20	34536323	34536324	PHF20|3UTR|C2U|mut=5|26.7460	0.2381	+
chr20	35221303	35221304	TGIF2|3UTR|C2U|mut=20|3.5610	0.122	+
chr20	35624959	35624960	RBL1|3UTR|C2U|mut=14|8.8846	0.0769	-
chr20	36719545	36719546	RPRD1B|3UTR|C2U|mut=14|2.6744	0.0897	+
chr20	43128636	43128637	SERINC3|3UTR|C2U|mut=6|3.4062	0.0938	-
chr20	43535424	43535425	YWHAB|3UTR|C2U|mut=11|16.4207	0.1009	+
chr20	47713187	47713188	CSE1L|3UTR|C2U|mut=10|5.9641	0.1887	+
chr20	47730720	47730721	STAU1|3UTR|C2U|mut=9|15.9871	0.1475	-
chr20	48808981	48808982	CEBPB|3UTR|C2U|mut=110|8.5955	0.2361	+
chr20	55983497	55983498	RBM38|3UTR|C2U|mut=68|3.9220	0.3208	+
chr20	55983649	55983650	RBM38|3UTR|C2U|mut=16|6.3064	0.1495	+
chr20	56942334	56942335	RAB22A|3UTR|C2U|mut=11|10.2704	0.1122	+
chr20	61510528	61510529	DIDO1|3UTR|C2U|mut=11|10.3380	0.1019	-
chr20	61833797	61833798	YTHDF1|CDS|C2U|mut=548|4.9564	0.058	-
chr20	61834037	61834038	YTHDF1|CDS|C2U|mut=1142|8.5134	0.0764	-
chr20	62521704	62521705	TPD52L2|3UTR|C2U|mut=9|7.7190	0.1286	+
chr21	30378736	30378737	RWDD2B|CDS|C2U|mut=28|5.5118	0.1102	-
chr21	30419211	30419212	USP16|CDS|C2U|mut=7|27.6111	0.1014	+
chr21	32491311	32491312	TIAM1|3UTR|C2U|mut=12|5.3577	0.0845	-
chr21	34728675	34728676	IFNAR1|3UTR|C2U|mut=2|7.5333	0.2	+
chr21	34729072	34729073	IFNAR1|3UTR|C2U|mut=11|5.5495	0.1486	+
chr21	34923641	34923642	SON|CDS|C2U|mut=12|4.0362	0.0839	+
chr21	34949474	34949475	SON|3UTR|C2U|mut=10|2.6507	0.08	+
chr21	38596710	38596711	VPS26C|3UTR|C2U|mut=23|1.6793	0.1329	-
chr21	40195721	40195722	ETS2|3UTR|C2U|mut=9|4.0765	0.1324	+
chr21	45114784	45114785	RRP1B|3UTR|C2U|mut=131|39.2271	0.1389	+
chr21	46190017	46190018	UBE2G2|3UTR|C2U|mut=62|2.1862	0.0655	-
chr21	47423986	47423987	COL6A1|3UTR|C2U|mut=7|5.5872	0.1094	+
chr22	20132930	20132931	ZDHHC8|3UTR|C2U|mut=50|139.7351	0.1656	+
chr22	20761258	20761259	ZNF74|3UTR|C2U|mut=5|45.1786	0.119	+
chr22	21243166	21243167	SNAP29|3UTR|C2U|mut=18|2.9116	0.1651	+
chr22	21977210	21977211	UBE2L3|3UTR|C2U|mut=20|2.3325	0.0763	+
chr22	23658022	23658023	BCR|3UTR|C2U|mut=18|21.5430	0.0814	+
chr22	23658092	23658093	BCR|3UTR|C2U|mut=11|10.0833	0.0809	+
chr22	26921998	26921999	TPST2|3UTR|C2U|mut=55|2.3111	0.1096	-
chr22	29183031	29183032	CCDC117|3UTR|C2U|mut=8|2.5094	0.1509	+
chr22	30688302	30688303	TBC1D10A|3UTR|C2U|mut=12|NA	0.0833	-
chr22	31602244	31602245	RNF185|3UTR|C2U|mut=5|67.8788	0.1515	+
chr22	32783917	32783918	RTCB|3UTR|C2U|mut=21|320.2941	0.1765	-
chr22	35691432	35691433	HMGXB4|3UTR|C2U|mut=6|5.0548	0.1071	+
chr22	36863358	36863359	TXN2|3UTR|C2U|mut=77|2.4707	0.0675	-
chr22	37964178	37964179	CDC42EP1|CDS|C2U|mut=97|6.6744	0.1041	+
chr22	38061858	38061859	PDXP|CDS|C2U|mut=15|8.8276	0.0815	+
chr22	38259304	38259305	EIF3L|CDS|C2U|mut=32|NA	0.1584	+
chr22	39080007	39080008	TOMM22|3UTR|C2U|mut=35|15.9724	0.1032	+
chr22	39083019	39083020	JOSD1|3UTR|C2U|mut=19|4.0718	0.0739	-
chr22	39912842	39912843	MIEF1|3UTR|C2U|mut=7|44.7473	0.1129	+
chr22	40719391	40719392	TNRC6B|3UTR|C2U|mut=2|10.2273	0.1818	+
chr22	41166202	41166203	SLC25A17|3UTR|C2U|mut=3|7.2931	0.3	-
chr22	41856240	41856241	PHF5A|3UTR|C2U|mut=62|2.3971	0.0607	-
chr22	41924727	41924728	ACO2|3UTR|C2U|mut=79|4.3666	0.0697	+
chr22	41925018	41925019	POLR3H|3UTR|C2U|mut=57|14.0942	0.1023	-
chr22	41996610	41996611	DESI1|3UTR|C2U|mut=9|11.7391	0.1304	-
chr22	42090213	42090214	C22orf46|ncRNA|C2U|mut=15|69.2797	0.1271	+
chr22	42302630	42302631	SREBF2|3UTR|C2U|mut=13|3.2102	0.1429	+
chr22	42354040	42354041	LINC00634|ncRNA|C2U|mut=9|8.8689	0.0874	+
chr22	42607894	42607895	TCF20|CDS|C2U|mut=6|13.1232	0.2069	-
chr22	45581427	45581428	NUP50|3UTR|C2U|mut=27|9.5668	0.0879	+
chr22	45582462	45582463	NUP50|3UTR|C2U|mut=26|2.5696	0.0823	+
chr22	47080570	47080571	CERK|3UTR|C2U|mut=43|1.7839	0.0958	-
chr22	50277617	50277618	ZBED4|CDS|C2U|mut=6|6.4881	0.1667	+
chr3	9935275	9935276	JAGN1|3UTR|C2U|mut=80|2.1769	0.0602	+
chr3	12625512	12625513	RAF1|3UTR|C2U|mut=106|5.2630	0.1058	-
chr3	12942047	12942048	IQSEC1|3UTR|C2U|mut=3|10.2000	0.2	-
chr3	13357798	13357799	NUP210|3UTR|C2U|mut=31|2.2416	0.0901	-
chr3	14184409	14184410	TMEM43|3UTR|C2U|mut=10|4.6435	0.084	+
chr3	15115287	15115288	RBSN|CDS|C2U|mut=27|24.5172	0.1164	-
chr3	15482471	15482472	EAF1|3UTR|C2U|mut=5|8.2176	0.1042	+
chr3	23961144	23961145	RPL15|3UTR|C2U|mut=23|4.7738	0.0691	+
chr3	23962119	23962120	RPL15|3UTR|C2U|mut=20|6.8324	0.0806	+
chr3	28365748	28365749	AZI2|CDS|C2U|mut=9|40.5000	0.2308	-
chr3	32496135	32496136	CMTM7|3UTR|C2U|mut=52|2.1110	0.1002	+
chr3	37095284	37095285	LRRFIP2|3UTR|C2U|mut=30|4.5372	0.0723	-
chr3	39438473	39438474	SLC25A38|3UTR|C2U|mut=49|1.5999	0.0723	+
chr3	42826672	42826673	HIGD1A|3UTR|C2U|mut=11|3.5763	0.1089	-
chr3	45266163	45266164	TMEM158|3UTR|C2U|mut=20|3.3668	0.1626	-
chr3	45590146	45590147	LARS2|3UTR|C2U|mut=9|6.5800	0.1	+
chr3	47163731	47163732	SETD2|CDS|C2U|mut=4|3.7037	0.1111	-
chr3	47537249	47537250	ELP6|3UTR|C2U|mut=67|2.5686	0.1128	-
chr3	47537497	47537498	ELP6|3UTR|C2U|mut=45|1.2848	0.0701	-
chr3	47537514	47537515	ELP6|3UTR|C2U|mut=121|4.3909	0.1894	-
chr3	48198846	48198847	CDC25A|3UTR|C2U|mut=70|1.6665	0.0672	-
chr3	48677582	48677583	CELSR3|CDS|C2U|mut=39|7.0445	0.0754	-
chr3	48894947	48894948	SLC25A20|3UTR|C2U|mut=24|3.2641	0.0797	-
chr3	49051189	49051190	WDR6|CDS|C2U|mut=90|51.4621	0.1175	+
chr3	49762036	49762037	IP6K1|3UTR|C2U|mut=5|3.8138	0.1064	-
chr3	49764433	49764434	IP6K1|3UTR|C2U|mut=5|3.9154	0.1	-
chr3	51430424	51430425	RBM15B|CDS|C2U|mut=10|5.1192	0.101	+
chr3	51702320	51702321	RAD54L2|3UTR|C2U|mut=29|3.6537	0.0819	+
chr3	52515457	52515458	NISCH|3UTR|C2U|mut=4|9.7778	0.1111	+
chr3	56657580	56657581	TASOR|CDS|C2U|mut=20|2.6340	0.0727	-
chr3	57303873	57303874	APPL1|3UTR|C2U|mut=13|3.3915	0.0751	+
chr3	57557626	57557627	ARF4|3UTR|C2U|mut=20|8.1786	0.1176	-
chr3	73116283	73116284	PPP4R2|3UTR|C2U|mut=6|5.7419	0.0968	+
chr3	101284996	101284997	TRMT10C|3UTR|C2U|mut=30|2.5311	0.1014	+
chr3	101541001	101541002	NXPE3|3UTR|C2U|mut=4|5.0402	0.2105	+
chr3	107525083	107525084	BBX|3UTR|C2U|mut=5|7.0644	0.2273	+
chr3	107527469	107527470	BBX|3UTR|C2U|mut=19|1.9517	0.0709	+
chr3	112724415	112724416	NEPRO|CDS|C2U|mut=8|7.3190	0.1	-
chr3	113438418	113438419	NAA50|3UTR|C2U|mut=79|2.0511	0.0673	-
chr3	113806204	113806205	QTRT2|3UTR|C2U|mut=5|4.2764	0.122	+
chr3	122144185	122144186	KPNA1|3UTR|C2U|mut=3|21.3971	0.1765	-
chr3	122145456	122145457	KPNA1|3UTR|C2U|mut=4|23.7517	0.1379	-
chr3	123212082	123212083	HACD2|3UTR|C2U|mut=30|3.7083	0.2256	-
chr3	125247860	125247861	OSBPL11|3UTR|C2U|mut=3|31.5000	0.1875	-
chr3	125248648	125248649	OSBPL11|3UTR|C2U|mut=2|46.7273	0.1818	-
chr3	127788780	127788781	SEC61A1|3UTR|C2U|mut=27|6.1153	0.0938	+
chr3	127789028	127789029	SEC61A1|3UTR|C2U|mut=46|8.7634	0.1878	+
chr3	127789075	127789076	SEC61A1|3UTR|C2U|mut=22|10.6017	0.0849	+
chr3	127789111	127789112	SEC61A1|3UTR|C2U|mut=47|6.4304	0.1098	+
chr3	127789387	127789388	SEC61A1|3UTR|C2U|mut=311|11.9839	0.1432	+
chr3	127789627	127789628	SEC61A1|3UTR|C2U|mut=220|2.4808	0.0697	+
chr3	127789901	127789902	SEC61A1|3UTR|C2U|mut=359|2.8934	0.1367	+
chr3	127790046	127790047	SEC61A1|3UTR|C2U|mut=19|5.1636	0.0699	+
chr3	127790499	127790500	SEC61A1|3UTR|C2U|mut=40|3.7849	0.1826	+
chr3	142775597	142775598	U2SURP|3UTR|C2U|mut=66|1.8110	0.0686	+
chr3	142840899	142840900	CHST2|CDS|C2U|mut=16|3.0710	0.129	+
chr3	150260352	150260353	SERP1|3UTR|C2U|mut=4|6.9610	0.1429	-
chr3	184052820	184052821	EIF4G1|3UTR|C2U|mut=233|2.3640	0.073	+
chr3	185208800	185208801	TMEM41A|3UTR|C2U|mut=6|2.0435	0.1304	-
chr3	185348322	185348323	SENP2|3UTR|C2U|mut=16|3.0541	0.0904	+
chr3	194789974	194789975	XXYLT1|3UTR|C2U|mut=5|20.1626	0.122	-
chr3	195242040	195242041	PPP1R2|3UTR|C2U|mut=20|2.6509	0.1724	-
chr3	195778824	195778825	TFRC|CDS|C2U|mut=9|10.0509	0.0826	-
chr3	195961543	195961544	PCYT1A|3UTR|C2U|mut=18|3.5532	0.0779	-
chr3	196312653	196312654	FBXO45|3UTR|C2U|mut=3|20.5435	0.1304	+
chr3	196670205	196670206	NCBP2AS2|3UTR|C2U|mut=7|11.3422	0.1373	+
chr3	197401643	197401644	RUBCN|3UTR|C2U|mut=3|NA	0.1364	-
chr4	1333235	1333236	MAEA|3UTR|C2U|mut=10|17.0000	0.0952	+
chr4	2515583	2515584	RNF4|3UTR|C2U|mut=7|26.3728	0.1228	+
chr4	5823050	5823051	CRMP1|3UTR|C2U|mut=25|65.8565	0.1157	-
chr4	6643819	6643820	MRFAP1|3UTR|C2U|mut=40|3.4018	0.0775	+
chr4	6709894	6709895	MRFAP1L1|3UTR|C2U|mut=12|7.5342	0.0828	-
chr4	6710326	6710327	MRFAP1L1|3UTR|C2U|mut=9|NA	0.1111	-
chr4	7057649	7057650	TADA2B|3UTR|C2U|mut=28|5.8746	0.09	+
chr4	7062454	7062455	GRPEL1|3UTR|C2U|mut=22|4.5656	0.1467	-
chr4	7764996	7764997	AFAP1|3UTR|C2U|mut=4|5.0833	0.1111	-
chr4	13604608	13604609	BOD1L1|CDS|C2U|mut=6|2.4439	0.0984	-
chr4	17609541	17609542	LAP3|3UTR|C2U|mut=21|3.4361	0.1438	+
chr4	17625497	17625498	MED28|3UTR|C2U|mut=111|10.7376	0.1968	+
chr4	39290122	39290123	RFC1|3UTR|C2U|mut=5|3.6520	0.1111	-
chr4	40818066	40818067	APBB2|3UTR|C2U|mut=2|17.8667	0.2	-
chr4	41961896	41961897	TMEM33|3UTR|C2U|mut=17|2.6694	0.0702	+
chr4	42089103	42089104	SLC30A9|3UTR|C2U|mut=4|7.4819	0.1143	+
chr4	53580191	53580192	DANCR|ncRNA|C2U|mut=15|5.3297	0.0962	+
chr4	53580261	53580262	DANCR|ncRNA|C2U|mut=6|2.6052	0.1224	+
chr4	71850352	71850353	MOB1B|3UTR|C2U|mut=6|6.4582	0.1091	+
chr4	76734732	76734733	USO1|3UTR|C2U|mut=4|6.2144	0.16	+
chr4	89442288	89442289	PIGY|3UTR|C2U|mut=10|8.9127	0.08	-
chr4	101944832	101944833	PPP3CA|3UTR|C2U|mut=4|12.7619	0.1905	-
chr4	106767254	106767255	GSTCD|3UTR|C2U|mut=9|2.2372	0.1084	+
chr4	109588837	109588838	OSTC|3UTR|C2U|mut=46|2.9867	0.0665	+
chr4	120327947	120327948	LINC01061|ncRNA|C2U|mut=3|NA	0.15	-
chr4	120980922	120980923	MAD2L1|3UTR|C2U|mut=25|3.1267	0.1082	-
chr4	120980994	120980995	MAD2L1|3UTR|C2U|mut=88|1.9786	0.068	-
chr4	120981096	120981097	MAD2L1|3UTR|C2U|mut=16|5.3133	0.106	-
chr4	125591826	125591827	ANKRD50|CDS|C2U|mut=3|14.5500	0.2	-
chr4	129795194	129795195	JADE1|3UTR|C2U|mut=4|6.9365	0.1905	+
chr4	141303165	141303166	SCOC|3UTR|C2U|mut=10|3.5348	0.098	+
chr4	141543723	141543724	TBC1D9|CDS|C2U|mut=20|5.8061	0.0935	-
chr4	159630472	159630473	PPID|3UTR|C2U|mut=31|1.3651	0.07	-
chr4	159636758	159636759	PPID|CDS|C2U|mut=12|2.3100	0.12	-
chr4	165997420	165997421	TMEM192|3UTR|C2U|mut=3|NA	0.1579	-
chr4	166000557	166000558	TMEM192|3UTR|C2U|mut=5|12.4290	0.1136	-
chr4	170314753	170314754	NEK1|3UTR|C2U|mut=2|25.7576	0.1818	-
chr5	1461776	1461777	LPCAT1|3UTR|C2U|mut=9|3.7558	0.0874	-
chr5	5463067	5463068	ICE1|CDS|C2U|mut=4|6.6735	0.1429	+
chr5	7867203	7867204	FASTKD3|CDS|C2U|mut=8|2.2511	0.1212	-
chr5	10436059	10436060	MARCHF6|3UTR|C2U|mut=31|1.4893	0.0809	+
chr5	10680860	10680861	DAP|CDS|C2U|mut=18|3.2199	0.0726	-
chr5	56509971	56509972	GPBP1|CDS|C2U|mut=14|NA	0.1037	+
chr5	56558812	56558813	GPBP1|3UTR|C2U|mut=11|16.0705	0.1048	+
chr5	60455566	60455567	SMIM15|3UTR|C2U|mut=8|8.5511	0.16	-
chr5	61683055	61683056	KIF2A|3UTR|C2U|mut=3|17.8370	0.1304	+
chr5	71516284	71516285	MRPS27|3UTR|C2U|mut=55|2.9792	0.0942	-
chr5	74656219	74656220	HMGCR|3UTR|C2U|mut=26|33.2181	0.0749	+
chr5	78533219	78533220	JMY|CDS|C2U|mut=8|25.4000	0.2	+
chr5	79922421	79922422	DHFR|3UTR|C2U|mut=20|6.4412	0.1316	-
chr5	79924820	79924821	DHFR|3UTR|C2U|mut=4|5.6250	0.1667	-
chr5	81569392	81569393	RPS23|3UTR|C2U|mut=34|2.1374	0.0991	-
chr5	82352845	82352846	TMEM167A|3UTR|C2U|mut=77|27.4496	0.1469	-
chr5	98131675	98131676	RGMB|3UTR|C2U|mut=3|4.4840	0.1364	+
chr5	110097625	110097626	SLC25A46|3UTR|C2U|mut=6|12.9716	0.1875	+
chr5	112179841	112179842	APC|3UTR|C2U|mut=3|9.1111	0.1429	+
chr5	112230578	112230579	SRP19|3UTR|C2U|mut=3|NA	0.2143	+
chr5	115166627	115166628	ATG12|3UTR|C2U|mut=3|6.0692	0.15	-
chr5	133292505	133292506	C5orf15|3UTR|C2U|mut=6|6.1082	0.1429	-
chr5	133533096	133533097	PPP2CA|3UTR|C2U|mut=61|2.0746	0.0807	-
chr5	134363877	134363878	PITX1|3UTR|C2U|mut=61|6.1037	0.0786	-
chr5	134670417	134670418	MACROH2A1|3UTR|C2U|mut=86|1.3170	0.0592	-
chr5	137088769	137088770	HNRNPA0|3UTR|C2U|mut=144|2.5484	0.0615	-
chr5	137685014	137685015	FAM53C|3UTR|C2U|mut=30|2.4619	0.0654	+
chr5	139495310	139495311	PURA|3UTR|C2U|mut=4|9.8462	0.1538	+
chr5	140078740	140078741	HARS2|3UTR|C2U|mut=3|26.1196	0.1304	+
chr5	140085384	140085385	ZMAT2|3UTR|C2U|mut=27|18.4421	0.12	+
chr5	148733307	148733308	GRPEL2|3UTR|C2U|mut=37|1.4961	0.0815	+
chr5	149937311	149937312	NDST1|3UTR|C2U|mut=55|2.0768	0.1264	+
chr5	172743856	172743857	STC2|3UTR|C2U|mut=30|5.4627	0.0896	-
chr5	172743951	172743952	STC2|3UTR|C2U|mut=6|20.0000	0.1224	-
chr5	173034889	173034890	BOD1|3UTR|C2U|mut=71|2.2647	0.06	-
chr5	173034944	173034945	BOD1|3UTR|C2U|mut=14|6.4858	0.0741	-
chr5	175934509	175934510	FAF2|3UTR|C2U|mut=28|1.9627	0.1157	+
chr5	176024073	176024074	GPRIN1|CDS|C2U|mut=6|69.9545	0.1364	-
chr5	176758690	176758691	LMAN2|3UTR|C2U|mut=239|2.3324	0.1335	-
chr5	176758984	176758985	LMAN2|3UTR|C2U|mut=52|3.5367	0.0769	-
chr5	177022478	177022479	TMED9|3UTR|C2U|mut=472|15.7013	0.1512	+
chr5	178509655	178509656	ZNF354C|3UTR|C2U|mut=9|6.0000	0.9	+
chr5	179192909	179192910	MAML1|CDS|C2U|mut=11|4.6065	0.1392	+
chr5	179203066	179203067	MAML1|3UTR|C2U|mut=45|17.3599	0.194	+
chr5	179289834	179289835	TBC1D9B|3UTR|C2U|mut=32|5.4884	0.0827	-
chr6	7288893	7288894	SSR1|3UTR|C2U|mut=13|8.7670	0.0802	-
chr6	7883148	7883149	TXNDC5|3UTR|C2U|mut=24|4.5324	0.075	-
chr6	8413742	8413743	SLC35B3|3UTR|C2U|mut=20|6.1524	0.0743	-
chr6	11138417	11138418	SMIM13|3UTR|C2U|mut=5|9.1498	0.1316	+
chr6	14136071	14136072	CD83|3UTR|C2U|mut=3|7.5833	0.1667	+
chr6	14136198	14136199	CD83|3UTR|C2U|mut=4|8.3152	0.1212	+
chr6	18223787	18223788	KDM1B|3UTR|C2U|mut=21|3.8767	0.0784	+
chr6	24424420	24424421	MRS2|3UTR|C2U|mut=4|11.3556	0.1111	+
chr6	26546078	26546079	HMGN4|3UTR|C2U|mut=74|8.1681	0.0758	+
chr6	27368364	27368365	ZNF391|CDS|C2U|mut=4|5.7500	0.1429	+
chr6	34843012	34843013	UHRF1BP1|3UTR|C2U|mut=7|8.5982	0.0959	+
chr6	34846176	34846177	TAF11|3UTR|C2U|mut=39|2.0371	0.0664	-
chr6	35058954	35058955	ANKS1A|3UTR|C2U|mut=19|2.4097	0.0693	+
chr6	36823527	36823528	PPIL1|3UTR|C2U|mut=6|3.0645	0.0968	-
chr6	38643765	38643766	GLO1|3UTR|C2U|mut=8|6.6374	0.0879	-
chr6	42856587	42856588	RPL7L1|3UTR|C2U|mut=113|1.7042	0.0694	+
chr6	42857549	42857550	RPL7L1|3UTR|C2U|mut=30|5.8433	0.0718	+
chr6	42903701	42903702	CNPY3|3UTR|C2U|mut=10|5.6154	0.1282	+
chr6	43306987	43306988	ZNF318|CDS|C2U|mut=15|2.6578	0.1456	-
chr6	43639346	43639347	MRPS18A|3UTR|C2U|mut=67|24.1044	0.0912	-
chr6	108533197	108533198	SNX3|3UTR|C2U|mut=12|4.1920	0.0784	-
chr6	109308382	109308383	SESN1|3UTR|C2U|mut=16|3.5137	0.0874	-
chr6	111693929	111693930	REV3L|CDS|C2U|mut=5|NA	0.1136	-
chr6	119230080	119230081	ASF1A|3UTR|C2U|mut=2|9.4909	0.1818	+
chr6	119499433	119499434	MAN1A1|3UTR|C2U|mut=3|7.8739	0.1429	-
chr6	126210914	126210915	NCOA7|CDS|C2U|mut=5|5.4318	0.1136	+
chr6	126211020	126211021	NCOA7|CDS|C2U|mut=7|3.3148	0.1296	+
chr6	132618269	132618270	MOXD1|3UTR|C2U|mut=31|5.6243	0.1084	-
chr6	137519045	137519046	IFNGR1|3UTR|C2U|mut=32|1.9606	0.0693	-
chr6	138412360	138412361	PERP|3UTR|C2U|mut=9|4.2310	0.0978	-
chr6	139501403	139501404	HECA|3UTR|C2U|mut=5|9.5019	0.1724	+
chr6	149732461	149732462	TAB2|3UTR|C2U|mut=45|2.1127	0.0789	+
chr6	150023196	150023197	LATS1|CDS|C2U|mut=5|4.1629	0.1786	-
chr6	153292143	153292144	FBXO5|3UTR|C2U|mut=6|2.9259	0.1111	-
chr6	155154434	155154435	SCAF8|CDS|C2U|mut=31|14.1815	0.092	+
chr6	158517451	158517452	SYNJ2|3UTR|C2U|mut=7|10.2083	0.1944	+
chr6	158613272	158613273	GTF2H5|3UTR|C2U|mut=15|4.0575	0.1007	+
chr6	168371118	168371119	AFDN|3UTR|C2U|mut=48|2.3738	0.0722	+
chr6	170103390	170103391	C6orf120|3UTR|C2U|mut=5|3.6722	0.1667	+
chr7	2653701	2653702	IQCE|3UTR|C2U|mut=21|3.6296	0.2593	+
chr7	2704007	2704008	TTYH3|3UTR|C2U|mut=7|39.7432	0.1148	+
chr7	5271275	5271276	WIPI2|3UTR|C2U|mut=4|9.7955	0.1818	+
chr7	5567246	5567247	ACTB|3UTR|C2U|mut=69|8.3712	0.1292	-
chr7	5567340	5567341	ACTB|3UTR|C2U|mut=118|4.8677	0.1111	-
chr7	5567366	5567367	ACTB|3UTR|C2U|mut=501|9.9861	0.0984	-
chr7	6064290	6064291	EIF2AK1|3UTR|C2U|mut=16|19.2752	0.1088	-
chr7	6501438	6501439	KDELR2|3UTR|C2U|mut=14|6.0459	0.1386	-
chr7	27211615	27211616	HOXA10|CDS|C2U|mut=65|26.0238	0.1188	-
chr7	30054224	30054225	FKBP14|3UTR|C2U|mut=3|8.1364	0.2727	-
chr7	30536487	30536488	GGCT|3UTR|C2U|mut=22|7.0672	0.1196	-
chr7	31148519	31148520	ADCYAP1R1|3UTR|C2U|mut=7|10.3456	0.1029	+
chr7	32627414	32627415	AVL9|3UTR|C2U|mut=5|31.6667	0.2273	+
chr7	36366396	36366397	KIAA0895|CDS|C2U|mut=7|8.2096	0.1029	-
chr7	44252842	44252843	YKT6|3UTR|C2U|mut=64|3.8285	0.0712	+
chr7	44424479	44424480	NUDCD3|3UTR|C2U|mut=51|26.7685	0.1294	-
chr7	44425255	44425256	NUDCD3|3UTR|C2U|mut=23|4.0751	0.0691	-
chr7	44687314	44687315	OGDH|CDS|C2U|mut=4|NA	0.1333	+
chr7	50658330	50658331	GRB10|3UTR|C2U|mut=6|7.3429	0.1714	-
chr7	50658518	50658519	GRB10|3UTR|C2U|mut=39|2.3466	0.166	-
chr7	55538707	55538708	VOPP1|3UTR|C2U|mut=3|10.7727	0.25	-
chr7	56022908	56022909	MRPS17|3UTR|C2U|mut=39|15.1407	0.0992	+
chr7	56131421	56131422	CCT6A|3UTR|C2U|mut=14|3.8568	0.08	+
chr7	72855253	72855254	BAZ1B|3UTR|C2U|mut=7|3.8455	0.0909	-
chr7	72951196	72951197	BCL7B|3UTR|C2U|mut=42|4.0988	0.0873	-
chr7	75166344	75166345	HIP1|3UTR|C2U|mut=12|2.9677	0.0774	-
chr7	75956452	75956453	YWHAG|3UTR|C2U|mut=10|4.0720	0.119	-
chr7	77379075	77379076	RSBN1L|CDS|C2U|mut=15|4.0328	0.0932	+
chr7	77423287	77423288	TMEM60|CDS|C2U|mut=18|5.9827	0.0814	-
chr7	77585593	77585594	PHTF2|3UTR|C2U|mut=14|1.9825	0.1022	+
chr7	92086832	92086833	GATAD1|3UTR|C2U|mut=4|3.6125	0.1333	+
chr7	93622880	93622881	BET1|3UTR|C2U|mut=3|NA	0.1304	-
chr7	107259574	107259575	DUS4L-BCAP29|3UTR|C2U|mut=4|5.6090	0.2857	+
chr7	107399377	107399378	CBLL1|CDS|C2U|mut=10|2.2296	0.0935	+
chr7	108154946	108154947	PNPLA8|CDS|C2U|mut=3|3.2707	0.1579	-
chr7	114332716	114332717	FOXP2|3UTR|C2U|mut=6|9.6122	0.1224	+
chr7	128411192	128411193	CALU|3UTR|C2U|mut=19|4.9176	0.1118	+
chr7	132470067	132470068	CHCHD3|3UTR|C2U|mut=63|3.3750	0.075	-
chr7	138729753	138729754	ZC3HAV1|3UTR|C2U|mut=14|1.9917	0.1261	-
chr7	140373810	140373811	ADCK2|CDS|C2U|mut=116|45.4297	0.2205	+
chr7	140404693	140404694	NDUFB2|CDS|C2U|mut=19|NA	0.0757	+
chr7	149577665	149577666	ATP6V0E2|3UTR|C2U|mut=18|12.8571	0.1682	+
chr7	157209230	157209231	DNAJB6|3UTR|C2U|mut=94|2.2099	0.1688	+
chr7	157209251	157209252	DNAJB6|3UTR|C2U|mut=9|5.3504	0.1139	+
chr7	157209567	157209568	DNAJB6|3UTR|C2U|mut=8|8.1455	0.1067	+
chr8	22279200	22279201	SLC39A14|3UTR|C2U|mut=9|8.9060	0.1084	+
chr8	22994768	22994769	TNFRSF10D|3UTR|C2U|mut=6|5.7447	0.1277	-
chr8	25287203	25287204	KCTD9|3UTR|C2U|mut=7|2.2581	0.1129	-
chr8	27592667	27592668	CCDC25|3UTR|C2U|mut=16|1.6163	0.1032	-
chr8	27592726	27592727	CCDC25|3UTR|C2U|mut=7|8.0597	0.175	-
chr8	28205262	28205263	ZNF395|3UTR|C2U|mut=17|2.1510	0.1339	-
chr8	29921223	29921224	SARAF|3UTR|C2U|mut=56|2.1056	0.0625	-
chr8	53568958	53568959	RB1CC1|CDS|C2U|mut=12|3.9380	0.1132	-
chr8	103840320	103840321	AZIN1|3UTR|C2U|mut=35|2.2403	0.1064	-
chr8	124826637	124826638	FAM91A1|3UTR|C2U|mut=4|15.2967	0.3077	+
chr8	141526636	141526637	CHRAC1|3UTR|C2U|mut=21|2.2113	0.0833	+
chr8	141669080	141669081	PTK2|3UTR|C2U|mut=9|7.3333	0.1324	-
chr8	145538237	145538238	HSF1|3UTR|C2U|mut=129|27.8938	0.0989	+
chr8	146075918	146075919	COMMD5|3UTR|C2U|mut=2|15.5455	0.1818	-
chr8	146157620	146157621	ZNF16|CDS|C2U|mut=5|3.6585	0.122	-
chr9	33039047	33039048	DNAJA1|3UTR|C2U|mut=16|4.7313	0.0936	+
chr9	33039089	33039090	DNAJA1|3UTR|C2U|mut=12|9.4254	0.1053	+
chr9	33039740	33039741	DNAJA1|3UTR|C2U|mut=5|4.4160	0.1351	+
chr9	33919812	33919813	UBE2R2|3UTR|C2U|mut=20|2.2321	0.0889	+
chr9	74300104	74300105	CEMIP2|3UTR|C2U|mut=9|NA	0.1304	-
chr9	88879939	88879940	ISCA1|3UTR|C2U|mut=3|9.1667	0.1364	-
chr9	88880600	88880601	ISCA1|3UTR|C2U|mut=13|2.6336	0.0897	-
chr9	91092681	91092682	SPIN1|3UTR|C2U|mut=8|14.8685	0.2581	+
chr9	95599554	95599555	ANKRD19P|ncRNA|C2U|mut=8|NA	0.2963	+
chr9	104236895	104236896	PGAP4|3UTR|C2U|mut=10|NA	0.1	-
chr9	110092257	110092258	RAD23B|3UTR|C2U|mut=19|5.0298	0.1681	+
chr9	115925739	115925740	SLC31A2|3UTR|C2U|mut=10|6.3099	0.1408	+
chr9	115926078	115926079	SLC31A2|3UTR|C2U|mut=3|21.8077	0.2308	+
chr9	116054832	116054833	PRPF4|3UTR|C2U|mut=28|3.3382	0.1029	+
chr9	116170955	116170956	POLE3|3UTR|C2U|mut=127|32.1975	0.1342	-
chr9	117406461	117406462	TMEM268|3UTR|C2U|mut=3|50.8000	0.2	+
chr9	124101690	124101691	STOM|3UTR|C2U|mut=15|6.6265	0.0904	-
chr9	125610927	125610928	RC3H2|3UTR|C2U|mut=2|21.4545	0.1818	-
chr9	127639288	127639289	ARPC5L|3UTR|C2U|mut=14|5.6428	0.0927	+
chr9	127639449	127639450	ARPC5L|3UTR|C2U|mut=60|11.4877	0.0776	+
chr9	127995981	127995982	RABEPK|CDS|C2U|mut=13|6.3488	0.0756	+
chr9	130697517	130697518	DPM2|3UTR|C2U|mut=110|61.0032	0.0996	-
chr9	131071505	131071506	TRUB2|3UTR|C2U|mut=9|6.0058	0.1385	-
chr9	131071627	131071628	TRUB2|3UTR|C2U|mut=21|3.2250	0.1313	-
chr9	131396590	131396591	WDR34|CDS|C2U|mut=15|31.9890	0.0829	-
chr9	131852115	131852116	DOLPP1|3UTR|C2U|mut=42|1.7936	0.0751	+
chr9	132642913	132642914	USP20|3UTR|C2U|mut=15|11.4607	0.0843	+
chr9	132898988	132898989	GPR107|3UTR|C2U|mut=29|3.6652	0.1295	+
chr9	132995861	132995862	NCS1|3UTR|C2U|mut=10|8.6644	0.137	+
chr9	132996032	132996033	NCS1|3UTR|C2U|mut=9|2.0538	0.1731	+
chr9	133579286	133579287	EXOSC2|3UTR|C2U|mut=298|4.8791	0.1999	+
chr9	135564626	135564627	GTF3C4|3UTR|C2U|mut=8|3.3905	0.0964	+
chr9	136196379	136196380	SURF6|3UTR|C2U|mut=17|3.8467	0.1241	-
chr9	136229825	136229826	SURF4|3UTR|C2U|mut=87|3.1932	0.0586	-
chr9	138825075	138825076	UBAC1|3UTR|C2U|mut=23|6.9075	0.0747	-
chr9	139317734	139317735	PMPCA|3UTR|C2U|mut=98|4.2379	0.0605	+
chr9	139318116	139318117	PMPCA|3UTR|C2U|mut=112|20.4191	0.0939	+
chr9	139619217	139619218	SNHG7|ncRNA|C2U|mut=15|4.5188	0.0847	-
chr9	139958887	139958888	SAPCD2|3UTR|C2U|mut=16|NA	0.0769	-
chrX	6968153	6968154	PUDP|3UTR|C2U|mut=10|29.4382	0.1124	-
chrX	12842112	12842113	PRPS2|3UTR|C2U|mut=7|7.7778	0.0933	+
chrX	15339376	15339377	PIGA|3UTR|C2U|mut=12|6.1714	0.0857	-
chrX	40465485	40465486	ATP6AP2|3UTR|C2U|mut=60|2.3186	0.064	+
chrX	48761072	48761073	SLC35A2|3UTR|C2U|mut=8|4.3481	0.1481	-
chrX	67264305	67264306	OPHN1|3UTR|C2U|mut=6|9.5882	0.1176	-
chrX	71424932	71424933	ERCC6L|CDS|C2U|mut=28|3.4265	0.1279	-
chrX	71426797	71426798	ERCC6L|CDS|C2U|mut=15|11.1053	0.1316	-
chrX	71428066	71428067	ERCC6L|CDS|C2U|mut=8|3.2098	0.0976	-
chrX	106305405	106305406	RBM41|3UTR|C2U|mut=11|3.5200	0.088	-
chrX	106957003	106957004	TSC22D3|3UTR|C2U|mut=39|6.4826	0.0802	-
chrX	119760176	119760177	C1GALT1C1|CDS|C2U|mut=38|11.5053	0.0815	-
chrX	132436644	132436645	GPC4|3UTR|C2U|mut=16|1.9265	0.1067	-
chrX	135128500	135128501	SLC9A6|3UTR|C2U|mut=4|9.8704	0.1667	+
chrX	149935487	149935488	CD99L2|3UTR|C2U|mut=61|1.9062	0.0711	-
chrX	150156969	150156970	HMGB3|3UTR|C2U|mut=70|1.6337	0.0868	+
chrX	152612400	152612401	ZNF275|CDS|C2U|mut=5|NA	0.2	+
chrX	153289173	153289174	MECP2|3UTR|C2U|mut=6|NA	0.2143	-
chrX	153712315	153712316	UBL4A|3UTR|C2U|mut=64|3.1111	0.0649	-
chrX	154349934	154349935	BRCC3|3UTR|C2U|mut=16|6.8661	0.0714	+
chrX	154350669	154350670	BRCC3|3UTR|C2U|mut=26|4.8480	0.1398	+
chrX	154350998	154350999	BRCC3|3UTR|C2U|mut=4|8.2857	0.1429	+

## Sheet: APO1-DF1(D401N)
Chr	C-to-U start	C-to-U end	Annotation	%C-to-U	Strand
chr1	1533791	1533792	FNDC10|3UTR|C2U|mut=5|42.9167	0.1852	-
chr1	7840427	7840428	VAMP3|3UTR|C2U|mut=5|10.7630	0.1136	+
chr1	9908874	9908875	CTNNBIP1|3UTR|C2U|mut=3|15.9500	0.2	-
chr1	11167446	11167447	MTOR|3UTR|C2U|mut=3|19.9286	0.2143	-
chr1	12035435	12035436	PLOD1|3UTR|C2U|mut=4|15.6806	0.125	+
chr1	16264102	16264103	SPEN|CDS|C2U|mut=11|11.0000	0.0973	+
chr1	19934999	19935000	RPS14P3|ncRNA|C2U|mut=9|NA	0.6923	+
chr1	28607371	28607372	SESN2|3UTR|C2U|mut=13|4.1448	0.1032	+
chr1	28607712	28607713	SESN2|3UTR|C2U|mut=14|18.0794	0.2857	+
chr1	29070098	29070099	YTHDF2|CDS|C2U|mut=21|2.6143	0.1105	+
chr1	32095750	32095751	PEF1|3UTR|C2U|mut=8|3.7948	0.0889	-
chr1	39470320	39470321	AKIRIN1|3UTR|C2U|mut=11|7.5111	0.1667	+
chr1	43167701	43167702	YBX1|3UTR|C2U|mut=52|10.6941	0.0832	+
chr1	59247498	59247499	JUN|3UTR|C2U|mut=43|12.1716	0.1617	-
chr1	59247595	59247596	JUN|3UTR|C2U|mut=97|4.9952	0.2939	-
chr1	62910887	62910888	USP1|CDS|C2U|mut=9|6.3011	0.1034	+
chr1	62914280	62914281	USP1|CDS|C2U|mut=10|3.3644	0.1064	+
chr1	76210220	76210221	DLSTP1|ncRNA|C2U|mut=18|3.4105	0.9474	-
chr1	76255671	76255672	RABGGTB|CDS|C2U|mut=12|19.4667	0.1026	+
chr1	78030977	78030978	ZZZ3|3UTR|C2U|mut=4|6.7548	0.16	-
chr1	82456762	82456763	ADGRL2|CDS|C2U|mut=4|7.6538	0.1538	+
chr1	91405023	91405024	ZNF644|CDS|C2U|mut=3|13.6429	0.2143	-
chr1	110884142	110884143	RBM15|CDS|C2U|mut=5|17.6641	0.1351	+
chr1	113466457	113466458	AKR7A2P1|ncRNA|C2U|mut=19|NA	0.8636	+
chr1	114454834	114454835	DCLRE1B|3UTR|C2U|mut=3|8.6455	0.15	+
chr1	115247693	115247694	NRAS|3UTR|C2U|mut=4|15.6774	0.129	-
chr1	116947202	116947203	ATP1A1|3UTR|C2U|mut=30|3.1220	0.0792	+
chr1	145442217	145442218	TXNIP|3UTR|C2U|mut=5|20.9286	0.1429	+
chr1	147091235	147091236	BCL9|CDS|C2U|mut=4|82.6667	0.2667	+
chr1	149914125	149914126	OTUD7B|3UTR|C2U|mut=3|9.9167	0.2	-
chr1	150620008	150620009	GOLPH3L|3UTR|C2U|mut=3|4.5490	0.1765	-
chr1	150620678	150620679	GOLPH3L|3UTR|C2U|mut=2|6.9432	0.1818	-
chr1	151220948	151220949	PIP5K1A|3UTR|C2U|mut=11|6.4167	0.141	+
chr1	151376974	151376975	POGZ|3UTR|C2U|mut=4|50.0800	0.16	-
chr1	154179718	154179719	C1orf43|3UTR|C2U|mut=17|4.5126	0.1069	-
chr1	154522706	154522707	UBE2Q1|3UTR|C2U|mut=6|18.8656	0.0984	-
chr1	155217077	155217078	FAM189B|3UTR|C2U|mut=4|8.0802	0.1111	-
chr1	155408585	155408586	ASH1L|CDS|C2U|mut=4|NA	0.2353	-
chr1	156235854	156235855	SMG5|CDS|C2U|mut=11|20.3953	0.0932	-
chr1	156564381	156564382	GPATCH4|3UTR|C2U|mut=5|39.1250	0.25	-
chr1	160968376	160968377	F11R|3UTR|C2U|mut=3|5.9175	0.15	-
chr1	161495092	161495093	HSPA6|CDS|C2U|mut=3|11.6920	0.1765	+
chr1	182352861	182352862	GLUL|3UTR|C2U|mut=5|2.8345	0.119	-
chr1	198289912	198289913	NEK7|3UTR|C2U|mut=4|4.4609	0.25	+
chr1	206906494	206906495	MAPKAPK2|3UTR|C2U|mut=6|3.9193	0.2	+
chr1	212277638	212277639	DTL|3UTR|C2U|mut=4|4.6280	0.129	+
chr1	212277838	212277839	DTL|3UTR|C2U|mut=6|6.7578	0.1875	+
chr1	220321257	220321258	IARS2|3UTR|C2U|mut=8|3.8609	0.0964	+
chr1	226333227	226333228	ACBD3|3UTR|C2U|mut=5|6.1734	0.1724	-
chr1	227179538	227179539	CDC42BPA|3UTR|C2U|mut=2|57.6364	0.1818	-
chr1	227181372	227181373	CDC42BPA|3UTR|C2U|mut=4|13.0068	0.1905	-
chr1	229730010	229730011	TAF5L|3UTR|C2U|mut=3|6.7222	0.1429	-
chr1	231509762	231509763	EGLN1|CDS|C2U|mut=5|NA	0.1852	-
chr10	3819349	3819350	KLF6|3UTR|C2U|mut=3|12.0000	0.2308	-
chr10	6158238	6158239	RBM17|3UTR|C2U|mut=3|6.6875	0.1667	+
chr10	7201831	7201832	SFMBT2|3UTR|C2U|mut=3|16.6000	0.2	-
chr10	24908813	24908814	ARHGAP21|CDS|C2U|mut=4|91.1429	0.2857	-
chr10	28824538	28824539	WAC|CDS|C2U|mut=5|6.9118	0.1471	+
chr10	31810078	31810079	ZEB1|CDS|C2U|mut=3|16.2750	0.3	+
chr10	45499626	45499627	ZNF22|3UTR|C2U|mut=2|12.4182	0.1818	+
chr10	51590002	51590003	NCOA4|3UTR|C2U|mut=4|17.4303	0.1333	+
chr10	60155097	60155098	TFAM|3UTR|C2U|mut=5|2.6089	0.1064	+
chr10	60155737	60155738	TFAM|3UTR|C2U|mut=4|3.9669	0.1176	+
chr10	60156568	60156569	TFAM|3UTR|C2U|mut=3|12.6818	0.3	+
chr10	70743131	70743132	DDX21|3UTR|C2U|mut=10|15.2690	0.119	+
chr10	70744640	70744641	DDX21|3UTR|C2U|mut=4|5.0808	0.1212	+
chr10	71911783	71911784	SAR1A|3UTR|C2U|mut=4|8.0635	0.2222	-
chr10	71911794	71911795	SAR1A|3UTR|C2U|mut=3|18.5769	0.2308	-
chr10	79795404	79795405	RPS24|CDS|C2U|mut=44|14.6876	0.0922	+
chr10	96117065	96117066	NOC3L|CDS|C2U|mut=4|22.1538	0.3077	-
chr10	99093543	99093544	FRAT2|3UTR|C2U|mut=9|8.3903	0.2903	-
chr10	100004189	100004190	R3HCC1L|3UTR|C2U|mut=4|12.8810	0.1905	+
chr10	101911083	101911084	ERLIN1|3UTR|C2U|mut=5|9.1953	0.1351	-
chr10	102747608	102747609	TWNK|5UTR|C2U|mut=5|7.9091	0.1667	+
chr10	102747757	102747758	TWNK|5UTR|C2U|mut=4|29.4286	0.1429	+
chr10	102749007	102749008	TWNK|CDS|C2U|mut=3|48.6667	0.1667	+
chr10	103923205	103923206	NOLC1|3UTR|C2U|mut=20|6.0516	0.1399	+
chr10	116735130	116735131	TRUB1|CDS|C2U|mut=3|4.8424	0.1304	+
chr10	134596043	134596044	INPP5A|3UTR|C2U|mut=3|NA	0.1304	+
chr11	8707539	8707540	RPL27A|3UTR|C2U|mut=4|7.4308	0.1818	+
chr11	10818727	10818728	EIF4G2|3UTR|C2U|mut=12|8.7659	0.0784	-
chr11	17191138	17191139	PIK3C2A|CDS|C2U|mut=2|56.9091	0.1818	-
chr11	46695816	46695817	ATG13|3UTR|C2U|mut=7|10.0652	0.35	+
chr11	57467752	57467753	ZDHHC5|3UTR|C2U|mut=4|7.4638	0.1739	+
chr11	59343596	59343597	OSBP|3UTR|C2U|mut=5|8.9484	0.1786	-
chr11	61563702	61563703	FEN1|CDS|C2U|mut=12|6.2614	0.1212	+
chr11	62439758	62439759	UQCC3|3UTR|C2U|mut=9|97.3846	0.2308	+
chr11	64845349	64845350	CDCA5|3UTR|C2U|mut=16|7.7800	0.126	-
chr11	66626168	66626169	LRFN4|CDS|C2U|mut=7|6.9467	0.1667	+
chr11	73107082	73107083	RELT|3UTR|C2U|mut=4|17.2346	0.1481	+
chr11	74351727	74351728	POLD3|CDS|C2U|mut=9|24.6214	0.225	+
chr11	76061494	76061495	THAP12|3UTR|C2U|mut=4|5.4931	0.2	-
chr11	102932841	102932842	DCUN1D5|3UTR|C2U|mut=3|57.6818	0.1364	-
chr11	113604290	113604291	ZW10|3UTR|C2U|mut=2|19.7955	0.1818	-
chr11	119205767	119205768	RNF26|5UTR|C2U|mut=6|4.1333	0.1333	+
chr11	119207309	119207310	RNF26|3UTR|C2U|mut=8|4.0342	0.1231	+
chr12	2909665	2909666	FKBP4|CDS|C2U|mut=22|9.0941	0.0821	+
chr12	2967353	2967354	FOXM1|3UTR|C2U|mut=10|3.6567	0.1316	-
chr12	9848679	9848680	CLEC2D|3UTR|C2U|mut=5|NA	0.2778	+
chr12	39687262	39687263	KIF21A|3UTR|C2U|mut=4|11.7895	0.2105	-
chr12	44188106	44188107	TWF1|3UTR|C2U|mut=4|6.1726	0.1667	-
chr12	46754473	46754474	SLC38A2|3UTR|C2U|mut=10|8.2041	0.1493	-
chr12	49223926	49223927	DDX23|3UTR|C2U|mut=7|56.3356	0.0959	-
chr12	50480608	50480609	SMARCD1|CDS|C2U|mut=7|5.9231	0.1795	+
chr12	56366326	56366327	CDK2|3UTR|C2U|mut=4|5.9357	0.1429	+
chr12	56604127	56604128	RNF41|CDS|C2U|mut=4|27.2000	0.2	-
chr12	58142165	58142166	CDK4|3UTR|C2U|mut=17|2.8173	0.096	-
chr12	88591347	88591348	TMTC3|3UTR|C2U|mut=2|6.1591	0.1818	+
chr12	101789295	101789296	ARL1|3UTR|C2U|mut=4|24.2526	0.2105	-
chr12	104513375	104513376	NFYB|3UTR|C2U|mut=3|9.9524	0.25	-
chr12	110971278	110971279	PPTC7|3UTR|C2U|mut=3|11.7750	0.15	-
chr12	122499400	122499401	BCL7A|3UTR|C2U|mut=9|4.6336	0.2368	+
chr12	133297530	133297531	PGAM5|3UTR|C2U|mut=9|15.0785	0.0841	+
chr13	21751486	21751487	MRPL57|3UTR|C2U|mut=4|8.5992	0.2105	+
chr13	26793647	26793648	RNF6|CDS|C2U|mut=2|NA	0.2	-
chr13	28240196	28240197	POLR1D|3UTR|C2U|mut=6|24.4286	0.2308	+
chr13	30084121	30084122	SLC7A1|3UTR|C2U|mut=5|7.6207	0.1429	-
chr13	30086339	30086340	SLC7A1|3UTR|C2U|mut=7|3.2069	0.1489	-
chr13	45008635	45008636	TSC22D1|3UTR|C2U|mut=9|32.3719	0.225	-
chr13	45008713	45008714	TSC22D1|3UTR|C2U|mut=4|26.3273	0.1212	-
chr13	45911273	45911274	TPT1|3UTR|C2U|mut=14|8.8232	0.1333	-
chr13	45912860	45912861	TPT1|CDS|C2U|mut=60|5.8800	0.06	-
chr13	88330382	88330383	SLITRK5|CDS|C2U|mut=4|5.4381	0.1739	+
chr13	111291684	111291685	NAXD|3UTR|C2U|mut=5|4.9138	0.1562	+
chr14	21871324	21871325	CHD8|CDS|C2U|mut=3|10.9643	0.1429	-
chr14	35269476	35269477	BAZ1A|CDS|C2U|mut=4|11.8889	0.1481	-
chr14	50362691	50362692	ARF6|3UTR|C2U|mut=4|6.4190	0.1905	+
chr14	50363350	50363351	ARF6|3UTR|C2U|mut=3|4.1739	0.1304	+
chr14	51100996	51100997	SAV1|3UTR|C2U|mut=3|7.0535	0.1304	-
chr14	52460496	52460497	RTRAF|CDS|C2U|mut=8|NA	0.1311	+
chr14	55819007	55819008	FBXO34|CDS|C2U|mut=3|5.7837	0.1875	+
chr14	64064094	64064095	WDR89|3UTR|C2U|mut=3|6.0833	0.2143	-
chr14	68143808	68143809	RDH11|3UTR|C2U|mut=6|4.0932	0.12	-
chr14	69521263	69521264	DCAF5|CDS|C2U|mut=3|103.0588	0.1765	-
chr14	75601173	75601174	TMED10|3UTR|C2U|mut=9|7.8198	0.0947	-
chr14	75601375	75601376	TMED10|3UTR|C2U|mut=12|4.6364	0.1277	-
chr14	100800669	100800670	WARS1|3UTR|C2U|mut=5|8.4148	0.1136	-
chr14	103808963	103808964	EIF5|3UTR|C2U|mut=10|6.6597	0.1299	+
chr14	105353049	105353050	CEP170B|CDS|C2U|mut=4|15.0175	0.2105	+
chr14	105477717	105477718	CDCA4|CDS|C2U|mut=9|19.0567	0.1579	-
chr14	105716533	105716534	BTBD6|CDS|C2U|mut=6|30.1091	0.1364	+
chr15	44063483	44063484	PDIA3|3UTR|C2U|mut=18|2.5301	0.0735	+
chr15	50853752	50853753	TRPM7|3UTR|C2U|mut=4|12.5556	0.2667	-
chr15	51297563	51297564	AP4E1|3UTR|C2U|mut=3|5.8000	0.2308	+
chr15	55473855	55473856	RSL24D1|3UTR|C2U|mut=11|6.3690	0.1528	-
chr15	64980646	64980647	OAZ2|3UTR|C2U|mut=4|4.5760	0.1333	-
chr15	75247913	75247914	RPP25|3UTR|C2U|mut=10|4.7143	0.2857	-
chr15	77338665	77338666	TSPAN3|3UTR|C2U|mut=13|3.2977	0.1171	-
chr15	78461984	78461985	IDH3A|3UTR|C2U|mut=3|12.5048	0.2308	+
chr15	78790907	78790908	IREB2|3UTR|C2U|mut=6|8.6404	0.1667	+
chr15	81270831	81270832	MESD|3UTR|C2U|mut=6|15.1983	0.1364	-
chr15	81271341	81271342	MESD|3UTR|C2U|mut=5|8.9740	0.1163	-
chr15	81295553	81295554	TLNRD1|CDS|C2U|mut=5|6.0625	0.1667	+
chr15	83685325	83685326	BTBD1|3UTR|C2U|mut=3|21.0682	0.2143	-
chr15	89056195	89056196	DET1|CDS|C2U|mut=3|9.7619	0.1429	-
chr15	90809395	90809396	NGRN|ncRNA|C2U|mut=8|5.3885	0.1127	+
chr15	96881684	96881685	NR2F2|3UTR|C2U|mut=5|5.9868	0.1282	+
chr16	396626	396627	AXIN1|CDS|C2U|mut=3|28.6615	0.2308	-
chr16	2651209	2651210	PDPK1|3UTR|C2U|mut=2|NA	0.1818	+
chr16	3536597	3536598	NAA60|3UTR|C2U|mut=4|11.7379	0.1379	+
chr16	3776722	3776723	CREBBP|3UTR|C2U|mut=2|13.2000	0.2	-
chr16	4930614	4930615	UBN1|3UTR|C2U|mut=7|11.6958	0.2188	+
chr16	11023293	11023294	DEXI|3UTR|C2U|mut=3|25.1765	0.1765	-
chr16	11643214	11643215	LITAF|3UTR|C2U|mut=4|7.8529	0.1379	-
chr16	11785351	11785352	TXNDC11|CDS|C2U|mut=3|13.1667	0.1429	-
chr16	11933573	11933574	RSL1D1|CDS|C2U|mut=10|29.9679	0.0962	-
chr16	14761871	14761872	BFAR|3UTR|C2U|mut=10|38.6411	0.2439	+
chr16	14762971	14762972	BFAR|3UTR|C2U|mut=3|8.1974	0.1579	+
chr16	16235904	16235905	ABCC1|3UTR|C2U|mut=7|7.2574	0.2059	+
chr16	18793979	18793980	RPS15A|3UTR|C2U|mut=4|NA	0.3077	-
chr16	20745576	20745577	THUMPD1|3UTR|C2U|mut=4|5.9424	0.1481	-
chr16	23680363	23680364	DCTN5|3UTR|C2U|mut=4|12.3210	0.1481	+
chr16	24582523	24582524	RBBP6|CDS|C2U|mut=4|17.4057	0.1143	+
chr16	30736364	30736365	SRCAP|CDS|C2U|mut=8|5.8224	0.2162	+
chr16	46732254	46732255	ORC6|3UTR|C2U|mut=3|21.3158	0.1579	+
chr16	46964621	46964622	GPT2|3UTR|C2U|mut=4|14.0882	0.2353	+
chr16	57462534	57462535	CIAPIN1|3UTR|C2U|mut=5|10.0986	0.1282	-
chr16	67961771	67961772	PSKH1|3UTR|C2U|mut=3|11.4812	0.1579	+
chr16	68262259	68262260	NFATC3|3UTR|C2U|mut=3|4.4465	0.2	+
chr16	70406039	70406040	DDX19A|3UTR|C2U|mut=8|10.8745	0.2424	+
chr16	70606013	70606014	SF3B3|3UTR|C2U|mut=10|4.5059	0.1053	+
chr16	71961903	71961904	IST1|3UTR|C2U|mut=6|38.7143	0.1071	+
chr16	84157344	84157345	HSDL1|3UTR|C2U|mut=3|19.6000	0.2	-
chr16	89712039	89712040	CHMP1A|3UTR|C2U|mut=7|59.3185	0.1556	-
chr17	662948	662949	GLOD4|3UTR|C2U|mut=4|4.5089	0.1143	-
chr17	1324945	1324946	CRK|3UTR|C2U|mut=7|7.2125	0.1556	-
chr17	2588226	2588227	PAFAH1B1|3UTR|C2U|mut=3|40.9059	0.1765	+
chr17	4636741	4636742	MED11|3UTR|C2U|mut=4|25.6571	0.1333	+
chr17	5377857	5377858	DERL2|3UTR|C2U|mut=4|8.3474	0.1379	-
chr17	5377907	5377908	DERL2|3UTR|C2U|mut=5|10.5568	0.1351	-
chr17	7572898	7572899	TP53|3UTR|C2U|mut=7|7.3231	0.1077	-
chr17	15931823	15931824	TTC19|3UTR|C2U|mut=7|9.3715	0.14	+
chr17	16245914	16245915	CENPV|3UTR|C2U|mut=6|4.5406	0.0984	-
chr17	20903113	20903114	USP22|3UTR|C2U|mut=3|7.2220	0.1364	-
chr17	21217944	21217945	MAP2K3|3UTR|C2U|mut=3|3.3393	0.1429	+
chr17	26674366	26674367	POLDIP2|3UTR|C2U|mut=7|7.4903	0.1522	-
chr17	35872882	35872883	DUSP14|CDS|C2U|mut=3|15.9524	0.1429	+
chr17	36478105	36478106	MRPL45|CDS|C2U|mut=7|3.5598	0.1346	+
chr17	36478959	36478960	MRPL45|3UTR|C2U|mut=6|8.9354	0.1395	+
chr17	39847767	39847768	EIF1|3UTR|C2U|mut=23|5.2516	0.0966	+
chr17	39847804	39847805	EIF1|3UTR|C2U|mut=10|4.8345	0.087	+
chr17	40352157	40352158	STAT5B|3UTR|C2U|mut=3|35.1176	0.1765	-
chr17	42477515	42477516	GPATCH8|CDS|C2U|mut=4|29.1481	0.1111	-
chr17	43183158	43183159	NMT1|3UTR|C2U|mut=10|11.4795	0.1176	+
chr17	43184683	43184684	NMT1|3UTR|C2U|mut=4|2.8516	0.1429	+
chr17	45761748	45761749	KPNB1|3UTR|C2U|mut=11|10.0238	0.1618	+
chr17	46620507	46620508	HOXB2|CDS|C2U|mut=3|7.0381	0.2727	-
chr17	47481924	47481925	PHB|3UTR|C2U|mut=7|23.2124	0.1522	-
chr17	48437578	48437579	XYLT2|CDS|C2U|mut=7|47.5263	0.1842	+
chr17	56166864	56166865	DYNLL2|3UTR|C2U|mut=6|3.3346	0.1395	+
chr17	61511399	61511400	CYB561|3UTR|C2U|mut=4|11.2000	0.2667	-
chr17	61685499	61685500	TACO1|3UTR|C2U|mut=7|77.9390	0.1707	+
chr17	61823823	61823824	CCDC47|3UTR|C2U|mut=8|32.5537	0.1311	-
chr17	62746774	62746775	ARHGAP27P1-BPTFP1-KPNA2P3|ncRNA|C2U|mut=24|NA	0.8	-
chr17	62746783	62746784	ARHGAP27P1-BPTFP1-KPNA2P3|ncRNA|C2U|mut=5|74.5000	0.5	-
chr17	73262225	73262226	MRPS7|3UTR|C2U|mut=4|8.1279	0.1111	+
chr17	73316368	73316369	GRB2|3UTR|C2U|mut=8|7.0088	0.1702	-
chr17	73774611	73774612	H3-3B|3UTR|C2U|mut=26|6.7842	0.132	-
chr17	76220171	76220172	BIRC5|3UTR|C2U|mut=8|4.0686	0.0964	+
chr17	76989514	76989515	CANT1|3UTR|C2U|mut=3|3.6281	0.1579	-
chr17	78939595	78939596	RPTOR|3UTR|C2U|mut=5|30.3913	0.2174	+
chr17	79674466	79674467	MRPL12|3UTR|C2U|mut=13|11.4551	0.0867	+
chr17	79780986	79780987	MCRIP1|3UTR|C2U|mut=13|59.4531	0.125	-
chr18	19209863	19209864	SNRPD1|3UTR|C2U|mut=3|18.7963	0.1667	+
chr18	20837448	20837449	CABLES1|3UTR|C2U|mut=3|77.5714	0.2143	+
chr18	57570653	57570654	PMAIP1|3UTR|C2U|mut=9|8.0649	0.0918	+
chr19	811456	811457	PTBP1|3UTR|C2U|mut=23|4.8243	0.1361	+
chr19	1206732	1206733	STK11|5UTR|C2U|mut=9|39.2327	0.2571	+
chr19	2232274	2232275	DOT1L|3UTR|C2U|mut=3|8.8929	0.1429	+
chr19	2429462	2429463	LMNB2|3UTR|C2U|mut=25|15.7045	0.2	-
chr19	4047851	4047852	ZBTB7A|CDS|C2U|mut=6|20.4500	0.4	-
chr19	4794709	4794710	FEM1A|3UTR|C2U|mut=11|80.0250	0.3667	+
chr19	6212052	6212053	MLLT1|3UTR|C2U|mut=6|6.0918	0.1765	-
chr19	14203046	14203047	PRKACA|3UTR|C2U|mut=5|3.8676	0.122	-
chr19	14625645	14625646	DNAJB1|3UTR|C2U|mut=13|4.4182	0.1625	-
chr19	14625715	14625716	DNAJB1|3UTR|C2U|mut=9|4.8969	0.1084	-
chr19	14626581	14626582	DNAJB1|3UTR|C2U|mut=10|2.8828	0.0962	-
chr19	14626726	14626727	DNAJB1|3UTR|C2U|mut=25|8.0087	0.1553	-
chr19	14626788	14626789	DNAJB1|CDS|C2U|mut=9|2.3455	0.0826	-
chr19	14626854	14626855	DNAJB1|CDS|C2U|mut=20|3.3876	0.1111	-
chr19	14627709	14627710	DNAJB1|CDS|C2U|mut=17|3.7896	0.0794	-
chr19	14629002	14629003	DNAJB1|CDS|C2U|mut=28|2.0298	0.0875	-
chr19	14629059	14629060	DNAJB1|CDS|C2U|mut=23|3.8081	0.0855	-
chr19	16302792	16302793	FAM32A|3UTR|C2U|mut=4|9.4345	0.1379	+
chr19	16662027	16662028	SLC35E1|3UTR|C2U|mut=6|7.1222	0.1622	-
chr19	17342984	17342985	NR2F6|3UTR|C2U|mut=10|7.9496	0.1389	-
chr19	17452993	17452994	GTPBP3|3UTR|C2U|mut=4|2.9449	0.125	+
chr19	19222968	19222969	SLC25A42|3UTR|C2U|mut=3|17.4737	0.1579	+
chr19	41812754	41812755	HNRNPUL1|3UTR|C2U|mut=13|3.6312	0.1074	+
chr19	41812993	41812994	HNRNPUL1|3UTR|C2U|mut=9|5.5680	0.1324	+
chr19	46394236	46394237	MYPOP|CDS|C2U|mut=6|25.1429	0.2857	-
chr19	47259792	47259793	FKRP|CDS|C2U|mut=4|21.6190	0.1905	+
chr19	47260371	47260372	FKRP|3UTR|C2U|mut=5|16.5865	0.3846	+
chr19	47424518	47424519	ARHGAP35|CDS|C2U|mut=4|23.8000	0.2667	+
chr19	47424679	47424680	ARHGAP35|CDS|C2U|mut=6|13.1413	0.2609	+
chr19	49995029	49995030	RPL13A|CDS|C2U|mut=44|10.3107	0.0812	+
chr19	50986091	50986092	EMC10|3UTR|C2U|mut=7|3.1743	0.1094	+
chr2	3628482	3628483	RPS7|3UTR|C2U|mut=24|NA	0.1727	+
chr2	10567513	10567514	HPCAL1|3UTR|C2U|mut=4|8.0896	0.1905	+
chr2	10580714	10580715	ODC1|3UTR|C2U|mut=9|12.2505	0.0857	-
chr2	27549130	27549131	GTF3C2|3UTR|C2U|mut=3|20.1569	0.1765	-
chr2	43450304	43450305	ZFP36L2|3UTR|C2U|mut=3|4.7826	0.1304	-
chr2	45233121	45233122	SIX2|3UTR|C2U|mut=3|25.6731	0.2308	-
chr2	47129998	47129999	MCFD2|3UTR|C2U|mut=6|5.5176	0.15	-
chr2	47132314	47132315	MCFD2|3UTR|C2U|mut=5|5.0138	0.1515	-
chr2	64160946	64160947	VPS54|CDS|C2U|mut=2|35.7576	0.1818	-
chr2	67637095	67637096	ETAA1|CDS|C2U|mut=2|NA	0.1818	+
chr2	70523564	70523565	FAM136A|3UTR|C2U|mut=5|5.4830	0.1042	-
chr2	73118711	73118712	SPR|3UTR|C2U|mut=5|5.8527	0.1351	+
chr2	96851669	96851670	STARD7|3UTR|C2U|mut=13|5.6245	0.1605	-
chr2	105473894	105473895	POU3F3|3UTR|C2U|mut=5|9.8772	0.2632	+
chr2	128620924	128620925	AMMECR1L|3UTR|C2U|mut=4|10.0556	0.2222	-
chr2	131105055	131105056	IMP4|3UTR|C2U|mut=6|16.6471	0.1765	+
chr2	131807334	131807335	FAM168B|3UTR|C2U|mut=4|10.3537	0.1905	-
chr2	131809340	131809341	FAM168B|3UTR|C2U|mut=5|3.1905	0.1562	-
chr2	181925485	181925486	UBE2E3|CDS|C2U|mut=3|NA	0.1579	+
chr2	201687932	201687933	BZW1|3UTR|C2U|mut=3|18.9357	0.1579	+
chr2	203071466	203071467	SUMO1|3UTR|C2U|mut=10|7.3571	0.0833	-
chr2	203071598	203071599	SUMO1|3UTR|C2U|mut=18|7.5410	0.2727	-
chr2	207025374	207025375	EEF1B2|CDS|C2U|mut=28|23.1189	0.0757	+
chr2	219118982	219118983	ARPC2|3UTR|C2U|mut=3|6.9026	0.1304	+
chr20	18143486	18143487	KAT14|CDS|C2U|mut=3|9.9000	0.1667	+
chr20	30533313	30533314	PDRG1|3UTR|C2U|mut=10|10.0457	0.122	-
chr20	30825625	30825626	POFUT1|3UTR|C2U|mut=4|3.4156	0.1429	+
chr20	30919392	30919393	KIF3B|3UTR|C2U|mut=2|27.9394	0.1818	+
chr20	30920619	30920620	KIF3B|3UTR|C2U|mut=3|4.0031	0.1579	+
chr20	32868431	32868432	AHCY|3UTR|C2U|mut=16|10.8141	0.0804	-
chr20	33148421	33148422	PIGU|3UTR|C2U|mut=3|4.5130	0.1364	-
chr20	35240450	35240451	TGIF2-RAB5IF|CDS|C2U|mut=10|5.3598	0.1064	+
chr20	36641117	36641118	TTI1|CDS|C2U|mut=3|6.8625	0.1875	-
chr20	40031073	40031074	CHD6|3UTR|C2U|mut=3|NA	0.2308	-
chr20	48808981	48808982	CEBPB|3UTR|C2U|mut=8|10.4039	0.2857	+
chr20	55983649	55983650	RBM38|3UTR|C2U|mut=5|5.4069	0.1282	+
chr20	61509712	61509713	DIDO1|3UTR|C2U|mut=2|5.3636	0.1818	-
chr20	61579078	61579079	GID8|3UTR|C2U|mut=3|12.0000	0.2727	+
chr20	61833797	61833798	YTHDF1|CDS|C2U|mut=959|7.2227	0.0846	-
chr20	61834037	61834038	YTHDF1|CDS|C2U|mut=1557|11.1386	0.0999	-
chr21	15745767	15745768	HSPA13|3UTR|C2U|mut=6|18.8252	0.1538	-
chr21	30378736	30378737	RWDD2B|CDS|C2U|mut=8|21.0526	0.4211	-
chr21	34923641	34923642	SON|CDS|C2U|mut=6|4.6546	0.0968	+
chr21	45114784	45114785	RRP1B|3UTR|C2U|mut=11|36.5426	0.1294	+
chr22	18210364	18210365	BCL2L13|3UTR|C2U|mut=6|5.7764	0.1224	+
chr22	18273233	18273234	MICAL3|3UTR|C2U|mut=4|27.5362	0.1739	-
chr22	20762060	20762061	ZNF74|3UTR|C2U|mut=3|NA	0.2	+
chr22	24812984	24812985	SPECC1L|3UTR|C2U|mut=4|3.6505	0.1429	+
chr22	31601253	31601254	RNF185|3UTR|C2U|mut=3|15.5440	0.2308	+
chr22	35690106	35690107	HMGXB4|3UTR|C2U|mut=5|5.4721	0.1471	+
chr22	35691432	35691433	HMGXB4|3UTR|C2U|mut=5|6.5526	0.1389	+
chr22	36863358	36863359	TXN2|3UTR|C2U|mut=6|3.5400	0.0968	-
chr22	37964178	37964179	CDC42EP1|CDS|C2U|mut=19|10.1538	0.1583	+
chr22	39257940	39257941	CBX6|3UTR|C2U|mut=6|7.5167	0.1333	-
chr22	39258391	39258392	CBX6|3UTR|C2U|mut=7|4.7631	0.1296	-
chr22	39913326	39913327	MIEF1|3UTR|C2U|mut=3|NA	0.15	+
chr22	41575311	41575312	EP300|3UTR|C2U|mut=3|4.0804	0.1875	+
chr22	41856240	41856241	PHF5A|3UTR|C2U|mut=7|4.0086	0.1014	-
chr22	41925018	41925019	POLR3H|3UTR|C2U|mut=7|15.5499	0.1129	-
chr22	42092749	42092750	C22orf46|ncRNA|C2U|mut=4|14.9870	0.2857	+
chr22	42905402	42905403	RRP7A|3UTR|C2U|mut=3|5.2100	0.15	-
chr22	42907059	42907060	RRP7A|3UTR|C2U|mut=5|92.3684	0.2632	-
chr3	5221490	5221491	ARL8B|3UTR|C2U|mut=4|4.6765	0.1379	+
chr3	12625512	12625513	RAF1|3UTR|C2U|mut=11|7.2967	0.1467	-
chr3	37368312	37368313	GOLGA4|CDS|C2U|mut=5|9.3320	0.1852	+
chr3	39438473	39438474	SLC25A38|3UTR|C2U|mut=7|4.5578	0.2059	+
chr3	39453453	39453454	RPSA|CDS|C2U|mut=137|2.8536	0.0971	+
chr3	43391955	43391956	SNRK|3UTR|C2U|mut=3|18.6000	0.2	+
chr3	47164478	47164479	SETD2|CDS|C2U|mut=3|6.9248	0.1579	-
chr3	47385536	47385537	KLHL18|3UTR|C2U|mut=3|7.9853	0.1765	+
chr3	47537514	47537515	ELP6|3UTR|C2U|mut=5|2.5765	0.1111	-
chr3	48198846	48198847	CDC25A|3UTR|C2U|mut=13|4.2391	0.1711	-
chr3	49762036	49762037	IP6K1|3UTR|C2U|mut=4|4.7800	0.1333	-
chr3	50225759	50225760	SEMA3F|3UTR|C2U|mut=2|31.5455	0.1818	+
chr3	51430481	51430482	RBM15B|CDS|C2U|mut=9|29.2955	0.1364	+
chr3	51430801	51430802	RBM15B|CDS|C2U|mut=6|5.3774	0.1132	+
chr3	51457434	51457435	DCAF1|CDS|C2U|mut=4|95.5200	0.16	-
chr3	57612833	57612834	DENND6A|3UTR|C2U|mut=2|52.7000	0.2	-
chr3	71804550	71804551	GPR27|3UTR|C2U|mut=3|11.6042	0.1667	+
chr3	73116351	73116352	PPP4R2|3UTR|C2U|mut=3|7.8462	0.1429	+
chr3	101284996	101284997	TRMT10C|3UTR|C2U|mut=7|5.8272	0.2333	+
chr3	127789028	127789029	SEC61A1|3UTR|C2U|mut=9|3.9259	0.0841	+
chr3	127789387	127789388	SEC61A1|3UTR|C2U|mut=15|7.0529	0.0843	+
chr3	127789901	127789902	SEC61A1|3UTR|C2U|mut=25|3.3931	0.1603	+
chr3	127790477	127790478	SEC61A1|3UTR|C2U|mut=4|14.2626	0.1212	+
chr3	127790499	127790500	SEC61A1|3UTR|C2U|mut=5|2.8781	0.1389	+
chr3	133307743	133307744	CDV3|3UTR|C2U|mut=6|5.1576	0.125	+
chr3	133308529	133308530	CDV3|3UTR|C2U|mut=12|9.1920	0.0984	+
chr3	133308615	133308616	CDV3|3UTR|C2U|mut=8|6.6547	0.1081	+
chr3	156260825	156260826	SSR3|3UTR|C2U|mut=8|5.3256	0.1096	-
chr3	184052820	184052821	EIF4G1|3UTR|C2U|mut=17|3.2762	0.1012	+
chr3	185348322	185348323	SENP2|3UTR|C2U|mut=3|5.0679	0.15	+
chr4	1981530	1981531	NSD2|3UTR|C2U|mut=5|6.0417	0.2083	+
chr4	1982478	1982479	NSD2|3UTR|C2U|mut=5|15.4878	0.122	+
chr4	4237516	4237517	TMEM128|3UTR|C2U|mut=4|23.5322	0.2105	-
chr4	6709894	6709895	MRFAP1L1|3UTR|C2U|mut=8|9.9768	0.1096	-
chr4	6884747	6884748	KIAA0232|3UTR|C2U|mut=3|29.6667	0.2	+
chr4	7033279	7033280	TBC1D14|3UTR|C2U|mut=3|5.4464	0.1875	+
chr4	119631820	119631821	METTL14|3UTR|C2U|mut=3|12.5217	0.1304	+
chr4	120980922	120980923	MAD2L1|3UTR|C2U|mut=14|2.9961	0.1037	-
chr4	141303165	141303166	SCOC|3UTR|C2U|mut=7|5.0477	0.14	+
chr4	152024207	152024208	RPS3A|CDS|C2U|mut=10|9.2263	0.102	+
chr4	159636758	159636759	PPID|CDS|C2U|mut=9|3.2689	0.1698	-
chr5	205408	205409	CCDC127|3UTR|C2U|mut=5|4.9405	0.1515	-
chr5	5489858	5489859	ICE1|3UTR|C2U|mut=3|17.1857	0.2143	+
chr5	6599531	6599532	NSUN2|3UTR|C2U|mut=5|19.2115	0.1923	-
chr5	56509971	56509972	GPBP1|CDS|C2U|mut=12|NA	0.1967	+
chr5	56558841	56558842	GPBP1|3UTR|C2U|mut=4|5.5758	0.1212	+
chr5	71516284	71516285	MRPS27|3UTR|C2U|mut=8|4.5190	0.1429	-
chr5	76029859	76029860	F2R|3UTR|C2U|mut=4|14.3750	0.2	+
chr5	79922421	79922422	DHFR|3UTR|C2U|mut=9|4.8415	0.0989	-
chr5	81569392	81569393	RPS23|3UTR|C2U|mut=5|4.3125	0.2	-
chr5	82352845	82352846	TMEM167A|3UTR|C2U|mut=5|18.6800	0.1	-
chr5	98129497	98129498	RGMB|3UTR|C2U|mut=2|14.0333	0.2	+
chr5	133533096	133533097	PPP2CA|3UTR|C2U|mut=8|4.0331	0.1569	-
chr5	134363877	134363878	PITX1|3UTR|C2U|mut=7|10.2553	0.1321	-
chr5	140895107	140895108	DIAPH1|3UTR|C2U|mut=10|6.4135	0.1408	-
chr5	158584498	158584499	RNF145|3UTR|C2U|mut=4|18.4667	0.3333	-
chr5	172461747	172461748	ATP6V0E1|3UTR|C2U|mut=6|6.6633	0.12	+
chr5	172743559	172743560	STC2|3UTR|C2U|mut=7|9.7471	0.1186	-
chr5	172743856	172743857	STC2|3UTR|C2U|mut=8|9.3846	0.1538	-
chr5	173034889	173034890	BOD1|3UTR|C2U|mut=13|6.3761	0.1688	-
chr5	173034944	173034945	BOD1|3UTR|C2U|mut=11|9.8280	0.1122	-
chr5	177022478	177022479	TMED9|3UTR|C2U|mut=20|12.2905	0.1183	+
chr5	177637780	177637781	HNRNPAB|3UTR|C2U|mut=20|5.7621	0.0877	+
chr5	179203066	179203067	MAML1|3UTR|C2U|mut=3|15.7941	0.1765	+
chr6	7883148	7883149	TXNDC5|3UTR|C2U|mut=21|6.4748	0.1071	-
chr6	8413742	8413743	SLC35B3|3UTR|C2U|mut=5|11.1824	0.1351	-
chr6	11138417	11138418	SMIM13|3UTR|C2U|mut=5|15.1171	0.2174	+
chr6	20493062	20493063	E2F3|3UTR|C2U|mut=6|12.5660	0.1132	+
chr6	20493575	20493576	E2F3|3UTR|C2U|mut=5|5.5972	0.1316	+
chr6	26413711	26413712	BTN3A1|CDS|C2U|mut=4|21.9500	0.25	+
chr6	35542555	35542556	FKBP5|3UTR|C2U|mut=3|33.5000	0.1667	-
chr6	36455762	36455763	KCTD20|3UTR|C2U|mut=3|4.3697	0.1429	+
chr6	36822700	36822701	PPIL1|3UTR|C2U|mut=4|33.6944	0.1111	-
chr6	42856587	42856588	RPL7L1|3UTR|C2U|mut=12|2.9760	0.1212	+
chr6	42857580	42857581	RPL7L1|3UTR|C2U|mut=3|8.2929	0.15	+
chr6	43148288	43148289	SRF|3UTR|C2U|mut=3|8.0417	0.1667	+
chr6	43479994	43479995	YIPF3|CDS|C2U|mut=5|4.3458	0.1042	-
chr6	49460291	49460292	CENPQ|3UTR|C2U|mut=3|37.0000	0.2	+
chr6	64423286	64423287	PHF3|CDS|C2U|mut=4|9.6691	0.1176	+
chr6	139114162	139114163	CCDC28A|3UTR|C2U|mut=4|15.0833	0.1667	+
chr6	149731584	149731585	TAB2|3UTR|C2U|mut=3|4.6481	0.1667	+
chr6	149732461	149732462	TAB2|3UTR|C2U|mut=5|6.0820	0.2273	+
chr6	161513141	161513142	MAP3K4|CDS|C2U|mut=2|NA	0.2	+
chr7	1607232	1607233	PSMG3|3UTR|C2U|mut=11|17.4781	0.1134	-
chr7	2704007	2704008	TTYH3|3UTR|C2U|mut=11|81.0567	0.234	+
chr7	5037221	5037222	RNF216P1|ncRNA|C2U|mut=3|10.1045	0.15	+
chr7	5037520	5037521	RNF216P1|ncRNA|C2U|mut=4|5.1944	0.1667	+
chr7	5567246	5567247	ACTB|3UTR|C2U|mut=20|5.9710	0.0922	-
chr7	5567366	5567367	ACTB|3UTR|C2U|mut=46|7.4552	0.0735	-
chr7	27203316	27203317	HOXA9|CDS|C2U|mut=5|11.1824	0.1	-
chr7	30536487	30536488	GGCT|3UTR|C2U|mut=12|7.5456	0.1277	-
chr7	44252842	44252843	YKT6|3UTR|C2U|mut=5|5.6019	0.1042	+
chr7	44424479	44424480	NUDCD3|3UTR|C2U|mut=8|40.3512	0.1951	-
chr7	44687314	44687315	OGDH|CDS|C2U|mut=4|NA	0.2105	+
chr7	50512388	50512389	FIGNL1|3UTR|C2U|mut=2|26.5667	0.2	-
chr7	56131421	56131422	CCT6A|3UTR|C2U|mut=9|4.0175	0.0833	+
chr7	56131486	56131487	CCT6A|3UTR|C2U|mut=7|2.8994	0.0933	+
chr7	72865295	72865296	BAZ1B|CDS|C2U|mut=5|NA	0.1087	-
chr7	72951196	72951197	BCL7B|3UTR|C2U|mut=5|10.6684	0.2273	-
chr7	92086832	92086833	GATAD1|3UTR|C2U|mut=3|4.5156	0.1667	+
chr7	93623162	93623163	BET1|3UTR|C2U|mut=6|8.4953	0.2609	-
chr7	108112764	108112765	PNPLA8|3UTR|C2U|mut=3|9.0830	0.2727	-
chr7	140034450	140034451	SLC37A3|3UTR|C2U|mut=5|5.7661	0.1613	-
chr7	140373810	140373811	ADCK2|CDS|C2U|mut=7|32.7727	0.1591	+
chr7	157209398	157209399	DNAJB6|3UTR|C2U|mut=4|8.5931	0.1379	+
chr7	157209988	157209989	DNAJB6|3UTR|C2U|mut=6|7.5347	0.1875	+
chr8	6615050	6615051	AGPAT5|3UTR|C2U|mut=3|5.5195	0.1429	+
chr8	11702361	11702362	CTSB|3UTR|C2U|mut=9|9.3965	0.1385	-
chr8	22477910	22477911	CCAR2|3UTR|C2U|mut=5|4.7917	0.1852	+
chr8	26268570	26268571	BNIP3L|3UTR|C2U|mut=3|22.2500	0.2	+
chr8	37556459	37556460	ZNF703|3UTR|C2U|mut=12|5.0968	0.0938	+
chr8	37636124	37636125	PLPBP|3UTR|C2U|mut=3|8.6765	0.1765	+
chr8	37996816	37996817	ASH2L|3UTR|C2U|mut=3|10.4856	0.2308	+
chr8	117858832	117858833	RAD21|3UTR|C2U|mut=6|19.3382	0.1176	-
chr9	19058051	19058052	HAUS6|CDS|C2U|mut=4|14.3977	0.2105	-
chr9	33112635	33112636	B4GALT1|3UTR|C2U|mut=2|5.7889	0.1667	-
chr9	33370764	33370765	NFX1|3UTR|C2U|mut=2|9.2929	0.1818	+
chr9	95599554	95599555	ANKRD19P|ncRNA|C2U|mut=3|NA	0.1765	+
chr9	99148782	99148783	ZNF367|3UTR|C2U|mut=4|4.9945	0.1429	-
chr9	114415498	114415499	DNAJC25|CDS|C2U|mut=4|14.4598	0.1379	+
chr9	116054832	116054833	PRPF4|3UTR|C2U|mut=8|11.7922	0.3636	+
chr9	116170955	116170956	POLE3|3UTR|C2U|mut=11|29.6423	0.1236	-
chr9	127639288	127639289	ARPC5L|3UTR|C2U|mut=9|8.5587	0.1406	+
chr9	130269600	130269601	NIBAN2|CDS|C2U|mut=3|78.9474	0.1579	-
chr9	130870269	130870270	SLC25A25|3UTR|C2U|mut=5|12.2689	0.1471	+
chr9	130870633	130870634	SLC25A25|3UTR|C2U|mut=3|11.2273	0.1364	+
chr9	131071627	131071628	TRUB2|3UTR|C2U|mut=8|8.9351	0.3636	-
chr9	132898988	132898989	GPR107|3UTR|C2U|mut=6|6.7945	0.24	+
chr9	133579286	133579287	EXOSC2|3UTR|C2U|mut=11|2.8267	0.1158	+
chr9	133762710	133762711	ABL1|3UTR|C2U|mut=4|10.0000	0.1429	+
chr9	135139611	135139612	SETX|3UTR|C2U|mut=3|5.3459	0.1429	-
chr9	138825075	138825076	UBAC1|3UTR|C2U|mut=4|14.8000	0.16	-
chr9	140194395	140194396	NRARP|3UTR|C2U|mut=6|16.0280	0.1364	-
chr9	140195514	140195515	NRARP|3UTR|C2U|mut=4|4.6031	0.1212	-
chr9	140730078	140730079	EHMT1|3UTR|C2U|mut=4|16.3636	0.1818	+
chrX	18259275	18259276	SCML2|3UTR|C2U|mut=2|11.8667	0.2	-
chrX	21901332	21901333	MBTPS2|3UTR|C2U|mut=3|4.7987	0.1364	+
chrX	48761072	48761073	SLC35A2|3UTR|C2U|mut=3|4.8917	0.1667	-
chrX	56592626	56592627	UBQLN2|3UTR|C2U|mut=3|6.4275	0.15	+
chrX	67752797	67752798	YIPF6|3UTR|C2U|mut=3|31.3875	0.15	+
chrX	71424932	71424933	ERCC6L|CDS|C2U|mut=6|11.4857	0.4286	-
chrX	108887177	108887178	ACSL4|3UTR|C2U|mut=2|4.7750	0.2	-
chrX	117925982	117925983	IL13RA1|3UTR|C2U|mut=4|37.1228	0.2105	+
